# Supplementary material for: The Landscape of A-to-I RNA Editome Is Shaped by Both Positive and Purifying Selection
Source: PLoS Genet. 2016 Jul 28;12(7):e1006191. doi: 10.1371/journal.pgen.1006191 (PMC4965139; doi:10.1371/journal.pgen.1006191)
Supplement: S1 Table — (XLSX) [file pgen.1006191.s001.xlsx]

## Sheet: S1_Table
S1 Table. The sources of deep-sequencing transcriptome data from the seven Drosophila species.
Species	Strain	Age	Tissue	Sex	DDC id	GEO Accession	Bases（Gb）	Platform	Lab
D. melanogaster	y[1] w[67c]	5-7 days post eclosion	whole fly	Female	modENCODE_3631	GSM694258	4.8	Illumina Genome Analyzer II	Brian Oliver
D. melanogaster	y[1] w[67c]	5-7days post eclosion	whole fly	Female	modENCODE_3631	GSM694259	13.1	Illumina HiSeq 2000	Brian Oliver
D. melanogaster	y[1] w[67c]	5-7days post eclosion	whole fly	Male	modENCODE_3632	GSM694260	4.6	Illumina Genome Analyzer II	Brian Oliver
D. melanogaster	y[1] w[67c]	5-7days post eclosion	whole fly	Male	modENCODE_3632	GSM694261	14.6	Illumina HiSeq 2000	Brian Oliver
D. simulans	DSSC 14021-0251.198.	5-7 days post eclosion	whole fly	Female	modENCODE_3609	GSM694262	4.9	Illumina Genome Analyzer II	Brian Oliver
D. simulans	DSSC 14021-0251.198.	5-7 days post eclosion	whole fly	Female	modENCODE_3609	GSM694263	15	Illumina HiSeq 2000	Brian Oliver
D. simulans	DSSC 14021-0251.198.	5-7 days post eclosion	whole fly	Male	modENCODE_3608	GSM694264	5	Illumina Genome Analyzer II	Brian Oliver
D. simulans	DSSC 14021-0251.198.	5-7 days post eclosion	whole fly	Male	modENCODE_3608	GSM694265	15.3	Illumina HiSeq 2000	Brian Oliver
D. simulans	DSSC 14021-0251.011.	5-7 days post eclosion	whole fly	Female	modENCODE_3622	GSM694266	4.8	Illumina Genome Analyzer II	Brian Oliver
D. simulans	DSSC 14021-0251.011.	5-7 days post eclosion	whole fly	Female	modENCODE_3622	GSM694267	17.2	Illumina HiSeq 2000	Brian Oliver
D. simulans	DSSC 14021-0251.011.	5-7 days post eclosion	whole fly	Male	modENCODE_3623	GSM694268	4.9	Illumina Genome Analyzer II	Brian Oliver
D. simulans	DSSC 14021-0251.011.	5-7 days post eclosion	whole fly	Male	modENCODE_3623	GSM694269	17	Illumina HiSeq 2000	Brian Oliver
D. yakuba	DSSC 14021-0261.01.	5-7 days post eclosion	whole fly	Female	modENCODE_3615	GSM694271	4.6	Illumina Genome Analyzer II	Brian Oliver
D. yakuba	DSSC 14021-0261.01.	5-7 days post eclosion	whole fly	Female	modENCODE_3615	GSM694272	13	Illumina HiSeq 2000	Brian Oliver
D. ananassae	DSSC 14024-0371.13.	5-7 days post eclosion	whole fly	Female	modENCODE_3617	GSM694275	4.4	Illumina Genome Analyzer II	Brian Oliver
D. ananassae	DSSC 14024-0371.13.	5-7 days post eclosion	whole fly	Female	modENCODE_3617	GSM694276	13.6	Illumina HiSeq 2000	Brian Oliver
D. pseudoobscura	DSSC 14011-0121.94.	5-7 days post eclosion	whole fly	Female	modENCODE_3621	GSM694279	4.9	Illumina Genome Analyzer II	Brian Oliver
D. pseudoobscura	DSSC 14011-0121.94.	5-7 days post eclosion	whole fly	Female	modENCODE_3621	GSM694280	15.1	Illumina HiSeq 2000	Brian Oliver
D. pseudoobscura	DSSC 14011-0121.94.	5-7 days post eclosion	whole fly	Male	modENCODE_3620	GSM694281	5.4	Illumina Genome Analyzer II	Brian Oliver
D. pseudoobscura	DSSC 14011-0121.94.	5-7 days post eclosion	whole fly	Male	modENCODE_3620	GSM694282	14.7	Illumina HiSeq 2000	Brian Oliver
D. mojavensis	DSSC 15081-1352.22.	5-7 days post eclosion	whole fly	Female	modENCODE_3611	GSM694283	3.8	Illumina Genome Analyzer II	Brian Oliver
D. mojavensis	DSSC 15081-1352.22.	5-7 days post eclosion	whole fly	Female	modENCODE_3611	GSM694284	11.1	Illumina HiSeq 2000	Brian Oliver
D. mojavensis	DSSC 15081-1352.22.	5-7 days post eclosion	whole fly	Male	modENCODE_3610	GSM694285	4.5	Illumina Genome Analyzer II	Brian Oliver
D. mojavensis	DSSC 15081-1352.22.	5-7 days post eclosion	whole fly	Male	modENCODE_3610	GSM694286	12.6	Illumina HiSeq 2000	Brian Oliver
D. virilis	DSSC 15010-1051.87.	5-7 days post eclosion	whole fly	Female	modENCODE_3613	GSM694287	4.7	Illumina Genome Analyzer II	Brian Oliver
D. virilis	DSSC 15010-1051.87.	5-7 days post eclosion	whole fly	Female	modENCODE_3613	GSM694288	15.1	Illumina HiSeq 2000	Brian Oliver
