# Supplementary material for: The Landscape of A-to-I RNA Editome Is Shaped by Both Positive and Purifying Selection
Source: PLoS Genet. 2016 Jul 28;12(7):e1006191. doi: 10.1371/journal.pgen.1006191 (PMC4965139; doi:10.1371/journal.pgen.1006191)
Supplement: S2 Table — (XLSX) [file pgen.1006191.s002.xlsx]

## Sheet: S2_Table
S2 Table. RNA-seq data of nine different tissues of Drosophila melanogaster.
Sample ID	Species	Strain	Tissue	Description	DDC ID	GEO Accession	Bases	Platform	Lab
Head (1)	D. melanogaster	Oregon R	head	mated female eclosion + 1 day	modENCODE_5268	GSM838759	1.2G	Illumina HiSeq 2000	Brenton Graveley
	D. melanogaster	Oregon R	head	mated female eclosion + 1 day	modENCODE_5268	GSM838799	1.2G	Illumina HiSeq 2000	Brenton Graveley
Head (3)	D. melanogaster	Oregon R	head	mated female eclosion + 20 days	modENCODE_5269	GSM838778	1.6G	Illumina HiSeq 2000	Brenton Graveley
	D. melanogaster	Oregon R	head	mated female eclosion + 20 days	modENCODE_5269	GSM838779	698.3M	Illumina HiSeq 2000	Brenton Graveley
Head (2)	D. melanogaster	Oregon R	head	mated female eclosion + 4 days	modENCODE_5270	GSM838763	1.7G	Illumina HiSeq 2000	Brenton Graveley
	D. melanogaster	Oregon R	head	mated female eclosion + 4 days	modENCODE_5270	GSM838764	1.2G	Illumina HiSeq 2000	Brenton Graveley
Ovary (1)	D. melanogaster	Oregon R	ovaries	mated female eclosion + 4 days	modENCODE_5271	GSM838769	1.6G	Illumina HiSeq 2000	Brenton Graveley
	D. melanogaster	Oregon R	ovaries	mated female eclosion + 4 days	modENCODE_5271	GSM838803	877M	Illumina HiSeq 2000	Brenton Graveley
Head (7)	D. melanogaster	Oregon R	head	mated male eclosion + 1 day	modENCODE_5272	GSM838760	1.2G	Illumina HiSeq 2000	Brenton Graveley
	D. melanogaster	Oregon R	head	mated male eclosion + 1 day	modENCODE_5272	GSM838800	986.3M	Illumina HiSeq 2000	Brenton Graveley
Head (9)	D. melanogaster	Oregon R	head	mated male eclosion + 20 days	modENCODE_5273	GSM838746	634.9M	Illumina HiSeq 2000	Brenton Graveley
	D. melanogaster	Oregon R	head	mated male eclosion + 20 days	modENCODE_5273	GSM838780	536M	Illumina HiSeq 2000	Brenton Graveley
Accessory gland (1)	D. melanogaster	Oregon R	accessory glands	mated male eclosion + 4 days	modENCODE_5274	GSM838748	556.3M	Illumina HiSeq 2000	Brenton Graveley
	D. melanogaster	Oregon R	accessory glands	mated male eclosion + 4 days	modENCODE_5274	GSM838772	1.2G	Illumina HiSeq 2000	Brenton Graveley
Head (8)	D. melanogaster	Oregon R	head	mated male eclosion + 4 days	modENCODE_5275	GSM838765	1.1G	Illumina HiSeq 2000	Brenton Graveley
	D. melanogaster	Oregon R	head	mated male eclosion + 4 days	modENCODE_5275	GSM838766	1.6G	Illumina HiSeq 2000	Brenton Graveley
Testis (1)	D. melanogaster	Oregon R	testes	mated male eclosion + 4 days	modENCODE_5276	GSM838770	1.2G	Illumina HiSeq 2000	Brenton Graveley
	D. melanogaster	Oregon R	testes	mated male eclosion + 4 days	modENCODE_5276	GSM838771	932.8M	Illumina HiSeq 2000	Brenton Graveley
Digestive system (2)	D. melanogaster	Oregon R	digestive system	mixed males and females eclosion + 1 day	modENCODE_5278	GSM838747	254.4M	Illumina HiSeq 2000	Brenton Graveley
	D. melanogaster	Oregon R	digestive system	mixed males and females eclosion + 1 day	modENCODE_5278	GSM838761	1.9G	Illumina HiSeq 2000	Brenton Graveley
Digestive system (4)	D. melanogaster	Oregon R	digestive system	mixed males and females eclosion + 20 days	modENCODE_5280	GSM838781	1.3G	Illumina HiSeq 2000	Brenton Graveley
	D. melanogaster	Oregon R	digestive system	mixed males and females eclosion + 20 days	modENCODE_5280	GSM838782	1.5G	Illumina HiSeq 2000	Brenton Graveley
Digestive system (3)	D. melanogaster	Oregon R	digestive system	mixed males and females eclosion + 4 days	modENCODE_5282	GSM838773	1.6G	Illumina HiSeq 2000	Brenton Graveley
	D. melanogaster	Oregon R	digestive system	mixed males and females eclosion + 4 days	modENCODE_5282	GSM838774	1.7G	Illumina HiSeq 2000	Brenton Graveley
Central nervous system (1)	D. melanogaster	Oregon R	central nervous system	Pupae WPP+2d	modENCODE_5283	GSM838796	1.3G	Illumina HiSeq 2000	Brenton Graveley
	D. melanogaster	Oregon R	central nervous system	Pupae WPP+2d	modENCODE_5283	GSM838797	1.6G	Illumina HiSeq 2000	Brenton Graveley
Central nervous system (2)	D. melanogaster	Oregon R	central nervous system	third instar larvae	modENCODE_5284	GSM838754	451.4M	Illumina HiSeq 2000	Brenton Graveley
	D. melanogaster	Oregon R	central nervous system	third instar larvae	modENCODE_5284	GSM838792	712.3M	Illumina HiSeq 2000	Brenton Graveley
Digestive system (1)	D. melanogaster	Oregon R	digestive system	third instar larvae wandering stage	modENCODE_5286	GSM838753	471.6M	Illumina HiSeq 2000	Brenton Graveley
	D. melanogaster	Oregon R	digestive system	third instar larvae wandering stage	modENCODE_5286	GSM838789	1.1G	Illumina HiSeq 2000	Brenton Graveley
Fat body (1)	D. melanogaster	Oregon R	fat body	third instar larvae wandering stage	modENCODE_5287	GSM838784	942.6M	Illumina HiSeq 2000	Brenton Graveley
	D. melanogaster	Oregon R	fat body	third instar larvae wandering stage	modENCODE_5287	GSM838785	986.5M	Illumina HiSeq 2000	Brenton Graveley
Imaginal disc (1)	D. melanogaster	Oregon R	imaginal discs	third instar larvae wandering stage	modENCODE_5288	GSM838752	453.4M	Illumina HiSeq 2000	Brenton Graveley
	D. melanogaster	Oregon R	imaginal discs	third instar larvae wandering stage	modENCODE_5288	GSM838786	1.1G	Illumina HiSeq 2000	Brenton Graveley
Salivary gland (1)	D. melanogaster	Oregon R	salivary glands	third instar larvae wandering stage	modENCODE_5289	GSM838787	1.4G	Illumina HiSeq 2000	Brenton Graveley
	D. melanogaster	Oregon R	salivary glands	third instar larvae wandering stage	modENCODE_5289	GSM838788	1.4G	Illumina HiSeq 2000	Brenton Graveley
Head (4)	D. melanogaster	Oregon R	head	virgin female eclosion + 1 day	modENCODE_5290	GSM838758	1.2G	Illumina HiSeq 2000	Brenton Graveley
	D. melanogaster	Oregon R	head	virgin female eclosion + 1 day	modENCODE_5290	GSM838801	857.3M	Illumina HiSeq 2000	Brenton Graveley
Head (6)	D. melanogaster	Oregon R	head	virgin female eclosion + 20 days	modENCODE_5291	GSM838776	1.2G	Illumina HiSeq 2000	Brenton Graveley
	D. melanogaster	Oregon R	head	virgin female eclosion + 20 days	modENCODE_5291	GSM838777	861.5M	Illumina HiSeq 2000	Brenton Graveley
Head (5)	D. melanogaster	Oregon R	head	virgin female eclosion + 4 days	modENCODE_5292	GSM838757	348.1M	Illumina HiSeq 2000	Brenton Graveley
	D. melanogaster	Oregon R	head	virgin female eclosion + 4 days	modENCODE_5292	GSM838802	920.2M	Illumina HiSeq 2000	Brenton Graveley
Ovary (2)	D. melanogaster	Oregon R	ovaries	virgin female eclosion + 4 days	modENCODE_5293	GSM838767	1.7G	Illumina HiSeq 2000	Brenton Graveley
	D. melanogaster	Oregon R	ovaries	virgin female eclosion + 4 days	modENCODE_5293	GSM838768	1.2G	Illumina HiSeq 2000	Brenton Graveley
Fat body (2)	D. melanogaster	Oregon R	fat body	WPP	modENCODE_5295	GSM838755	395.4M	Illumina HiSeq 2000	Brenton Graveley
	D. melanogaster	Oregon R	fat body	WPP	modENCODE_5295	GSM838795	1.4G	Illumina HiSeq 2000	Brenton Graveley
Salivary gland (2)	D. melanogaster	Oregon R	salivary glands	WPP	modENCODE_5296	GSM838793	758.6M	Illumina HiSeq 2000	Brenton Graveley
	D. melanogaster	Oregon R	salivary glands	WPP	modENCODE_5296	GSM838794	914.6M	Illumina HiSeq 2000	Brenton Graveley
Fat body (3)	D. melanogaster	Oregon R	fat body	WPP+2d	modENCODE_5294	GSM838756	218M	Illumina HiSeq 2000	Brenton Graveley
	D. melanogaster	Oregon R	fat body	WPP+2d	modENCODE_5294	GSM838798	1.1G	Illumina HiSeq 2000	Brenton Graveley
