# Supplementary material for: The Landscape of A-to-I RNA Editome Is Shaped by Both Positive and Purifying Selection
Source: PLoS Genet. 2016 Jul 28;12(7):e1006191. doi: 10.1371/journal.pgen.1006191 (PMC4965139; doi:10.1371/journal.pgen.1006191)
Supplement: S3 Table — (XLSX) [file pgen.1006191.s003.xlsx]

## Sheet: S3_Table
S3 Table. RNA-seq data of four development stages of Drosophila melanogaster.
Species	Strain	Age	Development stage	Sex	DDC ID	Run	Bases	Platform	Lab
Drosophila melanogaster	yellow cinnabar brown speck	0-2 hr	embryos		modENCODE_4439	SRR023199	1.4G	Illumina Genome Analyzer	Brenton Graveley
Drosophila melanogaster	yellow cinnabar brown speck	2-4 hr	embryos		modENCODE_4447	SRR023502	2.5G	Illumina Genome Analyzer	Brenton Graveley
Drosophila melanogaster	yellow cinnabar brown speck	4-6 hr	embryos		modENCODE_4448	SRR023539	2.6G	Illumina Genome Analyzer	Brenton Graveley
Drosophila melanogaster	yellow cinnabar brown speck	6-8 hr	embryos		modENCODE_4449	SRR023504	785.4M	Illumina Genome Analyzer	Brenton Graveley
Drosophila melanogaster	yellow cinnabar brown speck	8-10 hr	embryos		modENCODE_4450	SRR023596	1.3G	Illumina Genome Analyzer	Brenton Graveley
Drosophila melanogaster	yellow cinnabar brown speck	10-12 hr	embryos		modENCODE_4440	SRR023604	2.6G	Illumina Genome Analyzer	Brenton Graveley
Drosophila melanogaster	yellow cinnabar brown speck	12-14 hr	embryos		modENCODE_4441	SRR023602	3.1G	Illumina Genome Analyzer	Brenton Graveley
Drosophila melanogaster	yellow cinnabar brown speck	14-16 hr	embryos		modENCODE_4442	SRR023540	1.4G	Illumina Genome Analyzer	Brenton Graveley
Drosophila melanogaster	yellow cinnabar brown speck	16-18 hr	embryos		modENCODE_4443	SRR023600	2.4G	Illumina Genome Analyzer	Brenton Graveley
Drosophila melanogaster	yellow cinnabar brown speck	18-20 hr	embryos		modENCODE_4444	SRR023599	1.4G	Illumina Genome Analyzer	Brenton Graveley
Drosophila melanogaster	yellow cinnabar brown speck	20-22 hr	embryos		modENCODE_4445	SRR023506	1.9G	Illumina Genome Analyzer	Brenton Graveley
Drosophila melanogaster	yellow cinnabar brown speck	22-24 hr	embryos		modENCODE_4446	SRR023538	3.1G	Illumina Genome Analyzer	Brenton Graveley
Drosophila melanogaster	yellow cinnabar brown speck	L1 stage	larvae		modENCODE_4451	SRR023597	2.6G	Illumina Genome Analyzer	Brenton Graveley
Drosophila melanogaster	yellow cinnabar brown speck	L2 stage	larvae		modENCODE_4452	SRR023542	2.4G	Illumina Genome Analyzer	Brenton Graveley
Drosophila melanogaster	yellow cinnabar brown speck	L3 stage 12 hr post-molt	larvae		modENCODE_4453	SRR023507	1.8G	Illumina Genome Analyzer	Brenton Graveley
Drosophila melanogaster	yellow cinnabar brown speck	L3 stage dark blue gut PS(1-2)	larvae		modENCODE_4454	SRR023546	1.4G	Illumina Genome Analyzer	Brenton Graveley
Drosophila melanogaster	yellow cinnabar brown speck	L3 stage light blue gut PS(3-6)	larvae		modENCODE_4455	SRR023505	1.3G	Illumina Genome Analyzer	Brenton Graveley
Drosophila melanogaster	yellow cinnabar brown speck	1 day after eclosion	adult	female	modENCODE_4457	SRR023595	2.5G	Illumina Genome Analyzer	Brenton Graveley
Drosophila melanogaster	yellow cinnabar brown speck	5 days after eclosion	adult	female	modENCODE_4458	SRR023547	600.5M	Illumina Genome Analyzer	Brenton Graveley
Drosophila melanogaster	yellow cinnabar brown speck	30 days after eclosion	adult	female	modENCODE_4461	SRR023548	784.9M	Illumina Genome Analyzer	Brenton Graveley
Drosophila melanogaster	yellow cinnabar brown speck	1 day after eclosion	adult	male	modENCODE_4433	SRR023543	2.5G	Illumina Genome Analyzer	Brenton Graveley
Drosophila melanogaster	yellow cinnabar brown speck	5 days after eclosion	adult	male	modENCODE_4435	SRR023605	1.1G	Illumina Genome Analyzer	Brenton Graveley
Drosophila melanogaster	yellow cinnabar brown speck	5 days after eclosion	adult	male	modENCODE_4434	SRR023606	1.4G	Illumina Genome Analyzer	Brenton Graveley
Drosophila melanogaster	yellow cinnabar brown speck	30 days after eclosion	adult	male	modENCODE_4436	SRR023601	2.7G	Illumina Genome Analyzer	Brenton Graveley
Drosophila melanogaster	yellow cinnabar brown speck	12 hrs after WPP	pupae		modENCODE_4438	SRR023544	2.7G	Illumina Genome Analyzer	Brenton Graveley
Drosophila melanogaster	yellow cinnabar brown speck	24 hrs after WPP	pupae		modENCODE_4438	SRR023541	2.2G	Illumina Genome Analyzer	Brenton Graveley
Drosophila melanogaster	yellow cinnabar brown speck	4 days after WPP	pupae		modENCODE_4437	SRR023609	2.5G	Illumina Genome Analyzer	Brenton Graveley
