# Supplementary material for: The Landscape of A-to-I RNA Editome Is Shaped by Both Positive and Purifying Selection
Source: PLoS Genet. 2016 Jul 28;12(7):e1006191. doi: 10.1371/journal.pgen.1006191 (PMC4965139; doi:10.1371/journal.pgen.1006191)
Supplement: S4 Table — (XLSX) [file pgen.1006191.s004.xlsx]

## Sheet: S4_Table
S4 Table. The candidate set of A-to-I RAN editing events from seven Drosophila species.
Species	Chr	Coordinate	Type	Reference	Variance	AminoAcidChange	Annotation
D. melanogaster	2L	1010857	UTR3	T	C	NA	IA-2-PD,
D. melanogaster	2L	1011285	UTR3	T	C	NA	IA-2-PD,
D. melanogaster	2L	10216865	CDS	T	C	E>G	Npc1a-PA,Npc1a-PB,Npc1a-PC,Npc1a-PD,Npc1a-PE,Npc1a-PF,Npc1a-PG,
D. melanogaster	2L	10303310	CDS	T	C	G>G	nmd-PA,nmd-PB,nmd-PC,
D. melanogaster	2L	10311991	CDS	T	C	E>G	CG5385-PA,
D. melanogaster	2L	10646938	CDS	A	G	Q>R	CG17097-PB,
D. melanogaster	2L	10646950	CDS	A	G	Q>R	CG17097-PB,
D. melanogaster	2L	11157992	UTR3	T	C	NA	Ca-beta-PG,Ca-beta-PJ,Ca-beta-PM,Ca-beta-PO,Ca-beta-PQ,
D. melanogaster	2L	11159274	CDS	T	C	Y>C	Ca-beta-PG,Ca-beta-PJ,Ca-beta-PL,Ca-beta-PM,Ca-beta-PQ,
D. melanogaster	2L	11159893	CDS	T	C	M>V	Ca-beta-PG,Ca-beta-PJ,Ca-beta-PL,Ca-beta-PM,Ca-beta-PQ,
D. melanogaster	2L	11159899	CDS	T	C	R>G	Ca-beta-PG,Ca-beta-PJ,Ca-beta-PL,Ca-beta-PM,Ca-beta-PQ,
D. melanogaster	2L	11159902	CDS	T	C	S>G	Ca-beta-PG,Ca-beta-PJ,Ca-beta-PL,Ca-beta-PM,Ca-beta-PQ,
D. melanogaster	2L	11268620	CDS	T	C	D>G	cmet-PC,cmet-PD,cmet-PE,cmet-PF,
D. melanogaster	2L	11270130	CDS	A	G	D>G	cana-PA,
D. melanogaster	2L	11796346	UTR3	T	C	NA	crol-PD,crol-PA,crol-PB,crol-PC,crol-PE,crol-PF,crol-PG,crol-PH,crol-PI,
D. melanogaster	2L	11817946	CDS	T	C	Q>R	Pde1c-PH,Pde1c-PB,Pde1c-PC,Pde1c-PE,Pde1c-PD,Pde1c-PG,Pde1c-PJ,Pde1c-PK,Pde1c-PL,
D. melanogaster	2L	12724493	CDS	A	G	T>A	MRP-PA,MRP-PC,MRP-PD,MRP-PE,MRP-PF,MRP-PG,MRP-PH,MRP-PO,MRP-PP,
D. melanogaster	2L	12922482	CDS	A	G	E>G	ACXA-PA,ACXA-PC,ACXA-PD,ACXA-PG,ACXA-PH,
D. melanogaster	2L	13188337	CDS	T	C	I>V	CG16974-PA,CG16974-PB,
D. melanogaster	2L	13188408	CDS	T	C	K>R	CG16974-PA,CG16974-PB,
D. melanogaster	2L	13189312	CDS	T	C	S>G	CG16974-PA,CG16974-PB,
D. melanogaster	2L	13272811	CDS	A	G	Q>Q	CG44085-PM,CG44085-PI,CG44085-PJ,CG44085-PK,CG44085-PL,CG44085-PN,CG44085-PO,
D. melanogaster	2L	13272823	CDS	A	G	Q>Q	CG44085-PM,CG44085-PI,CG44085-PJ,CG44085-PK,CG44085-PL,CG44085-PN,CG44085-PO,
D. melanogaster	2L	13309750	CDS	T	C	Q>Q	CG43778-PC,
D. melanogaster	2L	13309907	CDS	T	C	Y>C	CG43778-PC,
D. melanogaster	2L	13485127	CDS	A	G	R>G	CG42784-PI,
D. melanogaster	2L	13485151	CDS	A	G	R>G	CG42784-PI,
D. melanogaster	2L	13485154	CDS	A	G	R>G	CG42784-PI,
D. melanogaster	2L	14737412	CDS	T	C	Q>Q	CG31775-PA,CG31775-PB,
D. melanogaster	2L	16174116	CDS	A	G	L>L	Ca-alpha1D-PD,Ca-alpha1D-PC,Ca-alpha1D-PB,Ca-alpha1D-PA,Ca-alpha1D-PE,Ca-alpha1D-PF,Ca-alpha1D-PG,Ca-alpha1D-PH,Ca-alpha1D-PI,Ca-alpha1D-PJ,
D. melanogaster	2L	16174194	CDS	A	G	I>M	Ca-alpha1D-PD,Ca-alpha1D-PC,Ca-alpha1D-PB,Ca-alpha1D-PA,Ca-alpha1D-PE,Ca-alpha1D-PF,Ca-alpha1D-PG,Ca-alpha1D-PH,Ca-alpha1D-PI,Ca-alpha1D-PJ,
D. melanogaster	2L	16263910	UTR3	T	C	NA	crp-PB,
D. melanogaster	2L	16746262	CDS	A	G	A>A	CG17912-PB,CG17912-PC,CG17912-PD,CG17912-PE,CG17912-PF,CG17912-PG,
D. melanogaster	2L	16751629	UTR3	A	G	NA	CG17912-PC,CG17912-PD,CG17912-PE,CG17912-PF,
D. melanogaster	2L	16752502	UTR3	A	G	NA	CG17912-PD,CG17912-PE,CG17912-PF,
D. melanogaster	2L	17371342	CDS	T	C	Q>R	Lrch-PB,Lrch-PC,
D. melanogaster	2L	17483251	CDS	T	C	E>G	CG6453-PA,CG6453-PB,
D. melanogaster	2L	18182220	CDS	T	C	Q>R	CG7180-PA,CG7180-PB,CG7180-PC,
D. melanogaster	2L	18955714	UTR3	T	C	NA	CG10623-PA,
D. melanogaster	2L	19509577	CDS	T	C	Y>C	CG10186-PA,CG10186-PG,CG10186-PH,
D. melanogaster	2L	19756071	CDS	T	C	Q>Q	CG10631-PA,
D. melanogaster	2L	20346120	CDS	A	G	K>R	spir-PC,
D. melanogaster	2L	21114952	CDS	A	G	M>V	Nhe2-PB,Nhe2-PC,Nhe2-PD,Nhe2-PF,Nhe2-PG,Nhe2-PH,Nhe2-PI,Nhe2-PJ,
D. melanogaster	2L	22447672	UTR3	A	G	NA	CG17493-PD,
D. melanogaster	2L	22447784	UTR3	A	G	NA	CG17493-PD,
D. melanogaster	2L	22447940	UTR3	A	G	NA	CG17493-PD,
D. melanogaster	2L	22448134	UTR3	A	G	NA	CG17493-PD,
D. melanogaster	2L	22448239	UTR3	A	G	NA	CG17493-PD,
D. melanogaster	2L	22448303	UTR3	A	G	NA	CG17493-PD,
D. melanogaster	2L	22448519	UTR3	A	G	NA	CG17493-PD,
D. melanogaster	2L	2742767	CDS	A	G	Q>Q	Hrs-PA,Hrs-PB,Hrs-PC,
D. melanogaster	2L	2742791	CDS	A	G	Q>Q	Hrs-PA,Hrs-PB,Hrs-PC,
D. melanogaster	2L	2742815	CDS	A	G	Q>Q	Hrs-PA,Hrs-PB,Hrs-PC,
D. melanogaster	2L	2757155	UTR3	A	G	NA	Bacc-PC,Bacc-PD,
D. melanogaster	2L	2784069	UTR3	T	C	NA	Syt1-PG,
D. melanogaster	2L	2784071	UTR3	T	C	NA	Syt1-PG,
D. melanogaster	2L	2784359	UTR3	T	C	NA	Syt1-PG,
D. melanogaster	2L	2784372	UTR3	T	C	NA	Syt1-PG,
D. melanogaster	2L	2784405	UTR3	T	C	NA	Syt1-PG,
D. melanogaster	2L	2785524	UTR3	T	C	NA	Syt1-PG,
D. melanogaster	2L	2785542	CDS	T	C	I>M	Syt1-PA,Syt1-PB,Syt1-PC,Syt1-PE,Syt1-PH,
D. melanogaster	2L	2785610	CDS	T	C	I>V	Syt1-PA,Syt1-PB,Syt1-PC,Syt1-PE,Syt1-PH,
D. melanogaster	2L	2785621	CDS	T	C	K>R	Syt1-PA,Syt1-PB,Syt1-PC,Syt1-PE,Syt1-PH,
D. melanogaster	2L	2882059	CDS	T	C	S>G	NTPase-PD,NTPase-PC,NTPase-PA,NTPase-PE,NTPase-PF,
D. melanogaster	2L	2967382	UTR3	A	G	NA	Rbp9-PG,
D. melanogaster	2L	3503636	CDS	T	C	E>G	tim-PB,tim-PL,tim-PM,tim-PN,tim-PO,tim-PP,tim-PQ,
D. melanogaster	2L	3761976	CDS	A	G	E>E	CG43707-PD,CG43707-PC,CG43707-PE,CG43707-PF,CG43707-PG,CG43707-PI,
D. melanogaster	2L	411895	CDS	T	C	T>A	AP-2alpha-PA,AP-2alpha-PB,
D. melanogaster	2L	4307932	CDS	A	G	E>G	tutl-PC,tutl-PD,tutl-PE,tutl-PF,tutl-PG,tutl-PH,tutl-PI,
D. melanogaster	2L	4308806	CDS	A	G	K>R	tutl-PC,tutl-PD,tutl-PE,tutl-PF,tutl-PG,tutl-PH,tutl-PI,
D. melanogaster	2L	4314586	CDS	A	G	N>S	tutl-PC,tutl-PD,tutl-PE,tutl-PF,tutl-PG,tutl-PH,tutl-PI,
D. melanogaster	2L	4881520	CDS	T	C	P>P	Cf2-PC,Cf2-PB,Cf2-PA,Cf2-PE,Cf2-PF,
D. melanogaster	2L	4902205	CDS	A	G	E>G	CG3036-PA,CG3036-PB,
D. melanogaster	2L	4967239	CDS	T	C	K>R	Trip1-PA,
D. melanogaster	2L	4968572	CDS	T	C	E>G	Scox-PA,
D. melanogaster	2L	4986257	CDS	A	G	Y>C	CG34126-PB,CG34126-PD,CG34126-PE,CG34126-PF,CG34126-PG,
D. melanogaster	2L	4986611	CDS	A	G	Y>C	CG34126-PB,CG34126-PD,CG34126-PE,CG34126-PF,CG34126-PG,
D. melanogaster	2L	4986891	CDS	A	G	L>L	CG34126-PB,CG34126-PD,CG34126-PE,CG34126-PF,CG34126-PG,
D. melanogaster	2L	5095195	UTR3	A	G	NA	CG5828-PA,
D. melanogaster	2L	5132837	CDS	A	G	Q>R	Msp-300-PB,Msp-300-PD,Msp-300-PH,Msp-300-PI,Msp-300-PK,Msp-300-PL,
D. melanogaster	2L	5164694	CDS	A	G	E>E	Msp-300-PE,Msp-300-PG,Msp-300-PM,
D. melanogaster	2L	5164718	CDS	A	G	E>E	Msp-300-PE,Msp-300-PG,Msp-300-PM,
D. melanogaster	2L	5166117	CDS	A	G	I>V	Msp-300-PE,Msp-300-PG,
D. melanogaster	2L	5166125	CDS	A	G	E>E	Msp-300-PE,Msp-300-PG,
D. melanogaster	2L	5166613	CDS	A	G	E>G	Msp-300-PE,Msp-300-PG,
D. melanogaster	2L	5166695	CDS	A	G	T>T	Msp-300-PE,Msp-300-PG,
D. melanogaster	2L	5166731	CDS	A	G	E>E	Msp-300-PE,Msp-300-PG,
D. melanogaster	2L	5167215	CDS	A	G	K>E	Msp-300-PE,Msp-300-PG,
D. melanogaster	2L	5167219	CDS	A	G	E>G	Msp-300-PE,Msp-300-PG,
D. melanogaster	2L	5167518	CDS	A	G	K>E	Msp-300-PE,Msp-300-PG,
D. melanogaster	2L	5167522	CDS	A	G	E>G	Msp-300-PE,Msp-300-PG,
D. melanogaster	2L	5167632	CDS	A	G	I>V	Msp-300-PE,Msp-300-PG,
D. melanogaster	2L	5171075	CDS	A	G	E>E	Msp-300-PE,Msp-300-PG,
D. melanogaster	2L	5171104	CDS	A	G	E>G	Msp-300-PE,Msp-300-PG,
D. melanogaster	2L	5171378	CDS	A	G	E>E	Msp-300-PE,Msp-300-PG,
D. melanogaster	2L	5171706	CDS	A	G	K>E	Msp-300-PE,Msp-300-PG,
D. melanogaster	2L	5171820	CDS	A	G	I>V	Msp-300-PE,Msp-300-PG,
D. melanogaster	2L	5171976	CDS	A	G	I>V	Msp-300-PE,Msp-300-PG,
D. melanogaster	2L	5172316	CDS	A	G	E>G	Msp-300-PE,Msp-300-PG,
D. melanogaster	2L	5181908	CDS	A	G	E>E	Msp-300-PE,Msp-300-PG,
D. melanogaster	2L	5182047	CDS	A	G	I>V	Msp-300-PE,Msp-300-PG,
D. melanogaster	2L	5182240	CDS	A	G	E>G	Msp-300-PE,Msp-300-PG,
D. melanogaster	2L	5185155	CDS	A	G	S>G	Msp-300-PE,Msp-300-PG,
D. melanogaster	2L	5358965	CDS	A	G	H>R	nompC-PA,nompC-PD,nompC-PE,nompC-PF,
D. melanogaster	2L	5364359	CDS	A	G	I>M	nompC-PD,nompC-PE,nompC-PF,
D. melanogaster	2L	5558592	CDS	A	G	K>K	GluRIIA-PI,
D. melanogaster	2L	6452387	CDS	T	C	Q>R	retm-PA,retm-PB,retm-PC,
D. melanogaster	2L	6499302	CDS	A	G	T>A	CG31637-PA,CG31637-PB,
D. melanogaster	2L	6499312	CDS	A	G	D>G	CG31637-PA,CG31637-PB,
D. melanogaster	2L	6636665	CDS	T	C	I>M	CG31635-PA,CG31635-PB,CG31635-PC,CG31635-PD,CG31635-PE,CG31635-PF,CG31635-PG,CG31635-PH,
D. melanogaster	2L	6636849	CDS	T	C	Y>C	CG31635-PA,CG31635-PB,CG31635-PC,CG31635-PD,CG31635-PE,CG31635-PF,CG31635-PG,CG31635-PH,
D. melanogaster	2L	6636852	CDS	T	C	Y>C	CG31635-PA,CG31635-PB,CG31635-PC,CG31635-PD,CG31635-PE,CG31635-PF,CG31635-PG,CG31635-PH,
D. melanogaster	2L	6682191	CDS	T	C	L>L	Nhe3-PD,Nhe3-PE,Nhe3-PG,Nhe3-PH,Nhe3-PI,Nhe3-PJ,
D. melanogaster	2L	6779407	CDS	T	C	K>R	nrv1-PA,nrv1-PB,
D. melanogaster	2L	7052677	CDS	A	G	K>E	milt-PA,milt-PC,milt-PB,milt-PD,milt-PE,milt-PF,
D. melanogaster	2L	7977240	UTR5	T	C	NA	Snoo-PG,
D. melanogaster	2L	7986277	CDS	A	G	T>A	CG7231-PC,CG7231-PD,CG7231-PE,CG7231-PF,
D. melanogaster	2L	8052588	CDS	A	G	K>R	CG7466-PA,
D. melanogaster	2L	8113485	UTR3	A	G	NA	Bsg-PD,Bsg-PF,Bsg-PG,Bsg-PJ,
D. melanogaster	2L	8113619	UTR3	A	G	NA	Bsg-PD,Bsg-PF,Bsg-PG,Bsg-PJ,
D. melanogaster	2L	8119964	CDS	T	C	Q>R	mon2-PB,mon2-PC,
D. melanogaster	2L	8353732	CDS	A	G	T>T	Mur29B-PA,
D. melanogaster	2L	8353798	CDS	A	G	T>T	Mur29B-PA,
D. melanogaster	2L	8354212	CDS	A	G	T>T	Mur29B-PA,
D. melanogaster	2L	8354278	CDS	A	G	T>T	Mur29B-PA,
D. melanogaster	2L	8354404	CDS	A	G	T>T	Mur29B-PA,
D. melanogaster	2L	8354500	CDS	A	G	T>T	Mur29B-PA,
D. melanogaster	2L	8354596	CDS	A	G	T>T	Mur29B-PA,
D. melanogaster	2L	8511002	CDS	T	C	E>G	CG13096-PA,CG13096-PB,
D. melanogaster	2L	8774573	CDS	T	C	V>V	CG9466-PA,
D. melanogaster	2L	9256786	UTR5	A	G	NA	Ggamma30A-PF,
D. melanogaster	2L	9717480	UTR3	T	C	NA	Nckx30C-PB,Nckx30C-PA,Nckx30C-PD,Nckx30C-PE,Nckx30C-PF,
D. melanogaster	2L	9936895	UTR3	T	C	NA	CG31712-PB,
D. melanogaster	2R	10076677	CDS	A	G	Q>Q	CG30069-PA,
D. melanogaster	2R	10076683	CDS	A	G	R>R	CG30069-PA,
D. melanogaster	2R	10077046	CDS	A	G	L>L	CG30069-PA,
D. melanogaster	2R	10077199	CDS	A	G	Q>Q	CG30069-PA,
D. melanogaster	2R	10077205	CDS	A	G	R>R	CG30069-PA,
D. melanogaster	2R	10077721	CDS	A	G	Q>Q	CG30069-PA,
D. melanogaster	2R	10077727	CDS	A	G	R>R	CG30069-PA,
D. melanogaster	2R	10078069	CDS	A	G	Q>Q	CG30069-PA,
D. melanogaster	2R	10078075	CDS	A	G	R>R	CG30069-PA,
D. melanogaster	2R	10079461	CDS	A	G	Q>Q	CG30069-PA,
D. melanogaster	2R	10079467	CDS	A	G	R>R	CG30069-PA,
D. melanogaster	2R	10079635	CDS	A	G	Q>Q	CG30069-PA,
D. melanogaster	2R	10079641	CDS	A	G	R>R	CG30069-PA,
D. melanogaster	2R	10082245	CDS	A	G	Q>Q	CG30069-PA,
D. melanogaster	2R	10082251	CDS	A	G	R>R	CG30069-PA,
D. melanogaster	2R	10184437	CDS	A	G	E>G	Ih-PB,Ih-PC,Ih-PE,Ih-PF,Ih-PG,Ih-PI,Ih-PJ,Ih-PK,Ih-PL,
D. melanogaster	2R	10185499	CDS	A	G	N>S	Ih-PB,Ih-PC,Ih-PE,Ih-PF,Ih-PG,Ih-PI,Ih-PJ,Ih-PK,Ih-PL,
D. melanogaster	2R	10395134	CDS	A	G	T>A	Asx-PA,Asx-PB,Asx-PC,Asx-PD,
D. melanogaster	2R	10395610	CDS	A	G	E>E	Asx-PA,Asx-PB,Asx-PC,Asx-PD,
D. melanogaster	2R	10629097	CDS	T	C	T>A	CG12858-PA,CG12858-PB,
D. melanogaster	2R	10636997	CDS	A	G	T>A	AttB-PA,AttB-PB,
D. melanogaster	2R	11151551	CDS	T	C	S>G	Trpm-PA,Trpm-PD,Trpm-PE,Trpm-PF,Trpm-PG,Trpm-PH,Trpm-PI,Trpm-PJ,
D. melanogaster	2R	11151556	CDS	T	C	Q>R	Trpm-PA,Trpm-PD,Trpm-PE,Trpm-PF,Trpm-PG,Trpm-PH,Trpm-PI,Trpm-PJ,
D. melanogaster	2R	11151601	CDS	T	C	Q>R	Trpm-PA,Trpm-PD,Trpm-PE,Trpm-PF,Trpm-PG,Trpm-PH,Trpm-PI,Trpm-PJ,
D. melanogaster	2R	11151722	CDS	T	C	T>A	Trpm-PA,Trpm-PD,Trpm-PE,Trpm-PF,Trpm-PG,Trpm-PH,Trpm-PI,Trpm-PJ,
D. melanogaster	2R	11152103	CDS	T	C	S>G	Trpm-PA,Trpm-PD,Trpm-PE,Trpm-PF,Trpm-PG,Trpm-PH,Trpm-PI,Trpm-PJ,
D. melanogaster	2R	11152248	CDS	T	C	I>M	Trpm-PA,Trpm-PD,Trpm-PE,Trpm-PF,Trpm-PG,Trpm-PH,Trpm-PI,Trpm-PJ,
D. melanogaster	2R	11623701	CDS	A	G	N>S	CG30089-PA,CG30089-PB,
D. melanogaster	2R	11652804	CDS	T	C	P>P	Zasp52-PF,Zasp52-PL,Zasp52-PM,Zasp52-PN,Zasp52-PQ,Zasp52-PS,Zasp52-PU,Zasp52-PV,Zasp52-PW,
D. melanogaster	2R	11969239	UTR3	T	C	NA	Dg-PA,Dg-PB,Dg-PC,Dg-PD,
D. melanogaster	2R	12002670	UTR3	A	G	NA	Asph-PB,Asph-PG,Asph-PI,Asph-PJ,Asph-PK,
D. melanogaster	2R	12534997	CDS	A	G	K>K	gprs-PA,gprs-PB,
D. melanogaster	2R	12959716	CDS	T	C	P>P	CG30460-PB,CG30460-PC,CG30460-PA,CG30460-PE,CG30460-PF,CG30460-PG,CG30460-PH,
D. melanogaster	2R	12984876	UTR5	T	C	NA	GstS1-PB,GstS1-PC,
D. melanogaster	2R	13315727	CDS	A	G	E>G	Mtap-PA,Mtap-PB,
D. melanogaster	2R	13566023	UTR5	T	C	NA	Sema-1b-PA,Sema-1b-PB,Sema-1b-PC,
D. melanogaster	2R	13715307	CDS	A	G	Q>Q	grh-PJ,grh-PL,grh-PN,grh-PO,
D. melanogaster	2R	13986555	CDS	A	G	G>G	CG5098-PA,CG5098-PB,CG5098-PC,
D. melanogaster	2R	14064122	CDS	T	C	Q>Q	CG5726-PA,
D. melanogaster	2R	14168700	CDS	T	C	Q>Q	sbb-PD,sbb-PG,sbb-PH,sbb-PJ,
D. melanogaster	2R	14168715	CDS	T	C	Q>Q	sbb-PD,sbb-PG,sbb-PH,sbb-PJ,
D. melanogaster	2R	14412404	UTR3	A	G	NA	CG43066-PA,CG43066-PC,
D. melanogaster	2R	14571035	CDS	T	C	N>S	CG44434-PA,
D. melanogaster	2R	15049481	UTR3	A	G	NA	ena-PB,ena-PF,
D. melanogaster	2R	15110884	CDS	A	G	S>G	hppy-PA,hppy-PD,
D. melanogaster	2R	15111141	CDS	A	G	P>P	hppy-PA,hppy-PD,
D. melanogaster	2R	15113163	CDS	A	G	Q>R	hppy-PB,hppy-PA,hppy-PC,hppy-PD,hppy-PE,
D. melanogaster	2R	16551189	CDS	T	C	D>G	Fem-1-PA,Fem-1-PB,
D. melanogaster	2R	16892787	CDS	A	G	Q>Q	CG10543-PA,CG10543-PD,CG10543-PE,CG10543-PF,
D. melanogaster	2R	16893153	CDS	A	G	Q>Q	CG10543-PA,CG10543-PD,CG10543-PE,CG10543-PF,
D. melanogaster	2R	17096642	UTR3	A	G	NA	Glycogenin-PB,Glycogenin-PD,Glycogenin-PG,Glycogenin-PI,
D. melanogaster	2R	17108911	CDS	T	C	Q>Q	ASPP-PA,ASPP-PB,ASPP-PC,
D. melanogaster	2R	17203191	CDS	A	G	N>D	CG9485-PA,CG9485-PB,CG9485-PC,CG9485-PD,CG9485-PE,CG9485-PF,
D. melanogaster	2R	17371360	CDS	A	G	G>G	Sara-PA,
D. melanogaster	2R	17508354	CDS	T	C	K>R	PTP-ER-PA,
D. melanogaster	2R	17508580	CDS	T	C	N>D	PTP-ER-PA,
D. melanogaster	2R	17541280	UTR5	A	G	NA	CG10082-PB,
D. melanogaster	2R	17657154	CDS	A	G	L>L	CG30395-PB,CG30395-PC,CG30395-PE,
D. melanogaster	2R	18099058	CDS	A	G	E>G	CG11291-PA,
D. melanogaster	2R	18357459	CDS	A	G	Q>Q	CG10384-PD,CG10384-PE,
D. melanogaster	2R	18451673	CDS	T	C	A>A	dnr1-PA,dnr1-PB,
D. melanogaster	2R	18451878	CDS	T	C	Y>C	dnr1-PA,dnr1-PB,
D. melanogaster	2R	18451882	CDS	T	C	I>V	dnr1-PA,dnr1-PB,
D. melanogaster	2R	19520482	UTR5	A	G	NA	retn-PA,retn-PB,retn-PC,retn-PE,
D. melanogaster	2R	19520483	UTR5	A	G	NA	retn-PA,retn-PB,retn-PC,retn-PE,
D. melanogaster	2R	19893625	CDS	T	C	K>R	Unc-89-PC,Unc-89-PD,Unc-89-PE,Unc-89-PF,Unc-89-PG,Unc-89-PH,
D. melanogaster	2R	19894078	CDS	T	C	E>G	Unc-89-PC,Unc-89-PD,Unc-89-PE,Unc-89-PF,Unc-89-PG,Unc-89-PH,
D. melanogaster	2R	20076805	CDS	A	G	T>A	ocm-PA,ocm-PB,ocm-PC,
D. melanogaster	2R	20272335	CDS	T	C	K>R	mAChR-PA,mAChR-PB,
D. melanogaster	2R	20463299	CDS	A	G	D>G	Start1-PB,Start1-PA,Start1-PC,
D. melanogaster	2R	20587304	CDS	T	C	S>G	CG33988-PA,CG33988-PB,
D. melanogaster	2R	20770274	UTR5	A	G	NA	NKAIN-PF,NKAIN-PG,NKAIN-PH,NKAIN-PI,NKAIN-PJ,NKAIN-PL,
D. melanogaster	2R	20773373	CDS	A	G	L>L	NKAIN-PF,NKAIN-PG,NKAIN-PH,NKAIN-PK,
D. melanogaster	2R	20792240	CDS	A	G	K>R	NaCP60E-PI,
D. melanogaster	2R	20797921	CDS	A	G	T>T	NaCP60E-PI,
D. melanogaster	2R	20798091	CDS	A	G	H>R	NaCP60E-PI,
D. melanogaster	2R	20798275	CDS	A	G	K>K	NaCP60E-PI,
D. melanogaster	2R	20798298	CDS	A	G	Y>C	NaCP60E-PI,
D. melanogaster	2R	20798337	CDS	A	G	Q>R	NaCP60E-PI,
D. melanogaster	2R	20798346	CDS	A	G	Y>C	NaCP60E-PI,
D. melanogaster	2R	20798584	CDS	A	G	T>A	NaCP60E-PI,
D. melanogaster	2R	20798632	CDS	A	G	I>V	NaCP60E-PI,
D. melanogaster	2R	20799527	CDS	A	G	Q>R	NaCP60E-PI,
D. melanogaster	2R	20800371	CDS	A	G	M>V	NaCP60E-PI,
D. melanogaster	2R	20802225	CDS	A	G	I>V	NaCP60E-PI,
D. melanogaster	2R	20802317	CDS	A	G	I>M	NaCP60E-PI,
D. melanogaster	2R	20802381	CDS	A	G	N>D	NaCP60E-PI,
D. melanogaster	2R	20802387	CDS	A	G	K>E	NaCP60E-PI,
D. melanogaster	2R	20883120	CDS	T	C	K>R	zip-PB,zip-PA,zip-PC,zip-PD,zip-PE,zip-PF,zip-PG,zip-PH,zip-PI,
D. melanogaster	2R	20883380	CDS	T	C	I>M	zip-PB,zip-PA,zip-PC,zip-PD,zip-PE,zip-PF,zip-PG,zip-PH,zip-PI,
D. melanogaster	2R	21063616	CDS	T	C	E>G	Peb-PA,Peb-PB,
D. melanogaster	2R	21063631	CDS	T	C	E>G	Peb-PA,Peb-PB,
D. melanogaster	2R	21063908	CDS	T	C	R>G	Peb-PA,Peb-PB,
D. melanogaster	2R	2612849	CDS	T	C	K>R	l(2)01289-PB,l(2)01289-PH,l(2)01289-PF,l(2)01289-PJ,l(2)01289-PK,
D. melanogaster	2R	2620585	CDS	T	C	Y>C	l(2)01289-PA,l(2)01289-PB,l(2)01289-PG,l(2)01289-PF,l(2)01289-PJ,l(2)01289-PK,l(2)01289-PL,l(2)01289-PM,
D. melanogaster	2R	2620725	CDS	T	C	A>A	l(2)01289-PA,l(2)01289-PB,l(2)01289-PG,l(2)01289-PF,l(2)01289-PJ,l(2)01289-PK,l(2)01289-PL,l(2)01289-PM,
D. melanogaster	2R	3368388	UTR3	T	C	NA	wech-PC,wech-PD,
D. melanogaster	2R	3388683	CDS	A	G	I>V	didum-PC,didum-PB,didum-PA,
D. melanogaster	2R	3389693	CDS	A	G	I>M	didum-PC,didum-PB,didum-PA,
D. melanogaster	2R	3467211	CDS	A	G	T>A	Vps13-PA,Vps13-PB,
D. melanogaster	2R	3537001	UTR3	A	G	NA	CG43340-PE,CG43340-PG,CG43340-PK,CG43340-PL,
D. melanogaster	2R	3572668	CDS	T	C	E>G	CG1399-PB,CG1399-PC,CG1399-PF,CG1399-PG,
D. melanogaster	2R	3701368	CDS	A	G	R>G	CG1882-PA,CG1882-PC,CG1882-PD,CG1882-PB,CG1882-PE,CG1882-PF,
D. melanogaster	2R	3858414	CDS	T	C	E>G	CG8726-PA,CG8726-PB,CG8726-PC,
D. melanogaster	2R	4497948	CDS	A	G	D>G	rgr-PA,rgr-PC,
D. melanogaster	2R	4764295	CDS	A	G	R>G	RyR-PC,RyR-PB,RyR-PD,RyR-PA,RyR-PE,RyR-PF,RyR-PG,RyR-PH,RyR-PI,RyR-PJ,
D. melanogaster	2R	4771195	CDS	A	G	E>E	RyR-PC,RyR-PB,RyR-PD,RyR-PA,RyR-PE,RyR-PF,RyR-PG,RyR-PH,RyR-PI,RyR-PJ,
D. melanogaster	2R	4771211	CDS	A	G	I>V	RyR-PC,RyR-PB,RyR-PD,RyR-PA,RyR-PE,RyR-PF,RyR-PG,RyR-PH,RyR-PI,RyR-PJ,
D. melanogaster	2R	4771250	CDS	A	G	T>A	RyR-PC,RyR-PB,RyR-PD,RyR-PA,RyR-PE,RyR-PF,RyR-PG,RyR-PH,RyR-PI,RyR-PJ,
D. melanogaster	2R	4772736	CDS	A	G	K>R	RyR-PC,RyR-PB,RyR-PD,RyR-PA,RyR-PE,RyR-PF,RyR-PG,RyR-PH,RyR-PI,RyR-PJ,
D. melanogaster	2R	4772882	CDS	A	G	S>G	RyR-PC,RyR-PB,RyR-PD,RyR-PA,RyR-PE,RyR-PF,RyR-PG,RyR-PH,RyR-PI,RyR-PJ,
D. melanogaster	2R	4791179	UTR3	A	G	NA	Ggamma1-PA,
D. melanogaster	2R	4791185	UTR3	A	G	NA	Ggamma1-PA,
D. melanogaster	2R	5359851	CDS	A	G	Q>Q	Camta-PD,Camta-PE,Camta-PH,
D. melanogaster	2R	5360280	CDS	A	G	Q>Q	Camta-PD,Camta-PE,Camta-PH,
D. melanogaster	2R	5421664	CDS	A	G	S>G	brp-PD,brp-PE,brp-PG,brp-PH,brp-PI,brp-PJ,brp-PK,brp-PL,brp-PM,
D. melanogaster	2R	5422288	CDS	A	G	S>G	brp-PD,brp-PE,brp-PG,brp-PH,brp-PI,brp-PJ,brp-PK,brp-PL,brp-PM,
D. melanogaster	2R	5422352	CDS	A	G	Q>R	brp-PD,brp-PE,brp-PG,brp-PH,brp-PI,brp-PJ,brp-PK,brp-PL,brp-PM,
D. melanogaster	2R	5422435	CDS	A	G	K>E	brp-PD,brp-PE,brp-PG,brp-PH,brp-PI,brp-PJ,brp-PK,brp-PL,brp-PM,
D. melanogaster	2R	5422448	CDS	A	G	K>R	brp-PD,brp-PE,brp-PG,brp-PH,brp-PI,brp-PJ,brp-PK,brp-PL,brp-PM,
D. melanogaster	2R	5611069	CDS	T	C	K>R	sqa-PB,sqa-PC,sqa-PD,
D. melanogaster	2R	5611077	CDS	T	C	E>E	sqa-PB,sqa-PC,sqa-PD,
D. melanogaster	2R	5641401	UTR5	A	G	NA	trpl-PB,
D. melanogaster	2R	5993864	CDS	A	G	T>T	14-3-3zeta-PB,14-3-3zeta-PA,14-3-3zeta-PG,14-3-3zeta-PH,14-3-3zeta-PI,
D. melanogaster	2R	5996307	UTR3	A	G	NA	14-3-3zeta-PB,14-3-3zeta-PD,14-3-3zeta-PE,14-3-3zeta-PG,14-3-3zeta-PH,14-3-3zeta-PC,14-3-3zeta-PK,
D. melanogaster	2R	6121499	CDS	T	C	Q>Q	CG12912-PA,CG12912-PB,
D. melanogaster	2R	6168388	CDS	A	G	S>G	CAP-PA,CAP-PL,CAP-PP,CAP-PQ,CAP-PV,CAP-PX,CAP-PY,
D. melanogaster	2R	6168493	CDS	A	G	S>G	CAP-PA,CAP-PL,CAP-PP,CAP-PQ,CAP-PV,CAP-PX,CAP-PY,
D. melanogaster	2R	6218292	CDS	T	C	A>A	CG42732-PD,CG42732-PE,CG42732-PF,CG42732-PG,CG42732-PI,CG42732-PL,CG42732-PN,CG42732-PO,
D. melanogaster	2R	6218307	CDS	T	C	T>T	CG42732-PD,CG42732-PE,CG42732-PF,CG42732-PG,CG42732-PI,CG42732-PL,CG42732-PN,CG42732-PO,
D. melanogaster	2R	6306569	CDS	A	G	A>A	Prx2540-2-PA,
D. melanogaster	2R	6498966	CDS	A	G	V>V	psq-PB,psq-PA,psq-PC,psq-PM,
D. melanogaster	2R	6727563	CDS	T	C	T>A	CG30015-PA,CG30015-PB,CG30015-PC,CG30015-PD,CG30015-PE,CG30015-PF,CG30015-PG,
D. melanogaster	2R	675216	CDS	T	C	L>L	CG12547-PA,CG12547-PB,
D. melanogaster	2R	7170894	CDS	T	C	N>D	CG9062-PB,CG9062-PC,
D. melanogaster	2R	7335106	CDS	A	G	M>V	qvr-PB,qvr-PC,
D. melanogaster	2R	7335122	CDS	A	G	N>S	qvr-PB,qvr-PC,
D. melanogaster	2R	7335128	CDS	A	G	H>R	qvr-PB,qvr-PC,
D. melanogaster	2R	7335440	UTR3	A	G	NA	qvr-PB,qvr-PC,
D. melanogaster	2R	7335492	UTR3	A	G	NA	qvr-PB,qvr-PC,
D. melanogaster	2R	7338355	UTR3	A	G	NA	qvr-PB,qvr-PC,
D. melanogaster	2R	7338438	UTR3	A	G	NA	qvr-PB,qvr-PC,
D. melanogaster	2R	8190676	CDS	T	C	E>E	SIP2-PA,
D. melanogaster	2R	8457048	CDS	T	C	D>G	Ak6-PA,
D. melanogaster	2R	8646087	CDS	A	G	I>M	Dgkepsilon-PA,Dgkepsilon-PB,
D. melanogaster	2R	8889631	CDS	A	G	Q>Q	Su(z)2-PA,Su(z)2-PB,Su(z)2-PC,
D. melanogaster	2R	9066039	CDS	T	C	S>G	CG17724-PA,CG17724-PB,CG17724-PD,CG17724-PE,CG17724-PF,
D. melanogaster	2R	9068959	CDS	T	C	Q>Q	seq-PA,seq-PB,
D. melanogaster	2R	9070639	CDS	T	C	Q>Q	seq-PA,seq-PB,
D. melanogaster	2R	9117227	CDS	T	C	G>G	Pex13-PA,
D. melanogaster	2R	9286180	CDS	T	C	E>G	CG4744-PA,
D. melanogaster	2R	9697052	CDS	A	G	I>V	stj-PB,stj-PC,stj-PD,
D. melanogaster	2R	9697112	CDS	A	G	I>V	stj-PB,stj-PC,stj-PD,
D. melanogaster	2R	9697467	CDS	A	G	R>G	stj-PB,stj-PC,stj-PD,
D. melanogaster	2R	9697704	CDS	A	G	I>V	stj-PB,stj-PC,stj-PD,
D. melanogaster	2R	9704614	CDS	A	G	T>A	stj-PB,stj-PC,stj-PD,
D. melanogaster	2R	9704884	CDS	A	G	M>V	stj-PB,stj-PC,stj-PD,
D. melanogaster	2R	9750500	CDS	A	G	R>G	CG13344-PA,CG13344-PC,
D. melanogaster	2R	9767879	CDS	T	C	S>G	shot-PB,shot-PG,shot-PE,shot-PA,shot-PC,shot-PH,shot-PI,shot-PJ,shot-PK,shot-PL,shot-PM,shot-PN,shot-PO,shot-PP,shot-PQ,shot-PX,shot-PY,shot-PZ,shot-PAA,shot-PAB,shot-PAC,shot-PAD,
D. melanogaster	2R	9772187	CDS	T	C	S>G	shot-PH,
D. melanogaster	2R	9775061	CDS	T	C	M>V	shot-PH,
D. melanogaster	2R	9781085	CDS	T	C	T>A	shot-PH,
D. melanogaster	2R	9781439	CDS	T	C	I>V	shot-PH,
D. melanogaster	2R	9872920	UTR3	T	C	NA	RN-tre-PC,RN-tre-PE,RN-tre-PF,
D. melanogaster	2RHet	251103	UTR3	A	G	NA	rl-PH,
D. melanogaster	2RHet	393327	UTR3	A	G	NA	CG40191-PA,
D. melanogaster	3L	1026639	CDS	T	C	R>G	trio-PA,trio-PC,
D. melanogaster	3L	1027109	CDS	T	C	Q>R	trio-PA,trio-PC,
D. melanogaster	3L	10616225	UTR3	T	C	NA	CG42521-PA,
D. melanogaster	3L	10616316	CDS	T	C	V>V	CG42521-PA,
D. melanogaster	3L	10616385	CDS	T	C	S>S	CG42521-PA,
D. melanogaster	3L	10618361	CDS	T	C	I>V	CG43127-PC,CG43127-PD,
D. melanogaster	3L	10622643	CDS	T	C	L>L	CG42536-PA,
D. melanogaster	3L	10622986	CDS	T	C	S>S	CG42536-PA,
D. melanogaster	3L	10654686	CDS	A	G	E>E	CG8003-PA,CG8003-PB,
D. melanogaster	3L	10655873	CDS	A	G	E>E	CG8003-PA,CG8003-PB,
D. melanogaster	3L	11168868	CDS	A	G	E>G	CG14142-PB,
D. melanogaster	3L	11168876	CDS	A	G	T>A	CG14142-PB,
D. melanogaster	3L	11218250	CDS	A	G	Y>C	CG42671-PB,CG42671-PC,CG42671-PD,CG42671-PE,CG42671-PF,CG42671-PG,CG42671-PH,CG42671-PI,CG42671-PJ,CG42671-PK,
D. melanogaster	3L	11218585	CDS	A	G	S>G	CG42671-PB,CG42671-PC,CG42671-PD,CG42671-PE,CG42671-PF,CG42671-PG,CG42671-PH,CG42671-PI,CG42671-PJ,CG42671-PK,
D. melanogaster	3L	11761954	CDS	T	C	E>E	Muc68D-PB,
D. melanogaster	3L	12587367	CDS	A	G	L>L	ara-PA,ara-PB,
D. melanogaster	3L	12587369	CDS	A	G	N>S	ara-PA,ara-PB,
D. melanogaster	3L	13013548	CDS	T	C	T>A	AdenoK-PA,AdenoK-PB,
D. melanogaster	3L	13031538	CDS	A	G	S>G	SRm160-PA,
D. melanogaster	3L	13410379	UTR3	T	C	NA	CG32121-PB,
D. melanogaster	3L	13460546	CDS	T	C	R>G	CG10089-PD,CG10089-PE,
D. melanogaster	3L	14009196	CDS	A	G	Q>Q	upSET-PA,upSET-PB,
D. melanogaster	3L	14016337	CDS	T	C	Q>Q	ptip-PA,
D. melanogaster	3L	14016352	CDS	T	C	Q>Q	ptip-PA,
D. melanogaster	3L	14744703	CDS	T	C	Q>Q	Trl-PF,Trl-PA,Trl-PI,Trl-PJ,Trl-PK,
D. melanogaster	3L	1478061	UTR3	A	G	NA	robl62A-PB,
D. melanogaster	3L	14787697	CDS	A	G	R>G	CG9425-PB,CG9425-PC,CG9425-PD,
D. melanogaster	3L	14791395	CDS	A	G	Q>Q	CG9425-PB,CG9425-PC,CG9425-PD,
D. melanogaster	3L	15949133	CDS	A	G	K>E	GXIVsPLA2-PA,GXIVsPLA2-PD,
D. melanogaster	3L	15986627	UTR3	T	C	NA	CG5830-PA,CG5830-PB,
D. melanogaster	3L	15986720	UTR3	T	C	NA	CG5830-PA,CG5830-PB,
D. melanogaster	3L	15986881	UTR3	T	C	NA	CG5830-PA,CG5830-PB,
D. melanogaster	3L	16046052	UTR5	A	G	NA	Mbs-PL,Mbs-PN,
D. melanogaster	3L	16104689	CDS	T	C	Y>C	Zn72D-PA,Zn72D-PB,Zn72D-PC,Zn72D-PD,Zn72D-PE,Zn72D-PF,
D. melanogaster	3L	16404656	UTR5	T	C	NA	fax-PA,fax-PC,
D. melanogaster	3L	16570681	CDS	T	C	P>P	nxf2-PA,nxf2-PB,nxf2-PC,
D. melanogaster	3L	16708947	CDS	A	G	K>R	Dab-PA,Dab-PC,Dab-PD,Dab-PE,Dab-PF,Dab-PG,Dab-PH,Dab-PI,
D. melanogaster	3L	17058694	UTR3	T	C	NA	Rbp6-PC,Rbp6-PE,Rbp6-PF,Rbp6-PG,
D. melanogaster	3L	17742018	CDS	T	C	E>G	Adgf-B-PA,
D. melanogaster	3L	17803980	CDS	T	C	D>G	cln3-PA,cln3-PB,
D. melanogaster	3L	18245772	CDS	A	G	V>V	CheA75a-PA,
D. melanogaster	3L	18599046	CDS	A	G	E>E	CG18233-PB,
D. melanogaster	3L	18610005	CDS	T	C	D>G	CG13380-PC,
D. melanogaster	3L	18617654	UTR3	A	G	NA	bora-PA,
D. melanogaster	3L	18654970	UTR5	A	G	NA	MYPT-75D-PA,MYPT-75D-PB,MYPT-75D-PC,
D. melanogaster	3L	18658856	CDS	A	G	Q>Q	MYPT-75D-PA,MYPT-75D-PC,
D. melanogaster	3L	18659127	CDS	A	G	S>G	MYPT-75D-PA,MYPT-75D-PB,MYPT-75D-PC,
D. melanogaster	3L	18659137	CDS	A	G	N>S	MYPT-75D-PA,MYPT-75D-PB,MYPT-75D-PC,
D. melanogaster	3L	18662275	CDS	T	C	V>V	Capr-PA,
D. melanogaster	3L	18675424	CDS	A	G	K>K	CG32202-PA,
D. melanogaster	3L	18739462	CDS	A	G	Q>Q	MED11-PA,
D. melanogaster	3L	18791591	CDS	T	C	T>A	ftz-f1-PB,
D. melanogaster	3L	18793417	UTR5	T	C	NA	ftz-f1-PB,
D. melanogaster	3L	18796755	CDS	T	C	K>R	CG14073-PB,CG14073-PC,
D. melanogaster	3L	18797386	CDS	T	C	L>L	CG14073-PB,CG14073-PC,
D. melanogaster	3L	18797449	CDS	T	C	Q>Q	CG14073-PB,CG14073-PC,
D. melanogaster	3L	18797956	CDS	T	C	K>K	CG14073-PB,CG14073-PC,
D. melanogaster	3L	18798963	CDS	T	C	T>A	CG14073-PB,CG14073-PC,
D. melanogaster	3L	18800539	CDS	T	C	Q>Q	CG14073-PB,CG14073-PC,
D. melanogaster	3L	18801046	CDS	T	C	T>T	CG14073-PB,CG14073-PC,
D. melanogaster	3L	18822769	CDS	T	C	L>L	Indy-PB,Indy-PC,Indy-PA,Indy-PD,
D. melanogaster	3L	18824601	CDS	T	C	E>E	Indy-PB,Indy-PC,Indy-PA,Indy-PD,
D. melanogaster	3L	18859765	CDS	A	G	R>R	CG14074-PB,
D. melanogaster	3L	18897286	CDS	T	C	S>S	CSN1b-PA,
D. melanogaster	3L	18897544	CDS	T	C	Q>Q	CSN1b-PA,
D. melanogaster	3L	18902162	CDS	T	C	T>T	Ir75d-PC,
D. melanogaster	3L	18902174	CDS	T	C	L>L	Ir75d-PC,
D. melanogaster	3L	18902357	CDS	T	C	K>K	Ir75d-PC,
D. melanogaster	3L	18918645	CDS	A	G	Q>R	CG43049-PA,CG43049-PB,
D. melanogaster	3L	18947745	CDS	A	G	K>K	CG6836-PA,
D. melanogaster	3L	18985631	CDS	T	C	R>R	CG18135-PA,CG18135-PB,CG18135-PC,CG18135-PD,CG18135-PE,
D. melanogaster	3L	18998143	CDS	T	C	E>E	nkd-PA,nkd-PC,
D. melanogaster	3L	19044941	CDS	T	C	E>E	Acp76A-PA,Acp76A-PB,
D. melanogaster	3L	19062797	CDS	T	C	K>K	Mkp3-PB,Mkp3-PA,Mkp3-PC,Mkp3-PD,
D. melanogaster	3L	19136729	UTR3	T	C	NA	fz2-PB,fz2-PA,fz2-PC,fz2-PD,fz2-PE,fz2-PF,fz2-PG,
D. melanogaster	3L	19248543	UTR5	A	G	NA	rept-PB,
D. melanogaster	3L	19255156	CDS	A	G	I>V	Bet1-PA,Bet1-PB,
D. melanogaster	3L	19255810	UTR3	T	C	NA	Max-PA,Max-PC,
D. melanogaster	3L	19255964	UTR3	T	C	NA	Max-PA,Max-PC,
D. melanogaster	3L	19259876	UTR3	T	C	NA	CG9629-PA,
D. melanogaster	3L	19276300	UTR3	T	C	NA	Gbs-76A-PA,Gbs-76A-PB,Gbs-76A-PC,
D. melanogaster	3L	19276364	CDS	T	C	S>G	Gbs-76A-PA,Gbs-76A-PB,Gbs-76A-PC,
D. melanogaster	3L	19277698	CDS	T	C	N>S	Gbs-76A-PA,Gbs-76A-PB,Gbs-76A-PC,
D. melanogaster	3L	1934991	CDS	T	C	L>L	CG5687-PA,
D. melanogaster	3L	19535885	CDS	T	C	N>S	CG9279-PB,CG9279-PC,
D. melanogaster	3L	19586559	CDS	T	C	G>G	ash1-PB,ash1-PC,
D. melanogaster	3L	19590483	CDS	T	C	R>R	ash1-PB,ash1-PC,
D. melanogaster	3L	19627483	UTR5	T	C	NA	wnd-PA,wnd-PB,wnd-PC,
D. melanogaster	3L	19641100	CDS	T	C	K>R	Oat-PA,
D. melanogaster	3L	19682867	UTR3	A	G	NA	Gbeta76C-PA,
D. melanogaster	3L	19682970	UTR3	A	G	NA	Gbeta76C-PA,
D. melanogaster	3L	201923	CDS	A	G	P>P	mri-PB,mri-PA,
D. melanogaster	3L	20256603	CDS	A	G	L>L	rdgC-PB,rdgC-PF,rdgC-PG,rdgC-PH,
D. melanogaster	3L	20306865	UTR5	A	G	NA	Snap-PA,
D. melanogaster	3L	20335894	CDS	A	G	I>M	Spn77Bc-PA,Spn77Bc-PB,
D. melanogaster	3L	20372778	CDS	A	G	L>L	RhoBTB-PA,RhoBTB-PB,RhoBTB-PC,
D. melanogaster	3L	20375880	CDS	T	C	V>V	CG5498-PB,
D. melanogaster	3L	2039782	UTR3	T	C	NA	sls-PP,sls-PQ,sls-PR,sls-PS,sls-PT,sls-PU,sls-PV,sls-PW,sls-PX,sls-PY,sls-PZ,
D. melanogaster	3L	2039908	UTR3	T	C	NA	sls-PP,sls-PQ,sls-PR,sls-PS,sls-PT,sls-PU,sls-PV,sls-PW,sls-PX,sls-PY,sls-PZ,
D. melanogaster	3L	2039918	UTR3	T	C	NA	sls-PP,sls-PQ,sls-PR,sls-PS,sls-PT,sls-PU,sls-PV,sls-PW,sls-PX,sls-PY,sls-PZ,
D. melanogaster	3L	20426285	CDS	A	G	E>E	Psn-PA,Psn-PB,Psn-PC,Psn-PD,Psn-PE,
D. melanogaster	3L	20520189	CDS	A	G	L>L	CG4858-PA,
D. melanogaster	3L	20762408	CDS	T	C	E>E	CG4074-PA,
D. melanogaster	3L	20766250	UTR5	A	G	NA	Pitslre-PE,Pitslre-PG,
D. melanogaster	3L	20766290	UTR5	A	G	NA	Pitslre-PE,Pitslre-PG,
D. melanogaster	3L	20766544	UTR5	A	G	NA	Pitslre-PE,Pitslre-PG,
D. melanogaster	3L	20766572	UTR5	A	G	NA	Pitslre-PE,Pitslre-PG,
D. melanogaster	3L	20766646	UTR5	A	G	NA	Pitslre-PE,Pitslre-PG,
D. melanogaster	3L	20766669	UTR5	A	G	NA	Pitslre-PE,Pitslre-PG,
D. melanogaster	3L	20766689	UTR5	A	G	NA	Pitslre-PE,Pitslre-PG,
D. melanogaster	3L	20766709	UTR5	A	G	NA	Pitslre-PE,Pitslre-PG,
D. melanogaster	3L	20766710	UTR5	A	G	NA	Pitslre-PE,Pitslre-PG,
D. melanogaster	3L	20771273	UTR5	T	C	NA	Pex16-PA,
D. melanogaster	3L	20837220	UTR3	A	G	NA	CG11456-PA,CG11456-PB,
D. melanogaster	3L	21062288	CDS	A	G	Q>Q	siz-PC,
D. melanogaster	3L	21190676	CDS	T	C	E>G	CG33054-PB,CG33054-PA,
D. melanogaster	3L	21196353	CDS	A	G	T>A	CG10512-PA,
D. melanogaster	3L	21206443	CDS	A	G	S>G	CG10508-PJ,CG10508-PK,CG10508-PM,CG10508-PN,
D. melanogaster	3L	2126093	CDS	T	C	Y>C	zormin-PE,zormin-PF,zormin-PG,zormin-PI,zormin-PJ,zormin-PK,
D. melanogaster	3L	21327037	CDS	A	G	K>R	Rab26-PB,Rab26-PC,Rab26-PD,Rab26-PE,Rab26-PF,
D. melanogaster	3L	2134649	CDS	T	C	N>D	zormin-PE,zormin-PF,zormin-PG,zormin-PH,zormin-PI,zormin-PJ,zormin-PK,
D. melanogaster	3L	21517857	UTR5	A	G	NA	CG7611-PE,CG7611-PG,CG7611-PB,CG7611-PH,CG7611-PC,CG7611-PD,CG7611-PA,CG7611-PI,CG7611-PJ,
D. melanogaster	3L	21524030	UTR3	T	C	NA	Mkrn1-PA,Mkrn1-PB,Mkrn1-PC,
D. melanogaster	3L	21524538	UTR3	T	C	NA	Mkrn1-PA,Mkrn1-PB,Mkrn1-PC,
D. melanogaster	3L	21609894	CDS	T	C	L>L	S1P-PA,
D. melanogaster	3L	21625599	CDS	T	C	S>S	MED1-PA,MED1-PB,MED1-PC,
D. melanogaster	3L	21826439	CDS	A	G	T>A	Nopp140-PB,Nopp140-PA,Nopp140-PE,Nopp140-PF,
D. melanogaster	3L	21827350	CDS	A	G	E>E	Nopp140-PB,Nopp140-PA,Nopp140-PE,Nopp140-PF,
D. melanogaster	3L	21829121	CDS	A	G	K>K	Nopp140-PB,Nopp140-PF,
D. melanogaster	3L	21934256	CDS	T	C	Q>R	DNApol-eta-PA,
D. melanogaster	3L	2269950	UTR3	T	C	NA	yellow-g-PA,
D. melanogaster	3L	23277472	UTR3	A	G	NA	nAChRalpha4-PC,nAChRalpha4-PD,
D. melanogaster	3L	23279650	UTR3	A	G	NA	nAChRalpha4-PC,nAChRalpha4-PD,
D. melanogaster	3L	2435602	CDS	A	G	Q>Q	CG42669-PE,CG42669-PG,CG42669-PH,CG42669-PK,CG42669-PL,CG42669-PM,CG42669-PN,CG42669-PQ,CG42669-PR,CG42669-PS,CG42669-PU,
D. melanogaster	3L	2789600	CDS	T	C	Q>Q	CG43444-PA,CG43444-PB,CG43444-PC,CG43444-PD,CG43444-PE,CG43444-PF,
D. melanogaster	3L	3086223	CDS	A	G	Y>C	CG11486-PG,CG11486-PJ,CG11486-PB,CG11486-PC,CG11486-PD,CG11486-PA,CG11486-PK,CG11486-PL,CG11486-PM,CG11486-PN,CG11486-PF,CG11486-PH,CG11486-PO,CG11486-PP,CG11486-PQ,CG11486-PR,
D. melanogaster	3L	3359345	CDS	A	G	K>R	kst-PA,kst-PB,kst-PC,kst-PE,kst-PF,kst-PG,kst-PH,
D. melanogaster	3L	3371827	CDS	T	C	Q>R	YT521-B-PA,YT521-B-PB,
D. melanogaster	3L	3371838	CDS	T	C	L>L	YT521-B-PA,YT521-B-PB,
D. melanogaster	3L	3371858	CDS	T	C	S>G	YT521-B-PA,YT521-B-PB,
D. melanogaster	3L	3371901	CDS	T	C	P>P	YT521-B-PA,YT521-B-PB,
D. melanogaster	3L	3371976	CDS	T	C	P>P	YT521-B-PA,YT521-B-PB,
D. melanogaster	3L	3924279	UTR5	T	C	NA	Eip63F-1-PD,
D. melanogaster	3L	4039936	CDS	T	C	D>G	CG11593-PB,CG11593-PC,
D. melanogaster	3L	4198341	CDS	A	G	T>A	CG43367-PC,CG43367-PD,CG43367-PE,CG43367-PF,
D. melanogaster	3L	4429964	UTR3	A	G	NA	nAChRbeta1-PB,
D. melanogaster	3L	4429967	UTR3	A	G	NA	nAChRbeta1-PB,
D. melanogaster	3L	4430206	UTR3	A	G	NA	nAChRbeta1-PB,
D. melanogaster	3L	4432487	CDS	A	G	R>G	nAChRbeta1-PA,
D. melanogaster	3L	4575096	UTR5	A	G	NA	CG42540-PD,CG42540-PG,
D. melanogaster	3L	4575108	UTR5	A	G	NA	CG42540-PD,CG42540-PG,
D. melanogaster	3L	4586715	CDS	A	G	N>D	CG42540-PD,CG42540-PB,CG42540-PC,CG42540-PF,CG42540-PG,CG42540-PH,CG42540-PI,CG42540-PJ,
D. melanogaster	3L	4590648	UTR3	A	G	NA	CG42540-PD,CG42540-PB,CG42540-PC,CG42540-PF,CG42540-PG,CG42540-PH,CG42540-PI,CG42540-PJ,
D. melanogaster	3L	4590685	UTR3	A	G	NA	CG42540-PD,CG42540-PB,CG42540-PC,CG42540-PF,CG42540-PG,CG42540-PH,CG42540-PI,CG42540-PJ,
D. melanogaster	3L	4590709	UTR3	A	G	NA	CG42540-PD,CG42540-PB,CG42540-PC,CG42540-PF,CG42540-PG,CG42540-PH,CG42540-PI,CG42540-PJ,
D. melanogaster	3L	4591116	UTR3	A	G	NA	CG42540-PD,CG42540-PB,CG42540-PC,CG42540-PG,CG42540-PH,CG42540-PI,CG42540-PJ,
D. melanogaster	3L	5689230	UTR5	A	G	NA	sif-PA,sif-PC,sif-PK,
D. melanogaster	3L	595942	CDS	A	G	G>G	MED14-PA,
D. melanogaster	3L	6724447	CDS	T	C	Q>Q	dikar-PC,dikar-PD,dikar-PF,dikar-PG,
D. melanogaster	3L	6942780	UTR3	T	C	NA	CG10077-PA,CG10077-PD,
D. melanogaster	3L	6942788	UTR3	T	C	NA	CG10077-PA,CG10077-PD,
D. melanogaster	3L	6942790	UTR3	T	C	NA	CG10077-PA,CG10077-PD,
D. melanogaster	3L	6943210	UTR3	T	C	NA	CG10077-PA,CG10077-PD,
D. melanogaster	3L	6943212	UTR3	T	C	NA	CG10077-PA,CG10077-PD,
D. melanogaster	3L	6947854	CDS	T	C	S>G	CG10077-PA,CG10077-PC,CG10077-PD,
D. melanogaster	3L	7155278	UTR3	T	C	NA	Dscam2-PH,Dscam2-PJ,Dscam2-PN,Dscam2-PO,Dscam2-PP,
D. melanogaster	3L	7173538	CDS	T	C	S>G	Dscam2-PE,Dscam2-PF,Dscam2-PG,Dscam2-PH,Dscam2-PI,Dscam2-PJ,Dscam2-PK,Dscam2-PL,Dscam2-PM,Dscam2-PN,Dscam2-PO,Dscam2-PP,Dscam2-PQ,Dscam2-PR,
D. melanogaster	3L	7433198	CDS	T	C	P>P	sphinx2-PB,
D. melanogaster	3L	7888111	UTR5	A	G	NA	eIF4E-5-PA,
D. melanogaster	3L	7921780	CDS	T	C	S>G	syd-PA,syd-PB,syd-PC,syd-PD,syd-PE,syd-PF,syd-PG,syd-PH,syd-PI,syd-PJ,
D. melanogaster	3L	8113468	CDS	A	G	G>G	msk-PA,
D. melanogaster	3L	8733195	CDS	T	C	Q>R	Prm-PA,Prm-PB,
D. melanogaster	3L	9144935	CDS	T	C	M>V	Rdl-PA,Rdl-PC,Rdl-PD,Rdl-PE,Rdl-PF,Rdl-PG,
D. melanogaster	3L	9148285	CDS	T	C	N>D	Rdl-PA,Rdl-PC,Rdl-PD,Rdl-PE,Rdl-PF,Rdl-PG,
D. melanogaster	3L	9148318	CDS	T	C	I>V	Rdl-PA,Rdl-PC,Rdl-PD,Rdl-PE,Rdl-PF,Rdl-PG,
D. melanogaster	3L	9156017	CDS	T	C	R>G	Rdl-PA,Rdl-PC,Rdl-PD,Rdl-PE,Rdl-PF,Rdl-PG,
D. melanogaster	3L	9409727	CDS	T	C	Q>Q	CG3982-PA,
D. melanogaster	3L	9501099	CDS	T	C	G>G	CG3408-PA,CG3408-PB,
D. melanogaster	3L	9826391	UTR3	A	G	NA	CG43897-PI,CG43897-PO,CG43897-PQ,CG43897-PR,
D. melanogaster	3L	9826394	UTR3	A	G	NA	CG43897-PI,CG43897-PO,CG43897-PQ,CG43897-PR,
D. melanogaster	3L	9826400	UTR3	A	G	NA	CG43897-PI,CG43897-PO,CG43897-PQ,CG43897-PR,
D. melanogaster	3L	9826401	UTR3	A	G	NA	CG43897-PI,CG43897-PO,CG43897-PQ,CG43897-PR,
D. melanogaster	3L	9826469	UTR3	A	G	NA	CG43897-PI,CG43897-PO,CG43897-PQ,CG43897-PR,
D. melanogaster	3L	9826559	UTR3	A	G	NA	CG43897-PI,CG43897-PO,CG43897-PQ,CG43897-PR,
D. melanogaster	3L	9826584	UTR3	A	G	NA	CG43897-PI,CG43897-PO,CG43897-PQ,CG43897-PR,
D. melanogaster	3L	9826587	UTR3	A	G	NA	CG43897-PI,CG43897-PO,CG43897-PQ,CG43897-PR,
D. melanogaster	3L	9830483	CDS	T	C	Q>Q	Cdk8-PA,
D. melanogaster	3L	9860439	CDS	A	G	N>S	CG8108-PA,CG8108-PB,
D. melanogaster	3L	9885234	CDS	A	G	N>S	CalpB-PA,CalpB-PB,
D. melanogaster	3L	991441	UTR3	A	G	NA	Glut1-PP,
D. melanogaster	3R	10485581	CDS	A	G	G>G	Hexim-PA,Hexim-PB,
D. melanogaster	3R	1062051	UTR3	T	C	NA	rtp-PA,
D. melanogaster	3R	1062054	UTR3	T	C	NA	rtp-PA,
D. melanogaster	3R	1062097	UTR3	T	C	NA	rtp-PA,
D. melanogaster	3R	1062100	UTR3	T	C	NA	rtp-PA,
D. melanogaster	3R	10642646	CDS	T	C	K>R	btsz-PC,btsz-PD,btsz-PI,
D. melanogaster	3R	10966350	CDS	A	G	I>V	CG3987-PA,
D. melanogaster	3R	11003513	UTR3	T	C	NA	Mf-PK,
D. melanogaster	3R	11181202	CDS	T	C	E>G	CG6194-PA,
D. melanogaster	3R	11212944	CDS	A	G	K>R	Rbp-PB,Rbp-PC,Rbp-PD,Rbp-PE,
D. melanogaster	3R	11214118	CDS	A	G	Q>R	Rbp-PB,Rbp-PC,Rbp-PD,Rbp-PE,
D. melanogaster	3R	11225168	CDS	A	G	T>A	Rbp-PB,Rbp-PC,Rbp-PE,
D. melanogaster	3R	11238976	CDS	A	G	K>R	Atx2-PB,Atx2-PC,Atx2-PA,Atx2-PD,
D. melanogaster	3R	11239027	CDS	A	G	K>R	Atx2-PB,Atx2-PC,Atx2-PA,Atx2-PD,
D. melanogaster	3R	11239576	CDS	A	G	Q>Q	Atx2-PB,Atx2-PC,Atx2-PA,Atx2-PD,
D. melanogaster	3R	11239744	CDS	A	G	Q>Q	Atx2-PB,Atx2-PC,Atx2-PA,Atx2-PD,
D. melanogaster	3R	11891689	CDS	T	C	I>M	CG10185-PA,
D. melanogaster	3R	12269403	CDS	A	G	E>G	CG14882-PA,CG14882-PB,
D. melanogaster	3R	12635658	CDS	T	C	Q>Q	abd-A-PA,abd-A-PB,abd-A-PC,abd-A-PD,
D. melanogaster	3R	13370256	CDS	A	G	M>V	SF1-PA,
D. melanogaster	3R	13370300	CDS	A	G	A>A	SF1-PA,
D. melanogaster	3R	13599704	CDS	T	C	S>S	CG43102-PE,
D. melanogaster	3R	13599939	CDS	T	C	Q>R	CG43102-PE,
D. melanogaster	3R	13699361	UTR3	T	C	NA	Rim-PR,Rim-PU,
D. melanogaster	3R	13699375	UTR3	T	C	NA	Rim-PR,Rim-PU,
D. melanogaster	3R	13699816	UTR3	T	C	NA	Rim-PR,Rim-PU,
D. melanogaster	3R	14000455	CDS	A	G	E>G	PP2A-B'-PA,PP2A-B'-PB,
D. melanogaster	3R	14020197	UTR3	T	C	NA	Ssdp-PB,Ssdp-PD,
D. melanogaster	3R	14181027	CDS	T	C	T>A	CG15803-PB,
D. melanogaster	3R	1439445	CDS	A	G	D>G	Atu-PA,
D. melanogaster	3R	14560218	CDS	T	C	E>G	Mekk1-PB,Mekk1-PD,
D. melanogaster	3R	14733374	CDS	A	G	K>R	endoA-PA,endoA-PB,endoA-PC,
D. melanogaster	3R	14733397	CDS	A	G	K>E	endoA-PA,endoA-PB,endoA-PC,
D. melanogaster	3R	14733521	CDS	A	G	K>R	endoA-PA,endoA-PB,endoA-PC,
D. melanogaster	3R	14733702	CDS	A	G	T>T	endoA-PA,endoA-PB,endoA-PC,
D. melanogaster	3R	14735875	UTR3	A	G	NA	endoA-PA,endoA-PB,endoA-PC,
D. melanogaster	3R	1475953	CDS	A	G	Q>R	Sec23-PB,Sec23-PA,Sec23-PD,Sec23-PE,Sec23-PF,Sec23-PG,Sec23-PH,
D. melanogaster	3R	1476073	CDS	A	G	Q>R	Sec23-PB,Sec23-PA,Sec23-PD,Sec23-PE,Sec23-PF,Sec23-PG,Sec23-PH,
D. melanogaster	3R	14796414	CDS	A	G	T>A	CG42613-PF,
D. melanogaster	3R	14797034	CDS	A	G	I>M	CG42613-PF,
D. melanogaster	3R	14962035	CDS	A	G	D>G	Cyp12a4-PA,
D. melanogaster	3R	15056819	CDS	T	C	N>D	unc79-PB,unc79-PC,
D. melanogaster	3R	15056822	CDS	T	C	T>A	unc79-PB,unc79-PC,
D. melanogaster	3R	15062778	CDS	T	C	V>V	unc79-PC,
D. melanogaster	3R	15062790	CDS	T	C	E>E	unc79-PC,
D. melanogaster	3R	15062794	CDS	T	C	Q>R	unc79-PC,
D. melanogaster	3R	15063919	CDS	T	C	T>A	unc79-PB,unc79-PC,
D. melanogaster	3R	15064080	CDS	T	C	N>S	unc79-PB,unc79-PC,
D. melanogaster	3R	15064567	CDS	T	C	E>G	unc79-PB,unc79-PC,
D. melanogaster	3R	15602568	CDS	T	C	S>S	CG11659-PA,
D. melanogaster	3R	16114579	CDS	A	G	Q>Q	cic-PD,cic-PG,
D. melanogaster	3R	16114588	CDS	A	G	Q>Q	cic-PD,cic-PG,
D. melanogaster	3R	1648279	UTR3	T	C	NA	CG2023-PA,
D. melanogaster	3R	1649142	UTR3	T	C	NA	CG2023-PA,
D. melanogaster	3R	16790050	CDS	A	G	E>G	Atpalpha-PC,Atpalpha-PA,Atpalpha-PB,Atpalpha-PD,Atpalpha-PE,Atpalpha-PF,Atpalpha-PG,Atpalpha-PH,Atpalpha-PI,Atpalpha-PJ,Atpalpha-PK,
D. melanogaster	3R	16790761	CDS	A	G	Y>C	Atpalpha-PC,Atpalpha-PA,Atpalpha-PB,Atpalpha-PD,Atpalpha-PE,Atpalpha-PF,Atpalpha-PG,Atpalpha-PH,Atpalpha-PI,Atpalpha-PJ,Atpalpha-PK,
D. melanogaster	3R	16804638	CDS	A	G	Q>R	Calx-PA,Calx-PG,
D. melanogaster	3R	16819338	CDS	A	G	E>G	Calx-PC,Calx-PD,Calx-PH,Calx-PI,
D. melanogaster	3R	16819460	CDS	A	G	S>G	Calx-PC,Calx-PD,Calx-PH,Calx-PI,
D. melanogaster	3R	16819563	CDS	A	G	E>G	Calx-PC,Calx-PD,Calx-PH,Calx-PI,
D. melanogaster	3R	16819575	CDS	A	G	Q>R	Calx-PC,Calx-PD,Calx-PH,Calx-PI,
D. melanogaster	3R	16844310	CDS	A	G	E>G	Rlip-PA,Rlip-PB,
D. melanogaster	3R	16844318	CDS	A	G	K>E	Rlip-PA,Rlip-PB,
D. melanogaster	3R	16844382	CDS	A	G	E>G	Rlip-PA,Rlip-PB,
D. melanogaster	3R	16844415	CDS	A	G	K>R	Rlip-PA,Rlip-PB,
D. melanogaster	3R	16846284	UTR3	A	G	NA	Rlip-PA,Rlip-PB,
D. melanogaster	3R	16857620	CDS	T	C	E>G	Dhc93AB-PB,Dhc93AB-PC,
D. melanogaster	3R	17053769	CDS	A	G	Q>R	Nelf-A-PA,Nelf-A-PB,Nelf-A-PC,
D. melanogaster	3R	17053904	CDS	A	G	Q>R	Nelf-A-PA,Nelf-A-PB,Nelf-A-PC,
D. melanogaster	3R	17168189	CDS	T	C	E>E	CG16791-PA,CG16791-PB,CG16791-PC,CG16791-PD,
D. melanogaster	3R	17168236	CDS	T	C	M>V	CG16791-PA,CG16791-PB,CG16791-PC,CG16791-PD,
D. melanogaster	3R	17349993	CDS	A	G	D>G	CG7956-PA,CG7956-PD,CG7956-PE,CG7956-PF,CG7956-PG,
D. melanogaster	3R	18039839	CDS	A	G	T>A	Gld2-PB,Gld2-PC,
D. melanogaster	3R	18039854	CDS	A	G	T>A	Gld2-PB,Gld2-PC,
D. melanogaster	3R	1830102	CDS	T	C	K>R	Rm62-PC,Rm62-PD,Rm62-PB,Rm62-PA,Rm62-PE,Rm62-PF,Rm62-PH,Rm62-PI,Rm62-PJ,Rm62-PK,Rm62-PL,Rm62-PM,
D. melanogaster	3R	18408168	CDS	T	C	E>G	Dph5-PA,
D. melanogaster	3R	18428764	CDS	A	G	Q>Q	Efa6-PC,Efa6-PD,Efa6-PG,Efa6-PH,Efa6-PI,
D. melanogaster	3R	18613539	CDS	A	G	Q>Q	CG7029-PA,CG7029-PF,
D. melanogaster	3R	18880789	CDS	T	C	D>G	CG17119-PA,CG17119-PC,
D. melanogaster	3R	18885672	CDS	T	C	Q>Q	sav-PA,sav-PB,
D. melanogaster	3R	191127	CDS	A	G	K>K	CG1090-PG,CG1090-PH,CG1090-PI,
D. melanogaster	3R	191196	CDS	A	G	L>L	CG1090-PG,CG1090-PH,CG1090-PI,
D. melanogaster	3R	19359925	CDS	T	C	V>V	CG10170-PA,
D. melanogaster	3R	19746133	CDS	T	C	Q>Q	sba-PC,sba-PD,sba-PE,sba-PF,sba-PG,sba-PH,sba-PI,
D. melanogaster	3R	19746259	CDS	T	C	Q>Q	sba-PC,sba-PD,sba-PE,sba-PF,sba-PG,sba-PH,sba-PI,
D. melanogaster	3R	19779042	CDS	T	C	E>G	Aats-glupro-PA,Aats-glupro-PB,
D. melanogaster	3R	19808079	UTR3	A	G	NA	CG31140-PA,CG31140-PB,CG31140-PG,
D. melanogaster	3R	19808152	UTR3	A	G	NA	CG31140-PA,CG31140-PB,CG31140-PG,
D. melanogaster	3R	19929436	CDS	T	C	M>V	Syx1A-PA,Syx1A-PB,
D. melanogaster	3R	19940786	CDS	T	C	E>G	CG13607-PA,CG13607-PC,
D. melanogaster	3R	20137053	CDS	A	G	Y>C	crb-PA,crb-PB,crb-PC,crb-PD,
D. melanogaster	3R	20337373	CDS	T	C	L>L	nAChRbeta2-PA,
D. melanogaster	3R	20337378	CDS	T	C	T>A	nAChRbeta2-PA,
D. melanogaster	3R	20652817	CDS	T	C	D>G	RabX4-PA,
D. melanogaster	3R	20762896	CDS	T	C	E>G	Osbp-PA,
D. melanogaster	3R	20845889	CDS	A	G	E>E	tnc-PC,tnc-PD,
D. melanogaster	3R	20895285	UTR5	T	C	NA	OstStt3-PA,
D. melanogaster	3R	21715744	CDS	A	G	D>G	Lnk-PC,Lnk-PB,Lnk-PA,Lnk-PD,Lnk-PE,Lnk-PF,
D. melanogaster	3R	217296	CDS	A	G	E>G	CG14646-PA,CG14646-PB,
D. melanogaster	3R	21791353	CDS	A	G	T>A	boss-PA,
D. melanogaster	3R	21791365	CDS	A	G	T>A	boss-PA,
D. melanogaster	3R	2281275	CDS	T	C	S>G	CG9727-PA,CG9727-PB,CG9727-PC,
D. melanogaster	3R	2281712	CDS	T	C	Q>R	CG9727-PA,CG9727-PB,CG9727-PC,
D. melanogaster	3R	22923498	CDS	T	C	G>G	eater-PC,
D. melanogaster	3R	22943470	CDS	A	G	E>G	CG5880-PA,
D. melanogaster	3R	23494869	CDS	A	G	S>G	CG18437-PC,CG18437-PD,CG18437-PE,CG18437-PF,CG18437-PG,
D. melanogaster	3R	23495062	CDS	A	G	N>S	CG18437-PC,CG18437-PD,CG18437-PE,CG18437-PF,CG18437-PG,
D. melanogaster	3R	23498033	CDS	A	G	D>G	CG18437-PC,CG18437-PD,CG18437-PE,CG18437-PF,CG18437-PG,
D. melanogaster	3R	23498894	CDS	A	G	K>R	CG18437-PC,CG18437-PD,CG18437-PE,CG18437-PF,CG18437-PG,
D. melanogaster	3R	23499011	CDS	A	G	N>S	CG18437-PC,CG18437-PD,CG18437-PE,CG18437-PF,CG18437-PG,
D. melanogaster	3R	23500290	CDS	A	G	E>G	CG18437-PC,CG18437-PD,CG18437-PE,CG18437-PF,CG18437-PG,
D. melanogaster	3R	23500441	CDS	A	G	G>G	CG18437-PC,CG18437-PD,CG18437-PE,CG18437-PF,CG18437-PG,
D. melanogaster	3R	23500600	CDS	A	G	L>L	CG18437-PC,CG18437-PD,CG18437-PE,CG18437-PF,CG18437-PG,
D. melanogaster	3R	23500629	CDS	A	G	K>R	CG18437-PC,CG18437-PD,CG18437-PE,CG18437-PF,CG18437-PG,
D. melanogaster	3R	23500796	CDS	A	G	T>A	CG18437-PC,CG18437-PD,CG18437-PE,CG18437-PF,CG18437-PG,
D. melanogaster	3R	23501954	CDS	A	G	E>G	CG18437-PC,CG18437-PD,CG18437-PE,CG18437-PF,CG18437-PG,
D. melanogaster	3R	24424516	CDS	T	C	K>R	Noa36-PA,
D. melanogaster	3R	24732590	CDS	A	G	K>R	Doa-PP,Doa-PX,
D. melanogaster	3R	24743826	CDS	A	G	Q>R	Doa-PR,
D. melanogaster	3R	24743829	CDS	A	G	Q>R	Doa-PR,
D. melanogaster	3R	25309563	CDS	A	G	Q>Q	Ptp99A-PB,Ptp99A-PG,
D. melanogaster	3R	2583822	CDS	T	C	G>G	bcd-PD,bcd-PE,bcd-PF,bcd-PG,
D. melanogaster	3R	25857632	CDS	A	G	S>G	Axn-PA,Axn-PC,Axn-PB,Axn-PD,Axn-PF,Axn-PG,
D. melanogaster	3R	25935366	CDS	A	G	Q>Q	sima-PC,sima-PA,sima-PD,
D. melanogaster	3R	26186547	UTR3	A	G	NA	hdc-PB,
D. melanogaster	3R	26246254	UTR5;UTR3	T	C	NA	NA
D. melanogaster	3R	26703965	CDS	T	C	Q>Q	CG12071-PB,
D. melanogaster	3R	27417116	CDS	A	G	E>G	CG1638-PB,
D. melanogaster	3R	27423156	UTR3	T	C	NA	CycG-PF,
D. melanogaster	3R	27423305	UTR3	T	C	NA	CycG-PF,
D. melanogaster	3R	27427440	CDS	T	C	N>D	CycG-PD,CycG-PA,CycG-PB,CycG-PC,CycG-PF,
D. melanogaster	3R	27662808	CDS	A	G	Q>R	RhoGAP100F-PB,RhoGAP100F-PC,RhoGAP100F-PD,RhoGAP100F-PE,RhoGAP100F-PF,RhoGAP100F-PH,RhoGAP100F-PI,RhoGAP100F-PJ,
D. melanogaster	3R	27662811	CDS	A	G	Q>R	RhoGAP100F-PB,RhoGAP100F-PC,RhoGAP100F-PD,RhoGAP100F-PE,RhoGAP100F-PF,RhoGAP100F-PH,RhoGAP100F-PI,RhoGAP100F-PJ,
D. melanogaster	3R	27667009	CDS	A	G	S>G	RhoGAP100F-PC,RhoGAP100F-PD,RhoGAP100F-PF,RhoGAP100F-PH,RhoGAP100F-PI,
D. melanogaster	3R	2895437	CDS	A	G	L>L	CG1965-PA,
D. melanogaster	3R	2926918	CDS	T	C	K>K	Alh-PA,Alh-PD,Alh-PB,Alh-PF,Alh-PG,Alh-PH,Alh-PI,Alh-PJ,Alh-PK,Alh-PL,Alh-PM,Alh-PN,Alh-PO,Alh-PP,
D. melanogaster	3R	2940297	CDS	T	C	L>L	Mlp84B-PA,Mlp84B-PB,
D. melanogaster	3R	3018497	CDS	A	G	T>A	lap-PA,lap-PC,lap-PD,lap-PE,lap-PF,lap-PG,lap-PH,lap-PI,lap-PJ,
D. melanogaster	3R	3018547	CDS	A	G	I>M	lap-PA,lap-PC,lap-PD,lap-PE,lap-PF,lap-PG,lap-PH,lap-PI,lap-PJ,
D. melanogaster	3R	3633857	CDS	T	C	I>V	CG2993-PA,CG2993-PB,CG2993-PC,
D. melanogaster	3R	3683797	UTR3	T	C	NA	CG17816-PE,CG17816-PK,
D. melanogaster	3R	3687052	CDS	T	C	K>R	CG17816-PD,CG17816-PE,CG17816-PG,CG17816-PH,CG17816-PK,
D. melanogaster	3R	3712162	UTR5	T	C	NA	CG17816-PF,
D. melanogaster	3R	3729481	CDS	T	C	T>T	CG2943-PA,CG2943-PB,CG2943-PC,CG2943-PD,
D. melanogaster	3R	3729523	CDS	T	C	E>E	CG2943-PA,CG2943-PB,CG2943-PC,CG2943-PD,
D. melanogaster	3R	3736253	CDS	T	C	D>G	Prat-PA,Prat-PB,
D. melanogaster	3R	3801135	CDS	T	C	Q>R	CD98hc-PA,CD98hc-PB,CD98hc-PD,CD98hc-PF,
D. melanogaster	3R	3801212	CDS	T	C	G>G	CD98hc-PA,CD98hc-PB,CD98hc-PD,CD98hc-PF,
D. melanogaster	3R	3829179	CDS	A	G	N>D	CG2698-PA,CG2698-PC,CG2698-PD,CG2698-PE,CG2698-PG,CG2698-PH,CG2698-PI,
D. melanogaster	3R	3829208	CDS	A	G	L>L	CG2698-PA,CG2698-PC,CG2698-PD,CG2698-PE,CG2698-PG,CG2698-PH,CG2698-PI,
D. melanogaster	3R	3836899	CDS	T	C	K>E	CG10435-PA,
D. melanogaster	3R	3844339	CDS	T	C	Q>Q	CG2747-PB,CG2747-PA,CG2747-PC,CG2747-PD,CG2747-PE,CG2747-PF,
D. melanogaster	3R	3846904	CDS	T	C	G>G	CG2747-PB,CG2747-PA,CG2747-PC,CG2747-PD,CG2747-PE,CG2747-PF,
D. melanogaster	3R	3848991	CDS	T	C	S>G	CG2747-PB,CG2747-PA,CG2747-PC,CG2747-PD,CG2747-PE,CG2747-PF,
D. melanogaster	3R	3850754	CDS	T	C	T>A	CG2747-PA,CG2747-PC,CG2747-PE,CG2747-PF,
D. melanogaster	3R	3949059	CDS	A	G	Q>R	CG7878-PA,
D. melanogaster	3R	4067757	UTR3	T	C	NA	CG9636-PC,CG9636-PD,
D. melanogaster	3R	4068029	UTR3	T	C	NA	CG9636-PC,CG9636-PD,
D. melanogaster	3R	4070158	CDS	A	G	E>G	CG33722-PB,CG33722-PC,CG33722-PD,
D. melanogaster	3R	4123476	CDS	T	C	S>S	CG9626-PA,CG9626-PB,CG9626-PC,CG9626-PD,
D. melanogaster	3R	4487141	CDS	T	C	K>K	p-PA,
D. melanogaster	3R	4489181	CDS	T	C	P>P	p-PA,
D. melanogaster	3R	4492568	CDS	A	G	Q>Q	CG8032-PA,CG8032-PB,
D. melanogaster	3R	4504084	CDS	A	G	K>K	CG11755-PA,
D. melanogaster	3R	4519082	CDS	T	C	P>P	hb-PB,hb-PA,
D. melanogaster	3R	4519568	CDS	T	C	Q>Q	hb-PB,hb-PA,
D. melanogaster	3R	4547418	CDS	A	G	T>T	CG8136-PA,CG8136-PB,CG8136-PC,CG8136-PD,
D. melanogaster	3R	4547895	CDS	A	G	R>R	CG8136-PA,CG8136-PB,CG8136-PC,CG8136-PD,
D. melanogaster	3R	4548088	CDS	A	G	T>A	CG8136-PA,CG8136-PB,CG8136-PC,CG8136-PD,
D. melanogaster	3R	4555700	CDS	T	C	K>K	M1BP-PA,
D. melanogaster	3R	4563532	CDS	T	C	S>G	CG9801-PA,CG9801-PB,CG9801-PC,
D. melanogaster	3R	4641728	UTR3	T	C	NA	CG9821-PB,CG9821-PC,CG9821-PD,
D. melanogaster	3R	4655959	CDS	T	C	G>G	pyd-PA,pyd-PO,
D. melanogaster	3R	4655980	CDS	T	C	A>A	pyd-PA,pyd-PO,
D. melanogaster	3R	4661810	UTR3	T	C	NA	pyd-PK,pyd-PL,
D. melanogaster	3R	4809382	CDS	T	C	G>G	RagA-B-PA,
D. melanogaster	3R	4811637	CDS	A	G	I>M	CG11970-PA,
D. melanogaster	3R	4811700	CDS	A	G	I>M	CG11970-PA,
D. melanogaster	3R	4812374	CDS	A	G	K>K	CG11970-PA,
D. melanogaster	3R	4812404	CDS	A	G	L>L	CG11970-PA,
D. melanogaster	3R	4820142	CDS	A	G	R>R	CG11975-PA,CG11975-PB,
D. melanogaster	3R	4837299	CDS	T	C	S>G	CG11984-PD,CG11984-PE,CG11984-PF,CG11984-PG,CG11984-PH,CG11984-PI,
D. melanogaster	3R	4872279	CDS	T	C	T>T	Rel-PA,Rel-PB,Rel-PC,Rel-PD,
D. melanogaster	3R	4873196	UTR5	T	C	NA	Rel-PA,Rel-PB,Rel-PC,
D. melanogaster	3R	4895584	UTR3	T	C	NA	pum-PA,pum-PD,pum-PC,pum-PB,pum-PE,pum-PF,pum-PG,pum-PH,
D. melanogaster	3R	4896666	UTR3	T	C	NA	pum-PA,pum-PD,pum-PC,pum-PB,pum-PE,pum-PF,pum-PG,pum-PH,
D. melanogaster	3R	4896714	CDS	T	C	S>G	pum-PA,pum-PD,pum-PC,pum-PB,pum-PE,pum-PF,pum-PG,pum-PH,
D. melanogaster	3R	5120680	UTR3	T	C	NA	CG8861-PC,
D. melanogaster	3R	5273666	UTR3	A	G	NA	ps-PB,ps-PD,ps-PC,ps-PF,ps-PG,ps-PH,ps-PI,ps-PJ,ps-PK,ps-PL,ps-PN,ps-PO,ps-PM,ps-PP,ps-PQ,ps-PR,ps-PS,ps-PT,
D. melanogaster	3R	5275834	UTR3	A	G	NA	ps-PK,ps-PN,ps-PS,
D. melanogaster	3R	5277559	UTR3	A	G	NA	ps-PK,ps-PN,ps-PS,
D. melanogaster	3R	5277661	UTR3	A	G	NA	ps-PK,ps-PN,ps-PS,
D. melanogaster	3R	5595147	CDS	A	G	X>W	CG8481-PA,CG8481-PB,
D. melanogaster	3R	6021148	CDS	A	G	R>G	Syn-PD,,Syn-PA,Syn-PD,Syn-PE,
D. melanogaster	3R	6021706	CDS	A	G	S>G	Syn-PF,Syn-PA,Syn-PD,Syn-PE,
D. melanogaster	3R	6070995	CDS	A	G	N>S	CG42795-PA,CG42795-PB,CG42795-PC,
D. melanogaster	3R	6071147	CDS	A	G	S>G	CG42795-PA,CG42795-PB,CG42795-PC,
D. melanogaster	3R	6071158	CDS	A	G	E>E	CG42795-PA,CG42795-PB,CG42795-PC,
D. melanogaster	3R	6162352	CDS	A	G	N>S	sle-PB,sle-PA,
D. melanogaster	3R	6164328	CDS	A	G	S>S	CG12592-PA,
D. melanogaster	3R	6410642	UTR3	T	C	NA	hth-PI,
D. melanogaster	3R	6410896	UTR3	T	C	NA	hth-PI,
D. melanogaster	3R	6410902	UTR3	T	C	NA	hth-PI,
D. melanogaster	3R	6410908	UTR3	T	C	NA	hth-PI,
D. melanogaster	3R	6594237	CDS	T	C	Q>R	fau-PA,fau-PG,
D. melanogaster	3R	7051825	CDS	A	G	K>R	scpr-C-PA,
D. melanogaster	3R	7051926	CDS	A	G	T>A	scpr-C-PA,
D. melanogaster	3R	7066033	CDS	T	C	T>A	scpr-B-PA,
D. melanogaster	3R	7066134	CDS	T	C	K>R	scpr-B-PA,
D. melanogaster	3R	7202423	CDS	A	G	Q>Q	pros-PJ,pros-PK,pros-PL,
D. melanogaster	3R	7217253	CDS	A	G	E>G	pros-PJ,pros-PK,pros-PL,
D. melanogaster	3R	7626994	CDS	T	C	K>R	ClC-a-PA,ClC-a-PC,ClC-a-PD,ClC-a-PF,ClC-a-PG,ClC-a-PH,ClC-a-PI,
D. melanogaster	3R	7837502	CDS	A	G	E>G	CG3532-PB,
D. melanogaster	3R	7990069	CDS	T	C	S>G	Cpn-PA,Cpn-PB,
D. melanogaster	3R	7990253	CDS	T	C	E>E	Cpn-PA,Cpn-PB,
D. melanogaster	3R	9052839	UTR3	T	C	NA	Ace-PA,
D. melanogaster	3R	910635	CDS	T	C	G>G	corto-PA,corto-PB,corto-PD,
D. melanogaster	3R	9572002	CDS	A	G	Q>Q	CG34383-PG,CG34383-PL,
D. melanogaster	3R	9906517	CDS	A	G	Q>Q	foxo-PB,foxo-PC,foxo-PF,foxo-PG,
D. melanogaster	3R	9949	UTR3	A	G	NA	CG12581-PB,CG12581-PA,
D. melanogaster	3R	9965	UTR3	A	G	NA	CG12581-PB,CG12581-PA,
D. melanogaster	4	1155095	UTR3	A	G	NA	CG11155-PB,
D. melanogaster	4	1155487	UTR3	A	G	NA	CG11155-PB,
D. melanogaster	4	1188459	UTR3	A	G	NA	Kif3C-PA,
D. melanogaster	4	1188573	UTR3	A	G	NA	Kif3C-PA,
D. melanogaster	4	1268833	CDS	A	G	M>V	Caps-PA,Caps-PB,Caps-PD,Caps-PE,Caps-PF,
D. melanogaster	4	133633	UTR3	A	G	NA	pan-PR,
D. melanogaster	4	340854	UTR3	A	G	NA	CG32850-PA,
D. melanogaster	4	340948	UTR3	A	G	NA	CG32850-PA,
D. melanogaster	4	341531	UTR3	A	G	NA	CG32850-PA,
D. melanogaster	4	707555	UTR3	A	G	NA	CG11360-PA,CG11360-PC,CG11360-PD,CG11360-PE,
D. melanogaster	4	707558	UTR3	A	G	NA	CG11360-PA,CG11360-PC,CG11360-PD,CG11360-PE,
D. melanogaster	4	763696	CDS	A	G	Y>C	bt-PC,bt-PF,bt-PH,bt-PI,
D. melanogaster	4	768364	CDS	A	G	R>G	bt-PC,bt-PF,bt-PH,bt-PI,
D. melanogaster	4	787813	CDS	A	G	D>G	bt-PC,bt-PF,bt-PH,bt-PI,
D. melanogaster	4	787825	CDS	A	G	H>R	bt-PC,bt-PF,bt-PH,bt-PI,
D. melanogaster	4	787890	CDS	A	G	T>A	bt-PC,bt-PF,bt-PH,bt-PI,
D. melanogaster	4	807480	CDS	T	C	E>G	MED26-PB,MED26-PA,
D. melanogaster	4	881409	CDS	T	C	G>G	CG11148-PD,CG11148-PF,CG11148-PG,CG11148-PH,
D. melanogaster	X	10224699	CDS	T	C	D>G	CG15306-PA,CG15306-PB,
D. melanogaster	X	10640518	CDS	A	G	H>R	ras-PC,ras-PE,
D. melanogaster	X	10640521	CDS	A	G	K>R	ras-PC,ras-PE,
D. melanogaster	X	10642314	UTR3	A	G	NA	ras-PC,ras-PE,
D. melanogaster	X	10773223	CDS	T	C	R>G	Ork1-PB,Ork1-PA,Ork1-PC,
D. melanogaster	X	10941700	CDS	A	G	E>E	CG11160-PA,CG11160-PB,
D. melanogaster	X	10941712	CDS	A	G	E>E	CG11160-PA,CG11160-PB,
D. melanogaster	X	10941783	CDS	A	G	Q>R	CG11160-PA,CG11160-PB,CG11160-PC,
D. melanogaster	X	10941786	CDS	A	G	H>R	CG11160-PA,CG11160-PB,CG11160-PC,
D. melanogaster	X	10942016	CDS	A	G	S>G	CG11160-PA,CG11160-PB,CG11160-PC,
D. melanogaster	X	10942136	CDS	A	G	S>G	CG11160-PA,CG11160-PB,CG11160-PC,
D. melanogaster	X	10946831	CDS	T	C	K>R	CG1552-PA,CG1552-PB,
D. melanogaster	X	11469588	CDS	A	G	S>G	CG11696-PA,
D. melanogaster	X	11598221	UTR3	A	G	NA	PhKgamma-PB,PhKgamma-PD,PhKgamma-PE,PhKgamma-PF,PhKgamma-PH,
D. melanogaster	X	11705972	CDS	T	C	Q>R	CG1578-PA,CG1578-PB,
D. melanogaster	X	11706122	CDS	T	C	K>R	CG1578-PA,CG1578-PB,
D. melanogaster	X	11718230	CDS	A	G	G>G	rudhira-PB,rudhira-PC,rudhira-PD,rudhira-PE,rudhira-PF,
D. melanogaster	X	11772141	UTR3	T	C	NA	CG10353-PC,CG10353-PD,CG10353-PE,CG10353-PF,CG10353-PG,CG10353-PH,CG10353-PI,CG10353-PJ,
D. melanogaster	X	11833731	CDS	T	C	R>G	cac-PG,cac-PH,cac-PI,cac-PJ,cac-PC,cac-PA,cac-PD,cac-PF,cac-PB,cac-PE,cac-PL,cac-PM,cac-PN,cac-PO,cac-PP,
D. melanogaster	X	11833797	CDS	T	C	N>D	cac-PG,cac-PH,cac-PI,cac-PJ,cac-PC,cac-PA,cac-PD,cac-PF,cac-PB,cac-PE,cac-PL,cac-PM,cac-PN,cac-PO,cac-PP,
D. melanogaster	X	11843915	CDS	T	C	N>S	cac-PG,cac-PH,cac-PI,cac-PJ,cac-PC,cac-PA,cac-PD,cac-PF,cac-PB,cac-PE,cac-PL,cac-PM,cac-PN,cac-PO,cac-PP,
D. melanogaster	X	11848310	CDS	T	C	N>S	cac-PG,cac-PH,cac-PI,cac-PJ,cac-PC,cac-PA,cac-PD,cac-PF,cac-PB,cac-PE,cac-PL,cac-PM,cac-PN,cac-PO,cac-PP,
D. melanogaster	X	11863002	CDS	T	C	N>S	cac-PG,cac-PH,cac-PI,cac-PJ,cac-PC,cac-PA,cac-PD,cac-PF,cac-PB,cac-PE,cac-PL,cac-PM,cac-PN,cac-PO,cac-PP,
D. melanogaster	X	11864589	CDS	T	C	E>G	cac-PG,cac-PH,cac-PI,cac-PJ,cac-PC,cac-PA,cac-PD,cac-PF,cac-PB,cac-PE,cac-PL,cac-PM,cac-PN,cac-PO,cac-PP,
D. melanogaster	X	11865886	CDS	T	C	S>G	cac-PG,cac-PH,cac-PI,cac-PJ,cac-PC,cac-PA,cac-PD,cac-PF,cac-PB,cac-PE,cac-PL,cac-PM,cac-PN,cac-PO,cac-PP,
D. melanogaster	X	11871571	CDS	T	C	I>M	cac-PH,cac-PI,cac-PC,cac-PA,cac-PE,cac-PL,cac-PM,cac-PN,cac-PO,cac-PP,
D. melanogaster	X	1222671	CDS	A	G	D>G	fs(1)N-PA,
D. melanogaster	X	12466140	UTR3	T	C	NA	CG11138-PC,CG11138-PD,CG11138-PE,
D. melanogaster	X	12581165	UTR3	T	C	NA	Smr-PD,Smr-PE,Smr-PF,Smr-PG,
D. melanogaster	X	12581183	UTR3	T	C	NA	Smr-PD,Smr-PE,Smr-PF,Smr-PG,
D. melanogaster	X	1267379	CDS	A	G	T>A	ssx-PD,
D. melanogaster	X	1267561	UTR3	A	G	NA	ssx-PB,ssx-PC,ssx-PD,ssx-PE,
D. melanogaster	X	1267737	UTR3	A	G	NA	ssx-PB,ssx-PC,ssx-PD,ssx-PE,
D. melanogaster	X	1272312	UTR3	A	G	NA	SNF1A-PA,SNF1A-PB,SNF1A-PC,
D. melanogaster	X	1272317	UTR3	A	G	NA	SNF1A-PA,SNF1A-PB,SNF1A-PC,
D. melanogaster	X	12854192	CDS	A	G	A>A	CG32642-PB,
D. melanogaster	X	12854222	CDS	A	G	A>A	CG32642-PB,
D. melanogaster	X	12975844	CDS	T	C	G>G	hep-PA,hep-PD,hep-PF,
D. melanogaster	X	13051706	UTR3	T	C	NA	Bap60-PA,
D. melanogaster	X	13053432	UTR5	T	C	NA	Bap60-PA,
D. melanogaster	X	13608141	UTR3	A	G	NA	NnaD-PA,NnaD-PB,NnaD-PC,NnaD-PD,NnaD-PE,NnaD-PF,NnaD-PG,
D. melanogaster	X	1385610	CDS	T	C	T>A	Nmdar2-PC,Nmdar2-PA,Nmdar2-PB,Nmdar2-PD,Nmdar2-PE,Nmdar2-PF,Nmdar2-PG,
D. melanogaster	X	1385626	CDS	T	C	E>E	Nmdar2-PC,Nmdar2-PA,Nmdar2-PB,Nmdar2-PD,Nmdar2-PE,Nmdar2-PF,Nmdar2-PG,
D. melanogaster	X	14146794	CDS	A	G	K>K	mud-PF,mud-PG,mud-PH,mud-PI,mud-PJ,mud-PK,mud-PL,
D. melanogaster	X	14146907	CDS	A	G	E>G	mud-PF,mud-PG,mud-PH,mud-PI,mud-PJ,mud-PK,,mud-PL,
D. melanogaster	X	14166119	CDS	A	G	I>V	na-PD,na-PE,
D. melanogaster	X	14166125	CDS	A	G	T>A	na-PD,na-PE,
D. melanogaster	X	14166129	CDS	A	G	N>S	na-PD,na-PE,
D. melanogaster	X	14168301	CDS	A	G	K>R	na-PD,na-PE,
D. melanogaster	X	14172368	CDS	A	G	K>K	Muc12Ea-PA,
D. melanogaster	X	14172446	CDS	A	G	K>K	Muc12Ea-PA,
D. melanogaster	X	14172524	CDS	A	G	K>K	Muc12Ea-PA,
D. melanogaster	X	14172680	CDS	A	G	K>K	Muc12Ea-PA,
D. melanogaster	X	14172875	CDS	A	G	K>K	Muc12Ea-PA,
D. melanogaster	X	14172953	CDS	A	G	K>K	Muc12Ea-PA,
D. melanogaster	X	14172992	CDS	A	G	K>K	Muc12Ea-PA,
D. melanogaster	X	14173109	CDS	A	G	K>K	Muc12Ea-PA,
D. melanogaster	X	14173506	CDS	A	G	K>E	Muc12Ea-PA,
D. melanogaster	X	14173538	CDS	A	G	K>K	Muc12Ea-PA,
D. melanogaster	X	14173616	CDS	A	G	K>K	Muc12Ea-PA,
D. melanogaster	X	14173740	CDS	A	G	K>E	Muc12Ea-PA,
D. melanogaster	X	14173850	CDS	A	G	K>K	Muc12Ea-PA,
D. melanogaster	X	14174208	CDS	A	G	K>E	Muc12Ea-PA,
D. melanogaster	X	14174240	CDS	A	G	K>K	Muc12Ea-PA,
D. melanogaster	X	14174756	CDS	A	G	E>E	Muc12Ea-PA,
D. melanogaster	X	14174942	CDS	A	G	K>K	Muc12Ea-PA,
D. melanogaster	X	14174981	CDS	A	G	K>K	Muc12Ea-PA,
D. melanogaster	X	14175224	CDS	A	G	E>E	Muc12Ea-PA,
D. melanogaster	X	14175834	CDS	A	G	K>K	Muc12Ea-PA,
D. melanogaster	X	14177005	CDS	A	G	K>K	Muc12Ea-PA,
D. melanogaster	X	14177161	CDS	A	G	K>K	Muc12Ea-PA,
D. melanogaster	X	14177444	CDS	A	G	R>G	Muc12Ea-PA,
D. melanogaster	X	14177863	CDS	A	G	K>K	Muc12Ea-PA,
D. melanogaster	X	14177941	CDS	A	G	K>K	Muc12Ea-PA,
D. melanogaster	X	14178105	CDS	A	G	K>E	Muc12Ea-PA,
D. melanogaster	X	14178329	CDS	A	G	L>L	Muc12Ea-PA,
D. melanogaster	X	14178353	CDS	A	G	A>A	Muc12Ea-PA,
D. melanogaster	X	14178371	CDS	A	G	K>K	Muc12Ea-PA,
D. melanogaster	X	14179736	CDS	A	G	K>K	Muc12Ea-PA,
D. melanogaster	X	14179902	CDS	A	G	R>G	Muc12Ea-PA,
D. melanogaster	X	14179977	CDS	A	G	K>E	Muc12Ea-PA,
D. melanogaster	X	14180126	CDS	A	G	K>K	Muc12Ea-PA,
D. melanogaster	X	14180594	CDS	A	G	K>K	Muc12Ea-PA,
D. melanogaster	X	14180711	CDS	A	G	K>K	Muc12Ea-PA,
D. melanogaster	X	14685486	CDS	T	C	S>G	rut-PA,rut-PB,rut-PC,rut-PD,rut-PG,
D. melanogaster	X	14687368	CDS	T	C	S>G	rut-PA,rut-PC,rut-PD,rut-PF,rut-PG,
D. melanogaster	X	14694671	CDS	T	C	Q>R	rut-PA,rut-PB,rut-PC,rut-PD,rut-PE,rut-PF,rut-PG,
D. melanogaster	X	14721061	UTR3	T	C	NA	CG14408-PH,
D. melanogaster	X	14726919	UTR5	A	G	NA	CG14411-PA,CG14411-PB,CG14411-PC,CG14411-PD,
D. melanogaster	X	14890707	CDS	A	G	K>R	eag-PA,eag-PB,eag-PC,eag-PD,eag-PE,eag-PF,eag-PG,
D. melanogaster	X	14893901	CDS	A	G	Y>C	eag-PA,eag-PB,eag-PD,eag-PG,
D. melanogaster	X	14893953	CDS	A	G	V>V	eag-PA,eag-PB,eag-PD,eag-PG,
D. melanogaster	X	14893957	CDS	A	G	N>D	eag-PA,eag-PB,eag-PD,eag-PG,
D. melanogaster	X	14894656	CDS	A	G	K>R	eag-PA,eag-PB,eag-PD,eag-PG,
D. melanogaster	X	14896298	CDS	A	G	S>G	eag-PB,eag-PD,eag-PG,
D. melanogaster	X	14898446	CDS	A	G	I>V	eag-PA,eag-PB,eag-PD,eag-PG,
D. melanogaster	X	14898809	CDS	A	G	N>D	eag-PA,eag-PB,eag-PD,eag-PG,
D. melanogaster	X	14898890	CDS	A	G	R>G	eag-PA,eag-PB,eag-PD,eag-PG,
D. melanogaster	X	15241845	CDS	A	G	I>V	CG6227-PA,
D. melanogaster	X	15281574	UTR3	T	C	NA	Cngl-PB,Cngl-PD,Cngl-PE,Cngl-PG,Cngl-PH,
D. melanogaster	X	15282660	UTR3	T	C	NA	Cngl-PB,Cngl-PD,Cngl-PE,Cngl-PG,Cngl-PH,
D. melanogaster	X	15286718	CDS	T	C	T>A	Cngl-PC,Cngl-PB,Cngl-PD,Cngl-PE,Cngl-PG,Cngl-PH,
D. melanogaster	X	15286727	CDS	T	C	T>A	Cngl-PC,Cngl-PB,Cngl-PD,Cngl-PE,Cngl-PG,Cngl-PH,
D. melanogaster	X	15596083	CDS	T	C	E>G	Pis-PA,
D. melanogaster	X	15791327	CDS	A	G	K>R	shi-PB,shi-PC,shi-PA,shi-PE,shi-PF,shi-PG,shi-PH,shi-PI,shi-PJ,shi-PK,shi-PL,shi-PM,shi-PN,shi-PO,,shi-PC,shi-PA,shi-PE,shi-PF,shi-PG,shi-PH,shi-PI,shi-PJ,shi-PK,shi-PL,shi-PM,shi-PN,shi-PO,shi-PP,
D. melanogaster	X	15798929	UTR3	A	G	NA	shi-PB,shi-PC,shi-PA,shi-PE,shi-PH,shi-PI,shi-PM,shi-PO,
D. melanogaster	X	15952853	CDS	A	G	L>L	Muc14A-PA,
D. melanogaster	X	15952874	CDS	A	G	E>E	Muc14A-PA,
D. melanogaster	X	16232366	UTR3	A	G	NA	Dsp1-PB,Dsp1-PA,Dsp1-PC,Dsp1-PD,Dsp1-PE,Dsp1-PF,Dsp1-PG,
D. melanogaster	X	16233657	UTR3	A	G	NA	Dsp1-PB,Dsp1-PA,Dsp1-PC,Dsp1-PE,
D. melanogaster	X	16354271	UTR3	T	C	NA	para-PAC,para-PAK,para-PBG,
D. melanogaster	X	16354628	UTR3	T	C	NA	para-PAC,para-PAK,para-PBG,
D. melanogaster	X	16452364	CDS	T	C	K>K	Pp2B-14D-PA,Pp2B-14D-PB,
D. melanogaster	X	16460963	CDS	T	C	K>K	CanA-14F-PA,CanA-14F-PB,CanA-14F-PC,CanA-14F-PD,
D. melanogaster	X	1675873	CDS	A	G	S>G	Adar-PA,Adar-PB,Adar-PE,Adar-PF,Adar-PH,Adar-PI,Adar-PN,
D. melanogaster	X	1678038	UTR3	A	G	NA	Adar-PB,Adar-PF,Adar-PN,
D. melanogaster	X	1679921	UTR3	A	G	NA	Adar-PB,Adar-PF,Adar-PN,
D. melanogaster	X	16991039	CDS	A	G	K>R	CG16700-PA,
D. melanogaster	X	16991098	CDS	A	G	M>V	CG16700-PA,
D. melanogaster	X	17028512	CDS	A	G	G>G	CG5004-PA,CG5004-PB,CG5004-PC,CG5004-PD,CG5004-PE,
D. melanogaster	X	17642901	CDS	A	G	Q>Q	CG42684-PA,CG42684-PB,CG42684-PC,CG42684-PD,CG42684-PE,CG42684-PF,CG42684-PG,CG42684-PH,CG42684-PI,
D. melanogaster	X	17642904	CDS	A	G	Q>Q	CG42684-PA,CG42684-PB,CG42684-PC,CG42684-PD,CG42684-PE,CG42684-PF,CG42684-PG,CG42684-PH,CG42684-PI,
D. melanogaster	X	17763121	CDS	T	C	G>G	mnb-PF,mnb-PE,mnb-PG,mnb-PH,mnb-PI,
D. melanogaster	X	17820505	UTR3	T	C	NA	Sh-PB,
D. melanogaster	X	17820657	UTR3	T	C	NA	Sh-PB,
D. melanogaster	X	17824684	CDS	T	C	Q>R	Sh-PB,Sh-PD,Sh-PO,
D. melanogaster	X	17824691	CDS	T	C	T>A	Sh-PB,Sh-PD,Sh-PO,
D. melanogaster	X	17824766	CDS	T	C	I>V	Sh-PB,Sh-PD,Sh-PO,
D. melanogaster	X	17844090	CDS	T	C	I>M	Sh-PE,Sh-PB,Sh-PD,Sh-PC,Sh-PI,Sh-PJ,Sh-PL,Sh-PN,Sh-PO,
D. melanogaster	X	17983762	CDS	T	C	E>G	CG7206-PB,
D. melanogaster	X	1800986	CDS	T	C	T>A	Edem1-PC,Edem1-PB,Edem1-PA,Edem1-PD,Edem1-PE,
D. melanogaster	X	18064144	CDS	A	G	K>K	Frq1-PB,Frq1-PC,Frq1-PD,Frq1-PE,
D. melanogaster	X	18064153	CDS	A	G	P>P	Frq1-PB,Frq1-PC,Frq1-PD,Frq1-PE,
D. melanogaster	X	18064159	CDS	A	G	I>M	Frq1-PB,Frq1-PC,Frq1-PD,Frq1-PE,
D. melanogaster	X	18068053	UTR3	A	G	NA	Frq1-PB,Frq1-PC,Frq1-PD,Frq1-PE,
D. melanogaster	X	18095462	CDS	A	G	I>M	Frq2-PA,Frq2-PB,Frq2-PC,
D. melanogaster	X	18669334	UTR5	A	G	NA	CG6891-PA,
D. melanogaster	X	18676429	CDS	T	C	A>A	CG18259-PA,
D. melanogaster	X	18676657	CDS	T	C	Q>Q	CG18259-PA,
D. melanogaster	X	18681114	CDS	T	C	V>V	CG6961-PA,
D. melanogaster	X	19107872	CDS	A	G	E>E	Mur18B-PA,
D. melanogaster	X	19159148	CDS	A	G	T>A	Vav-PC,Vav-PD,
D. melanogaster	X	19177914	CDS	T	C	Y>C	CG8034-PA,CG8034-PB,
D. melanogaster	X	19178377	CDS	T	C	T>A	CG8034-PA,CG8034-PB,
D. melanogaster	X	19228498	CDS	T	C	I>V	nAChRalpha7-PA,nAChRalpha7-PD,nAChRalpha7-PE,nAChRalpha7-PF,
D. melanogaster	X	19228555	CDS	T	C	T>A	nAChRalpha7-PA,nAChRalpha7-PD,nAChRalpha7-PE,nAChRalpha7-PF,
D. melanogaster	X	19236040	CDS	T	C	N>S	nAChRalpha7-PA,nAChRalpha7-PD,nAChRalpha7-PE,nAChRalpha7-PF,
D. melanogaster	X	19402480	CDS	A	G	K>E	Pfrx-PF,Pfrx-PA,Pfrx-PI,Pfrx-PG,Pfrx-PB,Pfrx-PH,Pfrx-PD,Pfrx-PE,Pfrx-PJ,Pfrx-PK,Pfrx-PL,Pfrx-PM,Pfrx-PN,
D. melanogaster	X	19623062	UTR3	A	G	NA	CG12531-PA,CG12531-PB,
D. melanogaster	X	2006375	UTR3	A	G	NA	csw-PB,csw-PC,
D. melanogaster	X	2006389	UTR3	A	G	NA	csw-PB,csw-PC,
D. melanogaster	X	20076543	CDS	T	C	G>G	Sdic2-PA,
D. melanogaster	X	2072199	CDS	A	G	T>A	Cyp4d2-PA,
D. melanogaster	X	2102405	CDS	T	C	Q>R	msta-PA,
D. melanogaster	X	2111839	CDS	T	C	Q>R	Vinc-PA,Vinc-PB,Vinc-PC,
D. melanogaster	X	21204308	CDS	T	C	Q>Q	tty-PA,tty-PD,tty-PE,tty-PF,tty-PG,
D. melanogaster	X	2137353	CDS	A	G	I>V	fs(1)K10-PA,
D. melanogaster	X	21482477	CDS	T	C	Q>R	CG33502-PA,
D. melanogaster	X	21494677	CDS	T	C	Q>R	CG32500-PA,
D. melanogaster	X	21496635	UTR3	T	C	NA	DIP1-PB,DIP1-PC,DIP1-PD,DIP1-PE,DIP1-PF,DIP1-PG,DIP1-PH,DIP1-PI,
D. melanogaster	X	21496883	UTR3	T	C	NA	DIP1-PB,DIP1-PC,DIP1-PD,DIP1-PE,DIP1-PF,DIP1-PG,DIP1-PH,DIP1-PI,
D. melanogaster	X	21500455	UTR5	T	C	NA	DIP1-PB,DIP1-PE,DIP1-PF,DIP1-PG,DIP1-PI,
D. melanogaster	X	21500480	UTR5	T	C	NA	DIP1-PB,DIP1-PE,DIP1-PF,DIP1-PG,DIP1-PI,
D. melanogaster	X	21500535	UTR5	T	C	NA	DIP1-PB,DIP1-PE,DIP1-PF,DIP1-PG,DIP1-PI,
D. melanogaster	X	21500752	UTR5	T	C	NA	DIP1-PB,DIP1-PE,DIP1-PF,DIP1-PG,DIP1-PI,
D. melanogaster	X	21500754	UTR5	T	C	NA	DIP1-PB,DIP1-PE,DIP1-PF,DIP1-PG,DIP1-PI,
D. melanogaster	X	21500764	UTR5	T	C	NA	DIP1-PB,DIP1-PE,DIP1-PF,DIP1-PG,DIP1-PI,
D. melanogaster	X	21904549	CDS	A	G	S>G	l(1)G0196-PH,l(1)G0196-PM,
D. melanogaster	X	21904571	CDS	A	G	Y>C	l(1)G0196-PH,l(1)G0196-PM,
D. melanogaster	X	22384545	CDS	T	C	T>A	stnB-PE,stnB-PF,stnB-PG,
D. melanogaster	X	2275082	CDS	T	C	R>G	PsGEF-PA,PsGEF-PB,PsGEF-PC,PsGEF-PE,PsGEF-PF,PsGEF-PG,PsGEF-PH,PsGEF-PI,
D. melanogaster	X	2522899	CDS	A	G	Y>C	PI4KIIIalpha-PC,PI4KIIIalpha-PD,
D. melanogaster	X	3367325	UTR5	T	C	NA	CG12206-PA,CG12206-PB,CG12206-PC,
D. melanogaster	X	3790310	CDS	T	C	S>G	CG42541-PC,CG42541-PD,CG42541-PE,CG42541-PF,
D. melanogaster	X	3847297	UTR3	A	G	NA	Vap-33-1-PB,Vap-33-1-PA,Vap-33-1-PC,Vap-33-1-PE,
D. melanogaster	X	3847324	UTR3	A	G	NA	Vap-33-1-PB,Vap-33-1-PA,Vap-33-1-PC,Vap-33-1-PE,
D. melanogaster	X	400415	CDS	A	G	G>G	svr-PB,svr-PC,svr-PG,svr-PI,
D. melanogaster	X	4427364	CDS	A	G	I>V	CG3556-PA,CG3556-PB,
D. melanogaster	X	4434422	UTR5	T	C	NA	rb-PA,rb-PC,rb-PD,
D. melanogaster	X	4523138	CDS	T	C	T>A	CG12184-PA,CG12184-PB,CG12184-PC,
D. melanogaster	X	4523331	CDS	T	C	K>K	CG12184-PA,CG12184-PB,CG12184-PC,
D. melanogaster	X	4523350	CDS	T	C	N>S	CG12184-PA,CG12184-PB,CG12184-PC,
D. melanogaster	X	4527050	CDS	T	C	Q>R	CG12179-PC,CG12179-PD,
D. melanogaster	X	4528214	CDS	T	C	S>G	CG12179-PC,CG12179-PD,
D. melanogaster	X	4592668	UTR3	A	G	NA	ctp-PB,ctp-PA,ctp-PC,ctp-PE,
D. melanogaster	X	5214161	CDS	T	C	Q>Q	Rnp4F-PA,Rnp4F-PB,Rnp4F-PD,Rnp4F-PF,
D. melanogaster	X	5290552	CDS	A	G	Y>C	SK-PH,SK-PI,SK-PJ,SK-PK,SK-PL,SK-PM,SK-PN,SK-PO,SK-PP,SK-PQ,
D. melanogaster	X	5294917	UTR3	A	G	NA	SK-PH,SK-PI,SK-PK,SK-PL,SK-PM,SK-PN,SK-PO,SK-PP,
D. melanogaster	X	5296854	UTR3	A	G	NA	SK-PM,SK-PP,
D. melanogaster	X	5321599	CDS	A	G	G>G	CG16756-PA,
D. melanogaster	X	545512	CDS	T	C	Q>R	Hmt4-20-PA,Hmt4-20-PB,
D. melanogaster	X	546036	CDS	T	C	A>A	Hmt4-20-PA,Hmt4-20-PB,
D. melanogaster	X	5509152	CDS	T	C	N>D	CG34434-PB,
D. melanogaster	X	5509194	CDS	T	C	N>D	CG34434-PB,
D. melanogaster	X	5509532	CDS	T	C	E>G	CG34434-PB,
D. melanogaster	X	5524147	CDS	T	C	Q>R	CG42492-PC,CG42492-PA,CG42492-PD,CG42492-PE,CG42492-PF,CG42492-PG,
D. melanogaster	X	5524228	CDS	T	C	K>R	CG42492-PC,CG42492-PA,CG42492-PD,CG42492-PE,CG42492-PF,CG42492-PG,
D. melanogaster	X	5524246	CDS	T	C	D>G	CG42492-PC,CG42492-PA,CG42492-PD,CG42492-PE,CG42492-PF,CG42492-PG,
D. melanogaster	X	5524267	CDS	T	C	Q>R	CG42492-PC,CG42492-PA,CG42492-PD,CG42492-PE,CG42492-PF,CG42492-PG,
D. melanogaster	X	5524375	CDS	T	C	Y>C	CG42492-PC,CG42492-PA,CG42492-PD,CG42492-PE,CG42492-PF,CG42492-PG,
D. melanogaster	X	5525059	CDS	T	C	K>R	CG42492-PC,CG42492-PA,CG42492-PD,CG42492-PE,CG42492-PF,CG42492-PG,
D. melanogaster	X	5525068	CDS	T	C	K>R	CG42492-PC,CG42492-PA,CG42492-PD,CG42492-PE,CG42492-PF,CG42492-PG,
D. melanogaster	X	5525081	CDS	T	C	T>A	CG42492-PC,CG42492-PA,CG42492-PD,CG42492-PE,CG42492-PF,CG42492-PG,
D. melanogaster	X	5847893	CDS	A	G	E>E	CG6048-PA,
D. melanogaster	X	6001644	CDS	T	C	P>P	Ca-alpha1T-PB,Ca-alpha1T-PC,Ca-alpha1T-PD,Ca-alpha1T-PE,Ca-alpha1T-PF,
D. melanogaster	X	6001653	CDS	T	C	P>P	Ca-alpha1T-PB,Ca-alpha1T-PC,Ca-alpha1T-PD,Ca-alpha1T-PE,Ca-alpha1T-PF,
D. melanogaster	X	6001662	CDS	T	C	V>V	Ca-alpha1T-PB,Ca-alpha1T-PC,Ca-alpha1T-PD,Ca-alpha1T-PE,Ca-alpha1T-PF,
D. melanogaster	X	6001749	CDS	T	C	L>L	Ca-alpha1T-PB,Ca-alpha1T-PC,Ca-alpha1T-PD,Ca-alpha1T-PE,Ca-alpha1T-PF,
D. melanogaster	X	6001957	CDS	T	C	K>R	Ca-alpha1T-PB,Ca-alpha1T-PC,Ca-alpha1T-PD,Ca-alpha1T-PE,Ca-alpha1T-PF,
D. melanogaster	X	6002484	CDS	T	C	K>R	Ca-alpha1T-PB,Ca-alpha1T-PC,Ca-alpha1T-PD,Ca-alpha1T-PE,Ca-alpha1T-PF,
D. melanogaster	X	6002586	CDS	T	C	K>R	Ca-alpha1T-PB,Ca-alpha1T-PC,Ca-alpha1T-PD,Ca-alpha1T-PE,Ca-alpha1T-PF,
D. melanogaster	X	6002665	CDS	T	C	I>V	Ca-alpha1T-PB,Ca-alpha1T-PC,Ca-alpha1T-PD,Ca-alpha1T-PE,Ca-alpha1T-PF,
D. melanogaster	X	6002674	CDS	T	C	S>G	Ca-alpha1T-PB,Ca-alpha1T-PC,Ca-alpha1T-PD,Ca-alpha1T-PE,Ca-alpha1T-PF,
D. melanogaster	X	6002745	CDS	T	C	N>S	Ca-alpha1T-PB,Ca-alpha1T-PC,Ca-alpha1T-PD,Ca-alpha1T-PE,Ca-alpha1T-PF,
D. melanogaster	X	6002799	CDS	T	C	N>S	Ca-alpha1T-PB,Ca-alpha1T-PC,Ca-alpha1T-PD,Ca-alpha1T-PE,Ca-alpha1T-PF,
D. melanogaster	X	6003904	CDS	T	C	T>A	Ca-alpha1T-PB,Ca-alpha1T-PC,Ca-alpha1T-PD,Ca-alpha1T-PE,Ca-alpha1T-PF,
D. melanogaster	X	6009458	CDS	T	C	S>G	Ca-alpha1T-PB,Ca-alpha1T-PC,Ca-alpha1T-PD,Ca-alpha1T-PE,Ca-alpha1T-PF,
D. melanogaster	X	6039419	CDS	T	C	S>G	Ca-alpha1T-PB,Ca-alpha1T-PC,Ca-alpha1T-PD,Ca-alpha1T-PE,Ca-alpha1T-PF,
D. melanogaster	X	6180282	CDS	T	C	D>G	Top3beta-PA,Top3beta-PB,
D. melanogaster	X	6278649	CDS	A	G	I>V	CG33664-PB,
D. melanogaster	X	6366010	CDS	T	C	I>V	CG33667-PB,
D. melanogaster	X	6372233	UTR3	T	C	NA	CG33665-PB,
D. melanogaster	X	6372571	CDS	T	C	N>D	CG33665-PB,
D. melanogaster	X	6586985	CDS	T	C	Q>Q	CG14442-PA,CG14442-PC,CG14442-PD,
D. melanogaster	X	6587762	CDS	T	C	Q>Q	CG14442-PA,CG14442-PB,CG14442-PC,CG14442-PD,CG14442-PE,
D. melanogaster	X	6713609	CDS	T	C	Q>Q	Nf-YC-PA,
D. melanogaster	X	7620263	UTR3	T	C	NA	NELF-B-PA,
D. melanogaster	X	8035832	UTR5	T	C	NA	Smox-PA,Smox-PB,
D. melanogaster	X	8104543	CDS	A	G	Q>Q	sdt-PG,sdt-PJ,sdt-PL,sdt-PM,sdt-PO,sdt-PP,
D. melanogaster	X	8134123	UTR3	A	G	NA	sdt-PE,sdt-PB,sdt-PM,sdt-PP,
D. melanogaster	X	8134355	UTR3	A	G	NA	sdt-PE,sdt-PB,sdt-PM,sdt-PP,
D. melanogaster	X	818310	CDS	T	C	I>M	CG3711-PD,CG3711-PE,
D. melanogaster	X	8297352	UTR3	A	G	NA	CG10555-PA,CG10555-PB,
D. melanogaster	X	8320704	CDS	A	G	Q>R	Trf2-PE,Trf2-PF,Trf2-PG,Trf2-PI,
D. melanogaster	X	8320722	CDS	A	G	Q>R	Trf2-PE,Trf2-PF,Trf2-PG,Trf2-PI,
D. melanogaster	X	8526461	UTR3	T	C	NA	oc-PC,oc-PD,oc-PE,oc-PF,oc-PG,
D. melanogaster	X	8526473	UTR3	T	C	NA	oc-PC,oc-PD,oc-PE,oc-PF,oc-PG,
D. melanogaster	X	8526497	UTR3	T	C	NA	oc-PC,oc-PD,oc-PE,oc-PF,oc-PG,
D. melanogaster	X	8945334	CDS	A	G	E>G	CG42388-PE,CG42388-PF,CG42388-PC,CG42388-PD,CG42388-PG,CG42388-PH,
D. melanogaster	X	8949743	CDS	T	C	Q>Q	CG15365-PA,CG15365-PB,CG15365-PC,
D. melanogaster	X	8949776	CDS	T	C	Q>Q	CG15365-PA,CG15365-PB,CG15365-PC,
D. melanogaster	X	8949794	CDS	T	C	Q>Q	CG15365-PA,CG15365-PB,CG15365-PC,
D. melanogaster	X	8949824	CDS	T	C	Q>Q	CG15365-PA,CG15365-PB,CG15365-PC,
D. melanogaster	X	9140352	CDS	T	C	E>G	amx-PB,
D. melanogaster	X	9164943	CDS	T	C	Q>Q	Cfp1-PA,Cfp1-PB,
D. melanogaster	X	9171062	CDS	T	C	Y>C	c11.1-PA,c11.1-PB,
D. melanogaster	X	9572433	CDS	T	C	Q>Q	nej-PB,nej-PC,nej-PD,nej-PE,
D. melanogaster	X	9648523	CDS	A	G	S>G	Sp1-PB,Sp1-PD,Sp1-PE,Sp1-PF,
D. melanogaster	X	9948745	CDS	A	G	N>S	Yp1-PA,
D. melanogaster	X	9951137	UTR3	T	C	NA	CG15312-PC,CG15312-PD,CG15312-PE,
D. melanogaster	3R	17126863	ncRNA	T	C	NA	mE_celniker_transcript_prediction_noncoding_18134_nc_18134.a,
D. melanogaster	2R	11116823	ncRNA	A	G	NA	mE_celniker_transcript_prediction_noncoding_6972_nc_6972.c,
D. melanogaster	X	11813586	ncRNA	T	C	NA	mE_celniker_transcript_prediction_noncoding_23260_nc_23260.a,
D. melanogaster	2R	11115754	ncRNA	A	G	NA	mE_celniker_transcript_prediction_noncoding_6972_nc_6972.a,mE_celniker_transcript_prediction_noncoding_6972_nc_6972.c,mE_celniker_transcript_prediction_noncoding_6972_nc_6972.b,
D. melanogaster	2R	17095675	ncRNA	A	G	NA	mE_celniker_transcript_prediction_noncoding_8326_nc_8326.a,
D. melanogaster	3R	19629114	ncRNA	T	C	NA	mE_celniker_transcript_prediction_noncoding_18661_nc_18661.a,
D. melanogaster	2R	11115901	ncRNA	A	G	NA	mE_celniker_transcript_prediction_noncoding_6972_nc_6972.a,mE_celniker_transcript_prediction_noncoding_6972_nc_6972.c,mE_celniker_transcript_prediction_noncoding_6972_nc_6972.b,
D. melanogaster	XHet	193518	ncRNA	A	G	NA	mE_celniker_transcript_prediction_noncoding_25217_nc_25217.a,
D. melanogaster	2L	19815667	ncRNA	T	C	NA	mE_celniker_transcript_prediction_noncoding_3904_nc_3904.a,
D. melanogaster	2R	11115699	ncRNA	A	G	NA	mE_celniker_transcript_prediction_noncoding_6972_nc_6972.a,mE_celniker_transcript_prediction_noncoding_6972_nc_6972.c,mE_celniker_transcript_prediction_noncoding_6972_nc_6972.b,
D. melanogaster	U	5771934	ncRNA	A	G	NA	mE_celniker_transcript_prediction_noncoding_21042_nc_21042.b,mE_celniker_transcript_prediction_noncoding_21042_nc_21042.a,
D. melanogaster	2R	11115114	ncRNA	A	G	NA	mE_celniker_transcript_prediction_noncoding_6972_nc_6972.a,
D. melanogaster	X	1962027	ncRNA	T	C	NA	mE_celniker_transcript_prediction_noncoding_21514_nc_21514.a,
D. melanogaster	2R	11116242	ncRNA	A	G	NA	mE_celniker_transcript_prediction_noncoding_6972_nc_6972.c,
D. melanogaster	3R	17126309	ncRNA	T	C	NA	mE_celniker_transcript_prediction_noncoding_18134_nc_18134.a,
D. melanogaster	X	12543604	ncRNA	A	G	NA	mE_celniker_transcript_prediction_noncoding_23357_nc_23357.a,
D. melanogaster	2R	11115834	ncRNA	A	G	NA	mE_celniker_transcript_prediction_noncoding_6972_nc_6972.a,mE_celniker_transcript_prediction_noncoding_6972_nc_6972.c,mE_celniker_transcript_prediction_noncoding_6972_nc_6972.b,
D. melanogaster	3R	17127141	ncRNA	T	C	NA	mE_celniker_transcript_prediction_noncoding_18134_nc_18134.a,
D. melanogaster	3R	17126587	ncRNA	T	C	NA	mE_celniker_transcript_prediction_noncoding_18134_nc_18134.a,
D. melanogaster	X	18679906	ncRNA	T	C	NA	mE_celniker_transcript_prediction_noncoding_24642_nc_24642.a,
D. melanogaster	3L	20292668	ncRNA	T	C	NA	mE_celniker_transcript_prediction_noncoding_13707_nc_13707.a,
D. melanogaster	3R	4540114	ncRNA	A	G	NA	mE_celniker_transcript_prediction_noncoding_15376_nc_15376.a,
D. melanogaster	3R	17125753	ncRNA	T	C	NA	mE_celniker_transcript_prediction_noncoding_18134_nc_18134.a,
D. melanogaster	2L	22664037	ncRNA	T	C	NA	mE_celniker_transcript_prediction_noncoding_4325_nc_4325.a,mE_celniker_transcript_prediction_noncoding_4326_nc_4326.a,
D. melanogaster	3L	15997307	intronic	T	C	NA	NA
D. melanogaster	2L	11830400	intergenic	T	C	NA	NA
D. melanogaster	X	17824925	intronic	T	C	NA	NA
D. melanogaster	2L	14090970	lincRNA	A	G	NA	lincRNA.S1055_Young-GBE2012
D. melanogaster	3L	4585859	intronic	A	G	NA	NA
D. melanogaster	X	9468935	UTR3-RFD;	T	C	NA	CG42395-PB;CG42395-PC;
D. melanogaster	X	17831894	intronic	T	C	NA	NA
D. melanogaster	X	17836465	intronic	T	C	NA	NA
D. melanogaster	X	8920835	UTR3-RFD;	A	G	NA	rdgA-PD;rdgA-PE;rdgA-PB;
D. melanogaster	U	7178234	intergenic	A	G	NA	NA
D. melanogaster	X	8916975	intergenic	A	G	NA	NA
D. melanogaster	X	17825749	intronic	T	C	NA	NA
D. melanogaster	2R	5642925	intronic	A	G	NA	NA
D. melanogaster	2R	9064813	UTR3-RFD;	T	C	NA	CG33137-PB;
D. melanogaster	3R	7224400	intergenic	A	G	NA	NA
D. melanogaster	3R	16629176	intronic	A	G	NA	NA
D. melanogaster	2R	7238578	intergenic	A	G	NA	NA
D. melanogaster	2L	5206020	UTR3-RFD;	A	G	NA	Msp-300-PI;Msp-300-PJ;Msp-300-PK;Msp-300-PM;
D. melanogaster	3R	21620073	intergenic	T	C	NA	NA
D. melanogaster	2L	1174732	intronic	A	G	NA	NA
D. melanogaster	3R	7777252	intronic	A	G	NA	NA
D. melanogaster	X	18002613	intronic	T	C	NA	NA
D. melanogaster	3R	26313193	intergenic	A	G	NA	NA
D. melanogaster	3L	7659736	intronic	T	C	NA	NA
D. melanogaster	3L	11964268	intergenic	T	C	NA	NA
D. melanogaster	3L	21500008	intergenic	A	G	NA	NA
D. melanogaster	3L	11964001	intergenic	T	C	NA	NA
D. melanogaster	U	7991056	intergenic	A	G	NA	NA
D. melanogaster	4	122286	intronic	A	G	NA	NA
D. melanogaster	X	2170464	intergenic	T	C	NA	NA
D. melanogaster	2R	11857889	intergenic	T	C	NA	NA
D. melanogaster	4	878392	intronic	T	C	NA	NA
D. melanogaster	3R	20501197	intergenic	A	G	NA	NA
D. melanogaster	U	10022075	intergenic	T	C	NA	NA
D. melanogaster	2R	13007545	intergenic	A	G	NA	NA
D. melanogaster	2R	21142605	UTR3-RFD;	A	G	NA	CG30428-PB;CG30428-PA;
D. melanogaster	2R	13264627	intergenic	A	G	NA	NA
D. melanogaster	3L	1739281	intronic	A	G	NA	NA
D. melanogaster	3R	11922390	intergenic	T	C	NA	NA
D. melanogaster	2L	3785314	intergenic	A	G	NA	NA
D. melanogaster	2L	13494908	intronic	A	G	NA	NA
D. melanogaster	U	4086320	intergenic	T	C	NA	NA
D. melanogaster	3R	20534048	UTR3-RFD;	A	G	NA	slo-PA;slo-PD;slo-PE;slo-PF;slo-PH;slo-PI;slo-PJ;slo-PK;slo-PL;slo-PM;slo-PN;slo-PO;slo-PP;slo-PQ;slo-PU;
D. melanogaster	2L	14090974	lincRNA	A	G	NA	lincRNA.S1055_Young-GBE2012
D. melanogaster	2L	4318481	intronic	A	G	NA	NA
D. melanogaster	X	8921848	UTR3-RFD;	A	G	NA	rdgA-PH;
D. melanogaster	2L	9937007	UTR3-RFD;	T	C	NA	Apf-PA;
D. melanogaster	2L	9959510	UTR3-RFD;	T	C	NA	CG4658-PE;CG5850-PA;CG5850-PC;CG5850-PE;CG5850-PF;CG5850-PG;
D. melanogaster	2R	17227462	intergenic	A	G	NA	NA
D. melanogaster	U	9412219	intergenic	T	C	NA	NA
D. melanogaster	2L	20872840	UTR3-RFD;	T	C	NA	CG14401-PB;CG14401-PC;CG14401-PA;sky-PF;
D. melanogaster	2R	11863278	intergenic	T	C	NA	NA
D. melanogaster	4	878396	intronic	T	C	NA	NA
D. melanogaster	X	15006068	UTR3-RFD;	A	G	NA	Rab3-GEF-PF;
D. melanogaster	X	14992526	intergenic	A	G	NA	NA
D. melanogaster	2R	11864208	intergenic	T	C	NA	NA
D. melanogaster	2R	11664566	intronic	T	C	NA	NA
D. melanogaster	3L	5739872	UTR3-RFD;	A	G	NA	sif-PF;sif-PJ;sif-PP;sif-PK;
D. melanogaster	2L	13492711	intronic	A	G	NA	NA
D. melanogaster	3R	9478145	UTR3-RFD;	A	G	NA	rin-PB;rin-PE;
D. melanogaster	3R	4176758	intergenic	A	G	NA	NA
D. melanogaster	X	6866653	UTR3-RFD;	A	G	NA	CG4586-PA;
D. melanogaster	3R	14618168	intronic	T	C	NA	NA
D. melanogaster	3R	2422567	intergenic	T	C	NA	NA
D. melanogaster	4	921814	intergenic	T	C	NA	NA
D. melanogaster	2R	11864598	intergenic	T	C	NA	NA
D. melanogaster	4	928557	intergenic	T	C	NA	NA
D. melanogaster	2L	346882	UTR3-RFD;	A	G	NA	Plc21C-PA;Plc21C-PC;Plc21C-PG;Plc21C-PH;Plc21C-PB;
D. melanogaster	2L	14091180	lincRNA	A	G	NA	lincRNA.S1055_Young-GBE2012
D. melanogaster	2L	10841790	UTR3-RFD;	T	C	NA	CG17139-PA;CG17140-PA;CG17140-PB;
D. melanogaster	4	1061783	intronic	T	C	NA	NA
D. melanogaster	2L	11830365	intergenic	T	C	NA	NA
D. melanogaster	X	17824923	intronic	T	C	NA	NA
D. melanogaster	4	878384	intronic	T	C	NA	NA
D. melanogaster	4	1062077	intronic	T	C	NA	NA
D. melanogaster	3L	11961697	intergenic	T	C	NA	NA
D. melanogaster	X	2572375	intergenic	A	G	NA	NA
D. melanogaster	3R	7777284	intronic	A	G	NA	NA
D. melanogaster	3R	20534078	UTR3-RFD;	A	G	NA	slo-PA;slo-PD;slo-PE;slo-PF;slo-PH;slo-PI;slo-PJ;slo-PK;slo-PL;slo-PM;slo-PN;slo-PO;slo-PP;slo-PQ;slo-PU;
D. melanogaster	X	8922113	UTR3-RFD;	A	G	NA	rdgA-PH;
D. melanogaster	3R	11922960	intergenic	T	C	NA	NA
D. melanogaster	3LHet	2108606	intergenic	T	C	NA	NA
D. melanogaster	2L	14090979	lincRNA	A	G	NA	lincRNA.S1055_Young-GBE2012
D. melanogaster	2L	3786136	intergenic	A	G	NA	NA
D. melanogaster	3L	4586053	intronic	A	G	NA	NA
D. melanogaster	U	8006575	intergenic	A	G	NA	NA
D. melanogaster	2R	11664585	intronic	T	C	NA	NA
D. melanogaster	2R	9419009	intergenic	T	C	NA	NA
D. melanogaster	3R	20533418	intergenic	A	G	NA	NA
D. melanogaster	3L	20510688	intronic	T	C	NA	NA
D. melanogaster	U	7178189	intergenic	A	G	NA	NA
D. melanogaster	2R	5641665	intronic	A	G	NA	NA
D. melanogaster	X	8920934	UTR3-RFD;	A	G	NA	rdgA-PD;rdgA-PE;rdgA-PB;
D. melanogaster	4	122975	intronic	A	G	NA	NA
D. melanogaster	3L	11962032	intergenic	T	C	NA	NA
D. melanogaster	3L	7686473	intronic	T	C	NA	NA
D. melanogaster	U	3557266	intergenic	A	G	NA	NA
D. melanogaster	3R	11922387	intergenic	T	C	NA	NA
D. melanogaster	3L	1210884	intergenic	A	G	NA	NA
D. melanogaster	3L	11964577	intergenic	T	C	NA	NA
D. melanogaster	4	359701	intronic	T	C	NA	NA
D. melanogaster	4	1062014	intronic	T	C	NA	NA
D. melanogaster	3L	21925130	intergenic	A	G	NA	NA
D. melanogaster	3L	10656697	intronic	A	G	NA	NA
D. melanogaster	4	928577	intergenic	T	C	NA	NA
D. melanogaster	2R	13250443	intergenic	A	G	NA	NA
D. melanogaster	4	1061933	intronic	T	C	NA	NA
D. melanogaster	3L	11965585	intergenic	T	C	NA	NA
D. melanogaster	3L	7659848	intronic	T	C	NA	NA
D. melanogaster	2L	5946744	intronic	A	G	NA	NA
D. melanogaster	2R	5153159	intergenic	T	C	NA	NA
D. melanogaster	2R	11863910	intergenic	T	C	NA	NA
D. melanogaster	4	1328378	intergenic	A	G	NA	NA
D. melanogaster	3R	3330365	intergenic	T	C	NA	NA
D. melanogaster	3L	21268940	intronic	T	C	NA	NA
D. melanogaster	3RHet	1951411	intronic	A	G	NA	NA
D. melanogaster	3L	5739976	UTR3-RFD;	A	G	NA	sif-PF;sif-PJ;sif-PP;sif-PK;
D. melanogaster	2R	11863818	intergenic	T	C	NA	NA
D. melanogaster	4	1062104	intronic	T	C	NA	NA
D. melanogaster	U	10047275	intergenic	T	C	NA	NA
D. melanogaster	3R	4619025	intergenic	T	C	NA	NA
D. melanogaster	X	17832013	intronic	T	C	NA	NA
D. melanogaster	2R	13012535	intergenic	T	C	NA	NA
D. melanogaster	4	213296	intronic	T	C	NA	NA
D. melanogaster	4	1062170	intronic	T	C	NA	NA
D. melanogaster	X	8921108	UTR3-RFD;	A	G	NA	rdgA-PD;rdgA-PE;rdgA-PB;
D. melanogaster	4	1062140	intronic	T	C	NA	NA
D. melanogaster	3L	23029731	intronic	A	G	NA	NA
D. melanogaster	2R	11863428	intergenic	T	C	NA	NA
D. melanogaster	2R	13006855	intergenic	A	G	NA	NA
D. melanogaster	XHet	184929	intergenic	A	G	NA	NA
D. melanogaster	2L	4317484	intronic	A	G	NA	NA
D. melanogaster	3L	3137249	intronic	T	C	NA	NA
D. melanogaster	2L	4317524	intronic	A	G	NA	NA
D. melanogaster	2R	5642910	intronic	A	G	NA	NA
D. melanogaster	U	3557800	intergenic	A	G	NA	NA
D. melanogaster	X	8921203	UTR3-RFD;	A	G	NA	rdgA-PD;rdgA-PE;rdgA-PB;
D. melanogaster	U	7178892	intergenic	A	G	NA	NA
D. melanogaster	X	14992625	intergenic	A	G	NA	NA
D. melanogaster	3R	125109	intergenic	A	G	NA	NA
D. melanogaster	2L	9241953	intergenic	T	C	NA	NA
D. melanogaster	X	17824975	intronic	T	C	NA	NA
D. melanogaster	3R	5458185	UTR3-RFD;	T	C	NA	Scm-PB;Scm-PA;
D. melanogaster	2R	9404780	UTR3-RFD;	T	C	NA	Vmat-PC;Vmat-PD;
D. melanogaster	4	1072262	intronic	T	C	NA	NA
D. melanogaster	X	10729882	intronic	T	C	NA	NA
D. melanogaster	2R	937656	intergenic	A	G	NA	NA
D. melanogaster	3R	19809226	UTR3-RFD;	A	G	NA	CG31140-PA;CG31140-PB;CG31140-PG;
D. melanogaster	3L	22067137	intergenic	T	C	NA	NA
D. melanogaster	3R	16629086	intronic	A	G	NA	NA
D. melanogaster	3L	7674554	intronic	T	C	NA	NA
D. melanogaster	2R	11303036	intergenic	T	C	NA	NA
D. melanogaster	3R	20534051	UTR3-RFD;	A	G	NA	slo-PA;slo-PD;slo-PE;slo-PF;slo-PH;slo-PI;slo-PJ;slo-PK;slo-PL;slo-PM;slo-PN;slo-PO;slo-PP;slo-PQ;slo-PU;
D. melanogaster	3R	10242566	intergenic	T	C	NA	NA
D. melanogaster	3R	7224200	intergenic	A	G	NA	NA
D. melanogaster	3L	1211004	UTR3-RFD;	A	G	NA	LysC-PA;
D. melanogaster	2L	14090945	lincRNA	A	G	NA	lincRNA.S1055_Young-GBE2012
D. melanogaster	U	4305853	intergenic	T	C	NA	NA
D. melanogaster	2RHet	54459	intronic	T	C	NA	NA
D. melanogaster	3L	11725417	intergenic	A	G	NA	NA
D. melanogaster	X	10229053	intronic	A	G	NA	NA
D. melanogaster	U	10022100	intergenic	T	C	NA	NA
D. melanogaster	X	15006162	intergenic	A	G	NA	NA
D. melanogaster	3L	3226015	intronic	A	G	NA	NA
D. melanogaster	2RHet	55533	intronic	T	C	NA	NA
D. melanogaster	3L	15997256	intronic	T	C	NA	NA
D. melanogaster	4	1287840	intergenic	A	G	NA	NA
D. melanogaster	3R	7781166	intergenic	A	G	NA	NA
D. melanogaster	X	7317	intergenic	T	C	NA	NA
D. melanogaster	2RHet	1267443	intronic	T	C	NA	NA
D. melanogaster	3R	124940	intergenic	A	G	NA	NA
D. melanogaster	3R	25748656	UTR3-RFD;	T	C	NA	Jon99Cii-PA;
D. melanogaster	2L	5205966	UTR3-RFD;	A	G	NA	Msp-300-PI;Msp-300-PJ;Msp-300-PK;Msp-300-PM;
D. melanogaster	2R	7237145	intergenic	A	G	NA	NA
D. melanogaster	X	8916868	intergenic	A	G	NA	NA
D. melanogaster	4	1062007	intronic	T	C	NA	NA
D. melanogaster	X	17832020	intronic	T	C	NA	NA
D. melanogaster	X	9468688	UTR3-RFD;	T	C	NA	CG42395-PB;CG42395-PC;
D. melanogaster	2L	5206015	UTR3-RFD;	A	G	NA	Msp-300-PI;Msp-300-PJ;Msp-300-PK;Msp-300-PM;
D. melanogaster	3R	20534052	UTR3-RFD;	A	G	NA	slo-PA;slo-PD;slo-PE;slo-PF;slo-PH;slo-PI;slo-PJ;slo-PK;slo-PL;slo-PM;slo-PN;slo-PO;slo-PP;slo-PQ;slo-PU;
D. melanogaster	2R	11863398	intergenic	T	C	NA	NA
D. melanogaster	XHet	194917	intergenic	A	G	NA	NA
D. melanogaster	2R	11863233	intergenic	T	C	NA	NA
D. melanogaster	X	21901568	intronic	A	G	NA	NA
D. melanogaster	3R	8292608	intergenic	T	C	NA	NA
D. melanogaster	2R	21142611	UTR3-RFD;	A	G	NA	CG30428-PB;CG30428-PA;
D. melanogaster	2L	3124533	intergenic	T	C	NA	NA
D. melanogaster	U	9411565	intergenic	T	C	NA	NA
D. melanogaster	3L	11964289	intergenic	T	C	NA	NA
D. melanogaster	3R	20533145	intergenic	A	G	NA	NA
D. melanogaster	3R	20533612	intergenic	A	G	NA	NA
D. melanogaster	4	1063236	intronic	T	C	NA	NA
D. melanogaster	3R	8292395	intergenic	T	C	NA	NA
D. melanogaster	X	16828813	intronic	A	G	NA	NA
D. melanogaster	2R	7237286	intergenic	A	G	NA	NA
D. melanogaster	U	10022087	intergenic	T	C	NA	NA
D. melanogaster	2L	13487572	intronic	A	G	NA	NA
D. melanogaster	X	16366694	intronic	T	C	NA	NA
D. melanogaster	X	15005912	UTR3-RFD;	A	G	NA	Rab3-GEF-PF;
D. melanogaster	3L	20816227	intronic	A	G	NA	NA
D. melanogaster	3L	11551497	intergenic	T	C	NA	NA
D. melanogaster	X	8916964	intergenic	A	G	NA	NA
D. melanogaster	2R	9696363	intronic	A	G	NA	NA
D. melanogaster	4	1062075	intronic	T	C	NA	NA
D. melanogaster	X	10997469	intronic	A	G	NA	NA
D. melanogaster	3R	3300485	intergenic	T	C	NA	NA
D. melanogaster	2R	13264630	intergenic	A	G	NA	NA
D. melanogaster	2L	13487548	intronic	A	G	NA	NA
D. melanogaster	2R	13007191	intergenic	A	G	NA	NA
D. melanogaster	2R	13012889	intergenic	T	C	NA	NA
D. melanogaster	3LHet	701832	intergenic	A	G	NA	NA
D. melanogaster	3R	21637503	UTR3-RFD;	A	G	NA	CG5024-PB;CG17770-PA;Acam-PB;CG5024-PA;
D. melanogaster	X	9153454	UTR3-RFD;	A	G	NA	ric8a-PA;
D. melanogaster	U	10022080	intergenic	T	C	NA	NA
D. melanogaster	3L	7678053	intronic	T	C	NA	NA
D. melanogaster	3R	125113	intergenic	A	G	NA	NA
D. melanogaster	4	928565	intergenic	T	C	NA	NA
D. melanogaster	2L	3785024	intergenic	A	G	NA	NA
D. melanogaster	3L	22896524	intergenic	A	G	NA	NA
D. melanogaster	3R	123240	UTR3-RFD;	A	G	NA	cpx-PZ;
D. melanogaster	2L	14090789	lincRNA	A	G	NA	lincRNA.S1055_Young-GBE2012
D. melanogaster	4	1062997	intronic	T	C	NA	NA
D. melanogaster	4	1061851	intronic	T	C	NA	NA
D. melanogaster	X	18002003	intronic	T	C	NA	NA
D. melanogaster	3R	20523515	intergenic	A	G	NA	NA
D. melanogaster	U	4086337	intergenic	T	C	NA	NA
D. melanogaster	U	9115969	intergenic	T	C	NA	NA
D. melanogaster	U	7178875	intergenic	A	G	NA	NA
D. melanogaster	3R	20500235	intergenic	A	G	NA	NA
D. melanogaster	3R	6703707	UTR3-RFD;	T	C	NA	CG14695-PA;
D. melanogaster	4	361002	intronic	T	C	NA	NA
D. melanogaster	4	1062120	intronic	T	C	NA	NA
D. melanogaster	2R	17540971	UTR5-RFD;	A	G	NA	CG10082-PB;
D. melanogaster	3R	122779	UTR3-RFD;	A	G	NA	cpx-PZ;
D. melanogaster	4	1063245	intronic	T	C	NA	NA
D. melanogaster	2R	13264908	intergenic	A	G	NA	NA
D. melanogaster	3L	16359692	UTR3-RFD;	T	C	NA	Cpr72Eb-PA;
D. melanogaster	4	1062883	intronic	T	C	NA	NA
D. melanogaster	3L	20790729	intergenic	T	C	NA	NA
D. melanogaster	2R	939021	intergenic	A	G	NA	NA
D. melanogaster	U	2950803	intergenic	T	C	NA	NA
D. melanogaster	X	17824981	intronic	T	C	NA	NA
D. melanogaster	2R	13264614	intergenic	A	G	NA	NA
D. melanogaster	2R	14893587	intergenic	A	G	NA	NA
D. melanogaster	2L	1354515	UTR5-RFD;	T	C	NA	CG5561-PA;CG5565-PA;
D. melanogaster	2RHet	395074	UTR3-RFD;	A	G	NA	CG40191-PA;
D. melanogaster	4	1061780	intronic	T	C	NA	NA
D. melanogaster	3R	20532273	intergenic	A	G	NA	NA
D. melanogaster	4	1062147	intronic	T	C	NA	NA
D. melanogaster	2R	11864552	intergenic	T	C	NA	NA
D. melanogaster	4	1063518	intronic	T	C	NA	NA
D. melanogaster	2L	5206233	UTR3-RFD;	A	G	NA	Msp-300-PI;Msp-300-PJ;Msp-300-PK;Msp-300-PM;
D. melanogaster	2L	11835415	UTR3-RFD;	A	G	NA	CG45011-PA;CG45011-PB;CG45012-PA;
D. melanogaster	U	9469638	intergenic	T	C	NA	NA
D. melanogaster	U	1180292	intronic	A	G	NA	NA
D. melanogaster	2R	7241649	intergenic	A	G	NA	NA
D. melanogaster	3R	20501385	intergenic	A	G	NA	NA
D. melanogaster	2RHet	54478	intronic	T	C	NA	NA
D. melanogaster	4	1062021	intronic	T	C	NA	NA
D. melanogaster	3R	8301223	intergenic	T	C	NA	NA
D. melanogaster	3R	7224198	intergenic	A	G	NA	NA
D. melanogaster	2R	11863394	intergenic	T	C	NA	NA
D. melanogaster	4	928569	intergenic	T	C	NA	NA
D. melanogaster	2L	11830350	intergenic	T	C	NA	NA
D. melanogaster	3L	10684321	UTR3-RFD;	A	G	NA	CG33493-PB;CG33493-PA;
D. melanogaster	3R	3858471	UTR3-RFD;	A	G	NA	CG10903-PB;CG10903-PA;
D. melanogaster	2R	11864659	intergenic	T	C	NA	NA
D. melanogaster	3R	7215499	intronic	A	G	NA	NA
D. melanogaster	3R	123226	UTR3-RFD;	A	G	NA	cpx-PZ;
D. melanogaster	U	7400137	intergenic	A	G	NA	NA
D. melanogaster	3L	11963857	intergenic	T	C	NA	NA
D. melanogaster	2L	16247532	intronic	T	C	NA	NA
D. melanogaster	X	18270884	UTR3-RFD;	A	G	NA	CrebB-PO;CrebB-PE;CrebB-PD;CrebB-PH;CrebB-PN;CrebB-PG;CrebB-PF;
D. melanogaster	3L	8348990	UTR3-RFD;	T	C	NA	Idh-PA;Idh-PF;Idh-PI;Idh-PG;Idh-PJ;Idh-PB;Idh-PC;Idh-PK;Idh-PD;
D. melanogaster	X	8916902	intergenic	A	G	NA	NA
D. melanogaster	X	17881243	intronic	T	C	NA	NA
D. melanogaster	3R	15591382	UTR3-RFD;	A	G	NA	GluClalpha-PE;GluClalpha-PF;
D. melanogaster	3R	3298737	intergenic	A	G	NA	NA
D. melanogaster	X	18002028	intronic	T	C	NA	NA
D. melanogaster	2R	7790993	intergenic	T	C	NA	NA
D. melanogaster	X	6256001	UTR3-RFD;	A	G	NA	kdn-PA;
D. melanogaster	3L	16359698	UTR3-RFD;	T	C	NA	Cpr72Eb-PA;
D. melanogaster	2R	5206629	intergenic	T	C	NA	NA
D. melanogaster	X	2170872	intergenic	T	C	NA	NA
D. melanogaster	4	1063589	intronic	T	C	NA	NA
D. melanogaster	3R	8329364	intergenic	T	C	NA	NA
D. melanogaster	2RHet	1267439	intronic	T	C	NA	NA
D. melanogaster	3R	4840969	UTR5-RFD;	A	G	NA	CG11984-PG;CG11984-PD;CG11986-PA;
D. melanogaster	2L	13487541	intronic	A	G	NA	NA
D. melanogaster	2R	9928200	intronic	A	G	NA	NA
D. melanogaster	3R	19826580	intronic	T	C	NA	NA
D. melanogaster	2R	18279015	intergenic	A	G	NA	NA
D. melanogaster	4	1063128	intronic	T	C	NA	NA
D. melanogaster	2R	13262374	intergenic	A	G	NA	NA
D. melanogaster	3R	3023395	intronic	A	G	NA	NA
D. melanogaster	3L	24024704	intronic	A	G	NA	NA
D. melanogaster	U	4305327	intergenic	T	C	NA	NA
D. ananassae	scaffold_10513	160899	intronic	T	C	NA	NA
D. ananassae	scaffold_12506	4338	CDS	T	C	G>G	GF18968-PA,
D. ananassae	scaffold_12506	4554	CDS	T	C	R>R	GF18968-PA,
D. ananassae	scaffold_12571	1226	CDS	A	G	K>K	GF18990-PA,
D. ananassae	scaffold_12571	1274	CDS	A	G	K>K	GF18990-PA,
D. ananassae	scaffold_12571	1483	CDS	A	G	D>G	GF18990-PA,
D. ananassae	scaffold_12571	1821	CDS	A	G	E>E	GF18990-PA,
D. ananassae	scaffold_12571	2034	CDS	A	G	E>E	GF18990-PA,
D. ananassae	scaffold_12571	2712	CDS	A	G	K>K	GF18990-PA,
D. ananassae	scaffold_12571	2925	CDS	A	G	K>K	GF18990-PA,
D. ananassae	scaffold_12571	3099	CDS	A	G	E>E	GF18990-PA,
D. ananassae	scaffold_12571	3192	CDS	A	G	K>K	GF18990-PA,
D. ananassae	scaffold_12571	329	CDS	A	G	E>E	GF18990-PA,
D. ananassae	scaffold_12571	4047	CDS	A	G	Q>Q	GF18990-PA,
D. ananassae	scaffold_12571	418	CDS	A	G	D>G	GF18990-PA,
D. ananassae	scaffold_12571	471	CDS	A	G	K>E	GF18990-PA,
D. ananassae	scaffold_12571	676	CDS	A	G	K>R	GF18990-PA,
D. ananassae	scaffold_12571	844	CDS	A	G	D>G	GF18990-PA,
D. ananassae	scaffold_12606	89740	CDS	T	C	T>A	GF16019-PA,
D. ananassae	scaffold_12613	148791	intergenic	T	C	NA	NA
D. ananassae	scaffold_12911	2302810	UTR3-RFD;	T	C	NA	GF23062-PA;
D. ananassae	scaffold_12911	2303777	UTR3-RFD;	T	C	NA	GF23167-PA;
D. ananassae	scaffold_12911	2641412	CDS	T	C	X>W	GF23039-PA,
D. ananassae	scaffold_12911	2693366	UTR3-RFD;	A	G	NA	GF23202-PA;GF23030-PA;
D. ananassae	scaffold_12911	2901641	UTR3-RFD;	A	G	NA	GF23213-PA;
D. ananassae	scaffold_12911	2902023	UTR3-RFD;	A	G	NA	GF23213-PA;
D. ananassae	scaffold_12911	2905228	CDS	T	C	I>V	GF23022-PA,
D. ananassae	scaffold_12911	2927456	intergenic	T	C	NA	NA
D. ananassae	scaffold_12911	3110317	intergenic	T	C	NA	NA
D. ananassae	scaffold_12911	3159534	CDS	A	G	T>A	GF23226-PA,
D. ananassae	scaffold_12911	3160175	CDS	A	G	I>M	GF23226-PA,
D. ananassae	scaffold_12911	3223470	intergenic	A	G	NA	NA
D. ananassae	scaffold_12911	3274869	CDS	T	C	K>E	GF23003-PA,
D. ananassae	scaffold_12911	3475980	CDS	T	C	I>M	GF22987-PA,
D. ananassae	scaffold_12911	3687990	intergenic	A	G	NA	NA
D. ananassae	scaffold_12911	3843946	CDS	T	C	N>D	GF22953-PA,
D. ananassae	scaffold_12911	3845022	CDS	T	C	N>S	GF22953-PA,
D. ananassae	scaffold_12911	4045352	UTR3-RFD;	A	G	NA	GF22935-PA;
D. ananassae	scaffold_12911	4683246	intergenic	T	C	NA	NA
D. ananassae	scaffold_12911	4686412	intergenic	T	C	NA	NA
D. ananassae	scaffold_12911	4728889	UTR3-RFD;	A	G	NA	GF23336-PA;
D. ananassae	scaffold_12911	5259338	CDS	A	G	E>G	GF23367-PA,
D. ananassae	scaffold_12911	5345513	CDS	A	G	S>G	GF23380-PA,
D. ananassae	scaffold_12916	10027164	CDS	T	C	T>A	GF14378-PA,
D. ananassae	scaffold_12916	10027265	CDS	T	C	H>R	GF14378-PA,
D. ananassae	scaffold_12916	10866483	UTR3-RFD;	T	C	NA	GF14332-PA;
D. ananassae	scaffold_12916	11232640	intergenic	A	G	NA	NA
D. ananassae	scaffold_12916	11369884	intergenic	T	C	NA	NA
D. ananassae	scaffold_12916	11369923	intergenic	T	C	NA	NA
D. ananassae	scaffold_12916	11419339	CDS	T	C	P>P	GF14288-PA,
D. ananassae	scaffold_12916	11688858	intergenic	T	C	NA	NA
D. ananassae	scaffold_12916	11689087	intergenic	T	C	NA	NA
D. ananassae	scaffold_12916	11689371	intergenic	T	C	NA	NA
D. ananassae	scaffold_12916	11689461	intergenic	T	C	NA	NA
D. ananassae	scaffold_12916	11701854	CDS	T	C	S>G	GF14279-PA,
D. ananassae	scaffold_12916	11924503	UTR3-RFD;	A	G	NA	GF15613-PA;
D. ananassae	scaffold_12916	123474	CDS	A	G	S>S	GF14960-PA,
D. ananassae	scaffold_12916	123484	CDS	A	G	K>E	GF14960-PA,
D. ananassae	scaffold_12916	12933448	UTR3-RFD;	A	G	NA	GF15669-PA;
D. ananassae	scaffold_12916	13349117	CDS	A	G	G>G	GF15682-PA,
D. ananassae	scaffold_12916	13614010	CDS	A	G	E>G	GF15708-PA,
D. ananassae	scaffold_12916	13615507	CDS	A	G	Y>C	GF15708-PA,
D. ananassae	scaffold_12916	13704996	CDS	A	G	Q>R	GF15721-PA,
D. ananassae	scaffold_12916	13776520	intronic	T	C	NA	NA
D. ananassae	scaffold_12916	13776541	intronic	T	C	NA	NA
D. ananassae	scaffold_12916	13776713	intronic	T	C	NA	NA
D. ananassae	scaffold_12916	13776775	intronic	T	C	NA	NA
D. ananassae	scaffold_12916	14211728	CDS	T	C	Q>R	GF14105-PA,
D. ananassae	scaffold_12916	14695671	CDS	T	C	I>V	GF14064-PA,
D. ananassae	scaffold_12916	14695685	CDS	T	C	K>R	GF14064-PA,
D. ananassae	scaffold_12916	14695730	CDS	T	C	Q>R	GF14064-PA,
D. ananassae	scaffold_12916	14695974	CDS	T	C	S>G	GF14064-PA,
D. ananassae	scaffold_12916	1507572	CDS	A	G	K>R	GF15018-PA,
D. ananassae	scaffold_12916	15129402	CDS	T	C	K>R	GF14032-PA,
D. ananassae	scaffold_12916	15130660	CDS	T	C	I>V	GF14032-PA,
D. ananassae	scaffold_12916	1513172	intronic	A	G	NA	NA
D. ananassae	scaffold_12916	15293316	UTR5-RFD;	T	C	NA	GF14028-PA;
D. ananassae	scaffold_12916	1580968	CDS	A	G	G>G	GF15026-PA,
D. ananassae	scaffold_12916	2111231	CDS	T	C	Q>R	GF14854-PA,
D. ananassae	scaffold_12916	218033	intronic	T	C	NA	NA
D. ananassae	scaffold_12916	218078	intronic	T	C	NA	NA
D. ananassae	scaffold_12916	218206	intronic	T	C	NA	NA
D. ananassae	scaffold_12916	2592434	intergenic	A	G	NA	NA
D. ananassae	scaffold_12916	3973402	CDS	A	G	I>M	GF15119-PA,
D. ananassae	scaffold_12916	4290660	CDS	A	G	S>G	GF19698-PA,
D. ananassae	scaffold_12916	4290663	CDS	A	G	R>G	GF19698-PA,
D. ananassae	scaffold_12916	4291300	CDS	A	G	E>G	GF19698-PA,
D. ananassae	scaffold_12916	4291336	CDS	A	G	Y>C	GF19698-PA,
D. ananassae	scaffold_12916	4291339	CDS	A	G	X>X	GF19698-PA,
D. ananassae	scaffold_12916	4291350	UTR3-RFD;	A	G	NA	GF19698-PA;
D. ananassae	scaffold_12916	4291952	UTR3-RFD;	A	G	NA	GF19698-PA;
D. ananassae	scaffold_12916	4292653	UTR3-RFD;	A	G	NA	GF19698-PA;
D. ananassae	scaffold_12916	4405483	CDS	T	C	K>R	GF14756-PA,
D. ananassae	scaffold_12916	4447388	CDS	A	G	A>A	GF15141-PA,
D. ananassae	scaffold_12916	4447469	CDS	A	G	E>E	GF15141-PA,
D. ananassae	scaffold_12916	4548100	UTR3-RFD;	A	G	NA	GF14738-PA;
D. ananassae	scaffold_12916	5441510	CDS	T	C	D>G	GF14687-PA,
D. ananassae	scaffold_12916	5832168	CDS	A	G	R>G	GF15253-PA,
D. ananassae	scaffold_12916	5832525	CDS	A	G	T>A	GF15253-PA,
D. ananassae	scaffold_12916	5832559	CDS	A	G	N>S	GF15253-PA,
D. ananassae	scaffold_12916	6070416	CDS	A	G	K>R	GF15277-PA,
D. ananassae	scaffold_12916	6070422	CDS	A	G	Q>R	GF15277-PA,
D. ananassae	scaffold_12916	6070512	CDS	A	G	Q>R	GF15277-PA,
D. ananassae	scaffold_12916	6070538	CDS	A	G	T>A	GF15277-PA,
D. ananassae	scaffold_12916	6243953	CDS	T	C	E>G	GF14611-PA,
D. ananassae	scaffold_12916	6476530	intergenic	A	G	NA	NA
D. ananassae	scaffold_12916	658962	intronic	A	G	NA	NA
D. ananassae	scaffold_12916	659003	CDS	A	G	R>G	GF14980-PA,
D. ananassae	scaffold_12916	6628025	CDS	T	C	E>G	GF14580-PA,
D. ananassae	scaffold_12916	6657897	UTR5-RFD;	T	C	NA	GF14574-PA;
D. ananassae	scaffold_12916	715753	CDS	T	C	V>V	GF14912-PA,
D. ananassae	scaffold_12916	715789	CDS	T	C	I>M	GF14912-PA,
D. ananassae	scaffold_12916	716043	CDS	T	C	V>V	GF14912-PA,
D. ananassae	scaffold_12916	7306824	CDS	A	G	R>G	GF15358-PA,
D. ananassae	scaffold_12916	7309241	intergenic	A	G	NA	NA
D. ananassae	scaffold_12916	7309990	intergenic	A	G	NA	NA
D. ananassae	scaffold_12916	7334731	CDS	A	G	E>E	GF15360-PA,
D. ananassae	scaffold_12916	7510876	CDS	T	C	K>R	GF14534-PA,
D. ananassae	scaffold_12916	7815583	CDS	A	G	Q>R	GF15388-PA,
D. ananassae	scaffold_12916	7891293	UTR3-RFD;	T	C	NA	GF15396-PA;
D. ananassae	scaffold_12916	7891300	CDS	T	C	D>G	GF14516-PA,
D. ananassae	scaffold_12916	7891687	UTR3-RFD;	T	C	NA	GF15396-PA;
D. ananassae	scaffold_12916	823923	UTR3-RFD;	T	C	NA	GF14996-PA;
D. ananassae	scaffold_12916	8371752	intronic	T	C	NA	NA
D. ananassae	scaffold_12916	8386788	CDS	A	G	P>P	GF15428-PA,
D. ananassae	scaffold_12916	8506341	UTR3-RFD;	A	G	NA	GF15435-PA;
D. ananassae	scaffold_12916	9959378	UTR3-RFD;	T	C	NA	GF14380-PA;
D. ananassae	scaffold_12916	9959617	UTR3-RFD;	T	C	NA	GF14380-PA;
D. ananassae	scaffold_12916	9959833	UTR3-RFD;	T	C	NA	GF14380-PA;
D. ananassae	scaffold_12916	9959855	UTR3-RFD;	T	C	NA	GF14380-PA;
D. ananassae	scaffold_12916	9965866	intergenic	T	C	NA	NA
D. ananassae	scaffold_12916	9985301	intergenic	T	C	NA	NA
D. ananassae	scaffold_12916	9986020	intergenic	T	C	NA	NA
D. ananassae	scaffold_12916	9986032	intergenic	T	C	NA	NA
D. ananassae	scaffold_12916	9986106	intergenic	T	C	NA	NA
D. ananassae	scaffold_12916	9986293	intergenic	T	C	NA	NA
D. ananassae	scaffold_12916	9986335	intergenic	T	C	NA	NA
D. ananassae	scaffold_12916	9986578	intergenic	T	C	NA	NA
D. ananassae	scaffold_12916	9987198	intergenic	T	C	NA	NA
D. ananassae	scaffold_12916	9987433	intergenic	T	C	NA	NA
D. ananassae	scaffold_12916	9991357	intergenic	T	C	NA	NA
D. ananassae	scaffold_12929	1029728	CDS	A	G	T>A	GF22155-PA,
D. ananassae	scaffold_12929	11798	intergenic	A	G	NA	NA
D. ananassae	scaffold_12929	1595724	CDS	T	C	S>G	GF22002-PA,
D. ananassae	scaffold_12929	1948357	CDS	T	C	Q>R	GF21982-PA,
D. ananassae	scaffold_12929	2010021	CDS	T	C	Q>R	GF21972-PA,
D. ananassae	scaffold_12929	2184528	CDS	T	C	R>G	GF21954-PA,
D. ananassae	scaffold_12929	2406978	CDS	A	G	D>G	GF22217-PA,
D. ananassae	scaffold_12929	2436103	CDS	T	C	T>A	GF21941-PA,
D. ananassae	scaffold_12929	2436108	CDS	T	C	N>S	GF21941-PA,
D. ananassae	scaffold_12929	2526577	CDS	A	G	Y>C	GF22236-PA,
D. ananassae	scaffold_12929	3172216	UTR3-RFD;	A	G	NA	GF22273-PA;
D. ananassae	scaffold_12929	366618	intergenic	A	G	NA	NA
D. ananassae	scaffold_12929	367113	intergenic	A	G	NA	NA
D. ananassae	scaffold_12929	576117	UTR3-RFD;	T	C	NA	GF22052-PA;
D. ananassae	scaffold_12929	576230	CDS	T	C	I>M	GF22052-PA,
D. ananassae	scaffold_12929	717859	intronic	A	G	NA	NA
D. ananassae	scaffold_12929	720476	CDS	A	G	T>A	GF22127-PA,
D. ananassae	scaffold_12929	720546	CDS	A	G	Q>R	GF22127-PA,
D. ananassae	scaffold_12943	1153032	intronic	T	C	NA	NA
D. ananassae	scaffold_12943	1162727	intergenic	T	C	NA	NA
D. ananassae	scaffold_12943	194040	intergenic	T	C	NA	NA
D. ananassae	scaffold_12943	1998726	intergenic	T	C	NA	NA
D. ananassae	scaffold_12943	2052267	CDS	T	C	D>G	GF21656-PA,
D. ananassae	scaffold_12943	2064198	CDS	T	C	E>E	GF21656-PA,
D. ananassae	scaffold_12943	2081166	CDS	A	G	G>G	GF23197-PA,
D. ananassae	scaffold_12943	2089478	CDS	A	G	A>A	GF23208-PA,
D. ananassae	scaffold_12943	2180558	intergenic	A	G	NA	NA
D. ananassae	scaffold_12943	2435819	CDS	A	G	Q>R	GF23386-PA,
D. ananassae	scaffold_12943	2439251	CDS	A	G	N>D	GF23386-PA,
D. ananassae	scaffold_12943	2695094	intergenic	T	C	NA	NA
D. ananassae	scaffold_12943	2722023	CDS	A	G	G>G	GF23678-PA,
D. ananassae	scaffold_12943	3851576	UTR3-RFD;	A	G	NA	GF24274-PA;
D. ananassae	scaffold_12943	4156078	UTR3-RFD;	A	G	NA	GF20755-PA;
D. ananassae	scaffold_12943	4188285	CDS	T	C	E>G	GF20733-PA,
D. ananassae	scaffold_12943	4835934	UTR3-RFD;	T	C	NA	GF20651-PA;
D. ananassae	scaffold_12943	4842198	CDS	A	G	T>A	GF24806-PA,
D. ananassae	scaffold_12943	582126	intergenic	T	C	NA	NA
D. ananassae	scaffold_12943	583419	intergenic	T	C	NA	NA
D. ananassae	scaffold_12943	634732	intergenic	A	G	NA	NA
D. ananassae	scaffold_12943	634819	intergenic	A	G	NA	NA
D. ananassae	scaffold_12943	634837	intergenic	A	G	NA	NA
D. ananassae	scaffold_12943	923238	UTR3-RFD;	T	C	NA	GF21962-PA;
D. ananassae	scaffold_12947	1188320	CDS	A	G	K>R	GF19029-PA,
D. ananassae	scaffold_12948	305130	intergenic	T	C	NA	NA
D. ananassae	scaffold_12948	320161	CDS	T	C	N>S	GF21581-PA,
D. ananassae	scaffold_12948	338970	CDS	T	C	N>S	GF21581-PA,
D. ananassae	scaffold_12948	340537	CDS	T	C	E>E	GF21581-PA,
D. ananassae	scaffold_12948	340547	CDS	T	C	E>G	GF21581-PA,
D. ananassae	scaffold_12948	341899	CDS	T	C	S>G	GF21581-PA,
D. ananassae	scaffold_12948	347962	CDS	T	C	I>M	GF21581-PA,
D. ananassae	scaffold_12948	411145	CDS	A	G	N>S	GF21590-PA,
D. ananassae	scaffold_12948	488660	CDS	A	G	Q>R	GF21594-PA,
D. ananassae	scaffold_12984	261798	intronic	T	C	NA	NA
D. ananassae	scaffold_12984	261800	intronic	T	C	NA	NA
D. ananassae	scaffold_12984	262044	intronic	T	C	NA	NA
D. ananassae	scaffold_12984	262085	intronic	T	C	NA	NA
D. ananassae	scaffold_12984	262098	intronic	T	C	NA	NA
D. ananassae	scaffold_12984	263112	intronic	T	C	NA	NA
D. ananassae	scaffold_12984	263130	CDS	T	C	I>M	GF13871-PA,
D. ananassae	scaffold_12984	263198	CDS	T	C	I>V	GF13871-PA,
D. ananassae	scaffold_12984	263209	CDS	T	C	K>R	GF13871-PA,
D. ananassae	scaffold_12984	268509	intronic	T	C	NA	NA
D. ananassae	scaffold_13034	723622	intergenic	T	C	NA	NA
D. ananassae	scaffold_13045	796542	intergenic	A	G	NA	NA
D. ananassae	scaffold_13045	800292	intergenic	A	G	NA	NA
D. ananassae	scaffold_13045	803886	intergenic	A	G	NA	NA
D. ananassae	scaffold_13045	803901	intergenic	A	G	NA	NA
D. ananassae	scaffold_13045	805324	intergenic	A	G	NA	NA
D. ananassae	scaffold_13047	736314	intronic	A	G	NA	NA
D. ananassae	scaffold_13047	736348	intronic	A	G	NA	NA
D. ananassae	scaffold_13047	736421	intronic	A	G	NA	NA
D. ananassae	scaffold_13047	739759	intergenic	A	G	NA	NA
D. ananassae	scaffold_13047	739811	intergenic	A	G	NA	NA
D. ananassae	scaffold_13047	739885	intergenic	A	G	NA	NA
D. ananassae	scaffold_13047	740006	intergenic	A	G	NA	NA
D. ananassae	scaffold_13047	740049	intergenic	A	G	NA	NA
D. ananassae	scaffold_13047	740081	intergenic	A	G	NA	NA
D. ananassae	scaffold_13047	740089	intergenic	A	G	NA	NA
D. ananassae	scaffold_13047	740091	intergenic	A	G	NA	NA
D. ananassae	scaffold_13047	740106	intergenic	A	G	NA	NA
D. ananassae	scaffold_13047	740184	intergenic	A	G	NA	NA
D. ananassae	scaffold_13047	740185	intergenic	A	G	NA	NA
D. ananassae	scaffold_13077	10645	intergenic	A	G	NA	NA
D. ananassae	scaffold_13077	10772	intergenic	A	G	NA	NA
D. ananassae	scaffold_13082	104430	intergenic	T	C	NA	NA
D. ananassae	scaffold_13082	2504580	CDS	A	G	I>V	GF20563-PA,
D. ananassae	scaffold_13082	3553204	CDS	T	C	A>A	GF20525-PA,
D. ananassae	scaffold_13088	230122	intergenic	T	C	NA	NA
D. ananassae	scaffold_13088	380320	CDS	T	C	L>L	GF20710-PA,
D. ananassae	scaffold_13088	380325	CDS	T	C	T>A	GF20710-PA,
D. ananassae	scaffold_13089	617615	CDS	A	G	Y>C	GF19006-PA,
D. ananassae	scaffold_13089	639541	CDS	A	G	Q>R	GF19006-PA,
D. ananassae	scaffold_13089	742722	intergenic	A	G	NA	NA
D. ananassae	scaffold_13089	742773	intergenic	A	G	NA	NA
D. ananassae	scaffold_13099	2130997	intronic	A	G	NA	NA
D. ananassae	scaffold_13099	241724	intergenic	A	G	NA	NA
D. ananassae	scaffold_13099	2570491	intronic	T	C	NA	NA
D. ananassae	scaffold_13099	2570502	intronic	T	C	NA	NA
D. ananassae	scaffold_13099	362899	intergenic	A	G	NA	NA
D. ananassae	scaffold_13099	808582	intronic	T	C	NA	NA
D. ananassae	scaffold_13099	808690	intronic	T	C	NA	NA
D. ananassae	scaffold_13111	52502	CDS	A	G	I>M	GF15902-PA,
D. ananassae	scaffold_13117	1312373	UTR3-RFD;	A	G	NA	GF21224-PA;
D. ananassae	scaffold_13117	1312553	UTR3-RFD;	A	G	NA	GF21224-PA;
D. ananassae	scaffold_13117	1851498	UTR3-RFD;	T	C	NA	GF21013-PA;GF21263-PA;
D. ananassae	scaffold_13117	1851749	CDS	T	C	Q>R	GF21013-PA,
D. ananassae	scaffold_13117	1856428	UTR3-RFD;	T	C	NA	GF21012-PA;
D. ananassae	scaffold_13117	1856780	CDS	T	C	G>G	GF21012-PA,
D. ananassae	scaffold_13117	1856800	CDS	T	C	S>G	GF21012-PA,
D. ananassae	scaffold_13117	1920409	intergenic	T	C	NA	NA
D. ananassae	scaffold_13117	1920424	intergenic	T	C	NA	NA
D. ananassae	scaffold_13117	1925056	intergenic	T	C	NA	NA
D. ananassae	scaffold_13117	1925098	intergenic	T	C	NA	NA
D. ananassae	scaffold_13117	1941080	CDS	A	G	S>G	GF21271-PA,
D. ananassae	scaffold_13117	1941247	UTR3-RFD;	A	G	NA	GF21002-PA;
D. ananassae	scaffold_13117	2013389	CDS	A	G	T>A	GF21285-PA,
D. ananassae	scaffold_13117	2013402	CDS	A	G	K>R	GF21285-PA,
D. ananassae	scaffold_13117	2013411	CDS	A	G	K>R	GF21285-PA,
D. ananassae	scaffold_13117	2013692	CDS	A	G	T>A	GF21285-PA,
D. ananassae	scaffold_13117	2013764	CDS	A	G	S>G	GF21285-PA,
D. ananassae	scaffold_13117	2013771	CDS	A	G	Q>R	GF21285-PA,
D. ananassae	scaffold_13117	2014177	CDS	A	G	Q>R	GF21285-PA,
D. ananassae	scaffold_13117	2014297	CDS	A	G	Q>R	GF21285-PA,
D. ananassae	scaffold_13117	2740599	CDS	A	G	Y>C	GF21340-PA,
D. ananassae	scaffold_13117	2775133	CDS	T	C	E>G	GF20943-PA,
D. ananassae	scaffold_13117	2968093	intronic	T	C	NA	NA
D. ananassae	scaffold_13117	2968148	intronic	T	C	NA	NA
D. ananassae	scaffold_13117	2968156	intronic	T	C	NA	NA
D. ananassae	scaffold_13117	2968383	intronic	T	C	NA	NA
D. ananassae	scaffold_13117	2968392	intronic	T	C	NA	NA
D. ananassae	scaffold_13117	2968395	intronic	T	C	NA	NA
D. ananassae	scaffold_13117	3141070	UTR3-RFD;	T	C	NA	GF20922-PA;
D. ananassae	scaffold_13117	3230923	UTR3-RFD;	T	C	NA	GF20911-PA;
D. ananassae	scaffold_13117	3381830	CDS	T	C	I>V	GF20900-PA,
D. ananassae	scaffold_13117	3550076	intergenic	A	G	NA	NA
D. ananassae	scaffold_13117	3909542	intronic	A	G	NA	NA
D. ananassae	scaffold_13117	4336837	UTR3-RFD;	A	G	NA	GF20847-PA;
D. ananassae	scaffold_13117	4523027	CDS	T	C	K>R	GF20834-PA,
D. ananassae	scaffold_13117	4655806	CDS	A	G	H>R	GF21436-PA,
D. ananassae	scaffold_13117	4655809	CDS	A	G	K>R	GF21436-PA,
D. ananassae	scaffold_13117	4699913	CDS	T	C	A>A	GF20823-PA,
D. ananassae	scaffold_13117	5324121	UTR5-RFD;	T	C	NA	GF20794-PA;
D. ananassae	scaffold_13117	543578	UTR3-RFD;	T	C	NA	GF21170-PA;
D. ananassae	scaffold_13117	563833	CDS	A	G	E>G	GF21175-PA,
D. ananassae	scaffold_13117	768810	UTR3-RFD;	A	G	NA	GF21185-PA;
D. ananassae	scaffold_13117	978934	CDS	T	C	R>R	GF21083-PA,
D. ananassae	scaffold_13117	978967	CDS	T	C	G>G	GF21083-PA,
D. ananassae	scaffold_13150	39011	CDS	T	C	N>S	GF18978-PA,
D. ananassae	scaffold_13150	39633	CDS	T	C	S>G	GF18978-PA,
D. ananassae	scaffold_13163	112	intergenic	T	C	NA	NA
D. ananassae	scaffold_13163	43350	intergenic	T	C	NA	NA
D. ananassae	scaffold_13163	46221	intergenic	T	C	NA	NA
D. ananassae	scaffold_13165	333337	CDS	T	C	S>S	GF19270-PA,
D. ananassae	scaffold_13228	4426	CDS	T	C	I>V	GF15915-PA,
D. ananassae	scaffold_13228	5612	intergenic	T	C	NA	NA
D. ananassae	scaffold_13228	5645	intergenic	T	C	NA	NA
D. ananassae	scaffold_13230	2816717	intergenic	A	G	NA	NA
D. ananassae	scaffold_13230	546322	CDS	T	C	G>G	GF15848-PA,
D. ananassae	scaffold_13248	1161338	UTR3-RFD;	T	C	NA	GF22428-PA;
D. ananassae	scaffold_13248	1161417	CDS	T	C	L>L	GF22428-PA,
D. ananassae	scaffold_13248	1161435	CDS	T	C	I>M	GF22428-PA,
D. ananassae	scaffold_13248	1207246	CDS	T	C	I>M	GF22427-PA,
D. ananassae	scaffold_13248	1207252	CDS	T	C	P>P	GF22427-PA,
D. ananassae	scaffold_13248	1207261	CDS	T	C	K>K	GF22427-PA,
D. ananassae	scaffold_13248	1541853	CDS	T	C	G>G	GF22409-PA,
D. ananassae	scaffold_13248	1698939	CDS	T	C	E>E	GF22404-PA,
D. ananassae	scaffold_13248	1698947	CDS	T	C	S>G	GF22404-PA,
D. ananassae	scaffold_13248	2270730	CDS	T	C	Q>Q	GF22380-PA,
D. ananassae	scaffold_13248	2270742	CDS	T	C	Q>Q	GF22380-PA,
D. ananassae	scaffold_13248	2829194	CDS	A	G	Q>R	GF22597-PA,
D. ananassae	scaffold_13248	2829623	UTR3-RFD;	A	G	NA	GF22597-PA;
D. ananassae	scaffold_13248	2829647	UTR3-RFD;	A	G	NA	GF22597-PA;
D. ananassae	scaffold_13248	2829676	UTR3-RFD;	A	G	NA	GF22597-PA;
D. ananassae	scaffold_13248	3448058	CDS	A	G	I>M	GF22630-PA,
D. ananassae	scaffold_13248	3483046	CDS	T	C	E>G	GF22313-PA,
D. ananassae	scaffold_13248	3621697	CDS	A	G	N>S	GF22636-PA,
D. ananassae	scaffold_13250	122595	intergenic	T	C	NA	NA
D. ananassae	scaffold_13250	123635	intergenic	T	C	NA	NA
D. ananassae	scaffold_13250	131603	intronic	T	C	NA	NA
D. ananassae	scaffold_13250	131701	intronic	T	C	NA	NA
D. ananassae	scaffold_13250	131702	intronic	T	C	NA	NA
D. ananassae	scaffold_13250	131767	intronic	T	C	NA	NA
D. ananassae	scaffold_13250	131779	intronic	T	C	NA	NA
D. ananassae	scaffold_13250	137517	intronic	T	C	NA	NA
D. ananassae	scaffold_13250	139163	intronic	T	C	NA	NA
D. ananassae	scaffold_13250	534730	CDS	T	C	E>E	GF11191-PA,
D. ananassae	scaffold_13258	1151939	intergenic	A	G	NA	NA
D. ananassae	scaffold_13258	985440	CDS	T	C	T>T	GF22731-PA,
D. ananassae	scaffold_13260	1126415	UTR3-RFD;	T	C	NA	GF17416-PA;
D. ananassae	scaffold_13260	1126433	UTR3-RFD;	T	C	NA	GF17416-PA;
D. ananassae	scaffold_13266	10040839	CDS	A	G	E>G	GF13187-PA,
D. ananassae	scaffold_13266	10041933	intronic	A	G	NA	NA
D. ananassae	scaffold_13266	10041936	intronic	A	G	NA	NA
D. ananassae	scaffold_13266	10041974	intronic	A	G	NA	NA
D. ananassae	scaffold_13266	10042038	intronic	A	G	NA	NA
D. ananassae	scaffold_13266	10042228	intronic	A	G	NA	NA
D. ananassae	scaffold_13266	10042231	intronic	A	G	NA	NA
D. ananassae	scaffold_13266	10042280	intronic	A	G	NA	NA
D. ananassae	scaffold_13266	10042372	intronic	A	G	NA	NA
D. ananassae	scaffold_13266	10042375	intronic	A	G	NA	NA
D. ananassae	scaffold_13266	10042424	intronic	A	G	NA	NA
D. ananassae	scaffold_13266	10042438	intronic	A	G	NA	NA
D. ananassae	scaffold_13266	10042451	intronic	A	G	NA	NA
D. ananassae	scaffold_13266	10042474	intronic	A	G	NA	NA
D. ananassae	scaffold_13266	10071489	UTR3-RFD;	A	G	NA	GF11700-PA;
D. ananassae	scaffold_13266	10081754	CDS	T	C	E>G	GF11698-PA,
D. ananassae	scaffold_13266	10182145	CDS	A	G	G>G	GF13201-PA,
D. ananassae	scaffold_13266	10192415	UTR3-RFD;	A	G	NA	GF13203-PA;
D. ananassae	scaffold_13266	1045857	intronic	A	G	NA	NA
D. ananassae	scaffold_13266	1045873	intronic	A	G	NA	NA
D. ananassae	scaffold_13266	1045879	intronic	A	G	NA	NA
D. ananassae	scaffold_13266	1048907	intergenic	A	G	NA	NA
D. ananassae	scaffold_13266	1048908	intergenic	A	G	NA	NA
D. ananassae	scaffold_13266	1049564	intergenic	A	G	NA	NA
D. ananassae	scaffold_13266	1049693	intergenic	A	G	NA	NA
D. ananassae	scaffold_13266	10783431	CDS	A	G	E>G	GF13246-PA,
D. ananassae	scaffold_13266	11088630	CDS	T	C	G>G	GF11615-PA,
D. ananassae	scaffold_13266	11394927	intronic	T	C	NA	NA
D. ananassae	scaffold_13266	11449045	CDS	T	C	Q>R	GF11577-PA,
D. ananassae	scaffold_13266	11450991	CDS	T	C	S>G	GF11577-PA,
D. ananassae	scaffold_13266	11451144	CDS	T	C	N>D	GF11577-PA,
D. ananassae	scaffold_13266	11451162	CDS	T	C	S>G	GF11577-PA,
D. ananassae	scaffold_13266	11451420	CDS	T	C	S>G	GF11577-PA,
D. ananassae	scaffold_13266	11487351	UTR5-RFD;	T	C	NA	GF11577-PA;
D. ananassae	scaffold_13266	11861489	CDS	A	G	T>A	GF13333-PA,
D. ananassae	scaffold_13266	11861863	CDS	A	G	K>K	GF13333-PA,
D. ananassae	scaffold_13266	11862385	CDS	A	G	E>E	GF13333-PA,
D. ananassae	scaffold_13266	11862775	CDS	A	G	E>E	GF13333-PA,
D. ananassae	scaffold_13266	11863750	CDS	A	G	E>E	GF13333-PA,
D. ananassae	scaffold_13266	11866506	CDS	A	G	E>G	GF13333-PA,
D. ananassae	scaffold_13266	11946768	UTR3-RFD;	A	G	NA	GF13339-PA;
D. ananassae	scaffold_13266	11947038	UTR3-RFD;	A	G	NA	GF13339-PA;
D. ananassae	scaffold_13266	11947314	UTR3-RFD;	A	G	NA	GF13339-PA;
D. ananassae	scaffold_13266	12063063	UTR3-RFD;	T	C	NA	GF13348-PA;
D. ananassae	scaffold_13266	12086461	CDS	A	G	T>T	GF13350-PA,
D. ananassae	scaffold_13266	12086470	CDS	A	G	Q>Q	GF13350-PA,
D. ananassae	scaffold_13266	12086554	CDS	A	G	A>A	GF13350-PA,
D. ananassae	scaffold_13266	12086557	CDS	A	G	Q>Q	GF13350-PA,
D. ananassae	scaffold_13266	12086619	CDS	A	G	H>R	GF13350-PA,
D. ananassae	scaffold_13266	12086889	CDS	A	G	Q>R	GF13350-PA,
D. ananassae	scaffold_13266	12087145	CDS	A	G	T>A	GF13350-PA,
D. ananassae	scaffold_13266	12087193	CDS	A	G	I>V	GF13350-PA,
D. ananassae	scaffold_13266	12088978	CDS	A	G	M>V	GF13350-PA,
D. ananassae	scaffold_13266	12090637	CDS	A	G	I>V	GF13350-PA,
D. ananassae	scaffold_13266	1243775	CDS	T	C	K>R	GF12384-PA,
D. ananassae	scaffold_13266	12446298	UTR5-RFD;	A	G	NA	GF13366-PA;
D. ananassae	scaffold_13266	1247489	CDS	T	C	T>A	GF12384-PA,
D. ananassae	scaffold_13266	1247544	CDS	T	C	E>E	GF12384-PA,
D. ananassae	scaffold_13266	12512613	intronic	A	G	NA	NA
D. ananassae	scaffold_13266	12541114	intronic	A	G	NA	NA
D. ananassae	scaffold_13266	12541350	intronic	A	G	NA	NA
D. ananassae	scaffold_13266	12541822	intronic	A	G	NA	NA
D. ananassae	scaffold_13266	12541846	intronic	A	G	NA	NA
D. ananassae	scaffold_13266	12542129	intronic	A	G	NA	NA
D. ananassae	scaffold_13266	12543148	intronic	A	G	NA	NA
D. ananassae	scaffold_13266	12546054	intronic	A	G	NA	NA
D. ananassae	scaffold_13266	1255063	CDS	T	C	R>G	GF12384-PA,
D. ananassae	scaffold_13266	12890310	intronic	T	C	NA	NA
D. ananassae	scaffold_13266	12890351	intronic	T	C	NA	NA
D. ananassae	scaffold_13266	12891928	CDS	T	C	K>R	GF11483-PA,
D. ananassae	scaffold_13266	12891931	CDS	T	C	Q>R	GF11483-PA,
D. ananassae	scaffold_13266	12891936	CDS	T	C	E>E	GF11483-PA,
D. ananassae	scaffold_13266	13619007	intergenic	A	G	NA	NA
D. ananassae	scaffold_13266	13960458	UTR5-RFD;	A	G	NA	GF13452-PA;
D. ananassae	scaffold_13266	14056731	CDS	T	C	K>K	GF11400-PA,
D. ananassae	scaffold_13266	14461995	CDS	T	C	R>G	GF11362-PA,
D. ananassae	scaffold_13266	14517296	UTR5-RFD;	A	G	NA	GF13492-PA;
D. ananassae	scaffold_13266	14535024	CDS	A	G	E>G	GF13492-PA,
D. ananassae	scaffold_13266	14535996	CDS	A	G	N>S	GF13492-PA,
D. ananassae	scaffold_13266	14747926	UTR3-RFD;	T	C	NA	GF11342-PA;
D. ananassae	scaffold_13266	14758447	UTR3-RFD;	A	G	NA	GF13513-PA;
D. ananassae	scaffold_13266	14776362	CDS	A	G	T>A	GF13518-PA,
D. ananassae	scaffold_13266	15154602	UTR5-RFD;	T	C	NA	GF13556-PA;
D. ananassae	scaffold_13266	15846327	CDS	T	C	N>S	GF11252-PA,
D. ananassae	scaffold_13266	15846330	CDS	T	C	Y>C	GF11252-PA,
D. ananassae	scaffold_13266	15943189	CDS	T	C	Q>R	GF11245-PA,
D. ananassae	scaffold_13266	16047071	CDS	A	G	R>G	GF13636-PA,
D. ananassae	scaffold_13266	16220358	UTR5-RFD;	T	C	NA	GF11219-PA;
D. ananassae	scaffold_13266	16388590	CDS	T	C	I>M	GF11201-PA,
D. ananassae	scaffold_13266	16389590	CDS	T	C	I>V	GF11201-PA,
D. ananassae	scaffold_13266	16423809	UTR3-RFD;	A	G	NA	GF11200-PA;
D. ananassae	scaffold_13266	16602868	UTR3-RFD;	A	G	NA	GF11188-PA;
D. ananassae	scaffold_13266	16998904	CDS	A	G	I>V	GF13711-PA,
D. ananassae	scaffold_13266	16998964	CDS	A	G	I>V	GF13711-PA,
D. ananassae	scaffold_13266	16999342	CDS	A	G	K>E	GF13711-PA,
D. ananassae	scaffold_13266	17006525	CDS	A	G	T>A	GF13711-PA,
D. ananassae	scaffold_13266	17006789	CDS	A	G	M>V	GF13711-PA,
D. ananassae	scaffold_13266	17021414	UTR3-RFD;	A	G	NA	GF13713-PA;
D. ananassae	scaffold_13266	17021501	UTR3-RFD;	A	G	NA	GF13713-PA;
D. ananassae	scaffold_13266	17021543	UTR3-RFD;	A	G	NA	GF13713-PA;
D. ananassae	scaffold_13266	17070739	CDS	T	C	S>G	GF11157-PA,
D. ananassae	scaffold_13266	17076793	CDS	T	C	I>V	GF11157-PA,
D. ananassae	scaffold_13266	17077891	CDS	T	C	M>V	GF11157-PA,
D. ananassae	scaffold_13266	17083774	CDS	T	C	T>A	GF11157-PA,
D. ananassae	scaffold_13266	17084124	CDS	T	C	K>R	GF11157-PA,
D. ananassae	scaffold_13266	17084128	CDS	T	C	I>V	GF11157-PA,
D. ananassae	scaffold_13266	17440411	CDS	T	C	H>R	GF11130-PA,
D. ananassae	scaffold_13266	17440417	CDS	T	C	H>R	GF11130-PA,
D. ananassae	scaffold_13266	17440510	CDS	T	C	K>R	GF11130-PA,
D. ananassae	scaffold_13266	17440550	CDS	T	C	S>G	GF11130-PA,
D. ananassae	scaffold_13266	17440648	CDS	T	C	N>S	GF11130-PA,
D. ananassae	scaffold_13266	17949390	intronic	A	G	NA	NA
D. ananassae	scaffold_13266	17993178	CDS	A	G	V>V	GF13768-PA,
D. ananassae	scaffold_13266	18387912	CDS	A	G	A>A	GF13792-PA,
D. ananassae	scaffold_13266	18388052	CDS	A	G	Y>C	GF13792-PA,
D. ananassae	scaffold_13266	18395864	CDS	A	G	K>R	GF13794-PA,
D. ananassae	scaffold_13266	18520153	UTR3-RFD;	A	G	NA	GF13808-PA;
D. ananassae	scaffold_13266	19123252	CDS	A	G	N>D	Amy4N-PA,
D. ananassae	scaffold_13266	203923	CDS	T	C	S>G	GF12470-PA,
D. ananassae	scaffold_13266	2484208	intronic	A	G	NA	NA
D. ananassae	scaffold_13266	2772386	UTR5-RFD;	A	G	NA	GF12652-PA;
D. ananassae	scaffold_13266	2776006	intergenic	A	G	NA	NA
D. ananassae	scaffold_13266	415290	UTR3-RFD;	T	C	NA	GF12454-PA;
D. ananassae	scaffold_13266	4183322	UTR3-RFD;	A	G	NA	GF12761-PA;
D. ananassae	scaffold_13266	445067	CDS	A	G	I>V	GF12513-PA,
D. ananassae	scaffold_13266	445149	CDS	A	G	Y>C	GF12513-PA,
D. ananassae	scaffold_13266	445181	CDS	A	G	K>E	GF12513-PA,
D. ananassae	scaffold_13266	445218	CDS	A	G	K>R	GF12513-PA,
D. ananassae	scaffold_13266	445272	CDS	A	G	K>R	GF12513-PA,
D. ananassae	scaffold_13266	445274	CDS	A	G	S>G	GF12513-PA,
D. ananassae	scaffold_13266	4631501	CDS	A	G	S>G	GF12790-PA,
D. ananassae	scaffold_13266	4875530	UTR3-RFD;	A	G	NA	GF12803-PA;
D. ananassae	scaffold_13266	4892969	CDS	T	C	K>E	GF12115-PA,
D. ananassae	scaffold_13266	5004386	CDS	A	G	Q>R	GF12811-PA,
D. ananassae	scaffold_13266	5004646	CDS	A	G	N>D	GF12811-PA,
D. ananassae	scaffold_13266	5478364	intergenic	A	G	NA	NA
D. ananassae	scaffold_13266	5478395	intergenic	A	G	NA	NA
D. ananassae	scaffold_13266	5764386	CDS	T	C	I>M	GF12043-PA,
D. ananassae	scaffold_13266	5840806	CDS	T	C	R>R	GF12034-PA,
D. ananassae	scaffold_13266	5841510	CDS	T	C	S>G	GF12034-PA,
D. ananassae	scaffold_13266	5842720	CDS	T	C	R>R	GF12034-PA,
D. ananassae	scaffold_13266	5843764	CDS	T	C	R>R	GF12034-PA,
D. ananassae	scaffold_13266	5843773	CDS	T	C	P>P	GF12034-PA,
D. ananassae	scaffold_13266	6868755	intergenic	A	G	NA	NA
D. ananassae	scaffold_13266	6973516	CDS	A	G	I>V	GF12980-PA,
D. ananassae	scaffold_13266	7476659	CDS	T	C	Q>R	GF11887-PA,
D. ananassae	scaffold_13266	7827588	UTR3-RFD;	T	C	NA	GF11865-PA;
D. ananassae	scaffold_13266	8064941	CDS	T	C	D>G	GF11838-PA,
D. ananassae	scaffold_13266	8257755	CDS	A	G	I>V	GF13078-PA,
D. ananassae	scaffold_13266	8495266	CDS	T	C	I>M	GF11811-PA,
D. ananassae	scaffold_13266	8500370	CDS	A	G	K>R	GF13095-PA,
D. ananassae	scaffold_13266	8991905	CDS	T	C	D>G	GF11774-PA,
D. ananassae	scaffold_13266	9141177	intronic	T	C	NA	NA
D. ananassae	scaffold_13266	9145819	UTR5-RFD;	T	C	NA	GF11761-PA;
D. ananassae	scaffold_13266	9145837	CDS	T	C	S>G	GF11759-PA,
D. ananassae	scaffold_13266	9145842	CDS	T	C	Y>C	GF11759-PA,
D. ananassae	scaffold_13266	9200808	CDS	A	G	D>G	GF13155-PA,
D. ananassae	scaffold_13266	927888	UTR3-RFD;	A	G	NA	GF12407-PA;
D. ananassae	scaffold_13266	930922	intergenic	A	G	NA	NA
D. ananassae	scaffold_13266	9988155	CDS	A	G	T>A	GF13185-PA,
D. ananassae	scaffold_13272	492740	CDS	A	G	N>S	GF20615-PA,
D. ananassae	scaffold_13334	313888	CDS	A	G	R>G	GF21801-PA,
D. ananassae	scaffold_13334	313891	CDS	A	G	N>D	GF21801-PA,
D. ananassae	scaffold_13334	329966	intergenic	A	G	NA	NA
D. ananassae	scaffold_13334	329968	intergenic	A	G	NA	NA
D. ananassae	scaffold_13334	908760	CDS	A	G	S>G	GF21833-PA,
D. ananassae	scaffold_13335	1010691	intronic	T	C	NA	NA
D. ananassae	scaffold_13335	1011016	intronic	T	C	NA	NA
D. ananassae	scaffold_13335	1463318	UTR5-RFD;	T	C	NA	GF19377-PA;
D. ananassae	scaffold_13335	1529191	CDS	A	G	Q>R	GF19518-PA,
D. ananassae	scaffold_13335	1568710	CDS	A	G	K>R	GF19518-PA,
D. ananassae	scaffold_13335	1570738	CDS	A	G	N>S	GF19518-PA,
D. ananassae	scaffold_13335	1573017	CDS	A	G	I>V	GF19518-PA,
D. ananassae	scaffold_13335	1573046	CDS	A	G	I>M	GF19518-PA,
D. ananassae	scaffold_13335	1573107	CDS	A	G	I>V	GF19518-PA,
D. ananassae	scaffold_13335	1579380	CDS	A	G	N>S	GF19518-PA,
D. ananassae	scaffold_13335	1583716	intergenic	A	G	NA	NA
D. ananassae	scaffold_13335	1790474	intergenic	A	G	NA	NA
D. ananassae	scaffold_13335	1797687	intergenic	A	G	NA	NA
D. ananassae	scaffold_13335	1809258	CDS	A	G	I>V	GF19527-PA,
D. ananassae	scaffold_13335	1809333	CDS	A	G	T>A	GF19527-PA,
D. ananassae	scaffold_13335	1809340	CDS	A	G	Q>R	GF19527-PA,
D. ananassae	scaffold_13335	2346984	CDS	A	G	G>G	GF19556-PA,
D. ananassae	scaffold_13335	2426758	UTR3-RFD;	T	C	NA	GF19336-PA;
D. ananassae	scaffold_13335	2427106	UTR3-RFD;	T	C	NA	GF19336-PA;
D. ananassae	scaffold_13335	2547783	CDS	A	G	K>R	GF19565-PA,
D. ananassae	scaffold_13335	2603056	CDS	T	C	T>A	GF19332-PA,
D. ananassae	scaffold_13335	2723	CDS	A	G	E>G	lyso-PA,
D. ananassae	scaffold_13335	2739807	CDS	T	C	K>E	GF19331-PA,
D. ananassae	scaffold_13337	10154509	CDS	A	G	K>R	GF10277-PA,
D. ananassae	scaffold_13337	10232816	intronic	T	C	NA	NA
D. ananassae	scaffold_13337	1054807	CDS	A	G	Q>R	GF24962-PA,
D. ananassae	scaffold_13337	1056262	CDS	A	G	I>M	GF24962-PA,
D. ananassae	scaffold_13337	11265170	intergenic	A	G	NA	NA
D. ananassae	scaffold_13337	11265198	intergenic	A	G	NA	NA
D. ananassae	scaffold_13337	11347884	intronic	A	G	NA	NA
D. ananassae	scaffold_13337	11919265	UTR5-RFD;	A	G	NA	GF10398-PA;
D. ananassae	scaffold_13337	1258804	UTR3-RFD;	A	G	NA	GF24982-PA;
D. ananassae	scaffold_13337	12746962	intergenic	T	C	NA	NA
D. ananassae	scaffold_13337	12802599	UTR3-RFD;	T	C	NA	GF23988-PA;
D. ananassae	scaffold_13337	12802602	UTR3-RFD;	T	C	NA	GF23988-PA;
D. ananassae	scaffold_13337	12802698	UTR3-RFD;	T	C	NA	GF23988-PA;
D. ananassae	scaffold_13337	12804920	intronic	T	C	NA	NA
D. ananassae	scaffold_13337	12809074	intronic	T	C	NA	NA
D. ananassae	scaffold_13337	12877784	CDS	T	C	H>R	GF23987-PA,
D. ananassae	scaffold_13337	12877793	CDS	T	C	H>R	GF23987-PA,
D. ananassae	scaffold_13337	131	UTR3-RFD;	T	C	NA	GF24892-PA;
D. ananassae	scaffold_13337	13191470	UTR3-RFD;	T	C	NA	GF23975-PA;
D. ananassae	scaffold_13337	13386004	intergenic	A	G	NA	NA
D. ananassae	scaffold_13337	13387472	intergenic	A	G	NA	NA
D. ananassae	scaffold_13337	13460657	CDS	T	C	R>G	GF23963-PA,
D. ananassae	scaffold_13337	13548736	UTR3-RFD;	T	C	NA	GF23954-PA;
D. ananassae	scaffold_13337	1378406	UTR3-RFD;	A	G	NA	GF24990-PA;
D. ananassae	scaffold_13337	14165708	UTR3-RFD;	T	C	NA	GF10530-PA;
D. ananassae	scaffold_13337	1432377	CDS	A	G	S>G	GF24992-PA,
D. ananassae	scaffold_13337	1432386	CDS	A	G	N>D	GF24992-PA,
D. ananassae	scaffold_13337	16098171	CDS	A	G	S>G	GF10633-PA,
D. ananassae	scaffold_13337	16469975	intronic	T	C	NA	NA
D. ananassae	scaffold_13337	16491777	CDS	T	C	Q>R	GF23770-PA,
D. ananassae	scaffold_13337	16496434	CDS	T	C	N>S	GF23770-PA,
D. ananassae	scaffold_13337	16513901	CDS	A	G	Y>C	GF10657-PA,
D. ananassae	scaffold_13337	16532568	CDS	T	C	G>G	GF23765-PA,
D. ananassae	scaffold_13337	1687148	CDS	T	C	Q>R	GF24786-PA,
D. ananassae	scaffold_13337	1687778	CDS	T	C	Q>R	GF24786-PA,
D. ananassae	scaffold_13337	17145069	CDS	A	G	E>G	GF10710-PA,
D. ananassae	scaffold_13337	17184784	UTR5-RFD;	A	G	NA	GF10713-PA;
D. ananassae	scaffold_13337	17269621	CDS	A	G	I>V	GF10720-PA,
D. ananassae	scaffold_13337	181	UTR3-RFD;	T	C	NA	GF24892-PA;
D. ananassae	scaffold_13337	18185774	UTR3-RFD;	A	G	NA	GF10772-PA;
D. ananassae	scaffold_13337	191	UTR3-RFD;	T	C	NA	GF24892-PA;
D. ananassae	scaffold_13337	1928706	CDS	A	G	K>R	GF25030-PA,
D. ananassae	scaffold_13337	19379706	UTR5-RFD;	T	C	NA	GF10841-PA;
D. ananassae	scaffold_13337	19459582	intergenic	A	G	NA	NA
D. ananassae	scaffold_13337	19478959	CDS	A	G	G>G	GF10854-PA,
D. ananassae	scaffold_13337	19478962	CDS	A	G	G>G	GF10854-PA,
D. ananassae	scaffold_13337	19535977	UTR3-RFD;	A	G	NA	GF20135-PA;
D. ananassae	scaffold_13337	19547442	CDS	T	C	N>D	GF23583-PA,
D. ananassae	scaffold_13337	19555646	CDS	T	C	R>G	GF23583-PA,
D. ananassae	scaffold_13337	19555653	CDS	T	C	L>L	GF23583-PA,
D. ananassae	scaffold_13337	19958167	CDS	A	G	Y>C	GF10884-PA,
D. ananassae	scaffold_13337	19959545	intronic	A	G	NA	NA
D. ananassae	scaffold_13337	19960530	intronic	A	G	NA	NA
D. ananassae	scaffold_13337	19960667	intronic	A	G	NA	NA
D. ananassae	scaffold_13337	19960707	intronic	A	G	NA	NA
D. ananassae	scaffold_13337	19960710	intronic	A	G	NA	NA
D. ananassae	scaffold_13337	19960726	intronic	A	G	NA	NA
D. ananassae	scaffold_13337	19962474	UTR3-RFD;	A	G	NA	GF10884-PA;
D. ananassae	scaffold_13337	19962481	UTR3-RFD;	A	G	NA	GF10884-PA;
D. ananassae	scaffold_13337	19962504	UTR3-RFD;	A	G	NA	GF10884-PA;
D. ananassae	scaffold_13337	19962934	UTR3-RFD;	A	G	NA	GF10884-PA;
D. ananassae	scaffold_13337	19962936	UTR3-RFD;	A	G	NA	GF10884-PA;
D. ananassae	scaffold_13337	201	UTR3-RFD;	T	C	NA	GF24892-PA;
D. ananassae	scaffold_13337	21550351	CDS	A	G	Y>C	GF10961-PA,
D. ananassae	scaffold_13337	21612078	CDS	A	G	T>T	GF10963-PA,
D. ananassae	scaffold_13337	2399738	UTR3-RFD;	T	C	NA	GF24736-PA;
D. ananassae	scaffold_13337	2399743	UTR3-RFD;	T	C	NA	GF24736-PA;
D. ananassae	scaffold_13337	2400175	UTR3-RFD;	T	C	NA	GF24736-PA;
D. ananassae	scaffold_13337	2439612	intronic	T	C	NA	NA
D. ananassae	scaffold_13337	2439850	intronic	T	C	NA	NA
D. ananassae	scaffold_13337	2513167	intronic	A	G	NA	NA
D. ananassae	scaffold_13337	2513170	intronic	A	G	NA	NA
D. ananassae	scaffold_13337	2513447	intronic	A	G	NA	NA
D. ananassae	scaffold_13337	2513449	intronic	A	G	NA	NA
D. ananassae	scaffold_13337	2515131	intronic	A	G	NA	NA
D. ananassae	scaffold_13337	2515134	intronic	A	G	NA	NA
D. ananassae	scaffold_13337	2516813	CDS	A	G	I>V	GF25072-PA,
D. ananassae	scaffold_13337	2665006	intronic	A	G	NA	NA
D. ananassae	scaffold_13337	2665773	CDS	A	G	N>D	GF25082-PA,
D. ananassae	scaffold_13337	2670223	UTR3-RFD;	A	G	NA	GF25082-PA;
D. ananassae	scaffold_13337	3544944	UTR3-RFD;	T	C	NA	GF24680-PA;
D. ananassae	scaffold_13337	3545169	UTR3-RFD;	T	C	NA	GF24680-PA;
D. ananassae	scaffold_13337	3545172	UTR3-RFD;	T	C	NA	GF24680-PA;
D. ananassae	scaffold_13337	3545197	UTR3-RFD;	T	C	NA	GF24680-PA;
D. ananassae	scaffold_13337	3545358	UTR3-RFD;	T	C	NA	GF24680-PA;
D. ananassae	scaffold_13337	3594780	CDS	A	G	R>G	,
D. ananassae	scaffold_13337	3879886	intergenic	A	G	NA	NA
D. ananassae	scaffold_13337	3880326	intergenic	A	G	NA	NA
D. ananassae	scaffold_13337	3882033	intergenic	A	G	NA	NA
D. ananassae	scaffold_13337	4323409	UTR5-RFD;	T	C	NA	GF25180-PA;
D. ananassae	scaffold_13337	5459342	CDS	A	G	H>R	GF25250-PA,
D. ananassae	scaffold_13337	5512397	CDS	A	G	Y>C	GF25254-PA,
D. ananassae	scaffold_13337	5750	CDS	T	C	G>G	GF24891-PA,
D. ananassae	scaffold_13337	5967447	UTR3-RFD;	T	C	NA	GF24521-PA;GF25283-PA;
D. ananassae	scaffold_13337	6215054	intergenic	T	C	NA	NA
D. ananassae	scaffold_13337	6883313	CDS	A	G	K>R	GF10082-PA,
D. ananassae	scaffold_13337	704467	CDS	A	G	Y>C	GF24935-PA,
D. ananassae	scaffold_13337	7133569	UTR3-RFD;	A	G	NA	GF10097-PA;
D. ananassae	scaffold_13337	774599	CDS	A	G	K>K	GF24939-PA,
D. ananassae	scaffold_13337	7907572	CDS	A	G	K>R	GF10148-PA,
D. ananassae	scaffold_13337	7907710	CDS	A	G	Q>R	GF10148-PA,
D. ananassae	scaffold_13337	7907785	CDS	A	G	Q>R	GF10148-PA,
D. ananassae	scaffold_13337	8436794	CDS	A	G	E>G	GF10177-PA,
D. ananassae	scaffold_13337	8507229	UTR3-RFD;	A	G	NA	GF10182-PA;GF24299-PA;
D. ananassae	scaffold_13337	866715	UTR3-RFD;	T	C	NA	GF24943-PA;
D. ananassae	scaffold_13337	8851587	UTR3-RFD;	A	G	NA	GF10201-PA;GF24288-PA;
D. ananassae	scaffold_13337	8905734	UTR3-RFD;	T	C	NA	GF10210-PA;
D. ananassae	scaffold_13337	9144820	CDS	T	C	E>G	GF24254-PA,
D. ananassae	scaffold_13337	9320840	UTR3-RFD;	A	G	NA	GF10239-PA;GF24247-PA;
D. ananassae	scaffold_13337	9414120	CDS	A	G	K>R	GF10242-PA,
D. ananassae	scaffold_13337	9526821	UTR3-RFD;	A	G	NA	GF10252-PA;
D. ananassae	scaffold_13337	9536337	intergenic	T	C	NA	NA
D. ananassae	scaffold_13337	9536370	intergenic	T	C	NA	NA
D. ananassae	scaffold_13337	9536400	intergenic	T	C	NA	NA
D. ananassae	scaffold_13337	9536490	intergenic	T	C	NA	NA
D. ananassae	scaffold_13337	9536523	intergenic	T	C	NA	NA
D. ananassae	scaffold_13337	9536598	intergenic	T	C	NA	NA
D. ananassae	scaffold_13337	9536628	intergenic	T	C	NA	NA
D. ananassae	scaffold_13337	9536718	intergenic	T	C	NA	NA
D. ananassae	scaffold_13337	9536751	intergenic	T	C	NA	NA
D. ananassae	scaffold_13337	9537021	intergenic	T	C	NA	NA
D. ananassae	scaffold_13337	9537121	intergenic	T	C	NA	NA
D. ananassae	scaffold_13337	9537177	intergenic	T	C	NA	NA
D. ananassae	scaffold_13337	9537195	intergenic	T	C	NA	NA
D. ananassae	scaffold_13337	9537423	intergenic	T	C	NA	NA
D. ananassae	scaffold_13337	9537441	intergenic	T	C	NA	NA
D. ananassae	scaffold_13337	9537615	intergenic	T	C	NA	NA
D. ananassae	scaffold_13337	9537651	intergenic	T	C	NA	NA
D. ananassae	scaffold_13337	9537741	intergenic	T	C	NA	NA
D. ananassae	scaffold_13337	9537843	intergenic	T	C	NA	NA
D. ananassae	scaffold_13337	9538125	intergenic	T	C	NA	NA
D. ananassae	scaffold_13337	9538638	intergenic	A	G	NA	NA
D. ananassae	scaffold_13340	1001976	UTR3-RFD;	T	C	NA	GF17457-PA;
D. ananassae	scaffold_13340	1002062	UTR3-RFD;	T	C	NA	GF17457-PA;
D. ananassae	scaffold_13340	1002066	UTR3-RFD;	T	C	NA	GF17457-PA;
D. ananassae	scaffold_13340	10177797	intronic	A	G	NA	NA
D. ananassae	scaffold_13340	10603965	intergenic	T	C	NA	NA
D. ananassae	scaffold_13340	10610665	intergenic	T	C	NA	NA
D. ananassae	scaffold_13340	10617649	CDS	T	C	E>G	GF16857-PA,
D. ananassae	scaffold_13340	11192791	CDS	A	G	R>G	GF18207-PA,
D. ananassae	scaffold_13340	11193048	CDS	A	G	P>P	GF18207-PA,
D. ananassae	scaffold_13340	11193295	CDS	A	G	S>G	GF18207-PA,
D. ananassae	scaffold_13340	11358828	CDS	T	C	S>G	GF16791-PA,
D. ananassae	scaffold_13340	11358972	CDS	T	C	S>G	GF16791-PA,
D. ananassae	scaffold_13340	12013380	intergenic	A	G	NA	NA
D. ananassae	scaffold_13340	12013825	intergenic	A	G	NA	NA
D. ananassae	scaffold_13340	12768762	CDS	A	G	E>E	GF18293-PA,
D. ananassae	scaffold_13340	12769097	CDS	A	G	K>K	GF18293-PA,
D. ananassae	scaffold_13340	12797488	CDS	A	G	K>R	GF18297-PA,
D. ananassae	scaffold_13340	12809777	CDS	A	G	T>A	GF18297-PA,
D. ananassae	scaffold_13340	12822945	CDS	A	G	K>R	GF18298-PA,
D. ananassae	scaffold_13340	14058878	UTR3-RFD;	T	C	NA	GF16618-PA;
D. ananassae	scaffold_13340	14070196	intergenic	T	C	NA	NA
D. ananassae	scaffold_13340	1415939	CDS	A	G	P>P	GF17577-PA,
D. ananassae	scaffold_13340	1415947	CDS	A	G	Q>R	GF17577-PA,
D. ananassae	scaffold_13340	1416067	CDS	A	G	Q>R	GF17577-PA,
D. ananassae	scaffold_13340	14445541	UTR3-RFD;	A	G	NA	GF18420-PA;
D. ananassae	scaffold_13340	14720180	UTR3-RFD;	T	C	NA	GF18435-PA;
D. ananassae	scaffold_13340	15322775	CDS	A	G	N>S	GF18469-PA,
D. ananassae	scaffold_13340	15322936	CDS	A	G	T>A	GF18469-PA,
D. ananassae	scaffold_13340	15434831	UTR3-RFD;	T	C	NA	GF18483-PA;
D. ananassae	scaffold_13340	15436682	intronic	T	C	NA	NA
D. ananassae	scaffold_13340	15436705	intronic	T	C	NA	NA
D. ananassae	scaffold_13340	15436900	CDS	T	C	M>V	GF16529-PA,
D. ananassae	scaffold_13340	15825206	UTR3-RFD;	A	G	NA	GF18514-PA;
D. ananassae	scaffold_13340	15877702	CDS	T	C	I>V	GF16493-PA,
D. ananassae	scaffold_13340	15913328	CDS	A	G	Q>R	GF18527-PA,
D. ananassae	scaffold_13340	15914342	CDS	A	G	T>A	GF18527-PA,
D. ananassae	scaffold_13340	15915928	CDS	A	G	E>G	GF18527-PA,
D. ananassae	scaffold_13340	15921592	CDS	A	G	K>R	GF18527-PA,
D. ananassae	scaffold_13340	15921703	CDS	A	G	Q>R	GF18527-PA,
D. ananassae	scaffold_13340	15922027	CDS	A	G	K>R	GF18527-PA,
D. ananassae	scaffold_13340	15922138	CDS	A	G	K>R	GF18527-PA,
D. ananassae	scaffold_13340	15929327	CDS	T	C	K>R	GF16491-PA,
D. ananassae	scaffold_13340	16410825	CDS	A	G	Q>R	GF18554-PA,
D. ananassae	scaffold_13340	16779938	intergenic	A	G	NA	NA
D. ananassae	scaffold_13340	17781789	intergenic	T	C	NA	NA
D. ananassae	scaffold_13340	18284738	intronic	A	G	NA	NA
D. ananassae	scaffold_13340	18284885	intronic	A	G	NA	NA
[truncated: 7,283 more rows]
