# Supplementary material for: The Landscape of A-to-I RNA Editome Is Shaped by Both Positive and Purifying Selection
Source: PLoS Genet. 2016 Jul 28;12(7):e1006191. doi: 10.1371/journal.pgen.1006191 (PMC4965139; doi:10.1371/journal.pgen.1006191)
Supplement: S5 Table — (XLSX) [file pgen.1006191.s005.xlsx]

## Sheet: S5_Table
S5 Table. Overlapping of our D. melanogaster subset of A-to-I RNA editing events with other studies.
Chr	Coordinate	Known	Nature09715	mc2012	nsmb2013	nmeth.2330	Tissue/Organ	Development Stage	Pharate Adult
2L	1010857	-	-	-	Yes	-	Yes	Yes	-
2L	1011285	-	-	-	Yes	-	Yes	Yes	Yes
2L	10216865	-	-	-	-	-	Yes	Yes	-
2L	10303310	-	-	-	-	-	-	Yes	-
2L	10311991	-	Yes	-	-	-	-	Yes	-
2L	10646938	-	-	-	-	-	-	-	-
2L	10646950	-	-	-	-	-	-	-	-
2L	10841790	-	-	-	-	-	-	-	Yes
2L	11157992	-	-	-	-	-	Yes	Yes	-
2L	11159274	-	Yes	Yes	Yes	-	Yes	Yes	Yes
2L	11159893	-	Yes	Yes	Yes	-	Yes	Yes	Yes
2L	11159899	-	Yes	Yes	Yes	-	Yes	Yes	Yes
2L	11159902	-	Yes	Yes	Yes	-	Yes	Yes	Yes
2L	11268620	-	-	-	-	-	Yes	-	-
2L	11270130	-	-	-	-	-	-	-	-
2L	1174732	-	-	-	-	-	Yes	Yes	-
2L	11796346	-	Yes	Yes	Yes	-	Yes	Yes	-
2L	11817946	-	Yes	Yes	Yes	-	-	Yes	Yes
2L	11830350	-	-	Yes	Yes	Yes	-	Yes	-
2L	11830365	-	-	Yes	Yes	Yes	-	Yes	Yes
2L	11830400	-	-	-	-	Yes	-	-	-
2L	11835415	-	-	-	-	-	-	Yes	-
2L	12724493	-	Yes	-	Yes	-	Yes	Yes	-
2L	12922482	-	-	-	-	-	-	-	-
2L	13188337	-	Yes	Yes	Yes	-	Yes	Yes	Yes
2L	13188408	-	Yes	Yes	Yes	-	Yes	Yes	Yes
2L	13189312	-	Yes	Yes	Yes	-	Yes	Yes	Yes
2L	13272811	-	-	-	-	-	-	Yes	-
2L	13272823	-	-	-	-	-	Yes	-	Yes
2L	13309750	-	-	-	-	-	Yes	-	Yes
2L	13309907	-	-	Yes	-	-	Yes	-	-
2L	13485127	-	-	-	Yes	-	Yes	Yes	Yes
2L	13485151	-	-	-	-	-	Yes	Yes	-
2L	13485154	-	-	-	-	-	Yes	Yes	-
2L	13487541	-	-	-	Yes	-	-	-	Yes
2L	13487548	-	-	-	Yes	-	-	-	Yes
2L	13487572	-	-	-	Yes	-	-	-	-
2L	13492711	-	-	-	-	-	Yes	Yes	-
2L	13494908	-	-	-	Yes	-	-	-	-
2L	1354515	-	-	-	-	-	-	-	-
2L	14090789	-	-	-	Yes	-	Yes	Yes	Yes
2L	14090945	-	-	-	Yes	-	Yes	Yes	Yes
2L	14090970	-	-	-	Yes	-	Yes	Yes	-
2L	14090974	-	-	-	Yes	-	Yes	Yes	-
2L	14090979	-	-	-	Yes	-	Yes	Yes	-
2L	14091180	-	-	-	Yes	-	Yes	-	Yes
2L	14737412	-	-	-	-	-	Yes	Yes	Yes
2L	14908889	Yes	-	Yes	Yes	-	Yes	Yes	Yes
2L	15652622	-	-	Yes	Yes	-	-	Yes	Yes
2L	16174116	-	-	-	Yes	-	Yes	Yes	-
2L	16174194	-	-	-	Yes	-	Yes	Yes	-
2L	16247532	-	-	-	-	-	-	Yes	Yes
2L	16263910	-	-	-	Yes	-	Yes	Yes	Yes
2L	16746262	-	-	-	-	-	Yes	Yes	-
2L	16751629	-	Yes	Yes	Yes	-	Yes	Yes	Yes
2L	16752502	-	-	-	-	-	-	Yes	-
2L	17371342	-	Yes	-	Yes	-	-	Yes	Yes
2L	17483251	-	-	-	-	-	-	Yes	-
2L	18182220	-	Yes	Yes	Yes	-	Yes	Yes	Yes
2L	18955714	-	-	-	-	-	-	-	-
2L	19509577	-	-	-	-	-	-	-	-
2L	19756071	Yes	Yes	Yes	Yes	-	Yes	Yes	-
2L	19815667	-	-	-	Yes	Yes	Yes	-	Yes
2L	20346120	-	Yes	-	-	-	-	-	-
2L	20689446	-	-	-	-	-	Yes	Yes	-
2L	20872840	-	-	-	-	-	Yes	Yes	-
2L	21114952	-	-	-	-	-	Yes	Yes	-
2L	21175590	-	-	-	-	-	-	Yes	-
2L	214328	-	-	-	-	-	Yes	Yes	-
2L	22447672	-	-	-	-	-	Yes	Yes	-
2L	22447784	-	-	-	-	-	Yes	Yes	-
2L	22447940	-	-	-	-	-	-	-	-
2L	22448134	-	-	-	-	-	Yes	-	Yes
2L	22448239	-	-	-	-	-	Yes	-	-
2L	22448303	-	-	-	-	-	Yes	Yes	-
2L	22448519	-	-	-	-	-	Yes	Yes	-
2L	22664037	-	-	Yes	Yes	-	Yes	Yes	-
2L	2309604	-	-	Yes	-	-	Yes	Yes	Yes
2L	2742767	-	-	Yes	Yes	-	Yes	Yes	Yes
2L	2742791	-	-	-	-	-	Yes	Yes	-
2L	2742815	-	-	-	-	-	Yes	Yes	-
2L	2757155	-	-	Yes	Yes	-	Yes	-	Yes
2L	2784069	Yes	Yes	Yes	Yes	-	Yes	Yes	Yes
2L	2784071	Yes	Yes	Yes	Yes	-	Yes	Yes	Yes
2L	2784359	Yes	Yes	Yes	Yes	-	Yes	Yes	Yes
2L	2784372	-	Yes	-	Yes	-	Yes	Yes	Yes
2L	2784405	-	-	-	-	Yes	Yes	Yes	-
2L	2785524	-	-	-	-	-	Yes	-	-
2L	2785542	-	-	-	Yes	-	Yes	Yes	-
2L	2785610	-	Yes	Yes	-	-	Yes	Yes	-
2L	2785621	-	-	Yes	Yes	Yes	Yes	Yes	Yes
2L	2882059	-	-	-	-	-	-	-	-
2L	2967382	-	-	-	-	-	-	-	Yes
2L	3124533	-	-	-	-	-	-	-	-
2L	346882	-	Yes	Yes	Yes	-	Yes	Yes	Yes
2L	3503636	-	Yes	-	Yes	-	Yes	Yes	Yes
2L	3761976	-	Yes	Yes	Yes	-	Yes	Yes	Yes
2L	3785024	-	Yes	Yes	Yes	-	Yes	Yes	Yes
2L	3785314	-	-	Yes	Yes	-	-	Yes	Yes
2L	3786136	-	-	Yes	Yes	-	-	Yes	-
2L	411895	-	-	Yes	Yes	-	Yes	Yes	-
2L	4307932	-	-	-	-	-	-	Yes	-
2L	4308806	-	-	-	-	-	-	Yes	-
2L	4314586	-	-	-	-	-	-	-	-
2L	4317484	-	Yes	-	-	-	Yes	Yes	-
2L	4317524	-	Yes	Yes	Yes	-	Yes	Yes	Yes
2L	4318481	-	Yes	Yes	Yes	-	Yes	Yes	-
2L	4881520	-	Yes	-	Yes	-	Yes	Yes	-
2L	4902205	-	-	-	-	-	Yes	-	-
2L	4967239	-	Yes	Yes	Yes	-	-	Yes	Yes
2L	4968572	-	-	Yes	Yes	Yes	Yes	Yes	Yes
2L	4986257	-	-	Yes	Yes	-	-	Yes	Yes
2L	4986611	-	-	-	-	-	-	-	Yes
2L	4986891	-	-	-	-	-	-	-	Yes
2L	5095195	-	-	-	-	-	-	-	-
2L	5132837	-	-	-	-	-	-	-	Yes
2L	5164694	-	-	-	-	-	-	-	Yes
2L	5164718	-	-	-	-	-	-	-	-
2L	5166117	-	-	-	-	-	-	-	Yes
2L	5166125	-	-	-	-	-	-	-	-
2L	5166613	-	-	-	-	-	-	-	Yes
2L	5166695	-	-	-	-	-	-	Yes	Yes
2L	5166731	-	-	-	-	-	-	-	-
2L	5167215	-	-	-	-	-	-	-	Yes
2L	5167219	-	-	-	-	-	-	-	-
2L	5167518	-	-	-	-	-	-	Yes	Yes
2L	5167522	-	-	-	-	-	-	-	Yes
2L	5167632	-	-	-	-	-	-	-	Yes
2L	5171075	-	-	-	-	-	-	-	Yes
2L	5171104	-	-	-	-	-	-	Yes	Yes
2L	5171378	-	-	-	-	-	-	-	Yes
2L	5171706	-	-	-	-	-	-	-	Yes
2L	5171820	-	Yes	Yes	Yes	-	Yes	Yes	Yes
2L	5171976	-	-	-	Yes	-	Yes	Yes	Yes
2L	5172316	-	-	-	Yes	-	Yes	Yes	Yes
2L	5181908	-	-	-	Yes	-	Yes	Yes	Yes
2L	5182047	-	-	-	Yes	-	Yes	Yes	Yes
2L	5182240	-	-	-	-	Yes	-	-	-
2L	5185155	-	-	-	-	-	-	Yes	-
2L	5205966	-	-	-	-	-	-	Yes	-
2L	5206015	-	-	-	-	-	-	-	Yes
2L	5206020	Yes	Yes	Yes	Yes	-	Yes	Yes	Yes
2L	5206233	-	-	-	Yes	Yes	-	Yes	Yes
2L	5358965	-	Yes	Yes	Yes	-	-	Yes	Yes
2L	5364359	-	Yes	Yes	Yes	-	Yes	Yes	Yes
2L	5558592	-	Yes	-	Yes	-	-	Yes	Yes
2L	5946744	-	Yes	Yes	Yes	-	Yes	Yes	Yes
2L	6452387	-	Yes	Yes	Yes	-	Yes	Yes	Yes
2L	6499302	-	Yes	-	Yes	-	Yes	Yes	Yes
2L	6499312	-	Yes	Yes	Yes	-	Yes	Yes	Yes
2L	6636665	-	-	-	-	-	-	-	-
2L	6636849	-	Yes	-	-	-	Yes	Yes	-
2L	6636852	-	Yes	-	-	-	Yes	Yes	-
2L	6682191	-	-	-	-	-	Yes	-	Yes
2L	6779407	-	-	-	Yes	-	Yes	Yes	Yes
2L	7052677	-	Yes	-	Yes	-	Yes	Yes	-
2L	7977240	-	-	-	-	-	-	-	-
2L	7986277	-	Yes	-	-	-	-	Yes	Yes
2L	8052588	-	-	-	-	-	Yes	-	-
2L	8113485	-	Yes	-	-	-	Yes	Yes	Yes
2L	8113619	-	-	-	-	-	-	-	-
2L	8119964	-	-	-	-	-	-	-	-
2L	8353732	-	-	-	-	-	-	-	-
2L	8353798	-	-	-	-	-	Yes	-	-
2L	8354212	-	-	-	-	-	-	Yes	Yes
2L	8354278	-	-	-	-	-	Yes	Yes	-
2L	8354404	-	Yes	-	Yes	-	Yes	Yes	Yes
2L	8354500	-	-	-	Yes	-	Yes	Yes	Yes
2L	8354596	-	-	Yes	Yes	-	Yes	Yes	-
2L	8511002	-	-	Yes	Yes	-	Yes	Yes	-
2L	8774573	-	-	-	-	-	Yes	Yes	-
2L	9241953	-	-	-	-	-	Yes	-	Yes
2L	9256786	-	-	-	-	-	Yes	-	Yes
2L	9717480	-	-	-	-	-	Yes	-	Yes
2L	9717614	-	-	-	-	-	Yes	-	-
2L	9717707	-	-	-	-	-	Yes	-	Yes
2L	9807941	-	-	-	-	-	Yes	-	Yes
2L	9809297	-	-	-	-	-	Yes	-	Yes
2L	9936895	-	-	-	-	-	Yes	-	-
2L	9937007	-	-	-	-	-	Yes	-	-
2L	9959510	-	-	-	-	-	Yes	-	-
2R	10076677	-	-	-	-	-	Yes	-	Yes
2R	10076683	-	-	-	-	-	Yes	-	Yes
2R	10077046	-	-	-	-	-	Yes	-	Yes
2R	10077199	-	-	-	-	-	Yes	-	Yes
2R	10077205	-	-	-	-	-	Yes	-	Yes
2R	10077721	-	Yes	-	-	-	-	Yes	-
2R	10077727	-	Yes	Yes	Yes	-	Yes	Yes	Yes
2R	10078069	-	Yes	-	Yes	-	Yes	-	-
2R	10078075	-	-	Yes	Yes	Yes	Yes	Yes	Yes
2R	10079461	-	Yes	Yes	Yes	-	Yes	Yes	Yes
2R	10079467	-	-	-	Yes	-	-	-	-
2R	10079635	-	-	-	-	-	-	-	-
2R	10079641	-	-	-	-	-	-	-	Yes
2R	10082245	-	-	-	-	-	-	-	-
2R	10082251	-	-	-	-	-	-	-	Yes
2R	10184437	-	-	-	-	-	-	-	-
2R	10185499	-	-	-	-	-	-	-	-
2R	10395134	-	-	-	-	-	-	-	-
2R	10395610	-	Yes	Yes	Yes	-	-	Yes	Yes
2R	10629097	-	-	Yes	Yes	Yes	-	Yes	Yes
2R	10636997	-	Yes	Yes	Yes	-	-	Yes	Yes
2R	10649523	-	Yes	-	-	-	-	Yes	-
2R	11115114	-	-	-	-	Yes	Yes	Yes	-
2R	11115699	-	Yes	Yes	Yes	-	Yes	Yes	Yes
2R	11115754	-	-	-	-	-	Yes	Yes	-
2R	11115834	-	-	-	-	-	Yes	-	Yes
2R	11115901	-	Yes	-	-	-	Yes	Yes	Yes
2R	11116242	-	-	-	Yes	-	-	-	-
2R	11116823	-	-	-	-	-	-	-	-
2R	11151551	-	-	-	-	-	-	-	Yes
2R	11151556	-	-	-	-	-	-	-	Yes
2R	11151601	-	-	-	-	-	-	-	Yes
2R	11151722	-	-	-	-	-	-	-	Yes
2R	11152103	-	-	-	-	-	-	-	Yes
2R	11152248	-	-	-	-	-	-	-	Yes
2R	11303036	-	-	-	-	-	-	-	Yes
2R	11406217	-	-	-	-	-	-	-	Yes
2R	11623701	-	-	-	-	-	-	-	Yes
2R	11652804	-	-	-	-	-	-	-	Yes
2R	11662558	-	-	-	-	-	-	-	Yes
2R	11662602	-	-	-	-	-	-	-	Yes
2R	11664566	-	-	-	-	-	-	-	Yes
2R	11664585	-	-	-	Yes	-	Yes	Yes	Yes
2R	11759340	-	-	Yes	Yes	Yes	Yes	Yes	-
2R	11759381	-	-	-	-	-	-	-	Yes
2R	11759421	-	Yes	-	-	-	-	Yes	Yes
2R	11759849	-	-	-	-	-	Yes	-	-
2R	11759871	-	-	-	-	-	Yes	-	-
2R	11857889	-	-	-	-	-	-	Yes	-
2R	11863233	-	-	-	-	-	-	-	-
2R	11863278	-	-	-	-	-	Yes	Yes	-
2R	11863394	-	-	Yes	-	Yes	-	Yes	-
2R	11863398	-	Yes	Yes	Yes	-	-	-	Yes
2R	11863428	-	-	-	Yes	-	Yes	Yes	Yes
2R	11863818	-	-	-	Yes	-	Yes	Yes	Yes
2R	11863910	-	-	-	Yes	-	Yes	Yes	Yes
2R	11864208	-	-	-	Yes	-	Yes	Yes	Yes
2R	11864552	-	Yes	-	-	-	-	-	-
2R	11864598	-	-	-	-	-	Yes	-	Yes
2R	11864659	-	-	-	Yes	-	-	Yes	-
2R	11969239	-	-	-	-	-	-	Yes	-
2R	12002670	-	-	-	-	-	-	Yes	Yes
2R	12534997	-	-	-	-	-	Yes	-	-
2R	12959716	-	-	-	-	-	Yes	-	Yes
2R	12984876	-	-	-	Yes	Yes	Yes	Yes	-
2R	13006855	-	-	-	-	-	-	Yes	Yes
2R	13007191	-	Yes	-	Yes	-	Yes	Yes	Yes
2R	13007545	-	-	-	-	-	Yes	-	Yes
2R	13012535	-	Yes	-	Yes	-	-	-	-
2R	13012889	-	Yes	Yes	Yes	-	Yes	Yes	-
2R	13250443	-	Yes	Yes	Yes	-	Yes	Yes	-
2R	13262374	-	-	-	-	-	Yes	Yes	-
2R	13264614	-	-	-	-	-	Yes	Yes	-
2R	13264627	-	-	-	-	-	Yes	Yes	Yes
2R	13264630	-	-	-	-	-	-	-	-
2R	13264908	-	-	-	-	-	-	Yes	-
2R	13315727	-	-	-	-	-	-	Yes	Yes
2R	13566023	-	Yes	Yes	Yes	-	Yes	Yes	Yes
2R	13715307	-	-	-	-	-	Yes	Yes	-
2R	13986555	-	-	-	-	-	-	Yes	-
2R	14064122	-	Yes	-	Yes	-	Yes	Yes	Yes
2R	14168700	-	Yes	-	Yes	-	-	Yes	Yes
2R	14168715	-	-	Yes	Yes	-	Yes	Yes	-
2R	14412404	-	-	-	-	-	Yes	Yes	-
2R	14571035	-	-	-	-	-	Yes	Yes	-
2R	14893587	-	Yes	-	-	-	-	-	-
2R	15049481	-	Yes	Yes	Yes	-	Yes	Yes	Yes
2R	15110884	-	-	-	-	-	Yes	Yes	-
2R	15111141	-	-	-	-	-	Yes	Yes	-
2R	15113163	-	Yes	-	Yes	-	Yes	Yes	Yes
2R	15213814	-	Yes	-	Yes	-	Yes	Yes	Yes
2R	16551189	-	-	-	-	-	Yes	-	-
2R	16892787	-	-	-	-	-	Yes	-	-
2R	16893153	-	-	-	Yes	Yes	Yes	Yes	Yes
2R	17095675	-	Yes	Yes	Yes	-	Yes	Yes	Yes
2R	17096642	-	-	-	-	-	Yes	-	-
2R	17108911	-	Yes	Yes	Yes	-	Yes	Yes	-
2R	17203191	-	-	-	-	-	-	Yes	-
2R	17227462	-	-	-	Yes	-	-	-	-
2R	17371360	-	Yes	Yes	Yes	-	-	Yes	Yes
2R	17508354	-	Yes	-	Yes	-	Yes	Yes	-
2R	17508580	-	Yes	Yes	Yes	-	Yes	Yes	Yes
2R	17540971	-	Yes	Yes	Yes	-	Yes	Yes	Yes
2R	17541280	-	Yes	Yes	Yes	-	Yes	Yes	-
2R	17657154	-	-	Yes	Yes	Yes	Yes	Yes	-
2R	18099058	-	Yes	Yes	Yes	-	Yes	Yes	Yes
2R	18279015	-	Yes	Yes	Yes	-	Yes	Yes	Yes
2R	18357459	-	Yes	Yes	Yes	-	Yes	Yes	Yes
2R	18451673	-	Yes	Yes	Yes	-	Yes	Yes	Yes
2R	18451878	-	Yes	Yes	Yes	-	Yes	Yes	Yes
2R	18451882	-	-	Yes	Yes	Yes	Yes	Yes	-
2R	19052534	Yes	-	Yes	Yes	-	Yes	-	-
2R	19520482	-	Yes	Yes	Yes	-	Yes	Yes	Yes
2R	19520483	-	Yes	Yes	Yes	-	Yes	Yes	-
2R	19893625	-	Yes	Yes	Yes	-	Yes	Yes	Yes
2R	19894078	-	-	Yes	Yes	Yes	Yes	Yes	-
2R	20076805	-	Yes	Yes	Yes	-	Yes	Yes	-
2R	20272335	-	Yes	Yes	Yes	-	Yes	Yes	-
2R	20306770	-	Yes	-	-	-	Yes	Yes	-
2R	20306773	-	Yes	-	-	-	-	Yes	Yes
2R	20463299	-	-	-	-	-	Yes	-	Yes
2R	20587304	-	-	-	Yes	-	-	-	Yes
2R	20770274	-	-	-	Yes	-	-	-	-
2R	20773373	-	Yes	-	Yes	-	Yes	Yes	Yes
2R	20792240	-	Yes	-	Yes	-	Yes	Yes	Yes
2R	20797921	-	Yes	-	Yes	-	Yes	Yes	Yes
2R	20798091	-	-	-	-	-	Yes	-	-
2R	20798275	-	Yes	Yes	Yes	-	Yes	Yes	Yes
2R	20798298	-	Yes	Yes	Yes	-	Yes	Yes	Yes
2R	20798337	-	Yes	-	-	-	Yes	Yes	Yes
2R	20798346	-	Yes	-	-	-	Yes	-	-
2R	20798584	-	-	-	-	-	Yes	Yes	-
2R	20798632	-	Yes	Yes	Yes	-	Yes	Yes	Yes
2R	20799527	-	-	-	-	-	-	Yes	-
2R	20800371	-	-	-	-	-	-	Yes	-
2R	20802225	-	Yes	Yes	Yes	-	Yes	Yes	Yes
2R	20802317	-	Yes	-	-	-	Yes	Yes	Yes
2R	20802381	-	Yes	Yes	Yes	-	Yes	Yes	Yes
2R	20802387	-	Yes	Yes	Yes	-	Yes	Yes	Yes
2R	20883120	-	Yes	Yes	Yes	-	Yes	Yes	Yes
2R	20883380	-	Yes	Yes	Yes	-	Yes	Yes	Yes
2R	21063616	-	Yes	Yes	Yes	-	Yes	Yes	Yes
2R	21063631	-	Yes	Yes	Yes	-	Yes	Yes	Yes
2R	21063908	-	Yes	-	-	-	-	Yes	-
2R	21142605	-	Yes	Yes	-	-	Yes	-	-
2R	21142611	-	-	-	-	-	-	-	-
2R	2612849	-	-	-	-	-	-	-	-
2R	2620585	-	Yes	Yes	-	-	Yes	Yes	Yes
2R	2620725	-	-	-	-	Yes	Yes	Yes	-
2R	2819438	-	-	-	-	-	-	Yes	-
2R	2819799	-	Yes	Yes	Yes	-	Yes	Yes	Yes
2R	2819828	-	Yes	-	Yes	-	Yes	Yes	Yes
2R	3368388	-	Yes	-	Yes	-	Yes	Yes	Yes
2R	3388683	-	-	-	Yes	Yes	Yes	Yes	-
2R	3389693	-	Yes	-	Yes	-	Yes	Yes	-
2R	3467211	-	-	-	Yes	-	Yes	Yes	-
2R	3537001	-	-	Yes	Yes	-	Yes	Yes	Yes
2R	3572668	-	-	Yes	-	-	Yes	Yes	-
2R	3701368	-	-	-	-	-	Yes	Yes	Yes
2R	3858414	-	Yes	-	Yes	-	Yes	Yes	Yes
2R	4497948	-	-	-	-	-	-	-	-
2R	4764295	-	Yes	Yes	Yes	-	-	Yes	-
2R	4771195	-	Yes	Yes	Yes	-	Yes	Yes	Yes
2R	4771211	-	-	-	Yes	Yes	-	-	-
2R	4771250	-	-	-	Yes	-	-	-	-
2R	4772736	-	-	-	-	-	Yes	Yes	Yes
2R	4772882	-	-	-	Yes	Yes	Yes	Yes	-
2R	4791179	-	-	-	-	-	-	Yes	Yes
2R	4791185	-	-	-	Yes	-	Yes	Yes	Yes
2R	5117150	-	-	-	-	-	-	Yes	-
2R	5117156	-	-	-	-	-	Yes	Yes	-
2R	5117174	-	-	-	-	-	Yes	-	-
2R	5117309	-	-	-	-	-	Yes	-	-
2R	5117414	-	-	-	-	-	-	-	-
2R	5117441	-	Yes	Yes	Yes	-	Yes	Yes	Yes
2R	5122019	-	Yes	Yes	Yes	-	Yes	Yes	Yes
2R	5122024	-	Yes	Yes	Yes	-	Yes	Yes	Yes
2R	5153159	-	-	-	Yes	Yes	Yes	Yes	Yes
2R	5206629	-	Yes	Yes	Yes	-	Yes	Yes	Yes
2R	5359851	-	-	-	Yes	Yes	Yes	Yes	Yes
2R	5360280	-	-	-	Yes	Yes	Yes	Yes	-
2R	5421664	-	-	-	-	-	Yes	-	Yes
2R	5422288	-	-	-	-	-	Yes	Yes	Yes
2R	5422352	-	-	-	-	-	Yes	Yes	-
2R	5422435	-	Yes	Yes	Yes	-	Yes	Yes	Yes
2R	5422448	-	-	-	-	-	Yes	-	-
2R	5611069	-	-	Yes	-	Yes	Yes	Yes	-
2R	5611077	-	-	-	-	-	Yes	Yes	-
2R	5641401	-	-	-	-	-	-	-	-
2R	5641665	-	-	-	-	-	Yes	Yes	Yes
2R	5642910	-	-	-	-	-	Yes	Yes	-
2R	5642925	-	-	-	-	-	-	Yes	-
2R	5993864	-	-	-	-	-	-	-	Yes
2R	5996307	-	-	-	-	-	-	-	Yes
2R	6121499	-	-	Yes	Yes	-	Yes	Yes	-
2R	6168388	-	-	-	-	-	-	Yes	Yes
2R	6168493	-	-	Yes	-	-	-	Yes	-
2R	6218292	-	Yes	Yes	Yes	-	Yes	Yes	Yes
2R	6218307	-	Yes	Yes	Yes	-	Yes	Yes	Yes
2R	6306569	-	Yes	Yes	Yes	-	Yes	Yes	Yes
2R	6498966	-	Yes	Yes	Yes	-	Yes	Yes	Yes
2R	6727563	-	Yes	Yes	Yes	-	Yes	Yes	-
2R	675216	-	Yes	-	Yes	-	Yes	Yes	Yes
2R	7170894	-	-	-	-	-	-	-	-
2R	7237145	-	Yes	Yes	-	-	Yes	Yes	Yes
2R	7237286	-	-	Yes	Yes	Yes	Yes	Yes	-
2R	7238578	-	Yes	Yes	Yes	-	Yes	Yes	Yes
2R	7241649	-	-	Yes	Yes	Yes	-	Yes	-
2R	7335106	-	Yes	Yes	Yes	-	Yes	Yes	Yes
2R	7335122	-	-	-	-	-	Yes	-	-
2R	7335128	-	-	-	-	-	Yes	Yes	-
2R	7335440	-	-	Yes	Yes	-	-	-	-
2R	7335492	-	-	Yes	Yes	-	-	-	-
2R	7338355	-	-	-	-	-	-	Yes	-
2R	7338438	-	-	-	-	-	Yes	Yes	-
2R	7790993	-	-	-	Yes	-	-	-	-
2R	8190676	-	-	-	Yes	-	Yes	Yes	-
2R	8457048	-	-	-	Yes	-	Yes	-	-
2R	8646087	-	-	-	Yes	-	Yes	-	Yes
2R	8889631	-	-	Yes	Yes	-	Yes	Yes	-
2R	9064813	-	Yes	Yes	Yes	-	Yes	Yes	-
2R	9066039	-	-	-	-	-	-	-	-
2R	9068959	-	-	-	-	-	-	-	-
2R	9070639	-	-	-	-	-	-	-	-
2R	9117227	-	-	-	-	-	-	-	Yes
2R	9286180	-	-	-	-	-	-	-	Yes
2R	9343351	-	-	-	-	-	-	-	Yes
2R	937656	-	-	-	-	-	-	-	Yes
2R	939021	-	-	-	-	-	-	-	Yes
2R	9404780	-	-	-	-	-	-	-	-
2R	9419009	-	-	-	-	-	-	Yes	-
2R	9696363	-	Yes	-	-	-	-	Yes	-
2R	9697052	-	Yes	-	Yes	-	-	Yes	-
2R	9697112	-	Yes	Yes	Yes	-	Yes	Yes	Yes
2R	9697467	-	-	-	-	Yes	-	Yes	-
2R	9697704	-	-	-	Yes	-	Yes	Yes	-
2R	9704614	-	-	-	-	-	-	Yes	-
2R	9704884	-	Yes	-	-	-	Yes	Yes	-
2R	9750500	-	-	-	-	-	Yes	Yes	-
2R	9767879	-	-	-	-	-	Yes	-	-
2R	9772187	-	-	-	-	-	Yes	-	-
2R	9775061	-	Yes	-	-	-	Yes	-	-
2R	9781085	-	-	-	-	-	-	Yes	-
2R	9781439	-	-	-	-	-	Yes	-	-
2R	9872920	-	-	-	-	-	Yes	-	-
2R	9928200	-	Yes	-	-	-	Yes	-	-
2R	9950156	-	Yes	-	-	-	Yes	-	Yes
2R	9954934	-	-	-	-	-	Yes	-	Yes
2RHet	1267439	-	-	-	-	-	-	-	-
2RHet	1267443	-	-	-	-	-	-	Yes	-
2RHet	251103	-	Yes	Yes	Yes	-	Yes	Yes	Yes
2RHet	393327	-	Yes	Yes	Yes	-	Yes	Yes	Yes
2RHet	395074	-	-	-	-	-	Yes	Yes	Yes
2RHet	54459	-	Yes	Yes	-	-	-	Yes	Yes
2RHet	54478	-	-	-	-	-	Yes	Yes	-
2RHet	55533	-	-	-	-	-	Yes	-	-
3L	1026639	-	-	-	-	-	Yes	-	-
3L	1027109	-	-	-	-	-	Yes	Yes	Yes
3L	10616225	-	-	-	-	-	Yes	-	Yes
3L	10616316	-	-	-	-	-	-	Yes	-
3L	10616385	-	-	-	-	-	-	Yes	-
3L	10618361	-	Yes	-	-	-	-	Yes	-
3L	10622643	-	-	-	Yes	-	-	Yes	-
3L	10622986	-	-	-	-	-	-	Yes	-
3L	10654686	-	-	-	-	-	-	-	-
3L	10655873	-	-	Yes	-	-	-	-	-
3L	10656697	-	-	Yes	-	-	-	-	-
3L	10684321	-	-	-	Yes	-	-	Yes	-
3L	11168868	-	-	Yes	Yes	Yes	Yes	Yes	-
3L	11168876	-	-	-	-	-	Yes	-	-
3L	11218250	-	-	-	-	-	Yes	-	Yes
3L	11218585	-	-	-	-	-	-	Yes	-
3L	11551497	-	-	-	-	-	Yes	Yes	-
3L	11725417	-	-	Yes	-	Yes	Yes	Yes	Yes
3L	11761954	-	-	-	-	-	-	Yes	-
3L	11961697	-	-	-	-	-	Yes	Yes	-
3L	11962032	-	-	-	-	-	-	-	-
3L	11963857	-	-	-	-	-	Yes	-	-
3L	11964001	-	-	-	-	-	-	-	Yes
3L	11964268	-	-	-	-	-	Yes	-	-
3L	11964289	-	-	-	-	-	-	-	-
3L	11964577	-	-	-	-	-	Yes	-	-
3L	11965585	-	-	-	-	-	-	-	-
3L	1210884	-	-	-	-	-	Yes	Yes	-
3L	1211004	-	-	-	-	-	Yes	Yes	-
3L	12204771	-	-	-	-	-	Yes	Yes	-
3L	12205409	-	-	-	-	-	Yes	Yes	-
3L	12587367	-	-	-	-	-	-	-	-
3L	12587369	-	-	-	-	-	Yes	-	Yes
3L	13013548	-	-	-	-	-	-	Yes	-
3L	13031538	-	-	-	-	-	-	Yes	-
3L	13410379	-	-	-	-	-	-	-	Yes
3L	13460546	-	-	-	-	-	-	Yes	-
3L	14009196	-	-	-	-	-	-	-	Yes
3L	14016337	-	-	-	-	-	-	Yes	Yes
3L	14016352	-	-	-	Yes	-	-	-	Yes
3L	14744703	-	-	-	-	-	Yes	-	Yes
3L	1478061	-	-	-	Yes	-	Yes	Yes	-
3L	14787697	-	-	-	-	-	Yes	-	Yes
3L	14791395	-	-	-	-	-	-	-	Yes
3L	1498050	-	-	-	-	-	-	-	-
3L	15949133	-	-	-	-	-	Yes	-	Yes
3L	15986627	-	-	-	-	-	Yes	Yes	Yes
3L	15986720	-	-	-	-	-	-	-	-
3L	15986881	-	-	-	-	-	-	Yes	Yes
3L	15997256	-	-	-	-	-	-	-	Yes
3L	15997307	-	-	-	-	-	-	Yes	Yes
3L	16046052	-	-	-	-	-	-	-	Yes
3L	16104689	-	-	-	-	-	-	Yes	Yes
3L	16359692	-	-	-	-	-	-	Yes	-
3L	16359698	-	-	-	-	-	Yes	-	-
3L	16404656	-	-	-	-	-	Yes	Yes	Yes
3L	16570681	-	-	-	-	-	-	Yes	Yes
3L	16708947	-	-	-	-	-	-	Yes	Yes
3L	17058694	-	-	-	-	-	-	Yes	-
3L	1739281	-	-	-	-	-	-	-	Yes
3L	17742018	-	-	-	-	-	-	-	Yes
3L	17803980	-	-	-	-	-	Yes	Yes	Yes
3L	1781408	-	Yes	-	Yes	-	-	Yes	-
3L	1782670	-	Yes	Yes	Yes	-	Yes	Yes	Yes
3L	18245772	-	-	-	-	-	Yes	-	Yes
3L	18599046	-	-	-	-	-	-	Yes	-
3L	18610005	-	-	-	-	-	-	-	-
3L	18617654	-	-	-	-	-	-	Yes	-
3L	18654970	-	-	-	-	-	-	-	-
3L	18658856	-	-	-	-	-	Yes	Yes	-
3L	18659127	-	-	-	-	-	Yes	Yes	-
3L	18659137	-	-	-	Yes	-	Yes	-	Yes
3L	18662275	-	-	-	Yes	-	-	-	-
3L	18675424	-	-	-	-	-	-	-	-
3L	18739462	-	-	-	-	-	Yes	-	Yes
3L	18791591	-	-	-	-	-	Yes	Yes	-
3L	18793417	-	-	-	-	-	Yes	Yes	-
3L	18796755	-	-	-	-	-	-	-	-
3L	18797386	-	Yes	Yes	Yes	-	Yes	Yes	-
3L	18797449	-	-	-	-	-	Yes	-	Yes
3L	18797956	-	-	-	Yes	-	Yes	Yes	Yes
3L	18798963	-	-	-	Yes	-	Yes	Yes	Yes
3L	18800539	-	-	-	Yes	-	Yes	Yes	Yes
3L	18801046	-	-	-	-	-	-	-	-
3L	18822769	-	-	-	-	-	-	-	-
3L	18824601	-	-	-	-	-	Yes	Yes	-
3L	18859765	-	-	-	-	-	-	-	-
3L	18897286	-	-	Yes	Yes	-	Yes	Yes	-
3L	18897544	-	-	Yes	Yes	-	Yes	Yes	Yes
3L	18902162	-	-	-	-	-	Yes	Yes	-
3L	18902174	-	-	Yes	-	-	Yes	Yes	-
3L	18902357	-	-	-	Yes	-	Yes	Yes	-
3L	18918645	-	-	Yes	Yes	-	Yes	Yes	-
3L	18947745	-	-	Yes	Yes	-	Yes	Yes	-
3L	18985631	-	-	Yes	Yes	-	Yes	Yes	-
3L	18998143	-	-	Yes	Yes	-	Yes	Yes	-
3L	19044941	-	-	-	-	-	Yes	-	-
3L	19061832	-	-	-	-	-	Yes	-	Yes
3L	19061871	-	-	-	-	-	-	-	Yes
3L	19062797	-	-	-	-	-	Yes	-	Yes
3L	19136729	-	-	-	-	-	-	Yes	Yes
3L	19248543	-	-	-	-	-	-	Yes	-
3L	19255156	-	-	-	Yes	-	-	Yes	Yes
3L	19255810	-	Yes	Yes	-	-	-	Yes	-
3L	19255964	-	Yes	-	Yes	-	Yes	Yes	Yes
3L	19259876	-	-	-	-	-	Yes	-	-
3L	19276300	Yes	Yes	-	Yes	-	Yes	Yes	-
3L	19276364	-	Yes	-	Yes	-	-	Yes	Yes
3L	19277698	-	-	-	-	-	-	Yes	-
3L	1934991	-	-	-	-	-	-	-	-
3L	19535885	-	-	-	-	-	-	Yes	-
3L	19586559	-	-	-	-	-	Yes	-	-
3L	19590483	-	-	-	-	-	Yes	-	-
3L	19627483	-	-	-	-	-	Yes	Yes	-
3L	19641100	-	-	-	-	-	Yes	-	Yes
3L	19682867	-	Yes	-	-	-	Yes	Yes	Yes
3L	19682970	-	-	-	-	-	Yes	Yes	Yes
3L	201923	-	-	-	Yes	-	-	-	-
3L	20256603	-	-	-	-	-	-	-	-
3L	20292668	-	-	-	-	-	Yes	-	-
3L	20306865	-	-	-	-	-	-	Yes	-
3L	20335894	-	-	-	-	-	-	-	-
3L	20372778	-	-	Yes	Yes	-	Yes	-	-
3L	20375880	-	-	-	Yes	-	Yes	Yes	Yes
3L	2039782	-	-	-	Yes	-	Yes	Yes	-
3L	2039908	-	-	Yes	Yes	-	-	Yes	-
3L	2039918	-	-	-	-	-	-	-	-
3L	20426285	-	-	-	-	-	Yes	-	-
3L	20510688	-	Yes	-	Yes	-	Yes	Yes	-
3L	20520189	-	-	-	-	-	-	-	-
3L	2065200	-	-	-	Yes	-	Yes	-	Yes
3L	2065239	-	Yes	Yes	Yes	-	Yes	Yes	Yes
3L	2065650	-	-	-	Yes	Yes	Yes	Yes	-
3L	2065722	-	-	-	Yes	-	Yes	Yes	-
3L	2067768	-	-	-	Yes	Yes	Yes	Yes	-
3L	2067795	-	-	Yes	Yes	Yes	Yes	Yes	Yes
3L	2068182	-	Yes	-	Yes	-	Yes	Yes	-
3L	2068206	-	-	-	-	-	-	-	-
3L	2069247	-	-	-	-	-	-	Yes	-
3L	2069286	-	Yes	Yes	Yes	-	Yes	Yes	Yes
3L	2069694	-	-	-	Yes	Yes	Yes	-	-
3L	20762408	-	Yes	Yes	Yes	-	Yes	Yes	-
3L	20766250	-	-	-	-	Yes	Yes	-	-
3L	20766290	-	Yes	Yes	Yes	-	Yes	Yes	Yes
3L	20766544	-	-	-	-	-	Yes	-	-
3L	20766572	-	-	-	-	-	Yes	-	-
3L	20766646	-	-	Yes	Yes	-	Yes	Yes	-
3L	20766669	-	-	Yes	Yes	-	Yes	-	Yes
3L	20766689	Yes	Yes	Yes	Yes	-	Yes	Yes	Yes
3L	20766709	-	-	-	Yes	Yes	Yes	-	-
3L	20766710	-	-	Yes	Yes	-	Yes	Yes	Yes
3L	20771273	-	Yes	Yes	Yes	-	Yes	Yes	Yes
3L	20790729	-	-	Yes	Yes	Yes	Yes	-	Yes
3L	20816227	-	Yes	Yes	Yes	-	Yes	Yes	Yes
3L	20837220	-	Yes	-	Yes	-	Yes	Yes	Yes
3L	20993472	-	-	Yes	Yes	Yes	Yes	Yes	Yes
3L	21062288	-	-	-	-	-	-	Yes	-
3L	21190676	-	-	-	-	-	-	-	-
3L	21196353	-	-	Yes	Yes	Yes	Yes	Yes	Yes
3L	21206443	-	Yes	Yes	Yes	-	Yes	Yes	Yes
3L	2126093	-	Yes	Yes	Yes	-	Yes	Yes	Yes
3L	21268940	-	Yes	Yes	Yes	-	Yes	Yes	Yes
3L	21327037	-	Yes	Yes	-	-	Yes	Yes	Yes
3L	2134649	-	Yes	Yes	Yes	-	Yes	Yes	Yes
3L	21500008	-	-	-	-	-	-	Yes	-
3L	21517857	-	Yes	Yes	Yes	-	-	Yes	-
3L	21524030	-	-	-	-	-	-	-	-
3L	21524538	-	Yes	Yes	Yes	-	Yes	Yes	Yes
3L	21609894	-	-	-	-	-	-	-	-
3L	21625599	-	-	-	-	-	-	-	-
3L	21826439	-	-	-	-	-	-	-	-
3L	21827350	-	-	Yes	Yes	-	-	-	-
3L	21829121	-	-	-	-	-	Yes	-	Yes
3L	21925130	Yes	Yes	Yes	Yes	-	Yes	Yes	Yes
3L	21934256	-	Yes	-	-	-	Yes	Yes	-
3L	22067137	-	Yes	-	-	-	Yes	Yes	Yes
3L	2269950	-	Yes	-	Yes	-	Yes	Yes	Yes
3L	22896524	-	-	-	Yes	-	Yes	Yes	Yes
3L	23029731	Yes	Yes	Yes	Yes	-	Yes	Yes	Yes
3L	23277472	-	Yes	Yes	Yes	-	Yes	Yes	Yes
3L	23279650	Yes	-	Yes	Yes	Yes	Yes	Yes	Yes
3L	24024704	-	-	-	-	-	Yes	Yes	Yes
3L	2435602	-	-	-	-	-	Yes	Yes	-
3L	2789600	-	Yes	-	Yes	-	Yes	Yes	Yes
3L	3086223	-	Yes	-	Yes	-	Yes	Yes	Yes
3L	3137249	-	Yes	Yes	Yes	-	Yes	Yes	Yes
3L	3226015	-	Yes	Yes	Yes	-	Yes	Yes	Yes
3L	3359345	-	Yes	Yes	Yes	-	Yes	Yes	Yes
3L	3371827	-	Yes	Yes	Yes	-	Yes	Yes	Yes
3L	3371838	-	Yes	Yes	Yes	-	Yes	Yes	Yes
3L	3371858	-	Yes	-	Yes	-	Yes	Yes	Yes
3L	3371901	-	-	-	-	-	Yes	-	-
3L	3371976	-	Yes	Yes	Yes	-	Yes	Yes	Yes
3L	3403958	-	-	Yes	Yes	Yes	Yes	Yes	Yes
3L	3924279	-	-	-	Yes	Yes	Yes	Yes	Yes
3L	4039936	-	-	-	-	-	-	-	-
3L	4198341	-	-	-	-	-	Yes	Yes	-
3L	4369162	-	-	-	-	-	Yes	-	Yes
3L	4369184	-	Yes	-	-	-	Yes	Yes	-
3L	4369422	-	Yes	-	Yes	-	Yes	Yes	Yes
3L	4369445	-	Yes	-	Yes	-	Yes	Yes	Yes
3L	4369459	-	Yes	-	Yes	-	Yes	Yes	Yes
3L	4429964	-	Yes	-	Yes	-	Yes	Yes	Yes
3L	4429967	-	-	-	-	-	Yes	-	-
3L	4430206	-	-	-	-	-	-	-	Yes
3L	4432487	-	-	-	-	-	-	Yes	Yes
3L	4575096	-	-	-	-	-	-	Yes	-
3L	4575108	-	Yes	Yes	Yes	-	Yes	Yes	Yes
3L	4585859	-	-	-	Yes	Yes	-	-	-
3L	4586053	-	Yes	Yes	Yes	-	Yes	Yes	Yes
3L	4586715	Yes	Yes	-	Yes	-	-	Yes	Yes
3L	4590648	Yes	Yes	Yes	Yes	-	-	Yes	Yes
3L	4590685	-	-	-	-	-	-	-	Yes
3L	4590709	-	-	-	-	-	Yes	Yes	Yes
3L	4591116	-	-	-	Yes	Yes	-	-	-
3L	5689230	-	-	-	Yes	Yes	Yes	Yes	-
3L	5739872	-	Yes	Yes	Yes	-	Yes	Yes	Yes
3L	5739976	-	-	Yes	Yes	Yes	Yes	Yes	-
3L	595942	-	Yes	-	-	-	-	Yes	-
3L	6724447	-	-	-	Yes	-	Yes	-	-
3L	6942780	-	Yes	Yes	Yes	-	Yes	Yes	Yes
3L	6942788	-	Yes	Yes	Yes	-	Yes	Yes	Yes
3L	6942790	-	-	Yes	Yes	-	Yes	Yes	Yes
3L	6943210	-	-	Yes	Yes	-	Yes	Yes	-
3L	6943212	-	-	Yes	Yes	-	Yes	Yes	-
3L	6947854	-	-	-	Yes	-	-	Yes	-
3L	7155278	-	-	-	-	Yes	Yes	Yes	-
3L	7173538	-	Yes	Yes	Yes	-	Yes	Yes	-
3L	7433198	-	-	Yes	Yes	-	Yes	-	Yes
3L	7659736	-	Yes	Yes	Yes	-	Yes	-	Yes
3L	7659848	-	-	-	Yes	-	Yes	Yes	Yes
3L	7674554	-	-	-	-	-	Yes	Yes	-
3L	7678053	-	-	-	-	-	Yes	Yes	-
3L	7686473	-	-	-	-	-	-	Yes	-
3L	7888111	-	-	-	-	-	Yes	Yes	-
3L	7921780	-	-	Yes	Yes	Yes	-	Yes	-
3L	8113468	-	-	-	-	-	-	Yes	-
3L	8348990	-	Yes	-	-	-	-	Yes	-
3L	8608517	-	-	-	-	-	-	-	-
3L	8733195	Yes	Yes	Yes	Yes	-	Yes	Yes	Yes
3L	9144935	Yes	Yes	Yes	Yes	-	Yes	Yes	Yes
3L	9148285	-	Yes	Yes	Yes	-	Yes	Yes	Yes
3L	9148318	-	Yes	Yes	Yes	-	Yes	Yes	Yes
3L	9156017	-	Yes	Yes	Yes	-	Yes	Yes	Yes
3L	9409727	-	Yes	Yes	Yes	-	-	Yes	Yes
3L	9501099	-	Yes	Yes	Yes	-	Yes	Yes	Yes
3L	9628262	-	Yes	-	Yes	-	Yes	Yes	Yes
3L	9826391	-	Yes	Yes	Yes	-	Yes	Yes	Yes
3L	9826394	-	-	-	-	-	Yes	Yes	-
3L	9826400	-	Yes	Yes	Yes	-	Yes	Yes	Yes
3L	9826401	-	Yes	-	Yes	-	Yes	Yes	-
3L	9826469	-	-	-	-	-	-	-	-
3L	9826559	-	-	-	-	-	-	-	-
3L	9826584	-	-	-	-	-	-	-	-
3L	9826587	-	Yes	-	Yes	-	Yes	Yes	Yes
3L	9830483	-	-	Yes	Yes	Yes	Yes	Yes	Yes
3L	9860439	-	Yes	Yes	Yes	-	Yes	Yes	Yes
3L	9885234	-	Yes	Yes	Yes	-	Yes	Yes	Yes
3L	989963	-	-	-	-	-	-	-	-
3L	991441	-	-	-	-	-	Yes	-	Yes
3LHet	2108606	-	-	-	-	-	Yes	Yes	Yes
3LHet	701832	-	-	-	-	-	Yes	Yes	-
3R	10242566	-	-	-	-	-	Yes	Yes	-
3R	10485581	-	-	Yes	-	-	Yes	Yes	-
3R	1062051	-	-	-	-	-	Yes	-	-
3R	1062054	-	Yes	Yes	Yes	-	Yes	Yes	Yes
3R	1062097	Yes	Yes	Yes	Yes	-	Yes	Yes	Yes
3R	1062100	-	-	Yes	Yes	Yes	-	Yes	Yes
3R	10642646	-	Yes	Yes	-	-	Yes	Yes	Yes
3R	10966350	-	Yes	Yes	Yes	-	Yes	Yes	Yes
3R	11003513	-	Yes	Yes	Yes	-	Yes	Yes	Yes
3R	11181202	-	Yes	Yes	Yes	-	Yes	Yes	Yes
3R	11212944	Yes	Yes	Yes	Yes	-	Yes	Yes	Yes
3R	11214118	Yes	Yes	Yes	Yes	-	Yes	Yes	Yes
3R	11225168	Yes	Yes	Yes	Yes	-	Yes	Yes	Yes
3R	11238976	-	Yes	Yes	Yes	-	Yes	Yes	Yes
3R	11239027	-	Yes	Yes	Yes	-	-	Yes	Yes
3R	11239576	-	-	-	-	Yes	-	-	-
3R	11239744	-	Yes	-	Yes	-	-	Yes	Yes
3R	11891689	-	Yes	Yes	Yes	-	-	Yes	-
3R	11922387	-	-	-	-	-	-	-	-
3R	11922390	-	-	-	-	-	-	-	Yes
3R	11922960	-	-	-	-	-	-	-	-
3R	12269403	-	-	-	-	-	-	-	-
3R	122779	-	-	-	-	-	-	-	-
3R	123226	-	-	Yes	Yes	-	-	Yes	-
3R	123240	-	-	-	-	-	-	Yes	-
3R	124940	-	-	-	-	-	Yes	Yes	-
3R	125109	-	-	-	-	-	Yes	Yes	Yes
3R	125113	-	-	-	-	-	Yes	-	Yes
3R	12635658	-	Yes	Yes	Yes	-	Yes	Yes	-
3R	1335970	-	-	-	-	-	-	Yes	-
3R	13370256	-	-	-	-	-	Yes	Yes	-
3R	13370300	-	-	-	-	-	-	Yes	Yes
3R	13599704	-	-	-	-	-	Yes	Yes	-
3R	13599939	-	-	-	-	-	Yes	-	Yes
3R	13699361	-	-	-	-	Yes	Yes	Yes	-
3R	13699375	-	Yes	Yes	Yes	-	Yes	Yes	Yes
3R	13699816	-	-	-	-	-	-	-	-
3R	13708487	-	-	-	-	-	-	-	-
3R	14000455	-	-	-	-	-	-	-	Yes
3R	14020197	-	-	-	Yes	-	-	Yes	Yes
3R	14181027	-	Yes	-	-	-	-	Yes	-
3R	1439445	-	Yes	Yes	Yes	-	Yes	Yes	Yes
3R	14560218	-	-	-	-	-	Yes	Yes	-
3R	14618168	-	-	-	Yes	-	Yes	Yes	-
3R	14631751	-	-	-	Yes	-	-	-	-
3R	14733374	-	Yes	Yes	Yes	-	Yes	Yes	Yes
3R	14733397	-	Yes	-	-	-	Yes	Yes	-
3R	14733521	-	Yes	Yes	Yes	-	-	Yes	Yes
3R	14733702	-	-	Yes	Yes	-	Yes	Yes	-
3R	14735875	-	-	Yes	Yes	-	Yes	Yes	-
3R	1475953	-	-	Yes	Yes	Yes	Yes	Yes	Yes
3R	1476073	-	-	Yes	Yes	-	Yes	Yes	Yes
3R	14796414	-	Yes	Yes	Yes	-	Yes	Yes	Yes
3R	14797034	-	-	Yes	Yes	-	-	-	-
3R	14962035	-	Yes	Yes	Yes	-	Yes	Yes	Yes
3R	15056819	-	Yes	Yes	Yes	-	Yes	Yes	Yes
3R	15056822	-	Yes	Yes	Yes	-	Yes	Yes	Yes
3R	15062778	-	-	Yes	Yes	Yes	Yes	Yes	Yes
3R	15062790	-	-	-	Yes	-	Yes	Yes	Yes
3R	15062794	-	-	-	Yes	-	Yes	Yes	Yes
3R	15063919	-	-	-	Yes	-	Yes	Yes	Yes
3R	15064080	-	-	-	Yes	-	Yes	Yes	Yes
3R	15064567	-	-	-	-	-	-	-	-
3R	15591382	-	-	-	-	-	-	Yes	-
3R	15602568	-	-	-	-	-	Yes	Yes	Yes
3R	16114579	-	Yes	-	-	-	Yes	Yes	-
3R	16114588	-	-	-	-	-	-	-	-
3R	1648279	-	-	-	-	-	Yes	-	Yes
3R	1649142	-	-	-	-	-	-	-	-
3R	16629086	-	Yes	-	-	-	Yes	Yes	-
3R	16629176	Yes	Yes	-	Yes	-	Yes	Yes	-
3R	16790050	Yes	Yes	-	Yes	-	-	Yes	-
3R	16790761	-	-	Yes	Yes	Yes	-	Yes	-
3R	16804638	-	-	Yes	Yes	Yes	Yes	Yes	-
3R	16819338	-	-	-	-	-	Yes	-	-
3R	16819460	-	-	-	-	-	-	Yes	-
3R	16819563	-	Yes	-	-	-	Yes	Yes	-
3R	16819575	-	-	Yes	Yes	Yes	Yes	Yes	Yes
3R	16844310	-	-	-	-	-	-	-	-
3R	16844318	-	Yes	Yes	Yes	-	Yes	Yes	-
3R	16844382	-	Yes	Yes	Yes	-	Yes	Yes	Yes
3R	16844415	-	Yes	Yes	Yes	-	Yes	Yes	-
3R	16846284	-	Yes	Yes	Yes	-	Yes	Yes	-
3R	16857620	-	Yes	Yes	Yes	-	Yes	Yes	-
3R	17053769	-	Yes	Yes	Yes	-	Yes	Yes	-
3R	17053904	-	Yes	-	Yes	-	Yes	Yes	-
3R	17125753	-	Yes	-	Yes	-	Yes	Yes	Yes
3R	17126309	-	-	-	-	-	-	-	-
3R	17126587	-	Yes	-	Yes	-	Yes	Yes	Yes
3R	17126863	-	-	Yes	-	-	-	-	Yes
3R	17127141	-	-	-	-	-	Yes	Yes	-
3R	17168189	-	-	-	Yes	-	Yes	Yes	-
3R	17168236	-	-	-	-	-	Yes	Yes	-
3R	17349993	-	-	-	-	-	Yes	Yes	-
3R	18039839	-	-	-	-	-	Yes	-	-
3R	18039854	-	-	-	-	Yes	-	Yes	-
3R	1830102	-	-	-	-	-	Yes	Yes	Yes
3R	18408168	-	-	-	-	-	-	Yes	Yes
3R	18428764	-	-	-	-	-	Yes	-	-
3R	18613539	-	-	-	-	-	Yes	Yes	-
3R	18880789	-	-	-	-	-	Yes	Yes	Yes
3R	18885672	-	-	-	-	-	-	-	-
3R	191127	-	-	-	Yes	-	Yes	Yes	Yes
3R	191196	-	-	-	-	-	Yes	Yes	Yes
3R	19359925	-	Yes	Yes	Yes	-	Yes	Yes	Yes
3R	19629114	-	-	Yes	Yes	Yes	Yes	Yes	-
3R	19746133	-	-	Yes	Yes	Yes	Yes	Yes	-
3R	19746259	-	-	-	Yes	Yes	Yes	Yes	-
3R	19779042	-	-	-	-	-	-	-	Yes
3R	19808079	-	-	-	-	-	-	Yes	Yes
3R	19808152	-	-	-	-	-	Yes	-	Yes
3R	19809226	Yes	Yes	Yes	Yes	-	Yes	Yes	Yes
3R	19826580	-	-	-	Yes	Yes	-	Yes	-
3R	19929436	-	-	-	-	-	-	-	-
3R	19940786	-	-	-	-	-	-	-	Yes
3R	20137053	-	-	-	Yes	-	-	Yes	Yes
3R	20337373	-	-	-	-	-	-	-	-
3R	20337378	-	-	-	-	-	Yes	-	Yes
3R	20500235	-	-	-	-	-	-	-	Yes
3R	20501197	-	-	-	-	-	Yes	-	-
3R	20501385	-	-	-	Yes	-	Yes	-	-
3R	20523515	-	-	-	-	-	-	-	Yes
3R	20532273	-	-	-	-	-	-	-	Yes
3R	20533145	-	-	-	-	-	-	Yes	-
3R	20533418	-	-	-	-	-	-	-	Yes
3R	20533612	-	-	-	-	-	-	Yes	-
3R	20534048	-	-	-	Yes	Yes	Yes	Yes	-
3R	20534051	-	-	-	Yes	Yes	Yes	Yes	-
3R	20534052	-	-	-	-	-	-	-	-
3R	20534078	-	-	-	-	-	-	Yes	Yes
3R	20652817	-	-	-	-	-	-	Yes	-
3R	20762896	-	Yes	Yes	Yes	-	Yes	Yes	Yes
3R	20845889	-	-	-	Yes	-	-	-	Yes
3R	20895285	-	-	-	-	-	-	Yes	Yes
3R	21620073	-	-	-	-	-	Yes	-	-
3R	21637503	-	Yes	Yes	-	-	Yes	Yes	Yes
3R	21715744	-	-	-	-	-	-	Yes	Yes
3R	217296	-	-	-	-	-	-	-	-
3R	21791353	-	-	-	-	-	-	-	-
3R	21791365	-	-	-	-	-	-	-	-
3R	2277518	-	-	-	Yes	-	-	Yes	Yes
3R	2281275	-	-	-	-	-	-	Yes	-
3R	2281712	-	-	-	-	-	-	Yes	Yes
3R	22923498	-	-	-	Yes	-	-	-	Yes
3R	22943470	-	-	-	-	-	-	Yes	-
3R	23494869	-	-	-	-	-	-	-	-
3R	23495062	-	-	-	-	-	-	-	-
3R	23498033	-	-	-	-	-	-	Yes	-
3R	23498894	-	-	-	-	-	-	-	-
3R	23499011	-	-	-	-	-	Yes	-	-
3R	23500290	-	-	-	-	-	-	-	-
3R	23500441	Yes	Yes	Yes	Yes	-	-	Yes	Yes
3R	23500600	-	-	-	-	-	Yes	Yes	-
3R	23500629	-	-	-	Yes	-	-	-	-
3R	23500796	-	-	-	-	-	Yes	-	-
3R	23501954	-	-	-	-	-	-	Yes	-
3R	2422567	-	-	-	-	-	-	-	-
3R	24424516	-	-	-	Yes	-	-	-	Yes
3R	24732590	-	-	-	-	-	-	-	Yes
3R	24743826	-	-	-	-	-	-	-	Yes
3R	24743829	-	-	-	-	-	-	-	-
3R	25309563	-	-	-	-	-	-	-	-
3R	25748656	-	-	-	-	-	-	Yes	-
3R	2583822	-	-	-	-	-	-	Yes	-
3R	25857632	-	-	-	-	-	-	Yes	Yes
3R	25935366	-	-	-	-	-	-	-	Yes
3R	26186547	-	-	-	-	-	-	-	-
3R	26246254	-	-	-	-	-	-	-	Yes
3R	26313193	-	-	-	-	-	-	-	Yes
3R	26703965	-	-	-	-	-	Yes	Yes	Yes
3R	27417116	-	-	-	-	-	-	-	-
3R	27423156	-	-	Yes	Yes	Yes	Yes	Yes	Yes
3R	27423305	-	-	-	Yes	-	Yes	Yes	Yes
3R	27427440	-	-	-	-	-	Yes	Yes	Yes
3R	27662808	-	-	-	Yes	-	Yes	Yes	Yes
3R	27662811	-	-	-	-	-	Yes	Yes	-
3R	27667009	-	Yes	-	Yes	-	Yes	Yes	Yes
3R	2895437	-	-	Yes	Yes	-	Yes	Yes	-
3R	2926918	-	Yes	Yes	Yes	-	-	Yes	Yes
3R	2940297	-	-	-	-	-	Yes	Yes	-
3R	3018497	-	Yes	Yes	Yes	-	Yes	Yes	Yes
3R	3018547	-	-	-	-	Yes	-	-	Yes
3R	3023395	-	-	-	-	-	Yes	-	-
3R	319616	-	-	-	-	-	-	-	-
3R	3298737	-	Yes	-	Yes	-	Yes	Yes	Yes
3R	3300485	-	-	-	Yes	Yes	Yes	Yes	-
3R	3330365	-	Yes	-	Yes	-	Yes	Yes	Yes
3R	3633857	-	-	-	Yes	Yes	Yes	Yes	Yes
3R	3683797	-	Yes	-	Yes	-	Yes	Yes	Yes
3R	3687052	-	-	-	-	-	Yes	Yes	-
3R	3712162	-	-	-	-	-	Yes	-	Yes
3R	3729481	-	-	-	-	-	-	Yes	Yes
3R	3729523	-	-	-	-	-	-	Yes	-
3R	3736253	-	-	-	-	-	Yes	-	Yes
3R	3801135	-	-	-	-	-	-	-	-
3R	3801212	-	-	-	-	-	-	-	-
3R	3829179	-	-	Yes	-	-	Yes	Yes	Yes
3R	3829208	-	-	-	Yes	-	Yes	Yes	Yes
3R	3836899	-	-	-	Yes	-	Yes	Yes	-
3R	3844339	-	-	-	-	-	Yes	Yes	-
3R	3846904	Yes	-	-	Yes	-	Yes	Yes	Yes
3R	3848991	-	-	Yes	Yes	-	Yes	Yes	-
3R	3850754	-	-	Yes	Yes	-	Yes	Yes	Yes
3R	3858471	-	-	-	-	-	-	-	-
3R	3949059	-	-	-	-	-	Yes	-	-
3R	4067757	Yes	Yes	Yes	Yes	-	Yes	Yes	Yes
3R	4068029	-	-	-	Yes	-	Yes	-	-
3R	4070158	-	-	-	-	-	Yes	-	-
3R	4123476	-	-	-	-	-	Yes	Yes	Yes
3R	4176758	-	-	-	-	-	-	-	-
3R	4193660	-	-	-	-	-	Yes	-	-
3R	4487141	-	-	-	Yes	-	Yes	Yes	-
3R	4489181	-	-	-	-	-	-	Yes	-
3R	4492568	-	-	-	-	-	Yes	-	Yes
3R	4504084	-	-	-	-	-	-	-	-
3R	4519082	-	-	-	-	-	Yes	Yes	Yes
3R	4519568	-	-	-	Yes	-	Yes	Yes	Yes
3R	4540114	-	-	-	Yes	-	Yes	Yes	Yes
3R	4547418	-	-	-	-	-	-	-	Yes
3R	4547895	-	-	Yes	-	-	-	Yes	Yes
3R	4548088	-	-	-	Yes	-	Yes	Yes	Yes
3R	4555700	-	-	Yes	Yes	-	Yes	Yes	Yes
3R	4563532	-	-	Yes	Yes	-	Yes	Yes	Yes
3R	4601301	-	-	Yes	Yes	-	Yes	Yes	Yes
3R	4601337	-	-	Yes	Yes	-	Yes	Yes	Yes
3R	4619025	-	-	Yes	Yes	-	Yes	Yes	-
3R	4641728	-	-	-	Yes	-	Yes	-	Yes
3R	4655959	-	-	Yes	Yes	-	Yes	Yes	Yes
3R	4655980	-	-	Yes	Yes	-	Yes	-	Yes
3R	4661810	-	-	Yes	Yes	-	Yes	-	Yes
3R	4662311	-	-	Yes	Yes	-	Yes	-	Yes
3R	4662544	-	-	-	Yes	-	Yes	-	-
3R	4662637	-	-	Yes	Yes	-	Yes	-	Yes
3R	4662648	-	-	Yes	Yes	-	Yes	Yes	Yes
3R	4662651	-	-	Yes	Yes	-	Yes	Yes	Yes
3R	4662906	-	-	Yes	Yes	-	Yes	Yes	-
3R	4662913	-	-	Yes	Yes	-	Yes	Yes	Yes
3R	4662917	-	-	-	Yes	-	Yes	Yes	-
3R	4663332	-	-	-	-	-	Yes	Yes	-
3R	4809382	-	-	-	Yes	-	-	-	-
3R	4811637	-	-	Yes	Yes	-	-	-	Yes
3R	4811700	-	-	Yes	Yes	-	Yes	-	Yes
3R	4812374	-	-	Yes	Yes	-	-	Yes	Yes
3R	4812404	-	-	-	-	-	Yes	Yes	-
3R	4820142	-	-	-	-	-	-	Yes	-
3R	4822536	-	-	-	Yes	-	Yes	Yes	Yes
3R	4837299	-	-	Yes	Yes	-	Yes	-	Yes
3R	4840969	-	Yes	Yes	Yes	-	Yes	Yes	Yes
3R	4872279	-	-	-	-	-	-	-	-
3R	4873196	-	-	-	-	-	-	Yes	-
3R	4895584	-	-	-	Yes	-	Yes	-	Yes
3R	4896666	-	-	-	Yes	-	-	-	-
3R	4896714	-	-	-	-	-	Yes	Yes	-
3R	5120680	-	-	-	-	-	Yes	Yes	-
3R	5273666	-	-	-	-	-	Yes	Yes	-
3R	5275834	-	-	Yes	Yes	-	Yes	-	Yes
3R	5277559	-	-	Yes	Yes	-	-	-	Yes
3R	5277661	-	-	-	Yes	-	Yes	Yes	Yes
3R	5367822	-	-	-	Yes	-	Yes	Yes	Yes
3R	5458185	-	-	-	Yes	Yes	Yes	Yes	Yes
3R	5595147	-	Yes	Yes	Yes	-	Yes	Yes	Yes
3R	6021148	-	Yes	-	Yes	-	Yes	Yes	Yes
3R	6021706	-	-	-	-	Yes	Yes	Yes	Yes
3R	6070995	-	Yes	-	Yes	-	Yes	Yes	Yes
3R	6071147	-	-	-	-	-	Yes	Yes	-
3R	6071158	-	-	Yes	Yes	-	-	-	-
3R	6162352	-	-	-	-	-	-	-	-
3R	6164328	-	-	-	Yes	-	-	-	-
3R	6410642	-	-	-	-	-	Yes	Yes	-
3R	6410896	-	-	Yes	-	-	-	-	-
3R	6410902	-	-	-	-	-	-	Yes	-
3R	6410908	-	-	-	-	-	-	Yes	-
3R	6594237	-	-	-	-	-	-	Yes	-
3R	6703707	-	-	-	-	-	-	-	-
3R	7051825	-	-	-	-	-	-	-	-
3R	7051926	-	-	-	-	-	Yes	-	Yes
3R	7066033	-	-	-	Yes	-	Yes	Yes	Yes
3R	7066134	-	-	-	-	-	-	-	Yes
3R	7202423	-	-	-	-	-	-	-	-
3R	7215499	-	-	-	-	-	-	-	-
3R	7217253	-	-	-	-	-	-	-	-
3R	7224198	-	-	-	-	-	-	-	-
3R	7224200	-	-	-	-	-	-	-	Yes
3R	7224400	-	-	-	-	-	-	-	-
3R	7626994	-	-	-	-	-	-	-	-
3R	7777252	-	-	-	-	-	-	-	Yes
3R	7777284	-	-	-	-	-	-	Yes	Yes
3R	7781166	-	-	-	-	-	Yes	Yes	Yes
3R	7837502	-	-	-	-	-	Yes	Yes	-
3R	7990069	-	-	-	-	-	Yes	Yes	-
3R	7990253	-	-	-	-	-	-	Yes	-
3R	8292395	-	-	-	-	-	-	Yes	-
3R	8292608	-	-	-	-	-	-	-	-
3R	8301223	-	-	-	-	-	-	-	-
3R	8329364	-	-	-	-	-	-	-	-
3R	8342654	-	-	-	-	-	-	-	-
3R	9052839	-	-	-	-	-	-	-	-
3R	910635	-	-	-	-	-	-	Yes	Yes
3R	9478145	-	-	-	-	-	-	-	-
3R	9572002	-	Yes	-	-	-	Yes	Yes	Yes
3R	9906517	-	-	-	Yes	-	Yes	-	-
3R	9949	-	Yes	Yes	Yes	-	Yes	Yes	Yes
3R	9965	-	Yes	Yes	Yes	-	Yes	Yes	Yes
3RHet	1951411	-	-	-	-	-	Yes	Yes	Yes
4	1061780	-	-	-	Yes	-	Yes	Yes	-
4	1061783	-	-	-	-	-	Yes	Yes	-
4	1061933	-	Yes	-	Yes	-	Yes	Yes	Yes
4	1062007	-	Yes	-	Yes	-	-	Yes	Yes
4	1062014	-	Yes	-	Yes	-	-	Yes	Yes
4	1062077	-	Yes	-	Yes	-	-	Yes	Yes
4	1062104	-	Yes	-	-	-	-	Yes	-
4	1062140	-	Yes	-	Yes	-	-	Yes	Yes
4	1062147	Yes	Yes	-	Yes	-	Yes	Yes	Yes
4	1062170	-	-	-	-	-	-	Yes	-
4	1063128	-	Yes	-	Yes	-	-	Yes	-
4	1063245	-	Yes	-	Yes	-	Yes	Yes	Yes
4	1063589	-	-	-	-	Yes	-	Yes	Yes
4	1072262	-	Yes	-	Yes	-	Yes	Yes	Yes
4	1155095	-	-	-	-	-	Yes	Yes	-
4	1188459	-	-	-	-	-	Yes	Yes	-
4	122975	-	-	-	-	-	-	-	-
4	1268833	-	-	-	Yes	-	Yes	Yes	Yes
4	1287840	-	Yes	Yes	Yes	-	Yes	Yes	Yes
4	1328378	-	-	Yes	Yes	-	Yes	Yes	Yes
4	133633	-	-	Yes	Yes	-	Yes	Yes	Yes
4	213296	-	-	Yes	Yes	-	Yes	Yes	Yes
4	340854	-	-	Yes	Yes	-	Yes	Yes	Yes
4	359701	-	-	Yes	Yes	-	-	Yes	Yes
4	361002	-	-	Yes	Yes	Yes	Yes	Yes	Yes
4	566963	-	-	-	-	-	Yes	-	-
4	707555	-	Yes	-	-	-	Yes	Yes	-
4	707558	-	-	-	-	-	Yes	-	-
4	763696	-	-	-	-	-	-	Yes	-
4	768364	-	-	-	-	-	Yes	Yes	-
4	787890	-	Yes	Yes	Yes	-	Yes	Yes	-
4	807480	-	Yes	Yes	Yes	-	Yes	Yes	Yes
4	878384	-	-	Yes	Yes	-	Yes	Yes	-
4	878392	-	Yes	-	Yes	-	Yes	Yes	Yes
4	878396	-	Yes	-	Yes	-	Yes	Yes	Yes
4	895009	-	-	-	-	-	-	-	-
4	899596	-	-	-	-	-	-	-	-
4	928557	-	-	-	-	-	-	Yes	-
4	928569	-	-	-	-	-	Yes	-	-
4	928577	-	-	-	-	-	Yes	Yes	-
U	10022075	-	Yes	-	Yes	-	-	Yes	Yes
U	10022080	-	Yes	-	Yes	-	-	Yes	-
U	10022100	-	-	-	-	Yes	-	Yes	-
U	1180292	-	-	-	-	-	Yes	-	-
U	2950803	-	-	-	-	-	-	Yes	Yes
U	3557266	-	-	-	Yes	Yes	Yes	Yes	-
U	4086320	-	Yes	Yes	Yes	-	Yes	Yes	-
U	4086337	-	Yes	Yes	Yes	-	Yes	Yes	-
U	4305327	-	Yes	Yes	Yes	-	Yes	Yes	Yes
U	7178189	-	-	-	-	-	-	Yes	-
U	7178234	-	-	-	-	-	Yes	Yes	-
U	7178875	-	-	-	-	-	Yes	Yes	-
U	7178892	-	-	-	-	-	Yes	Yes	-
U	7400137	-	-	-	-	-	Yes	Yes	-
U	7991056	-	-	-	-	-	Yes	Yes	-
U	8006575	-	-	-	-	-	Yes	Yes	-
U	9115969	-	-	-	-	-	Yes	-	-
U	9412219	-	-	-	-	-	Yes	Yes	-
U	9469638	-	-	-	-	-	-	-	-
X	10224699	-	-	-	-	-	Yes	Yes	-
X	10229053	-	-	-	-	-	Yes	Yes	-
X	10640521	-	-	-	-	-	Yes	Yes	-
X	10642314	-	-	-	-	-	Yes	Yes	-
X	10729882	-	-	-	-	-	Yes	Yes	-
X	10773223	-	-	-	-	-	Yes	Yes	-
X	10941712	-	-	-	-	-	Yes	-	-
X	10941783	-	-	-	-	-	Yes	Yes	-
X	10941786	-	-	-	-	-	-	Yes	-
X	10942016	-	-	-	-	-	Yes	Yes	-
X	10946831	-	-	-	-	-	Yes	-	-
X	10968416	-	-	-	-	-	-	Yes	-
X	10997469	-	-	-	-	-	Yes	Yes	-
X	11469588	-	-	-	-	-	-	Yes	-
X	11705972	-	-	-	-	-	Yes	Yes	-
X	11706122	-	-	-	-	-	-	Yes	-
X	11718230	-	-	-	-	-	Yes	Yes	-
X	11772141	-	-	-	-	-	Yes	Yes	-
X	11833731	-	-	-	-	-	Yes	Yes	-
X	11833797	-	-	-	-	-	Yes	Yes	-
X	11843915	-	-	-	-	-	-	Yes	-
X	11848310	-	-	-	-	-	Yes	-	-
X	11863002	-	-	-	-	-	Yes	Yes	-
X	11865886	-	-	-	-	-	Yes	-	-
X	1222671	-	-	-	-	-	Yes	-	-
X	12543604	-	-	-	Yes	Yes	Yes	Yes	-
X	12581165	-	Yes	-	-	-	-	Yes	-
X	12581183	-	-	Yes	Yes	Yes	-	Yes	-
X	12583677	-	-	-	Yes	-	Yes	Yes	Yes
X	1267561	-	-	-	-	-	-	-	-
X	1272312	Yes	Yes	Yes	Yes	-	-	Yes	Yes
X	1272317	-	Yes	Yes	Yes	-	Yes	Yes	-
X	12854222	-	-	Yes	Yes	-	-	Yes	-
X	12975844	-	Yes	Yes	Yes	-	-	Yes	-
X	13053432	-	Yes	Yes	Yes	-	Yes	Yes	Yes
X	13608141	-	Yes	Yes	Yes	-	-	-	-
X	1385610	-	Yes	Yes	Yes	-	Yes	Yes	-
X	1385626	-	Yes	-	Yes	-	-	-	-
X	14146794	-	Yes	-	Yes	-	-	Yes	-
X	14146907	-	Yes	Yes	Yes	-	Yes	Yes	Yes
X	14166119	-	Yes	Yes	Yes	-	Yes	Yes	Yes
X	14166129	-	Yes	-	Yes	-	Yes	Yes	-
X	14168301	-	-	-	Yes	-	-	-	-
X	14172368	-	-	-	-	Yes	Yes	Yes	-
X	14172524	-	-	-	-	-	Yes	Yes	-
X	14172680	-	-	-	-	-	Yes	Yes	-
X	14172875	-	-	-	Yes	-	Yes	Yes	-
X	14172992	-	Yes	Yes	Yes	-	-	Yes	Yes
X	14173109	-	-	-	-	-	-	-	-
X	14173538	-	-	-	-	-	Yes	Yes	-
X	14173616	-	-	Yes	Yes	-	Yes	Yes	Yes
X	14173740	-	-	-	Yes	-	-	-	-
X	14173850	-	-	-	-	-	-	-	-
X	14174208	-	-	-	-	-	-	-	-
X	14174942	-	-	-	-	-	-	-	Yes
X	14175224	-	-	-	Yes	-	Yes	Yes	Yes
X	14175834	-	-	-	Yes	-	Yes	-	Yes
X	14177005	-	-	-	Yes	-	Yes	-	-
X	14177161	-	-	Yes	-	-	Yes	-	-
X	14177444	-	-	-	-	-	Yes	Yes	Yes
X	14177863	-	-	-	-	-	Yes	Yes	Yes
X	14178105	-	Yes	Yes	Yes	-	Yes	Yes	Yes
X	14178353	-	-	-	Yes	-	Yes	Yes	Yes
X	14178371	-	-	-	Yes	-	Yes	-	Yes
X	14179902	-	-	-	-	-	-	-	-
X	14179977	-	-	-	Yes	Yes	Yes	Yes	-
X	14180126	-	Yes	-	Yes	-	-	Yes	Yes
X	14180594	-	-	-	-	-	-	Yes	-
X	14180711	-	-	-	-	-	-	Yes	-
X	14685486	-	-	-	-	-	Yes	-	-
X	14687368	-	-	-	-	-	-	Yes	-
X	14694671	-	-	-	-	-	Yes	-	-
X	14721061	-	-	-	Yes	-	Yes	Yes	-
X	14893953	Yes	Yes	Yes	Yes	-	Yes	Yes	Yes
X	14894656	Yes	Yes	Yes	Yes	-	Yes	Yes	Yes
X	14896298	Yes	Yes	Yes	Yes	-	Yes	Yes	Yes
X	14898890	-	-	Yes	Yes	-	Yes	Yes	Yes
X	14992526	-	-	Yes	-	-	Yes	Yes	Yes
X	14992625	-	-	Yes	-	-	Yes	Yes	-
X	15005912	-	-	Yes	Yes	-	Yes	Yes	Yes
X	15006068	-	-	Yes	-	-	-	Yes	-
X	15241845	-	-	-	-	-	Yes	Yes	-
X	15281574	-	-	Yes	-	-	Yes	Yes	-
X	15282660	-	-	-	Yes	-	Yes	-	-
X	15286727	-	-	-	-	-	Yes	-	-
X	15596083	Yes	-	Yes	Yes	-	Yes	Yes	Yes
X	1570087	-	-	-	-	-	-	-	-
X	1570090	-	Yes	-	-	-	Yes	Yes	-
X	15791327	-	-	-	Yes	-	Yes	Yes	-
X	15798929	-	-	-	-	-	Yes	Yes	-
X	15852606	-	-	-	-	-	-	Yes	Yes
X	15952853	-	-	-	-	-	-	Yes	-
X	16232366	-	-	-	Yes	Yes	Yes	Yes	Yes
X	16354271	-	-	-	-	Yes	Yes	Yes	-
X	16354628	-	-	Yes	Yes	Yes	Yes	Yes	Yes
X	16365262	-	-	-	Yes	-	Yes	-	-
X	16365298	-	-	-	Yes	Yes	Yes	Yes	Yes
X	16365352	-	-	-	-	-	Yes	Yes	-
X	16366694	-	-	-	-	-	-	Yes	-
X	16369671	-	-	-	-	-	Yes	Yes	-
X	16398273	-	-	-	-	-	Yes	-	Yes
X	16399583	-	-	-	-	-	-	-	-
X	16412866	-	-	-	-	-	Yes	Yes	Yes
X	16452364	-	Yes	-	-	-	Yes	Yes	Yes
X	16460963	-	-	Yes	Yes	-	-	-	-
X	1678038	-	Yes	-	Yes	-	Yes	Yes	-
X	1679921	-	-	-	-	Yes	-	Yes	Yes
X	17028512	-	-	Yes	Yes	Yes	Yes	Yes	Yes
X	17642901	-	-	Yes	Yes	-	Yes	Yes	Yes
X	17642904	-	-	Yes	Yes	Yes	Yes	Yes	Yes
X	17763121	-	Yes	Yes	Yes	-	Yes	Yes	Yes
X	17820657	-	-	-	-	-	Yes	Yes	-
X	17824684	-	-	-	Yes	-	Yes	Yes	Yes
X	17824691	-	-	Yes	Yes	Yes	Yes	Yes	-
X	17824766	-	-	Yes	Yes	Yes	Yes	Yes	Yes
X	17824981	-	-	-	-	-	-	Yes	-
X	17825749	-	-	-	-	-	Yes	-	-
X	17831894	-	Yes	-	-	-	Yes	-	-
X	17832013	-	Yes	Yes	-	-	Yes	Yes	Yes
X	17832020	-	-	-	-	-	Yes	Yes	-
X	17844090	-	-	-	-	-	Yes	Yes	-
X	17881243	-	-	-	-	-	-	-	-
X	18002003	-	-	-	-	-	Yes	-	-
X	18002028	-	Yes	-	-	-	-	-	-
X	18002613	-	Yes	-	-	-	-	Yes	Yes
X	1800986	-	Yes	Yes	Yes	-	Yes	Yes	Yes
X	18064153	-	Yes	Yes	Yes	-	Yes	Yes	Yes
X	18064159	-	Yes	-	Yes	-	Yes	Yes	Yes
X	18270884	-	Yes	Yes	Yes	-	Yes	Yes	Yes
X	18676429	-	Yes	Yes	Yes	-	Yes	Yes	Yes
X	18676657	-	Yes	Yes	Yes	-	Yes	Yes	Yes
X	18679906	-	-	-	-	-	Yes	Yes	-
X	18681114	-	-	-	-	-	Yes	-	-
X	19107872	-	-	Yes	Yes	-	Yes	Yes	-
X	19177914	Yes	Yes	-	Yes	-	Yes	Yes	Yes
X	19178377	-	Yes	Yes	Yes	-	Yes	Yes	-
X	19228498	Yes	-	Yes	Yes	-	Yes	Yes	Yes
X	19228555	-	Yes	Yes	-	-	Yes	Yes	Yes
X	19236040	-	Yes	Yes	Yes	-	Yes	Yes	Yes
X	1962027	-	-	-	Yes	-	Yes	Yes	-
X	19623062	-	-	-	-	-	Yes	-	Yes
X	2006375	-	-	-	-	-	Yes	-	-
X	20076543	-	Yes	-	Yes	-	Yes	Yes	Yes
X	20644469	-	Yes	-	-	-	Yes	Yes	Yes
X	2072199	-	-	-	-	-	Yes	Yes	-
X	2102405	Yes	-	-	-	-	Yes	Yes	Yes
X	21080215	-	-	-	-	-	Yes	Yes	Yes
X	21080503	-	-	-	-	-	Yes	-	-
X	21204308	-	-	-	-	-	-	-	-
X	21482477	-	-	-	-	-	-	-	Yes
X	21494677	-	-	-	-	-	Yes	-	-
X	21496635	-	-	-	-	-	Yes	-	Yes
X	21496883	-	-	-	-	-	-	Yes	Yes
X	21500480	-	-	-	-	-	-	-	-
X	21500535	-	Yes	Yes	Yes	-	Yes	Yes	Yes
X	21500764	-	-	-	Yes	-	Yes	Yes	-
X	2170464	-	-	-	-	-	Yes	-	-
X	2170872	-	Yes	-	-	-	-	Yes	-
X	21901568	-	-	-	-	-	Yes	-	-
X	21904571	-	Yes	Yes	-	-	-	Yes	-
X	22384545	-	-	-	-	-	-	Yes	-
X	2275082	-	-	-	-	-	-	-	Yes
X	2522899	-	-	-	-	-	-	-	Yes
X	3367325	-	Yes	Yes	Yes	-	Yes	Yes	Yes
X	3790310	-	-	-	Yes	Yes	Yes	Yes	-
X	3847324	-	Yes	-	Yes	-	Yes	Yes	Yes
X	400415	-	Yes	Yes	Yes	-	Yes	Yes	Yes
X	4427364	-	Yes	Yes	Yes	-	Yes	Yes	Yes
X	4523331	-	Yes	Yes	Yes	-	Yes	Yes	Yes
X	4523350	-	Yes	Yes	Yes	-	Yes	Yes	Yes
X	4527050	-	Yes	Yes	Yes	-	Yes	Yes	Yes
X	4528214	-	-	-	-	-	-	Yes	-
X	5214161	-	Yes	-	Yes	-	Yes	Yes	-
X	5290552	-	Yes	-	Yes	-	Yes	Yes	Yes
X	5296854	-	-	-	-	Yes	Yes	Yes	-
X	5321599	-	Yes	-	Yes	-	Yes	Yes	Yes
X	545512	-	-	-	-	-	Yes	Yes	-
X	5509194	-	-	-	Yes	Yes	Yes	Yes	Yes
X	5524147	-	Yes	Yes	Yes	-	-	Yes	Yes
X	5524228	-	-	Yes	-	Yes	Yes	-	-
X	5524267	-	-	Yes	Yes	Yes	Yes	Yes	-
X	5524375	-	Yes	Yes	Yes	-	Yes	Yes	Yes
X	6001644	-	Yes	Yes	Yes	-	Yes	Yes	-
X	6001653	-	Yes	Yes	Yes	-	Yes	Yes	-
X	6001662	Yes	-	Yes	Yes	-	Yes	Yes	Yes
X	6001749	-	-	Yes	Yes	-	-	-	Yes
X	6001957	-	-	-	-	-	-	Yes	-
X	6002586	-	-	-	-	-	-	Yes	-
X	6002665	-	-	-	-	-	-	-	-
X	6002674	-	-	-	-	-	Yes	-	Yes
X	6002745	-	-	-	-	-	Yes	Yes	-
X	6002799	-	-	-	-	-	-	-	-
X	6003904	-	-	-	-	-	Yes	-	-
X	6009458	-	-	-	-	-	-	-	-
X	6039419	-	-	-	-	-	Yes	Yes	Yes
X	6256001	-	-	-	-	-	Yes	-	-
X	6278649	-	-	-	-	-	-	Yes	-
X	6366010	-	-	-	-	-	-	-	-
X	6372571	-	-	-	-	-	-	Yes	-
X	641623	-	-	-	-	-	Yes	-	Yes
X	6587762	-	-	-	Yes	-	Yes	Yes	Yes
X	6713609	-	-	-	-	-	Yes	-	Yes
X	6866653	-	Yes	Yes	Yes	-	Yes	Yes	Yes
X	6979849	-	-	-	Yes	Yes	Yes	Yes	-
X	8035832	-	-	-	-	-	-	-	Yes
X	8104543	-	-	-	-	-	-	-	Yes
X	8134355	-	-	-	-	-	Yes	-	-
X	8320704	-	-	Yes	Yes	-	Yes	Yes	-
X	8320722	-	-	-	-	-	Yes	Yes	-
X	8526473	-	-	Yes	Yes	-	Yes	Yes	Yes
X	8526497	-	-	Yes	Yes	-	Yes	Yes	Yes
X	8916868	-	-	Yes	Yes	-	Yes	-	Yes
X	8916902	-	-	Yes	Yes	-	Yes	-	-
X	8916964	-	-	-	-	-	Yes	Yes	-
X	8916975	-	-	-	-	-	Yes	Yes	-
X	8920835	-	-	-	-	-	Yes	Yes	Yes
X	8920934	-	-	-	-	-	Yes	Yes	Yes
X	8921108	-	-	-	-	-	Yes	Yes	Yes
X	8921203	-	-	-	Yes	-	Yes	Yes	Yes
X	8921848	-	-	-	-	-	-	Yes	-
X	8922113	-	-	-	-	-	Yes	-	-
X	8949743	-	-	-	-	-	-	-	-
X	8949776	-	-	-	-	-	-	-	Yes
X	8949794	-	-	-	-	-	-	-	-
X	8949824	-	-	-	-	-	Yes	Yes	-
X	9140352	-	-	-	-	-	Yes	-	-
X	9153454	-	-	-	-	-	Yes	-	Yes
X	9164943	-	-	Yes	Yes	Yes	Yes	Yes	-
X	9468688	-	Yes	Yes	Yes	-	-	Yes	-
X	9468935	-	-	-	-	-	-	Yes	-
X	9572433	-	-	-	-	-	Yes	Yes	Yes
X	9648523	-	Yes	-	Yes	-	-	Yes	-
X	9948745	-	-	-	-	-	-	-	-
X	9951137	-	-	-	-	-	Yes	-	-
XHet	184929	-	-	-	-	-	-	-	-
XHet	193518	-	-	-	-	-	-	-	Yes
XHet	194917	-	-	-	-	-	-	-	-
