# Supplementary material for: The Landscape of A-to-I RNA Editome Is Shaped by Both Positive and Purifying Selection
Source: PLoS Genet. 2016 Jul 28;12(7):e1006191. doi: 10.1371/journal.pgen.1006191 (PMC4965139; doi:10.1371/journal.pgen.1006191)
Supplement: S6 Table — (XLSX) [file pgen.1006191.s006.xlsx]

## Sheet: S6_Table
S6 Table. RNA-seq data of pharate adults of D. melanogaster.
Species	Age	Tissue	GEO Accession	Run	Bases	Platform	Lab
D. melanogaster	pharate adult	Whole animal	GSM1227049	SRR974820	3G	Illumina HiSeq 2000	A. Gregory Matera
D. melanogaster	pharate adult	Whole animal	GSM1227050	SRR974821	2.4G	Illumina HiSeq 2000	A. Gregory Matera
D. melanogaster	pharate adult	Whole animal	GSM1227051	SRR974822	2.9G	Illumina HiSeq 2000	A. Gregory Matera
D. melanogaster	pharate adult	Whole animal	GSM1227052	SRR974823	2.8G	Illumina HiSeq 2000	A. Gregory Matera
