# Supplementary material for: The Landscape of A-to-I RNA Editome Is Shaped by Both Positive and Purifying Selection
Source: PLoS Genet. 2016 Jul 28;12(7):e1006191. doi: 10.1371/journal.pgen.1006191 (PMC4965139; doi:10.1371/journal.pgen.1006191)
Supplement: S7 Table — (XLSX) [file pgen.1006191.s007.xlsx]

## Sheet: S7_Table
S7 Table. A-to-I RNA editing sites having adenosine residues only in the head of Adar5G1 mutant flies.
Chr	Coordinate	Regions	BaseChange	AminoChange	w1118ADAR	ywADAR5G1
2L	1010857	UTR3	T>C	NA	T>C	NA
2L	1011285	UTR3	T>C	NA	T>C	NA
2L	10216865	CDS	T>C	E>G	NA	NA
2L	10303310	CDS	T>C	G>G	NA	NA
2L	10311991	CDS	T>C	E>G	NA	NA
2L	10646938	CDS	A>G	Q>R	NA	NA
2L	10646950	CDS	A>G	Q>R	NA	NA
2L	10841790	UTR3-RFD	T>C	NA	NA	NA
2L	11157992	UTR3	T>C	NA	NA	NA
2L	11159274	CDS	T>C	Y>C	T>C	NA
2L	11159893	CDS	T>C	M>V	NA	NA
2L	11159899	CDS	T>C	R>G	NA	NA
2L	11159902	CDS	T>C	S>G	NA	NA
2L	11268620	CDS	T>C	D>G	NA	NA
2L	11270130	CDS	A>G	D>G	NA	NA
2L	1174732	intronic	A>G	NA	NA	NA
2L	11796346	UTR3	T>C	NA	T>C	NA
2L	11817946	CDS	T>C	Q>R	T>C	NA
2L	11830350	intergenic	T>C	NA	NA	NA
2L	11830365	intergenic	T>C	NA	NA	NA
2L	11830400	intergenic	T>C	NA	NA	NA
2L	11835415	UTR3-RFD	A>G	NA	NA	NA
2L	12724493	CDS	A>G	T>A	NA	NA
2L	12922482	CDS	A>G	E>G	NA	NA
2L	13188337	CDS	T>C	I>V	T>C	NA
2L	13188408	CDS	T>C	K>R	T>C	NA
2L	13189312	CDS	T>C	S>G	T>C	NA
2L	13272811	CDS	A>G	Q>Q	NA	A>G
2L	13272823	CDS	A>G	Q>Q	NA	NA
2L	13309750	CDS	T>C	Q>Q	NA	T>C
2L	13309907	CDS	T>C	Y>C	NA	NA
2L	13485127	CDS	A>G	R>G	NA	NA
2L	13485151	CDS	A>G	R>G	NA	NA
2L	13485154	CDS	A>G	R>G	NA	NA
2L	13487541	intronic	A>G	NA	NA	NA
2L	13487548	intronic	A>G	NA	NA	NA
2L	13487572	intronic	A>G	NA	NA	NA
2L	13492711	intronic	A>G	NA	NA	NA
2L	13494908	intronic	A>G	NA	NA	NA
2L	1354515	UTR5-RFD	T>C	NA	NA	NA
2L	14090789	lincRNA	A>G	NA	NA	NA
2L	14090945	lincRNA	A>G	NA	A>G	NA
2L	14090970	lincRNA	A>G	NA	A>G	NA
2L	14090974	lincRNA	A>G	NA	NA	NA
2L	14090979	lincRNA	A>G	NA	NA	NA
2L	14091180	lincRNA	A>G	NA	NA	NA
2L	14737412	CDS	T>C	Q>Q	NA	NA
2L	16174116	CDS	A>G	L>L	A>G	NA
2L	16174194	CDS	A>G	I>M	NA	NA
2L	16247532	intronic	T>C	NA	NA	NA
2L	16263910	UTR3	T>C	NA	T>C	NA
2L	16746262	CDS	A>G	A>A	NA	NA
2L	16751629	UTR3	A>G	NA	NA	NA
2L	16752502	UTR3	A>G	NA	NA	NA
2L	17371342	CDS	T>C	Q>R	T>C	NA
2L	17483251	CDS	T>C	E>G	NA	NA
2L	18182220	CDS	T>C	Q>R	T>C	NA
2L	18955714	UTR3	T>C	NA	NA	NA
2L	19509577	CDS	T>C	Y>C	T>C	NA
2L	19756071	CDS	T>C	Q>Q	NA	NA
2L	19815667	ncRNA	T>C	NA	NA	NA
2L	20346120	CDS	A>G	K>R	A>G	NA
2L	20872840	UTR3-RFD	T>C	NA	T>C	NA
2L	21114952	CDS	A>G	M>V	NA	NA
2L	22447672	UTR3	A>G	NA	NA	NA
2L	22447784	UTR3	A>G	NA	NA	NA
2L	22447940	UTR3	A>G	NA	NA	NA
2L	22448134	UTR3	A>G	NA	NA	NA
2L	22448239	UTR3	A>G	NA	NA	NA
2L	22448303	UTR3	A>G	NA	NA	NA
2L	22448519	UTR3	A>G	NA	NA	NA
2L	22664037	ncRNA	T>C	NA	NA	NA
2L	2742767	CDS	A>G	Q>Q	NA	A>G
2L	2742791	CDS	A>G	Q>Q	NA	A>G
2L	2742815	CDS	A>G	Q>Q	NA	A>G
2L	2757155	UTR3	A>G	NA	NA	NA
2L	2784069	UTR3	T>C	NA	T>C	NA
2L	2784071	UTR3	T>C	NA	T>C	NA
2L	2784359	UTR3	T>C	NA	T>C	NA
2L	2784372	UTR3	T>C	NA	NA	NA
2L	2784405	UTR3	T>C	NA	NA	NA
2L	2785524	UTR3	T>C	NA	T>C	NA
2L	2785542	CDS	T>C	I>M	T>C	NA
2L	2785610	CDS	T>C	I>V	T>C	NA
2L	2785621	CDS	T>C	K>R	T>C	NA
2L	2882059	CDS	T>C	S>G	T>C	NA
2L	2967382	UTR3	A>G	NA	A>G	NA
2L	3124533	intergenic	T>C	NA	NA	NA
2L	346882	UTR3-RFD	A>G	NA	NA	NA
2L	3503636	CDS	T>C	E>G	NA	NA
2L	3761976	CDS	A>G	E>E	A>G	NA
2L	3785024	intergenic	A>G	NA	NA	NA
2L	3785314	intergenic	A>G	NA	NA	NA
2L	3786136	intergenic	A>G	NA	NA	NA
2L	411895	CDS	T>C	T>A	T>C	NA
2L	4307932	CDS	A>G	E>G	NA	NA
2L	4308806	CDS	A>G	K>R	A>G	NA
2L	4314586	CDS	A>G	N>S	A>G	NA
2L	4317484	intronic	A>G	NA	NA	NA
2L	4317524	intronic	A>G	NA	NA	NA
2L	4318481	intronic	A>G	NA	A>G	NA
2L	4881520	CDS	T>C	P>P	NA	NA
2L	4902205	CDS	A>G	E>G	A>G	NA
2L	4967239	CDS	T>C	K>R	NA	NA
2L	4968572	CDS	T>C	E>G	NA	NA
2L	4986257	CDS	A>G	Y>C	A>G	NA
2L	4986611	CDS	A>G	Y>C	A>G	NA
2L	4986891	CDS	A>G	L>L	A>G	NA
2L	5095195	UTR3	A>G	NA	NA	NA
2L	5132837	CDS	A>G	Q>R	NA	NA
2L	5164694	CDS	A>G	E>E	A>G	NA
2L	5164718	CDS	A>G	E>E	A>G	NA
2L	5166117	CDS	A>G	I>V	NA	NA
2L	5166125	CDS	A>G	E>E	A>G	A>G
2L	5166613	CDS	A>G	E>G	NA	NA
2L	5166695	CDS	A>G	T>T	NA	A>G
2L	5166731	CDS	A>G	E>E	NA	NA
2L	5167215	CDS	A>G	K>E	A>G	A>G
2L	5167219	CDS	A>G	E>G	NA	NA
2L	5167518	CDS	A>G	K>E	A>G	A>G
2L	5167522	CDS	A>G	E>G	NA	A>G
2L	5167632	CDS	A>G	I>V	A>G	A>G
2L	5171075	CDS	A>G	E>E	NA	NA
2L	5171104	CDS	A>G	E>G	A>G	A>G
2L	5171378	CDS	A>G	E>E	NA	NA
2L	5171706	CDS	A>G	K>E	NA	NA
2L	5171820	CDS	A>G	I>V	NA	NA
2L	5171976	CDS	A>G	I>V	A>G	NA
2L	5172316	CDS	A>G	E>G	A>G	NA
2L	5181908	CDS	A>G	E>E	NA	NA
2L	5182047	CDS	A>G	I>V	NA	NA
2L	5182240	CDS	A>G	E>G	NA	NA
2L	5185155	CDS	A>G	S>G	A>G	NA
2L	5205966	UTR3-RFD	A>G	NA	A>G	NA
2L	5206015	UTR3-RFD	A>G	NA	A>G	NA
2L	5206020	UTR3-RFD	A>G	NA	A>G	NA
2L	5206233	UTR3-RFD	A>G	NA	A>G	NA
2L	5358965	CDS	A>G	H>R	NA	NA
2L	5364359	CDS	A>G	I>M	NA	NA
2L	5558592	CDS	A>G	K>K	NA	NA
2L	5946744	intronic	A>G	NA	NA	NA
2L	6452387	CDS	T>C	Q>R	T>C	NA
2L	6499302	CDS	A>G	T>A	A>G	NA
2L	6499312	CDS	A>G	D>G	A>G	NA
2L	6636665	CDS	T>C	I>M	T>C	NA
2L	6636849	CDS	T>C	Y>C	T>C	NA
2L	6636852	CDS	T>C	Y>C	T>C	NA
2L	6682191	CDS	T>C	L>L	T>C	NA
2L	6779407	CDS	T>C	K>R	T>C	NA
2L	7052677	CDS	A>G	K>E	A>G	NA
2L	7977240	UTR5	T>C	NA	NA	NA
2L	7986277	CDS	A>G	T>A	NA	NA
2L	8052588	CDS	A>G	K>R	A>G	NA
2L	8113485	UTR3	A>G	NA	A>G	NA
2L	8113619	UTR3	A>G	NA	A>G	NA
2L	8119964	CDS	T>C	Q>R	T>C	NA
2L	8353732	CDS	A>G	T>T	NA	NA
2L	8353798	CDS	A>G	T>T	NA	NA
2L	8354212	CDS	A>G	T>T	A>G	NA
2L	8354278	CDS	A>G	T>T	NA	NA
2L	8354404	CDS	A>G	T>T	NA	NA
2L	8354500	CDS	A>G	T>T	NA	NA
2L	8354596	CDS	A>G	T>T	NA	NA
2L	8511002	CDS	T>C	E>G	NA	NA
2L	8774573	CDS	T>C	V>V	NA	NA
2L	9241953	intergenic	T>C	NA	NA	NA
2L	9256786	UTR5	A>G	NA	A>G	NA
2L	9717480	UTR3	T>C	NA	T>C	NA
2L	9936895	UTR3	T>C	NA	T>C	NA
2L	9937007	UTR3-RFD	T>C	NA	NA	NA
2L	9959510	UTR3-RFD	T>C	NA	NA	NA
2R	10076677	CDS	A>G	Q>Q	NA	NA
2R	10076683	CDS	A>G	R>R	NA	NA
2R	10077046	CDS	A>G	L>L	A>G	A>G
2R	10077199	CDS	A>G	Q>Q	NA	NA
2R	10077205	CDS	A>G	R>R	NA	A>G
2R	10077721	CDS	A>G	Q>Q	NA	NA
2R	10077727	CDS	A>G	R>R	NA	NA
2R	10078069	CDS	A>G	Q>Q	NA	NA
2R	10078075	CDS	A>G	R>R	NA	NA
2R	10079461	CDS	A>G	Q>Q	NA	NA
2R	10079467	CDS	A>G	R>R	NA	NA
2R	10079635	CDS	A>G	Q>Q	NA	NA
2R	10079641	CDS	A>G	R>R	NA	NA
2R	10082245	CDS	A>G	Q>Q	NA	NA
2R	10082251	CDS	A>G	R>R	NA	NA
2R	10184437	CDS	A>G	E>G	NA	NA
2R	10185499	CDS	A>G	N>S	A>G	NA
2R	10395134	CDS	A>G	T>A	NA	NA
2R	10395610	CDS	A>G	E>E	NA	NA
2R	10629097	CDS	T>C	T>A	T>C	NA
2R	10636997	CDS	A>G	T>A	A>G	A>G
2R	11115114	ncRNA	A>G	NA	NA	NA
2R	11115699	ncRNA	A>G	NA	NA	NA
2R	11115754	ncRNA	A>G	NA	NA	NA
2R	11115834	ncRNA	A>G	NA	NA	NA
2R	11115901	ncRNA	A>G	NA	NA	NA
2R	11116242	ncRNA	A>G	NA	NA	NA
2R	11116823	ncRNA	A>G	NA	NA	NA
2R	11151551	CDS	T>C	S>G	T>C	NA
2R	11151556	CDS	T>C	Q>R	T>C	NA
2R	11151601	CDS	T>C	Q>R	T>C	NA
2R	11151722	CDS	T>C	T>A	NA	NA
2R	11152103	CDS	T>C	S>G	NA	NA
2R	11152248	CDS	T>C	I>M	NA	NA
2R	11303036	intergenic	T>C	NA	NA	NA
2R	11623701	CDS	A>G	N>S	NA	A>G
2R	11652804	CDS	T>C	P>P	NA	NA
2R	11664566	intronic	T>C	NA	NA	NA
2R	11664585	intronic	T>C	NA	NA	NA
2R	11857889	intergenic	T>C	NA	NA	NA
2R	11863233	intergenic	T>C	NA	T>C	T>C
2R	11863278	intergenic	T>C	NA	NA	NA
2R	11863394	intergenic	T>C	NA	NA	NA
2R	11863398	intergenic	T>C	NA	NA	NA
2R	11863428	intergenic	T>C	NA	NA	NA
2R	11863818	intergenic	T>C	NA	NA	T>C
2R	11863910	intergenic	T>C	NA	NA	NA
2R	11864208	intergenic	T>C	NA	NA	NA
2R	11864552	intergenic	T>C	NA	NA	NA
2R	11864598	intergenic	T>C	NA	T>C	NA
2R	11864659	intergenic	T>C	NA	NA	NA
2R	11969239	UTR3	T>C	NA	NA	NA
2R	12002670	UTR3	A>G	NA	A>G	NA
2R	12534997	CDS	A>G	K>K	A>G	NA
2R	12959716	CDS	T>C	P>P	NA	NA
2R	12984876	UTR5	T>C	NA	NA	NA
2R	13006855	intergenic	A>G	NA	A>G	A>G
2R	13007191	intergenic	A>G	NA	A>G	A>G
2R	13007545	intergenic	A>G	NA	A>G	A>G
2R	13012535	intergenic	T>C	NA	T>C	T>C
2R	13012889	intergenic	T>C	NA	T>C	T>C
2R	13250443	intergenic	A>G	NA	NA	NA
2R	13262374	intergenic	A>G	NA	A>G	NA
2R	13264614	intergenic	A>G	NA	A>G	NA
2R	13264627	intergenic	A>G	NA	A>G	NA
2R	13264630	intergenic	A>G	NA	A>G	NA
2R	13264908	intergenic	A>G	NA	A>G	NA
2R	13315727	CDS	A>G	E>G	NA	NA
2R	13566023	UTR5	T>C	NA	NA	NA
2R	13715307	CDS	A>G	Q>Q	NA	NA
2R	13986555	CDS	A>G	G>G	NA	NA
2R	14064122	CDS	T>C	Q>Q	NA	NA
2R	14168700	CDS	T>C	Q>Q	NA	NA
2R	14168715	CDS	T>C	Q>Q	T>C	T>C
2R	14412404	UTR3	A>G	NA	A>G	NA
2R	14571035	CDS	T>C	N>S	NA	NA
2R	14893587	intergenic	A>G	NA	A>G	NA
2R	15049481	UTR3	A>G	NA	NA	NA
2R	15110884	CDS	A>G	S>G	NA	NA
2R	15111141	CDS	A>G	P>P	A>G	NA
2R	15113163	CDS	A>G	Q>R	A>G	NA
2R	16551189	CDS	T>C	D>G	NA	T>C
2R	16892787	CDS	A>G	Q>Q	NA	NA
2R	16893153	CDS	A>G	Q>Q	NA	NA
2R	17095675	ncRNA	A>G	NA	NA	NA
2R	17096642	UTR3	A>G	NA	NA	NA
2R	17108911	CDS	T>C	Q>Q	NA	T>C
2R	17203191	CDS	A>G	N>D	A>G	NA
2R	17227462	intergenic	A>G	NA	NA	A>G
2R	17371360	CDS	A>G	G>G	NA	NA
2R	17508354	CDS	T>C	K>R	T>C	NA
2R	17508580	CDS	T>C	N>D	T>C	NA
2R	17540971	UTR5-RFD	A>G	NA	NA	NA
2R	17541280	UTR5	A>G	NA	NA	NA
2R	17657154	CDS	A>G	L>L	NA	NA
2R	18099058	CDS	A>G	E>G	NA	NA
2R	18279015	intergenic	A>G	NA	A>G	NA
2R	18357459	CDS	A>G	Q>Q	NA	NA
2R	18451673	CDS	T>C	A>A	T>C	NA
2R	18451878	CDS	T>C	Y>C	T>C	NA
2R	18451882	CDS	T>C	I>V	T>C	NA
2R	19520482	UTR5	A>G	NA	NA	A>G
2R	19520483	UTR5	A>G	NA	NA	NA
2R	19893625	CDS	T>C	K>R	NA	NA
2R	19894078	CDS	T>C	E>G	T>C	NA
2R	20076805	CDS	A>G	T>A	NA	NA
2R	20272335	CDS	T>C	K>R	NA	NA
2R	20463299	CDS	A>G	D>G	NA	NA
2R	20587304	CDS	T>C	S>G	NA	NA
2R	20770274	UTR5	A>G	NA	A>G	NA
2R	20773373	CDS	A>G	L>L	A>G	NA
2R	20792240	CDS	A>G	K>R	NA	NA
2R	20797921	CDS	A>G	T>T	A>G	NA
2R	20798091	CDS	A>G	H>R	A>G	NA
2R	20798275	CDS	A>G	K>K	NA	NA
2R	20798298	CDS	A>G	Y>C	A>G	NA
2R	20798337	CDS	A>G	Q>R	A>G	NA
2R	20798346	CDS	A>G	Y>C	A>G	NA
2R	20798584	CDS	A>G	T>A	A>G	NA
2R	20798632	CDS	A>G	I>V	A>G	NA
2R	20799527	CDS	A>G	Q>R	NA	NA
2R	20800371	CDS	A>G	M>V	A>G	NA
2R	20802225	CDS	A>G	I>V	A>G	NA
2R	20802317	CDS	A>G	I>M	A>G	NA
2R	20802381	CDS	A>G	N>D	A>G	NA
2R	20802387	CDS	A>G	K>E	NA	NA
2R	20883120	CDS	T>C	K>R	T>C	NA
2R	20883380	CDS	T>C	I>M	T>C	NA
2R	21063616	CDS	T>C	E>G	NA	NA
2R	21063631	CDS	T>C	E>G	NA	NA
2R	21063908	CDS	T>C	R>G	NA	NA
2R	21142605	UTR3-RFD	A>G	NA	NA	NA
2R	21142611	UTR3-RFD	A>G	NA	NA	NA
2R	2612849	CDS	T>C	K>R	NA	NA
2R	2620585	CDS	T>C	Y>C	NA	NA
2R	2620725	CDS	T>C	A>A	NA	NA
2R	3368388	UTR3	T>C	NA	NA	NA
2R	3388683	CDS	A>G	I>V	A>G	NA
2R	3389693	CDS	A>G	I>M	A>G	NA
2R	3467211	CDS	A>G	T>A	A>G	NA
2R	3537001	UTR3	A>G	NA	NA	NA
2R	3572668	CDS	T>C	E>G	NA	NA
2R	3701368	CDS	A>G	R>G	A>G	NA
2R	3858414	CDS	T>C	E>G	NA	NA
2R	4497948	CDS	A>G	D>G	NA	NA
2R	4764295	CDS	A>G	R>G	A>G	NA
2R	4771195	CDS	A>G	E>E	NA	NA
2R	4771211	CDS	A>G	I>V	NA	NA
2R	4771250	CDS	A>G	T>A	A>G	NA
2R	4772736	CDS	A>G	K>R	NA	NA
2R	4772882	CDS	A>G	S>G	NA	NA
2R	4791179	UTR3	A>G	NA	A>G	NA
2R	4791185	UTR3	A>G	NA	A>G	NA
2R	5153159	intergenic	T>C	NA	NA	NA
2R	5206629	intergenic	T>C	NA	NA	NA
2R	5359851	CDS	A>G	Q>Q	NA	NA
2R	5360280	CDS	A>G	Q>Q	A>G	NA
2R	5421664	CDS	A>G	S>G	A>G	NA
2R	5422288	CDS	A>G	S>G	NA	A>G
2R	5422352	CDS	A>G	Q>R	NA	NA
2R	5422435	CDS	A>G	K>E	A>G	NA
2R	5422448	CDS	A>G	K>R	A>G	NA
2R	5611069	CDS	T>C	K>R	T>C	NA
2R	5611077	CDS	T>C	E>E	NA	NA
2R	5641401	UTR5	A>G	NA	A>G	NA
2R	5641665	intronic	A>G	NA	NA	NA
2R	5642910	intronic	A>G	NA	A>G	NA
2R	5642925	intronic	A>G	NA	A>G	NA
2R	5993864	CDS	A>G	T>T	A>G	A>G
2R	5996307	UTR3	A>G	NA	A>G	NA
2R	6121499	CDS	T>C	Q>Q	NA	NA
2R	6168388	CDS	A>G	S>G	A>G	NA
2R	6168493	CDS	A>G	S>G	A>G	NA
2R	6218292	CDS	T>C	A>A	NA	NA
2R	6218307	CDS	T>C	T>T	NA	NA
2R	6306569	CDS	A>G	A>A	NA	NA
2R	6498966	CDS	A>G	V>V	A>G	NA
2R	6727563	CDS	T>C	T>A	NA	NA
2R	675216	CDS	T>C	L>L	T>C	NA
2R	7170894	CDS	T>C	N>D	NA	NA
2R	7237145	intergenic	A>G	NA	NA	NA
2R	7237286	intergenic	A>G	NA	NA	NA
2R	7238578	intergenic	A>G	NA	NA	NA
2R	7241649	intergenic	A>G	NA	NA	NA
2R	7335106	CDS	A>G	M>V	A>G	NA
2R	7335122	CDS	A>G	N>S	A>G	NA
2R	7335128	CDS	A>G	H>R	A>G	NA
2R	7335440	UTR3	A>G	NA	A>G	NA
2R	7335492	UTR3	A>G	NA	A>G	NA
2R	7338355	UTR3	A>G	NA	A>G	NA
2R	7338438	UTR3	A>G	NA	NA	NA
2R	7790993	intergenic	T>C	NA	NA	NA
2R	8190676	CDS	T>C	E>E	NA	NA
2R	8457048	CDS	T>C	D>G	NA	NA
2R	8646087	CDS	A>G	I>M	A>G	NA
2R	8889631	CDS	A>G	Q>Q	NA	NA
2R	9064813	UTR3-RFD	T>C	NA	T>C	NA
2R	9066039	CDS	T>C	S>G	NA	NA
2R	9068959	CDS	T>C	Q>Q	NA	T>C
2R	9070639	CDS	T>C	Q>Q	NA	NA
2R	9117227	CDS	T>C	G>G	NA	NA
2R	9286180	CDS	T>C	E>G	NA	NA
2R	937656	intergenic	A>G	NA	NA	NA
2R	939021	intergenic	A>G	NA	NA	NA
2R	9404780	UTR3-RFD	T>C	NA	T>C	NA
2R	9419009	intergenic	T>C	NA	NA	NA
2R	9696363	intronic	A>G	NA	NA	NA
2R	9697052	CDS	A>G	I>V	A>G	NA
2R	9697112	CDS	A>G	I>V	A>G	NA
2R	9697467	CDS	A>G	R>G	A>G	NA
2R	9697704	CDS	A>G	I>V	A>G	NA
2R	9704614	CDS	A>G	T>A	A>G	NA
2R	9704884	CDS	A>G	M>V	A>G	NA
2R	9750500	CDS	A>G	R>G	NA	NA
2R	9767879	CDS	T>C	S>G	T>C	NA
2R	9772187	CDS	T>C	S>G	NA	NA
2R	9775061	CDS	T>C	M>V	T>C	NA
2R	9781085	CDS	T>C	T>A	NA	NA
2R	9781439	CDS	T>C	I>V	NA	NA
2R	9872920	UTR3	T>C	NA	T>C	T>C
2R	9928200	intronic	A>G	NA	A>G	A>G
2RHet	1267439	intronic	T>C	NA	NA	NA
2RHet	1267443	intronic	T>C	NA	NA	NA
2RHet	251103	UTR3	A>G	NA	NA	NA
2RHet	393327	UTR3	A>G	NA	NA	NA
2RHet	395074	UTR3-RFD	A>G	NA	NA	NA
2RHet	54459	intronic	T>C	NA	T>C	NA
2RHet	54478	intronic	T>C	NA	T>C	NA
2RHet	55533	intronic	T>C	NA	T>C	NA
3L	1026639	CDS	T>C	R>G	T>C	NA
3L	1027109	CDS	T>C	Q>R	T>C	NA
3L	10616225	UTR3	T>C	NA	NA	NA
3L	10616316	CDS	T>C	V>V	NA	NA
3L	10616385	CDS	T>C	S>S	NA	NA
3L	10618361	CDS	T>C	I>V	NA	NA
3L	10622643	CDS	T>C	L>L	NA	NA
3L	10622986	CDS	T>C	S>S	NA	NA
3L	10654686	CDS	A>G	E>E	NA	A>G
3L	10655873	CDS	A>G	E>E	NA	A>G
3L	10656697	intronic	A>G	NA	NA	NA
3L	10684321	UTR3-RFD	A>G	NA	NA	NA
3L	11168868	CDS	A>G	E>G	A>G	NA
3L	11168876	CDS	A>G	T>A	A>G	NA
3L	11218250	CDS	A>G	Y>C	A>G	NA
3L	11218585	CDS	A>G	S>G	A>G	NA
3L	11551497	intergenic	T>C	NA	NA	NA
3L	11725417	intergenic	A>G	NA	NA	NA
3L	11761954	CDS	T>C	E>E	T>C	T>C
3L	11961697	intergenic	T>C	NA	NA	NA
3L	11962032	intergenic	T>C	NA	NA	NA
3L	11963857	intergenic	T>C	NA	NA	NA
3L	11964001	intergenic	T>C	NA	NA	NA
3L	11964268	intergenic	T>C	NA	NA	NA
3L	11964289	intergenic	T>C	NA	NA	NA
3L	11964577	intergenic	T>C	NA	NA	NA
3L	11965585	intergenic	T>C	NA	NA	NA
3L	1210884	intergenic	A>G	NA	NA	NA
3L	1211004	UTR3-RFD	A>G	NA	NA	NA
3L	12587367	CDS	A>G	L>L	A>G	NA
3L	12587369	CDS	A>G	N>S	A>G	NA
3L	13013548	CDS	T>C	T>A	T>C	NA
3L	13031538	CDS	A>G	S>G	A>G	NA
3L	13410379	UTR3	T>C	NA	NA	NA
3L	13460546	CDS	T>C	R>G	NA	NA
3L	14009196	CDS	A>G	Q>Q	A>G	NA
3L	14016337	CDS	T>C	Q>Q	NA	NA
3L	14016352	CDS	T>C	Q>Q	NA	NA
3L	14744703	CDS	T>C	Q>Q	T>C	T>C
3L	1478061	UTR3	A>G	NA	NA	NA
3L	14787697	CDS	A>G	R>G	NA	NA
3L	14791395	CDS	A>G	Q>Q	NA	NA
3L	15949133	CDS	A>G	K>E	NA	NA
3L	15986627	UTR3	T>C	NA	NA	NA
3L	15986720	UTR3	T>C	NA	NA	NA
3L	15986881	UTR3	T>C	NA	NA	NA
3L	15997256	intronic	T>C	NA	NA	NA
3L	15997307	intronic	T>C	NA	NA	NA
3L	16046052	UTR5	A>G	NA	NA	NA
3L	16104689	CDS	T>C	Y>C	T>C	NA
3L	16359692	UTR3-RFD	T>C	NA	NA	NA
3L	16359698	UTR3-RFD	T>C	NA	NA	NA
3L	16404656	UTR5	T>C	NA	NA	NA
3L	16570681	CDS	T>C	P>P	NA	NA
3L	16708947	CDS	A>G	K>R	A>G	NA
3L	17058694	UTR3	T>C	NA	NA	NA
3L	1739281	intronic	A>G	NA	NA	NA
3L	17742018	CDS	T>C	E>G	NA	NA
3L	17803980	CDS	T>C	D>G	NA	NA
3L	18245772	CDS	A>G	V>V	NA	NA
3L	18599046	CDS	A>G	E>E	NA	NA
3L	18610005	CDS	T>C	D>G	NA	NA
3L	18617654	UTR3	A>G	NA	NA	NA
3L	18654970	UTR5	A>G	NA	NA	NA
3L	18658856	CDS	A>G	Q>Q	NA	NA
3L	18659127	CDS	A>G	S>G	NA	NA
3L	18659137	CDS	A>G	N>S	NA	NA
3L	18662275	CDS	T>C	V>V	T>C	NA
3L	18675424	CDS	A>G	K>K	NA	A>G
3L	18739462	CDS	A>G	Q>Q	A>G	A>G
3L	18791591	CDS	T>C	T>A	NA	NA
3L	18793417	UTR5	T>C	NA	T>C	NA
3L	18796755	CDS	T>C	K>R	T>C	T>C
3L	18797386	CDS	T>C	L>L	T>C	NA
3L	18797449	CDS	T>C	Q>Q	T>C	NA
3L	18797956	CDS	T>C	K>K	T>C	NA
3L	18798963	CDS	T>C	T>A	T>C	T>C
3L	18800539	CDS	T>C	Q>Q	T>C	T>C
3L	18801046	CDS	T>C	T>T	T>C	NA
3L	18822769	CDS	T>C	L>L	NA	NA
3L	18824601	CDS	T>C	E>E	T>C	NA
3L	18859765	CDS	A>G	R>R	A>G	NA
3L	18897286	CDS	T>C	S>S	T>C	T>C
3L	18897544	CDS	T>C	Q>Q	NA	T>C
3L	18902162	CDS	T>C	T>T	NA	NA
3L	18902174	CDS	T>C	L>L	NA	NA
3L	18902357	CDS	T>C	K>K	NA	NA
3L	18918645	CDS	A>G	Q>R	NA	NA
3L	18947745	CDS	A>G	K>K	A>G	NA
3L	18985631	CDS	T>C	R>R	NA	NA
3L	18998143	CDS	T>C	E>E	NA	NA
3L	19044941	CDS	T>C	E>E	NA	NA
3L	19062797	CDS	T>C	K>K	NA	T>C
3L	19136729	UTR3	T>C	NA	NA	T>C
3L	19248543	UTR5	A>G	NA	NA	A>G
3L	19255156	CDS	A>G	I>V	NA	NA
3L	19255810	UTR3	T>C	NA	NA	T>C
3L	19255964	UTR3	T>C	NA	NA	T>C
3L	19259876	UTR3	T>C	NA	NA	T>C
3L	19276300	UTR3	T>C	NA	NA	NA
3L	19276364	CDS	T>C	S>G	T>C	NA
3L	19277698	CDS	T>C	N>S	NA	T>C
3L	1934991	CDS	T>C	L>L	NA	NA
3L	19535885	CDS	T>C	N>S	NA	T>C
3L	19586559	CDS	T>C	G>G	NA	NA
3L	19590483	CDS	T>C	R>R	NA	NA
3L	19627483	UTR5	T>C	NA	NA	NA
3L	19641100	CDS	T>C	K>R	NA	NA
3L	19682867	UTR3	A>G	NA	A>G	NA
3L	19682970	UTR3	A>G	NA	NA	NA
3L	201923	CDS	A>G	P>P	NA	NA
3L	20256603	CDS	A>G	L>L	A>G	NA
3L	20292668	ncRNA	T>C	NA	NA	T>C
3L	20306865	UTR5	A>G	NA	NA	NA
3L	20335894	CDS	A>G	I>M	NA	NA
3L	20372778	CDS	A>G	L>L	A>G	NA
3L	20375880	CDS	T>C	V>V	NA	NA
3L	2039782	UTR3	T>C	NA	T>C	NA
3L	2039908	UTR3	T>C	NA	T>C	NA
3L	2039918	UTR3	T>C	NA	T>C	NA
3L	20426285	CDS	A>G	E>E	A>G	NA
3L	20510688	intronic	T>C	NA	NA	NA
3L	20520189	CDS	A>G	L>L	A>G	NA
3L	20762408	CDS	T>C	E>E	T>C	NA
3L	20766250	UTR5	A>G	NA	A>G	NA
3L	20766290	UTR5	A>G	NA	A>G	NA
3L	20766544	UTR5	A>G	NA	NA	NA
3L	20766572	UTR5	A>G	NA	A>G	NA
3L	20766646	UTR5	A>G	NA	NA	NA
3L	20766669	UTR5	A>G	NA	NA	NA
3L	20766689	UTR5	A>G	NA	A>G	NA
3L	20766709	UTR5	A>G	NA	A>G	NA
3L	20766710	UTR5	A>G	NA	A>G	NA
3L	20771273	UTR5	T>C	NA	NA	T>C
3L	20790729	intergenic	T>C	NA	NA	NA
3L	20816227	intronic	A>G	NA	NA	A>G
3L	20837220	UTR3	A>G	NA	NA	A>G
3L	21062288	CDS	A>G	Q>Q	A>G	A>G
3L	21190676	CDS	T>C	E>G	NA	NA
3L	21196353	CDS	A>G	T>A	NA	NA
3L	21206443	CDS	A>G	S>G	NA	NA
3L	2126093	CDS	T>C	Y>C	T>C	NA
3L	21268940	intronic	T>C	NA	NA	NA
3L	21327037	CDS	A>G	K>R	A>G	NA
3L	2134649	CDS	T>C	N>D	T>C	NA
3L	21500008	intergenic	A>G	NA	NA	NA
3L	21517857	UTR5	A>G	NA	NA	NA
3L	21524030	UTR3	T>C	NA	NA	NA
3L	21524538	UTR3	T>C	NA	NA	NA
3L	21609894	CDS	T>C	L>L	NA	T>C
3L	21625599	CDS	T>C	S>S	NA	T>C
3L	21826439	CDS	A>G	T>A	NA	A>G
3L	21827350	CDS	A>G	E>E	NA	NA
3L	21829121	CDS	A>G	K>K	NA	A>G
3L	21925130	intergenic	A>G	NA	NA	NA
3L	21934256	CDS	T>C	Q>R	NA	NA
3L	22067137	intergenic	T>C	NA	NA	NA
3L	2269950	UTR3	T>C	NA	NA	NA
3L	22896524	intergenic	A>G	NA	NA	NA
3L	23029731	intronic	A>G	NA	NA	NA
3L	23277472	UTR3	A>G	NA	NA	NA
3L	23279650	UTR3	A>G	NA	NA	NA
3L	24024704	intronic	A>G	NA	NA	NA
3L	2435602	CDS	A>G	Q>Q	NA	NA
3L	2789600	CDS	T>C	Q>Q	NA	NA
3L	3086223	CDS	A>G	Y>C	A>G	NA
3L	3137249	intronic	T>C	NA	NA	NA
3L	3226015	intronic	A>G	NA	A>G	NA
3L	3359345	CDS	A>G	K>R	A>G	A>G
3L	3371827	CDS	T>C	Q>R	T>C	NA
3L	3371838	CDS	T>C	L>L	T>C	NA
3L	3371858	CDS	T>C	S>G	T>C	NA
3L	3371901	CDS	T>C	P>P	T>C	NA
3L	3371976	CDS	T>C	P>P	T>C	NA
3L	3924279	UTR5	T>C	NA	NA	NA
3L	4039936	CDS	T>C	D>G	NA	NA
3L	4198341	CDS	A>G	T>A	NA	NA
3L	4429964	UTR3	A>G	NA	NA	NA
3L	4429967	UTR3	A>G	NA	A>G	NA
3L	4430206	UTR3	A>G	NA	NA	NA
3L	4432487	CDS	A>G	R>G	A>G	NA
3L	4575096	UTR5	A>G	NA	NA	NA
3L	4575108	UTR5	A>G	NA	NA	NA
3L	4585859	intronic	A>G	NA	NA	NA
3L	4586053	intronic	A>G	NA	NA	NA
3L	4586715	CDS	A>G	N>D	A>G	NA
3L	4590648	UTR3	A>G	NA	NA	NA
3L	4590685	UTR3	A>G	NA	A>G	NA
3L	4590709	UTR3	A>G	NA	A>G	NA
3L	4591116	UTR3	A>G	NA	A>G	NA
3L	5689230	UTR5	A>G	NA	A>G	NA
3L	5739872	UTR3-RFD	A>G	NA	A>G	NA
3L	5739976	UTR3-RFD	A>G	NA	A>G	NA
3L	595942	CDS	A>G	G>G	NA	NA
3L	6724447	CDS	T>C	Q>Q	NA	NA
3L	6942780	UTR3	T>C	NA	T>C	NA
3L	6942788	UTR3	T>C	NA	T>C	NA
3L	6942790	UTR3	T>C	NA	T>C	NA
3L	6943210	UTR3	T>C	NA	T>C	NA
3L	6943212	UTR3	T>C	NA	T>C	NA
3L	6947854	CDS	T>C	S>G	T>C	NA
3L	7155278	UTR3	T>C	NA	NA	NA
3L	7173538	CDS	T>C	S>G	T>C	NA
3L	7433198	CDS	T>C	P>P	NA	NA
3L	7659736	intronic	T>C	NA	T>C	NA
3L	7659848	intronic	T>C	NA	NA	NA
3L	7674554	intronic	T>C	NA	NA	NA
3L	7678053	intronic	T>C	NA	NA	NA
3L	7686473	intronic	T>C	NA	NA	NA
3L	7888111	UTR5	A>G	NA	NA	NA
3L	7921780	CDS	T>C	S>G	T>C	NA
3L	8113468	CDS	A>G	G>G	NA	NA
3L	8348990	UTR3-RFD	T>C	NA	T>C	NA
3L	8733195	CDS	T>C	Q>R	T>C	NA
3L	9144935	CDS	T>C	M>V	NA	NA
3L	9148285	CDS	T>C	N>D	T>C	NA
3L	9148318	CDS	T>C	I>V	NA	NA
3L	9156017	CDS	T>C	R>G	T>C	NA
3L	9409727	CDS	T>C	Q>Q	NA	NA
3L	9501099	CDS	T>C	G>G	NA	NA
3L	9826391	UTR3	A>G	NA	A>G	NA
3L	9826394	UTR3	A>G	NA	A>G	NA
3L	9826400	UTR3	A>G	NA	A>G	NA
3L	9826401	UTR3	A>G	NA	A>G	NA
3L	9826469	UTR3	A>G	NA	A>G	NA
3L	9826559	UTR3	A>G	NA	A>G	NA
3L	9826584	UTR3	A>G	NA	A>G	NA
3L	9826587	UTR3	A>G	NA	NA	NA
3L	9830483	CDS	T>C	Q>Q	NA	NA
3L	9860439	CDS	A>G	N>S	A>G	NA
3L	9885234	CDS	A>G	N>S	A>G	NA
3L	991441	UTR3	A>G	NA	A>G	NA
3LHet	2108606	intergenic	T>C	NA	NA	NA
3LHet	701832	intergenic	A>G	NA	NA	NA
3R	10242566	intergenic	T>C	NA	NA	NA
3R	10485581	CDS	A>G	G>G	A>G	NA
3R	1062051	UTR3	T>C	NA	T>C	NA
3R	1062054	UTR3	T>C	NA	NA	NA
3R	1062097	UTR3	T>C	NA	T>C	NA
3R	1062100	UTR3	T>C	NA	T>C	NA
3R	10642646	CDS	T>C	K>R	NA	NA
3R	10966350	CDS	A>G	I>V	NA	NA
3R	11003513	UTR3	T>C	NA	NA	NA
3R	11181202	CDS	T>C	E>G	NA	NA
3R	11212944	CDS	A>G	K>R	A>G	NA
3R	11214118	CDS	A>G	Q>R	A>G	NA
3R	11225168	CDS	A>G	T>A	A>G	NA
3R	11238976	CDS	A>G	K>R	A>G	NA
3R	11239027	CDS	A>G	K>R	A>G	NA
3R	11239576	CDS	A>G	Q>Q	NA	NA
3R	11239744	CDS	A>G	Q>Q	NA	NA
3R	11891689	CDS	T>C	I>M	T>C	NA
3R	11922387	intergenic	T>C	NA	T>C	NA
3R	11922390	intergenic	T>C	NA	T>C	NA
3R	11922960	intergenic	T>C	NA	T>C	NA
3R	12269403	CDS	A>G	E>G	NA	NA
3R	122779	UTR3-RFD	A>G	NA	NA	NA
3R	123226	UTR3-RFD	A>G	NA	A>G	NA
3R	123240	UTR3-RFD	A>G	NA	A>G	NA
3R	124940	intergenic	A>G	NA	A>G	NA
3R	125109	intergenic	A>G	NA	A>G	NA
3R	125113	intergenic	A>G	NA	A>G	NA
3R	12635658	CDS	T>C	Q>Q	NA	NA
3R	13370256	CDS	A>G	M>V	NA	NA
3R	13370300	CDS	A>G	A>A	A>G	NA
3R	13599704	CDS	T>C	S>S	NA	NA
3R	13599939	CDS	T>C	Q>R	T>C	NA
3R	13699361	UTR3	T>C	NA	T>C	NA
3R	13699375	UTR3	T>C	NA	T>C	NA
3R	13699816	UTR3	T>C	NA	NA	NA
3R	14000455	CDS	A>G	E>G	NA	NA
3R	14020197	UTR3	T>C	NA	NA	NA
3R	14181027	CDS	T>C	T>A	T>C	NA
3R	1439445	CDS	A>G	D>G	NA	NA
3R	14560218	CDS	T>C	E>G	NA	NA
3R	14618168	intronic	T>C	NA	NA	NA
3R	14733374	CDS	A>G	K>R	A>G	NA
3R	14733397	CDS	A>G	K>E	A>G	NA
3R	14733521	CDS	A>G	K>R	A>G	NA
3R	14733702	CDS	A>G	T>T	A>G	NA
3R	14735875	UTR3	A>G	NA	A>G	NA
3R	1475953	CDS	A>G	Q>R	A>G	NA
3R	1476073	CDS	A>G	Q>R	A>G	NA
3R	14796414	CDS	A>G	T>A	A>G	NA
3R	14797034	CDS	A>G	I>M	A>G	NA
3R	14962035	CDS	A>G	D>G	NA	NA
3R	15056819	CDS	T>C	N>D	T>C	NA
3R	15056822	CDS	T>C	T>A	T>C	NA
3R	15062778	CDS	T>C	V>V	NA	NA
3R	15062790	CDS	T>C	E>E	NA	NA
3R	15062794	CDS	T>C	Q>R	NA	NA
3R	15063919	CDS	T>C	T>A	T>C	NA
3R	15064080	CDS	T>C	N>S	T>C	NA
3R	15064567	CDS	T>C	E>G	T>C	NA
3R	15591382	UTR3-RFD	A>G	NA	A>G	NA
3R	15602568	CDS	T>C	S>S	NA	NA
3R	16114579	CDS	A>G	Q>Q	NA	NA
3R	16114588	CDS	A>G	Q>Q	A>G	A>G
3R	1648279	UTR3	T>C	NA	NA	NA
3R	1649142	UTR3	T>C	NA	NA	NA
3R	16629086	intronic	A>G	NA	NA	NA
3R	16629176	intronic	A>G	NA	NA	NA
3R	16790050	CDS	A>G	E>G	A>G	NA
3R	16790761	CDS	A>G	Y>C	A>G	NA
3R	16804638	CDS	A>G	Q>R	A>G	NA
3R	16819338	CDS	A>G	E>G	A>G	NA
3R	16819460	CDS	A>G	S>G	A>G	NA
3R	16819563	CDS	A>G	E>G	A>G	NA
3R	16819575	CDS	A>G	Q>R	A>G	NA
3R	16844310	CDS	A>G	E>G	A>G	NA
3R	16844318	CDS	A>G	K>E	A>G	NA
3R	16844382	CDS	A>G	E>G	A>G	NA
3R	16844415	CDS	A>G	K>R	A>G	NA
3R	16846284	UTR3	A>G	NA	A>G	NA
3R	16857620	CDS	T>C	E>G	NA	NA
3R	17053769	CDS	A>G	Q>R	A>G	NA
3R	17053904	CDS	A>G	Q>R	A>G	NA
3R	17125753	ncRNA	T>C	NA	NA	NA
3R	17126309	ncRNA	T>C	NA	NA	NA
3R	17126587	ncRNA	T>C	NA	NA	NA
3R	17126863	ncRNA	T>C	NA	NA	NA
3R	17127141	ncRNA	T>C	NA	NA	NA
3R	17168189	CDS	T>C	E>E	T>C	NA
3R	17168236	CDS	T>C	M>V	NA	NA
3R	17349993	CDS	A>G	D>G	NA	NA
3R	18039839	CDS	A>G	T>A	NA	NA
3R	18039854	CDS	A>G	T>A	NA	NA
3R	1830102	CDS	T>C	K>R	T>C	NA
3R	18408168	CDS	T>C	E>G	NA	NA
3R	18428764	CDS	A>G	Q>Q	NA	NA
3R	18613539	CDS	A>G	Q>Q	A>G	A>G
3R	18880789	CDS	T>C	D>G	NA	NA
3R	18885672	CDS	T>C	Q>Q	NA	NA
3R	191127	CDS	A>G	K>K	A>G	NA
3R	191196	CDS	A>G	L>L	A>G	NA
3R	19359925	CDS	T>C	V>V	NA	NA
3R	19629114	ncRNA	T>C	NA	NA	NA
3R	19746133	CDS	T>C	Q>Q	T>C	NA
3R	19746259	CDS	T>C	Q>Q	NA	NA
3R	19779042	CDS	T>C	E>G	NA	NA
3R	19808079	UTR3	A>G	NA	A>G	NA
3R	19808152	UTR3	A>G	NA	NA	NA
3R	19809226	UTR3-RFD	A>G	NA	NA	NA
3R	19826580	intronic	T>C	NA	NA	NA
3R	19929436	CDS	T>C	M>V	T>C	NA
3R	19940786	CDS	T>C	E>G	NA	NA
3R	20137053	CDS	A>G	Y>C	A>G	NA
3R	20337373	CDS	T>C	L>L	T>C	NA
3R	20337378	CDS	T>C	T>A	T>C	NA
3R	20500235	intergenic	A>G	NA	A>G	NA
3R	20501197	intergenic	A>G	NA	NA	NA
3R	20501385	intergenic	A>G	NA	A>G	NA
3R	20523515	intergenic	A>G	NA	NA	NA
3R	20532273	intergenic	A>G	NA	A>G	NA
3R	20533145	intergenic	A>G	NA	A>G	NA
3R	20533418	intergenic	A>G	NA	A>G	NA
3R	20533612	intergenic	A>G	NA	A>G	NA
3R	20534048	UTR3-RFD	A>G	NA	A>G	NA
3R	20534051	UTR3-RFD	A>G	NA	A>G	NA
3R	20534052	UTR3-RFD	A>G	NA	A>G	NA
3R	20534078	UTR3-RFD	A>G	NA	A>G	NA
3R	20652817	CDS	T>C	D>G	NA	NA
3R	20762896	CDS	T>C	E>G	NA	NA
3R	20845889	CDS	A>G	E>E	NA	NA
3R	20895285	UTR5	T>C	NA	NA	NA
3R	21620073	intergenic	T>C	NA	NA	NA
3R	21637503	UTR3-RFD	A>G	NA	NA	NA
3R	21715744	CDS	A>G	D>G	NA	NA
3R	217296	CDS	A>G	E>G	NA	NA
3R	21791353	CDS	A>G	T>A	A>G	NA
3R	21791365	CDS	A>G	T>A	NA	NA
3R	2281275	CDS	T>C	S>G	NA	NA
3R	2281712	CDS	T>C	Q>R	T>C	NA
3R	22923498	CDS	T>C	G>G	T>C	T>C
3R	22943470	CDS	A>G	E>G	NA	NA
3R	23494869	CDS	A>G	S>G	A>G	NA
3R	23495062	CDS	A>G	N>S	A>G	NA
3R	23498033	CDS	A>G	D>G	NA	NA
3R	23498894	CDS	A>G	K>R	A>G	NA
3R	23499011	CDS	A>G	N>S	NA	NA
3R	23500290	CDS	A>G	E>G	A>G	NA
3R	23500441	CDS	A>G	G>G	A>G	NA
3R	23500600	CDS	A>G	L>L	A>G	NA
3R	23500629	CDS	A>G	K>R	A>G	NA
3R	23500796	CDS	A>G	T>A	A>G	NA
3R	23501954	CDS	A>G	E>G	A>G	NA
3R	2422567	intergenic	T>C	NA	NA	NA
3R	24424516	CDS	T>C	K>R	T>C	NA
3R	24732590	CDS	A>G	K>R	NA	NA
3R	24743826	CDS	A>G	Q>R	NA	NA
3R	24743829	CDS	A>G	Q>R	NA	NA
3R	25309563	CDS	A>G	Q>Q	A>G	A>G
3R	25748656	UTR3-RFD	T>C	NA	NA	NA
3R	2583822	CDS	T>C	G>G	NA	NA
3R	25857632	CDS	A>G	S>G	NA	NA
3R	25935366	CDS	A>G	Q>Q	A>G	A>G
3R	26186547	UTR3	A>G	NA	NA	NA
3R	26246254	UTR5UTR3	T>C	NA	NA	NA
3R	26313193	intergenic	A>G	NA	NA	NA
3R	26703965	CDS	T>C	Q>Q	NA	NA
3R	27417116	CDS	A>G	E>G	NA	NA
3R	27423156	UTR3	T>C	NA	T>C	NA
3R	27423305	UTR3	T>C	NA	T>C	NA
3R	27427440	CDS	T>C	N>D	T>C	NA
3R	27662808	CDS	A>G	Q>R	NA	NA
3R	27662811	CDS	A>G	Q>R	NA	NA
3R	27667009	CDS	A>G	S>G	A>G	NA
3R	2895437	CDS	A>G	L>L	NA	NA
3R	2926918	CDS	T>C	K>K	NA	NA
3R	2940297	CDS	T>C	L>L	NA	NA
3R	3018497	CDS	A>G	T>A	A>G	NA
3R	3018547	CDS	A>G	I>M	NA	NA
3R	3023395	intronic	A>G	NA	NA	NA
3R	3298737	intergenic	A>G	NA	NA	NA
3R	3300485	intergenic	T>C	NA	T>C	NA
3R	3330365	intergenic	T>C	NA	NA	NA
3R	3633857	CDS	T>C	I>V	NA	NA
3R	3683797	UTR3	T>C	NA	NA	NA
3R	3687052	CDS	T>C	K>R	NA	NA
3R	3712162	UTR5	T>C	NA	NA	NA
3R	3729481	CDS	T>C	T>T	NA	NA
3R	3729523	CDS	T>C	E>E	NA	NA
3R	3736253	CDS	T>C	D>G	NA	NA
3R	3801135	CDS	T>C	Q>R	NA	NA
3R	3801212	CDS	T>C	G>G	NA	NA
3R	3829179	CDS	A>G	N>D	A>G	NA
3R	3829208	CDS	A>G	L>L	A>G	NA
3R	3836899	CDS	T>C	K>E	NA	NA
3R	3844339	CDS	T>C	Q>Q	NA	NA
3R	3846904	CDS	T>C	G>G	NA	NA
3R	3848991	CDS	T>C	S>G	T>C	NA
3R	3850754	CDS	T>C	T>A	NA	NA
3R	3858471	UTR3-RFD	A>G	NA	NA	NA
3R	3949059	CDS	A>G	Q>R	NA	NA
3R	4067757	UTR3	T>C	NA	T>C	NA
3R	4068029	UTR3	T>C	NA	NA	NA
3R	4070158	CDS	A>G	E>G	NA	NA
3R	4123476	CDS	T>C	S>S	NA	NA
3R	4176758	intergenic	A>G	NA	NA	NA
3R	4487141	CDS	T>C	K>K	NA	NA
3R	4489181	CDS	T>C	P>P	NA	NA
3R	4492568	CDS	A>G	Q>Q	NA	A>G
3R	4504084	CDS	A>G	K>K	NA	NA
3R	4519082	CDS	T>C	P>P	NA	NA
3R	4519568	CDS	T>C	Q>Q	NA	NA
3R	4540114	ncRNA	A>G	NA	NA	NA
3R	4547418	CDS	A>G	T>T	NA	NA
3R	4547895	CDS	A>G	R>R	NA	NA
3R	4548088	CDS	A>G	T>A	NA	NA
3R	4555700	CDS	T>C	K>K	NA	NA
3R	4563532	CDS	T>C	S>G	T>C	NA
3R	4619025	intergenic	T>C	NA	NA	NA
3R	4641728	UTR3	T>C	NA	NA	NA
3R	4655959	CDS	T>C	G>G	NA	NA
3R	4655980	CDS	T>C	A>A	NA	NA
3R	4661810	UTR3	T>C	NA	NA	NA
3R	4809382	CDS	T>C	G>G	NA	NA
3R	4811637	CDS	A>G	I>M	NA	NA
3R	4811700	CDS	A>G	I>M	NA	NA
3R	4812374	CDS	A>G	K>K	NA	NA
3R	4812404	CDS	A>G	L>L	NA	NA
3R	4820142	CDS	A>G	R>R	NA	NA
3R	4837299	CDS	T>C	S>G	NA	NA
3R	4840969	UTR5-RFD	A>G	NA	NA	NA
3R	4872279	CDS	T>C	T>T	NA	NA
3R	4873196	UTR5	T>C	NA	NA	NA
3R	4895584	UTR3	T>C	NA	NA	NA
3R	4896666	UTR3	T>C	NA	NA	NA
3R	4896714	CDS	T>C	S>G	NA	NA
3R	5120680	UTR3	T>C	NA	T>C	NA
3R	5273666	UTR3	A>G	NA	A>G	NA
3R	5275834	UTR3	A>G	NA	NA	NA
3R	5277559	UTR3	A>G	NA	A>G	NA
3R	5277661	UTR3	A>G	NA	A>G	NA
3R	5458185	UTR3-RFD	T>C	NA	NA	NA
3R	5595147	CDS	A>G	X>W	A>G	NA
3R	6021148	CDS	A>G	R>G	NA	NA
3R	6021706	CDS	A>G	S>G	A>G	NA
3R	6070995	CDS	A>G	N>S	NA	NA
3R	6071147	CDS	A>G	S>G	A>G	NA
3R	6071158	CDS	A>G	E>E	NA	NA
3R	6162352	CDS	A>G	N>S	NA	NA
3R	6164328	CDS	A>G	S>S	NA	NA
3R	6410642	UTR3	T>C	NA	T>C	NA
3R	6410896	UTR3	T>C	NA	T>C	NA
3R	6410902	UTR3	T>C	NA	T>C	NA
3R	6410908	UTR3	T>C	NA	T>C	NA
3R	6594237	CDS	T>C	Q>R	T>C	NA
3R	6703707	UTR3-RFD	T>C	NA	NA	NA
3R	7051825	CDS	A>G	K>R	NA	NA
3R	7051926	CDS	A>G	T>A	NA	NA
3R	7066033	CDS	T>C	T>A	NA	NA
3R	7066134	CDS	T>C	K>R	NA	NA
3R	7202423	CDS	A>G	Q>Q	NA	NA
3R	7215499	intronic	A>G	NA	NA	NA
3R	7217253	CDS	A>G	E>G	A>G	NA
3R	7224198	intergenic	A>G	NA	A>G	NA
3R	7224200	intergenic	A>G	NA	A>G	NA
3R	7224400	intergenic	A>G	NA	A>G	NA
3R	7626994	CDS	T>C	K>R	T>C	NA
3R	7777252	intronic	A>G	NA	A>G	NA
3R	7777284	intronic	A>G	NA	A>G	NA
3R	7781166	intergenic	A>G	NA	NA	NA
3R	7837502	CDS	A>G	E>G	NA	NA
3R	7990069	CDS	T>C	S>G	T>C	NA
3R	7990253	CDS	T>C	E>E	NA	NA
3R	8292395	intergenic	T>C	NA	T>C	T>C
3R	8292608	intergenic	T>C	NA	T>C	T>C
3R	8301223	intergenic	T>C	NA	NA	NA
3R	8329364	intergenic	T>C	NA	NA	T>C
3R	9052839	UTR3	T>C	NA	T>C	NA
3R	910635	CDS	T>C	G>G	NA	NA
3R	9478145	UTR3-RFD	A>G	NA	NA	A>G
3R	9572002	CDS	A>G	Q>Q	NA	NA
3R	9906517	CDS	A>G	Q>Q	NA	NA
3R	9949	UTR3	A>G	NA	NA	NA
3R	9965	UTR3	A>G	NA	A>G	NA
3RHet	1951411	intronic	A>G	NA	NA	NA
4	1061780	intronic	T>C	NA	T>C	NA
4	1061783	intronic	T>C	NA	T>C	NA
4	1061851	intronic	T>C	NA	T>C	NA
4	1061933	intronic	T>C	NA	T>C	NA
4	1062007	intronic	T>C	NA	T>C	NA
4	1062014	intronic	T>C	NA	T>C	NA
4	1062021	intronic	T>C	NA	T>C	NA
4	1062075	intronic	T>C	NA	NA	NA
4	1062077	intronic	T>C	NA	T>C	NA
4	1062104	intronic	T>C	NA	T>C	NA
4	1062120	intronic	T>C	NA	T>C	NA
4	1062140	intronic	T>C	NA	T>C	NA
4	1062147	intronic	T>C	NA	NA	NA
4	1062170	intronic	T>C	NA	T>C	NA
4	1062883	intronic	T>C	NA	T>C	NA
4	1062997	intronic	T>C	NA	T>C	NA
4	1063128	intronic	T>C	NA	T>C	NA
4	1063236	intronic	T>C	NA	T>C	NA
4	1063245	intronic	T>C	NA	T>C	NA
4	1063518	intronic	T>C	NA	NA	NA
4	1063589	intronic	T>C	NA	NA	NA
4	1072262	intronic	T>C	NA	NA	NA
4	1155095	UTR3	A>G	NA	A>G	NA
4	1155487	UTR3	A>G	NA	A>G	NA
4	1188459	UTR3	A>G	NA	NA	NA
4	1188573	UTR3	A>G	NA	NA	NA
4	122286	intronic	A>G	NA	A>G	NA
4	122975	intronic	A>G	NA	A>G	NA
4	1268833	CDS	A>G	M>V	A>G	NA
4	1287840	intergenic	A>G	NA	NA	NA
4	1328378	intergenic	A>G	NA	A>G	NA
4	133633	UTR3	A>G	NA	A>G	NA
4	213296	intronic	T>C	NA	NA	NA
4	340854	UTR3	A>G	NA	NA	NA
4	340948	UTR3	A>G	NA	NA	NA
4	341531	UTR3	A>G	NA	NA	NA
4	359701	intronic	T>C	NA	NA	NA
4	361002	intronic	T>C	NA	NA	NA
4	707555	UTR3	A>G	NA	A>G	NA
4	707558	UTR3	A>G	NA	A>G	NA
4	763696	CDS	A>G	Y>C	NA	NA
4	768364	CDS	A>G	R>G	A>G	NA
4	787813	CDS	A>G	D>G	NA	NA
4	787825	CDS	A>G	H>R	NA	NA
4	787890	CDS	A>G	T>A	A>G	NA
4	807480	CDS	T>C	E>G	NA	NA
4	878384	intronic	T>C	NA	NA	NA
4	878392	intronic	T>C	NA	NA	NA
4	878396	intronic	T>C	NA	NA	NA
4	881409	CDS	T>C	G>G	NA	NA
4	921814	intergenic	T>C	NA	NA	NA
4	928557	intergenic	T>C	NA	NA	NA
4	928565	intergenic	T>C	NA	NA	NA
4	928569	intergenic	T>C	NA	NA	NA
4	928577	intergenic	T>C	NA	NA	NA
U	10022075	intergenic	T>C	NA	NA	NA
U	10022080	intergenic	T>C	NA	NA	NA
U	10022087	intergenic	T>C	NA	NA	NA
U	10022100	intergenic	T>C	NA	NA	NA
U	10047275	intergenic	T>C	NA	NA	NA
U	1180292	intronic	A>G	NA	NA	NA
U	2950803	intergenic	T>C	NA	NA	NA
U	3557266	intergenic	A>G	NA	NA	NA
U	3557800	intergenic	A>G	NA	NA	NA
U	4086320	intergenic	T>C	NA	NA	NA
U	4086337	intergenic	T>C	NA	NA	NA
U	4305327	intergenic	T>C	NA	NA	NA
U	4305853	intergenic	T>C	NA	NA	NA
U	5771934	ncRNA	A>G	NA	A>G	NA
U	7178189	intergenic	A>G	NA	NA	NA
U	7178234	intergenic	A>G	NA	NA	NA
U	7178875	intergenic	A>G	NA	NA	NA
U	7178892	intergenic	A>G	NA	NA	NA
U	7400137	intergenic	A>G	NA	NA	NA
U	7991056	intergenic	A>G	NA	NA	NA
U	8006575	intergenic	A>G	NA	NA	NA
U	9115969	intergenic	T>C	NA	NA	NA
U	9411565	intergenic	T>C	NA	NA	NA
U	9412219	intergenic	T>C	NA	NA	NA
U	9469638	intergenic	T>C	NA	NA	NA
X	10224699	CDS	T>C	D>G	NA	NA
X	10229053	intronic	A>G	NA	NA	NA
X	10640518	CDS	A>G	H>R	A>G	NA
X	10640521	CDS	A>G	K>R	A>G	NA
X	10642314	UTR3	A>G	NA	A>G	NA
X	10729882	intronic	T>C	NA	T>C	NA
X	10773223	CDS	T>C	R>G	NA	NA
X	10941700	CDS	A>G	E>E	NA	NA
X	10941712	CDS	A>G	E>E	NA	NA
X	10941783	CDS	A>G	Q>R	NA	NA
X	10941786	CDS	A>G	H>R	NA	NA
X	10942016	CDS	A>G	S>G	NA	NA
X	10942136	CDS	A>G	S>G	NA	NA
X	10946831	CDS	T>C	K>R	T>C	NA
X	10997469	intronic	A>G	NA	NA	NA
X	11469588	CDS	A>G	S>G	A>G	NA
X	11598221	UTR3	A>G	NA	A>G	NA
X	11705972	CDS	T>C	Q>R	NA	NA
X	11706122	CDS	T>C	K>R	NA	NA
X	11718230	CDS	A>G	G>G	NA	NA
X	11772141	UTR3	T>C	NA	NA	NA
X	11813586	ncRNA	T>C	NA	NA	NA
X	11833731	CDS	T>C	R>G	T>C	NA
X	11833797	CDS	T>C	N>D	T>C	NA
X	11843915	CDS	T>C	N>S	NA	NA
X	11848310	CDS	T>C	N>S	NA	NA
X	11863002	CDS	T>C	N>S	T>C	NA
X	11864589	CDS	T>C	E>G	T>C	NA
X	11865886	CDS	T>C	S>G	T>C	NA
X	11871571	CDS	T>C	I>M	NA	NA
X	1222671	CDS	A>G	D>G	NA	NA
X	12466140	UTR3	T>C	NA	NA	T>C
X	12543604	ncRNA	A>G	NA	NA	NA
X	12581165	UTR3	T>C	NA	NA	NA
X	12581183	UTR3	T>C	NA	NA	T>C
X	1267379	CDS	A>G	T>A	A>G	NA
X	1267561	UTR3	A>G	NA	A>G	NA
X	1267737	UTR3	A>G	NA	A>G	NA
X	1272312	UTR3	A>G	NA	A>G	NA
X	1272317	UTR3	A>G	NA	A>G	NA
X	12854192	CDS	A>G	A>A	NA	NA
X	12854222	CDS	A>G	A>A	NA	NA
X	12975844	CDS	T>C	G>G	NA	NA
X	13051706	UTR3	T>C	NA	T>C	NA
X	13053432	UTR5	T>C	NA	T>C	T>C
X	13608141	UTR3	A>G	NA	NA	NA
X	1385610	CDS	T>C	T>A	NA	NA
X	1385626	CDS	T>C	E>E	NA	NA
X	14146794	CDS	A>G	K>K	NA	NA
X	14146907	CDS	A>G	E>G	NA	NA
X	14166119	CDS	A>G	I>V	A>G	NA
X	14166125	CDS	A>G	T>A	NA	NA
X	14166129	CDS	A>G	N>S	A>G	NA
X	14168301	CDS	A>G	K>R	A>G	NA
X	14172368	CDS	A>G	K>K	NA	NA
X	14172446	CDS	A>G	K>K	NA	NA
X	14172524	CDS	A>G	K>K	NA	NA
X	14172680	CDS	A>G	K>K	NA	NA
X	14172875	CDS	A>G	K>K	NA	NA
X	14172953	CDS	A>G	K>K	NA	NA
X	14172992	CDS	A>G	K>K	NA	NA
X	14173109	CDS	A>G	K>K	NA	NA
X	14173506	CDS	A>G	K>E	NA	NA
X	14173538	CDS	A>G	K>K	NA	NA
X	14173616	CDS	A>G	K>K	NA	NA
X	14173740	CDS	A>G	K>E	NA	NA
X	14173850	CDS	A>G	K>K	NA	NA
X	14174208	CDS	A>G	K>E	NA	NA
X	14174240	CDS	A>G	K>K	NA	NA
X	14174756	CDS	A>G	E>E	NA	NA
X	14174942	CDS	A>G	K>K	NA	NA
X	14174981	CDS	A>G	K>K	NA	NA
X	14175224	CDS	A>G	E>E	NA	NA
X	14175834	CDS	A>G	K>K	NA	NA
X	14177005	CDS	A>G	K>K	NA	NA
X	14177161	CDS	A>G	K>K	NA	NA
X	14177444	CDS	A>G	R>G	NA	NA
X	14177863	CDS	A>G	K>K	NA	NA
X	14177941	CDS	A>G	K>K	NA	NA
X	14178105	CDS	A>G	K>E	NA	NA
X	14178329	CDS	A>G	L>L	NA	NA
X	14178353	CDS	A>G	A>A	NA	NA
X	14178371	CDS	A>G	K>K	NA	NA
X	14179736	CDS	A>G	K>K	NA	NA
X	14179902	CDS	A>G	R>G	NA	NA
X	14179977	CDS	A>G	K>E	NA	NA
X	14180126	CDS	A>G	K>K	NA	NA
X	14180594	CDS	A>G	K>K	NA	NA
X	14180711	CDS	A>G	K>K	NA	NA
X	14685486	CDS	T>C	S>G	NA	NA
X	14687368	CDS	T>C	S>G	NA	NA
X	14694671	CDS	T>C	Q>R	T>C	NA
X	14721061	UTR3	T>C	NA	T>C	NA
X	14726919	UTR5	A>G	NA	NA	NA
X	14890707	CDS	A>G	K>R	A>G	NA
X	14893901	CDS	A>G	Y>C	A>G	NA
X	14893953	CDS	A>G	V>V	NA	NA
X	14893957	CDS	A>G	N>D	A>G	NA
X	14894656	CDS	A>G	K>R	A>G	NA
X	14896298	CDS	A>G	S>G	NA	NA
X	14898446	CDS	A>G	I>V	A>G	NA
X	14898809	CDS	A>G	N>D	A>G	NA
X	14898890	CDS	A>G	R>G	A>G	NA
X	14992526	intergenic	A>G	NA	A>G	NA
X	14992625	intergenic	A>G	NA	A>G	NA
X	15005912	UTR3-RFD	A>G	NA	A>G	NA
X	15006068	UTR3-RFD	A>G	NA	NA	NA
X	15006162	intergenic	A>G	NA	NA	NA
X	15241845	CDS	A>G	I>V	NA	NA
X	15281574	UTR3	T>C	NA	NA	NA
X	15282660	UTR3	T>C	NA	T>C	NA
X	15286718	CDS	T>C	T>A	T>C	NA
X	15286727	CDS	T>C	T>A	NA	NA
X	15596083	CDS	T>C	E>G	NA	NA
X	15791327	CDS	A>G	K>R	A>G	NA
X	15798929	UTR3	A>G	NA	NA	NA
X	15952853	CDS	A>G	L>L	NA	NA
X	15952874	CDS	A>G	E>E	NA	NA
X	16232366	UTR3	A>G	NA	NA	NA
X	16233657	UTR3	A>G	NA	A>G	NA
X	16354271	UTR3	T>C	NA	NA	NA
X	16354628	UTR3	T>C	NA	NA	NA
X	16366694	intronic	T>C	NA	NA	NA
X	16452364	CDS	T>C	K>K	T>C	T>C
X	16460963	CDS	T>C	K>K	NA	NA
X	1675873	CDS	A>G	S>G	A>G	NA
X	1678038	UTR3	A>G	NA	A>G	NA
X	1679921	UTR3	A>G	NA	A>G	NA
X	16828813	intronic	A>G	NA	NA	NA
X	16991039	CDS	A>G	K>R	NA	NA
X	16991098	CDS	A>G	M>V	NA	NA
X	17028512	CDS	A>G	G>G	NA	NA
X	17642901	CDS	A>G	Q>Q	NA	NA
X	17642904	CDS	A>G	Q>Q	NA	NA
X	17763121	CDS	T>C	G>G	NA	NA
X	17820505	UTR3	T>C	NA	NA	NA
X	17820657	UTR3	T>C	NA	T>C	NA
X	17824684	CDS	T>C	Q>R	T>C	NA
X	17824691	CDS	T>C	T>A	T>C	NA
X	17824766	CDS	T>C	I>V	T>C	NA
X	17824923	intronic	T>C	NA	T>C	NA
X	17824925	intronic	T>C	NA	NA	NA
X	17824975	intronic	T>C	NA	NA	NA
X	17824981	intronic	T>C	NA	NA	NA
X	17825749	intronic	T>C	NA	NA	NA
X	17831894	intronic	T>C	NA	NA	NA
X	17832013	intronic	T>C	NA	T>C	NA
X	17832020	intronic	T>C	NA	NA	NA
X	17836465	intronic	T>C	NA	NA	NA
X	17844090	CDS	T>C	I>M	T>C	NA
X	17881243	intronic	T>C	NA	NA	NA
X	17983762	CDS	T>C	E>G	NA	NA
X	18002003	intronic	T>C	NA	NA	NA
X	18002028	intronic	T>C	NA	NA	NA
X	18002613	intronic	T>C	NA	NA	NA
X	1800986	CDS	T>C	T>A	NA	NA
X	18064144	CDS	A>G	K>K	A>G	NA
X	18064153	CDS	A>G	P>P	NA	NA
X	18064159	CDS	A>G	I>M	A>G	NA
X	18068053	UTR3	A>G	NA	A>G	NA
X	18095462	CDS	A>G	I>M	A>G	NA
X	18270884	UTR3-RFD	A>G	NA	NA	NA
X	18669334	UTR5	A>G	NA	NA	NA
X	18676429	CDS	T>C	A>A	NA	NA
X	18676657	CDS	T>C	Q>Q	NA	NA
X	18679906	ncRNA	T>C	NA	T>C	NA
X	18681114	CDS	T>C	V>V	T>C	T>C
X	19107872	CDS	A>G	E>E	NA	NA
X	19159148	CDS	A>G	T>A	NA	NA
X	19177914	CDS	T>C	Y>C	T>C	NA
X	19178377	CDS	T>C	T>A	T>C	NA
X	19228498	CDS	T>C	I>V	NA	NA
X	19228555	CDS	T>C	T>A	T>C	NA
X	19236040	CDS	T>C	N>S	T>C	NA
X	19402480	CDS	A>G	K>E	A>G	NA
X	1962027	ncRNA	T>C	NA	T>C	NA
X	19623062	UTR3	A>G	NA	A>G	NA
X	2006375	UTR3	A>G	NA	A>G	NA
X	2006389	UTR3	A>G	NA	A>G	NA
X	20076543	CDS	T>C	G>G	NA	NA
X	2072199	CDS	A>G	T>A	A>G	NA
X	2102405	CDS	T>C	Q>R	T>C	NA
X	2111839	CDS	T>C	Q>R	T>C	NA
X	21204308	CDS	T>C	Q>Q	NA	NA
X	2137353	CDS	A>G	I>V	NA	NA
X	21482477	CDS	T>C	Q>R	NA	NA
X	21494677	CDS	T>C	Q>R	NA	NA
X	21496635	UTR3	T>C	NA	NA	NA
X	21496883	UTR3	T>C	NA	NA	NA
X	21500455	UTR5	T>C	NA	T>C	NA
X	21500480	UTR5	T>C	NA	T>C	NA
X	21500535	UTR5	T>C	NA	T>C	NA
X	21500752	UTR5	T>C	NA	T>C	NA
X	21500754	UTR5	T>C	NA	NA	NA
X	21500764	UTR5	T>C	NA	T>C	NA
X	2170464	intergenic	T>C	NA	NA	NA
X	2170872	intergenic	T>C	NA	NA	NA
X	21901568	intronic	A>G	NA	A>G	NA
X	21904549	CDS	A>G	S>G	A>G	NA
X	21904571	CDS	A>G	Y>C	A>G	NA
X	22384545	CDS	T>C	T>A	T>C	NA
X	2275082	CDS	T>C	R>G	T>C	NA
X	2522899	CDS	A>G	Y>C	A>G	NA
X	2572375	intergenic	A>G	NA	A>G	NA
X	3367325	UTR5	T>C	NA	NA	NA
X	3790310	CDS	T>C	S>G	NA	NA
X	3847297	UTR3	A>G	NA	A>G	NA
X	3847324	UTR3	A>G	NA	A>G	NA
X	400415	CDS	A>G	G>G	NA	NA
X	4427364	CDS	A>G	I>V	A>G	NA
X	4434422	UTR5	T>C	NA	NA	NA
X	4523138	CDS	T>C	T>A	NA	NA
X	4523331	CDS	T>C	K>K	NA	NA
X	4523350	CDS	T>C	N>S	NA	NA
X	4527050	CDS	T>C	Q>R	NA	NA
X	4528214	CDS	T>C	S>G	NA	NA
X	4592668	UTR3	A>G	NA	NA	NA
X	5214161	CDS	T>C	Q>Q	NA	T>C
X	5290552	CDS	A>G	Y>C	A>G	NA
X	5294917	UTR3	A>G	NA	NA	NA
X	5296854	UTR3	A>G	NA	A>G	NA
X	5321599	CDS	A>G	G>G	A>G	A>G
X	545512	CDS	T>C	Q>R	NA	NA
X	546036	CDS	T>C	A>A	T>C	NA
X	5509152	CDS	T>C	N>D	NA	NA
X	5509194	CDS	T>C	N>D	NA	NA
X	5509532	CDS	T>C	E>G	NA	NA
X	5524147	CDS	T>C	Q>R	T>C	NA
X	5524228	CDS	T>C	K>R	T>C	NA
X	5524246	CDS	T>C	D>G	T>C	NA
X	5524267	CDS	T>C	Q>R	T>C	NA
X	5524375	CDS	T>C	Y>C	T>C	NA
X	5525059	CDS	T>C	K>R	T>C	NA
X	5525068	CDS	T>C	K>R	T>C	NA
X	5525081	CDS	T>C	T>A	T>C	NA
X	5847893	CDS	A>G	E>E	NA	NA
X	6001644	CDS	T>C	P>P	T>C	NA
X	6001653	CDS	T>C	P>P	T>C	NA
X	6001662	CDS	T>C	V>V	T>C	NA
X	6001749	CDS	T>C	L>L	T>C	NA
X	6001957	CDS	T>C	K>R	NA	NA
X	6002484	CDS	T>C	K>R	T>C	NA
X	6002586	CDS	T>C	K>R	T>C	NA
X	6002665	CDS	T>C	I>V	NA	NA
X	6002674	CDS	T>C	S>G	T>C	NA
X	6002745	CDS	T>C	N>S	NA	NA
X	6002799	CDS	T>C	N>S	T>C	NA
X	6003904	CDS	T>C	T>A	T>C	NA
X	6009458	CDS	T>C	S>G	T>C	NA
X	6039419	CDS	T>C	S>G	T>C	NA
X	6180282	CDS	T>C	D>G	NA	NA
X	6256001	UTR3-RFD	A>G	NA	NA	NA
X	6278649	CDS	A>G	I>V	NA	NA
X	6366010	CDS	T>C	I>V	NA	NA
X	6372233	UTR3	T>C	NA	NA	NA
X	6372571	CDS	T>C	N>D	NA	NA
X	6586985	CDS	T>C	Q>Q	NA	T>C
X	6587762	CDS	T>C	Q>Q	NA	NA
X	6713609	CDS	T>C	Q>Q	NA	NA
X	6866653	UTR3-RFD	A>G	NA	NA	NA
X	7317	intergenic	T>C	NA	NA	NA
X	7620263	UTR3	T>C	NA	NA	NA
X	8035832	UTR5	T>C	NA	NA	NA
X	8104543	CDS	A>G	Q>Q	A>G	A>G
X	8134123	UTR3	A>G	NA	A>G	NA
X	8134355	UTR3	A>G	NA	A>G	NA
X	818310	CDS	T>C	I>M	T>C	NA
X	8297352	UTR3	A>G	NA	A>G	NA
X	8320704	CDS	A>G	Q>R	NA	A>G
X	8320722	CDS	A>G	Q>R	NA	A>G
X	8526461	UTR3	T>C	NA	NA	NA
X	8526473	UTR3	T>C	NA	T>C	NA
X	8526497	UTR3	T>C	NA	NA	NA
X	8916868	intergenic	A>G	NA	A>G	NA
X	8916902	intergenic	A>G	NA	A>G	NA
X	8916964	intergenic	A>G	NA	NA	NA
X	8916975	intergenic	A>G	NA	NA	NA
X	8920835	UTR3-RFD	A>G	NA	NA	NA
X	8920934	UTR3-RFD	A>G	NA	A>G	NA
X	8921108	UTR3-RFD	A>G	NA	A>G	NA
X	8921203	UTR3-RFD	A>G	NA	A>G	NA
X	8921848	UTR3-RFD	A>G	NA	A>G	NA
X	8922113	UTR3-RFD	A>G	NA	A>G	NA
X	8945334	CDS	A>G	E>G	NA	NA
X	8949743	CDS	T>C	Q>Q	T>C	NA
X	8949776	CDS	T>C	Q>Q	NA	NA
X	8949794	CDS	T>C	Q>Q	NA	NA
X	8949824	CDS	T>C	Q>Q	NA	NA
X	9140352	CDS	T>C	E>G	NA	NA
X	9153454	UTR3-RFD	A>G	NA	NA	NA
X	9164943	CDS	T>C	Q>Q	NA	NA
X	9171062	CDS	T>C	Y>C	T>C	NA
X	9468688	UTR3-RFD	T>C	NA	T>C	NA
X	9468935	UTR3-RFD	T>C	NA	NA	NA
X	9572433	CDS	T>C	Q>Q	NA	NA
X	9648523	CDS	A>G	S>G	A>G	NA
X	9948745	CDS	A>G	N>S	NA	NA
X	9951137	UTR3	T>C	NA	NA	NA
XHet	184929	intergenic	A>G	NA	NA	NA
XHet	193518	ncRNA	A>G	NA	NA	NA
XHet	194917	intergenic	A>G	NA	NA	NA
