# Supplementary material for: The Landscape of A-to-I RNA Editome Is Shaped by Both Positive and Purifying Selection
Source: PLoS Genet. 2016 Jul 28;12(7):e1006191. doi: 10.1371/journal.pgen.1006191 (PMC4965139; doi:10.1371/journal.pgen.1006191)
Supplement: S8 Table — (XLSX) [file pgen.1006191.s008.xlsx]

## Sheet: S8_Table
S8 Table. A-to-I RNA editing sites within D. malenogaster non-coding RNA sequences.
Chr	Coordinate	Type	Reference	Variance	AminoAcidChange	Annotation
2L	19815667	ncRNA	T	C	NA	mE_celniker_transcript_prediction_noncoding_3904_nc_3904.a,
2L	22664037	ncRNA	T	C	NA	mE_celniker_transcript_prediction_noncoding_4325_nc_4325.a,mE_celniker_transcript_prediction_noncoding_4326_nc_4326.a,
2L	14090974	lincRNA	A	G	NA	lincRNA.S1055_Young-GBE2012
2L	14091180	lincRNA	A	G	NA	lincRNA.S1055_Young-GBE2012
2L	14090979	lincRNA	A	G	NA	lincRNA.S1055_Young-GBE2012
2L	14090945	lincRNA	A	G	NA	lincRNA.S1055_Young-GBE2012
2L	14090789	lincRNA	A	G	NA	lincRNA.S1055_Young-GBE2012
2R	11116823	ncRNA	A	G	NA	mE_celniker_transcript_prediction_noncoding_6972_nc_6972.c,
2R	11115754	ncRNA	A	G	NA	mE_celniker_transcript_prediction_noncoding_6972_nc_6972.a,mE_celniker_transcript_prediction_noncoding_6972_nc_6972.c,mE_celniker_transcript_prediction_noncoding_6972_nc_6972.b,
2R	17095675	ncRNA	A	G	NA	mE_celniker_transcript_prediction_noncoding_8326_nc_8326.a,
2R	11115901	ncRNA	A	G	NA	mE_celniker_transcript_prediction_noncoding_6972_nc_6972.a,mE_celniker_transcript_prediction_noncoding_6972_nc_6972.c,mE_celniker_transcript_prediction_noncoding_6972_nc_6972.b,
2R	11115699	ncRNA	A	G	NA	mE_celniker_transcript_prediction_noncoding_6972_nc_6972.a,mE_celniker_transcript_prediction_noncoding_6972_nc_6972.c,mE_celniker_transcript_prediction_noncoding_6972_nc_6972.b,
2R	11115114	ncRNA	A	G	NA	mE_celniker_transcript_prediction_noncoding_6972_nc_6972.a,
2R	11116242	ncRNA	A	G	NA	mE_celniker_transcript_prediction_noncoding_6972_nc_6972.c,
2R	11115834	ncRNA	A	G	NA	mE_celniker_transcript_prediction_noncoding_6972_nc_6972.a,mE_celniker_transcript_prediction_noncoding_6972_nc_6972.c,mE_celniker_transcript_prediction_noncoding_6972_nc_6972.b,
3L	20292668	ncRNA	T	C	NA	mE_celniker_transcript_prediction_noncoding_13707_nc_13707.a,
3R	17126863	ncRNA	T	C	NA	mE_celniker_transcript_prediction_noncoding_18134_nc_18134.a,
3R	19629114	ncRNA	T	C	NA	mE_celniker_transcript_prediction_noncoding_18661_nc_18661.a,
3R	17126309	ncRNA	T	C	NA	mE_celniker_transcript_prediction_noncoding_18134_nc_18134.a,
3R	17127141	ncRNA	T	C	NA	mE_celniker_transcript_prediction_noncoding_18134_nc_18134.a,
3R	17126587	ncRNA	T	C	NA	mE_celniker_transcript_prediction_noncoding_18134_nc_18134.a,
3R	4540114	ncRNA	A	G	NA	mE_celniker_transcript_prediction_noncoding_15376_nc_15376.a,
3R	17125753	ncRNA	T	C	NA	mE_celniker_transcript_prediction_noncoding_18134_nc_18134.a,
U	5771934	ncRNA	A	G	NA	mE_celniker_transcript_prediction_noncoding_21042_nc_21042.b,mE_celniker_transcript_prediction_noncoding_21042_nc_21042.a,
X	11813586	ncRNA	T	C	NA	mE_celniker_transcript_prediction_noncoding_23260_nc_23260.a,
X	1962027	ncRNA	T	C	NA	mE_celniker_transcript_prediction_noncoding_21514_nc_21514.a,
X	12543604	ncRNA	A	G	NA	mE_celniker_transcript_prediction_noncoding_23357_nc_23357.a,
X	18679906	ncRNA	T	C	NA	mE_celniker_transcript_prediction_noncoding_24642_nc_24642.a,
XHet	193518	ncRNA	A	G	NA	mE_celniker_transcript_prediction_noncoding_25217_nc_25217.a,
