# Supplementary material for: The Landscape of A-to-I RNA Editome Is Shaped by Both Positive and Purifying Selection
Source: PLoS Genet. 2016 Jul 28;12(7):e1006191. doi: 10.1371/journal.pgen.1006191 (PMC4965139; doi:10.1371/journal.pgen.1006191)
Supplement: S9 Table — (XLSX) [file pgen.1006191.s009.xlsx]

## Sheet: S9_Table
S9 Table. Gene Families that harbor identified A-to-I RNA editing sites.
FamID	Num_of_Drosophila_Species	Members
F1	7	ana|FBpp0114665;mel|FBpp0305156;mel|FBpp0087330;mel|FBpp0307448;mel|FBpp0072022;mel|FBpp0307449;pse|FBpp0277903;mel|FBpp0079844;yak|FBpp0256565;moj|FBpp0170439;yak|FBpp0262872;sim|FBpp0216584;ana|FBpp0123620;mel|FBpp0073236;vir|FBpp0235242;pse|FBpp0278016;pse|FBpp0273382;mel|FBpp0075323;yak|FBpp0267272;ana|FBpp0126592;mel|FBpp0303782;mel|FBpp0084308;vir|FBpp0231895;moj|FBpp0166909;vir|FBpp0233911…
F2	7	mel|FBpp0112025;mel|FBpp0072023;yak|FBpp0256566;pse|FBpp0278018;vir|FBpp0235927;moj|FBpp0167642;ana|FBpp0116575;pse|FBpp0278418;yak|FBpp0264307;mel|FBpp0087552;sim|FBpp0209079;pse|FBpp0280150;sim|FBpp0223438;sim|FBpp0221077;mel|FBpp0078689;yak|FBpp0263724;vir|FBpp0231692;ana|FBpp0126838;pse|FBpp0287739;moj|FBpp0164592;cea|25143635;pse|FBpp0274415;pse|FBpp0300730;mel|FBpp0072694;mel|FBpp0072693;ps…
F3	7	ana|FBpp0124863;pse|FBpp0279352;sim|FBpp0220471;yak|FBpp0256709;mel|FBpp0080053;vir|FBpp0232682;moj|FBpp0166429;moj|FBpp0168684;vir|FBpp0236345;sim|FBpp0220680;mel|FBpp0087784;sim|FBpp0208994;mel|FBpp0079653;yak|FBpp0271151;vir|FBpp0234926;ana|FBpp0117308;vir|FBpp0232456;pse|FBpp0287918;moj|FBpp0173587;sim|FBpp0221197;vir|FBpp0232607;mel|FBpp0305572;mel|FBpp0291018;mel|FBpp0291017;mel|FBpp0291016…
F4	7	ana|FBpp0113468;yak|FBpp0268060;mel|FBpp0111589;yak|FBpp0264753;moj|FBpp0161230;pse|FBpp0275560;vir|FBpp0227700;sim|FBpp0213353;ana|FBpp0121438;vir|FBpp0231781;moj|FBpp0167081;sim|FBpp0222941;mel|FBpp0073328;mel|FBpp0073327;yak|FBpp0262326;vir|FBpp0231348;moj|FBpp0164495;ana|FBpp0123581;vir|FBpp0225375;pse|FBpp0283285;moj|FBpp0173351;cea|17553976;mel|FBpp0075369;sim|FBpp0210966;ana|FBpp0127280;ya…
F5	7	ana|FBpp0127314;mel|FBpp0077870;vir|FBpp0228191;moj|FBpp0161117;pse|FBpp0286049;sim|FBpp0210575;moj|FBpp0160783;vir|FBpp0225662;sim|FBpp0213403;pse|FBpp0274483;mel|FBpp0078092;mel|FBpp0078091;ana|FBpp0128362;yak|FBpp0264803;yak|FBpp0268284;ana|FBpp0127313;mel|FBpp0077941;yak|FBpp0267399;sim|FBpp0210574;pse|FBpp0286048;vir|FBpp0228190;moj|FBpp0161113;mel|FBpp0305033;ana|FBpp0127894;vir|FBpp0227306…
F6	7	sim|FBpp0211452;mel|FBpp0076540;ana|FBpp0116812;yak|FBpp0265414;moj|FBpp0161265;ana|FBpp0113988;pse|FBpp0277565;vir|FBpp0236465;moj|FBpp0165098;vir|FBpp0229974;mel|FBpp0074095;pse|FBpp0276379;sim|FBpp0223674;pse|FBpp0280598;mel|FBpp0099934;mel|FBpp0099932;ana|FBpp0115854;yak|FBpp0258803;moj|FBpp0173021;moj|FBpp0166992;moj|FBpp0167881;ana|FBpp0117860;yak|FBpp0259865;moj|FBpp0173019;sim|FBpp0221153…
F7	7	cea|17508233;cea|17537903;cea|17541450;cea|115533600;cea|25147111;cea|25147104;cea|25147108;cea|17553726;vir|FBpp0229904;cea|17505883;ana|FBpp0127916;yak|FBpp0265610;sim|FBpp0211647;mel|FBpp0099946;mel|FBpp0099944;mel|FBpp0293526;mel|FBpp0291750;mel|FBpp0291749;mel|FBpp0099948;mel|FBpp0293527;mel|FBpp0073177;mel|FBpp0099947;moj|FBpp0161799;pse|FBpp0286346;cea|17539452;moj|FBpp0163312;mel|FBpp0088…
F8	7	cea|212646788;cea|71987849;cea|71987858;moj|FBpp0170043;yak|FBpp0260801;mel|FBpp0305702;mel|FBpp0290978;mel|FBpp0290976;mel|FBpp0089326;mel|FBpp0071154;mel|FBpp0297081;mel|FBpp0305703;mel|FBpp0290977;mel|FBpp0071155;ana|FBpp0125006;moj|FBpp0163299;sim|FBpp0215309;mel|FBpp0110369;mel|FBpp0110370;mel|FBpp0297693;pse|FBpp0285495;mel|FBpp0110350;cea|72003712;cea|72003710;mel|FBpp0110377;mel|FBpp01103…
F9	7	ana|FBpp0120787;pse|FBpp0282307;yak|FBpp0271276;sim|FBpp0217304;mel|FBpp0082216;mel|FBpp0082215;moj|FBpp0173551;vir|FBpp0224836;ana|FBpp0120789;cea|17568881;vir|FBpp0238613;pse|FBpp0281946;yak|FBpp0256156;yak|FBpp0270084;sim|FBpp0218466;mel|FBpp0306654;mel|FBpp0083299;ana|FBpp0126399;moj|FBpp0159758;vir|FBpp0227175;pse|FBpp0276757;yak|FBpp0268420;mel|FBpp0087946;ana|FBpp0114414;sim|FBpp0208603;mo…
F10	7	moj|FBpp0170377;vir|FBpp0225378;moj|FBpp0161126;pse|FBpp0287614;mel|FBpp0080183;yak|FBpp0270202;pse|FBpp0287965;cea|17508137;sim|FBpp0220424;vir|FBpp0228813;mel|FBpp0084911;mel|FBpp0294006;mel|FBpp0080067;mel|FBpp0080693;sim|FBpp0220484;sim|FBpp0222582;yak|FBpp0256885;yak|FBpp0258238;sim|FBpp0219890;ana|FBpp0125207;ana|FBpp0122003;vir|FBpp0228200;ana|FBpp0117888;ana|FBpp0118836;pse|FBpp0286058;mo…
F11	7	ana|FBpp0125443;yak|FBpp0270105;vir|FBpp0238411;yak|FBpp0269840;ana|FBpp0121573;pse|FBpp0281164;moj|FBpp0164854;moj|FBpp0173118;mel|FBpp0083147;yak|FBpp0270596;pse|FBpp0284930;sim|FBpp0217677;ana|FBpp0119730;vir|FBpp0239002;mel|FBpp0088592;ana|FBpp0120033;yak|FBpp0261047;sim|FBpp0214193;mel|FBpp0073882;ana|FBpp0120532;mel|FBpp0083250;pse|FBpp0272620;vir|FBpp0233642;pse|FBpp0301655;mel|FBpp0081985…
F12	7	ana|FBpp0115782;sim|FBpp0208573;mel|FBpp0305735;mel|FBpp0087841;yak|FBpp0268055;mel|FBpp0305734;mel|FBpp0087840;yak|FBpp0268034;pse|FBpp0277032;ana|FBpp0115781;vir|FBpp0235051;pse|FBpp0277031;moj|FBpp0170120;moj|FBpp0170121;vir|FBpp0236125;moj|FBpp0170122;moj|FBpp0170116;vir|FBpp0235048;vir|FBpp0235052;moj|FBpp0167909;vir|FBpp0235054;moj|FBpp0170123;mel|FBpp0305733;mel|FBpp0087823;yak|FBpp0264208…
F13	7	ana|FBpp0120483;yak|FBpp0256123;sim|FBpp0217871;mel|FBpp0081068;pse|FBpp0281192;moj|FBpp0173340;vir|FBpp0225362;sim|FBpp0210078;mel|FBpp0071746;pse|FBpp0277794;moj|FBpp0170228;vir|FBpp0236351;yak|FBpp0259005;ana|FBpp0115091;ana|FBpp0120870;yak|FBpp0256193;vir|FBpp0225364;mel|FBpp0302569;mel|FBpp0081064;sim|FBpp0218343;pse|FBpp0284746;vir|FBpp0225363;moj|FBpp0173341;moj|FBpp0172693;mel|FBpp0291550…
F14	7	ana|FBpp0120987;sim|FBpp0217924;yak|FBpp0270840;mel|FBpp0081170;pse|FBpp0300463;vir|FBpp0238352;moj|FBpp0173936;moj|FBpp0163497;vir|FBpp0237720;moj|FBpp0172106;pse|FBpp0281658;ana|FBpp0120989;moj|FBpp0163213;mel|FBpp0081171;mel|FBpp0288735;yak|FBpp0270842;sim|FBpp0217926;yak|FBpp0266657;mel|FBpp0076468;ana|FBpp0126994;pse|FBpp0286461;pse|FBpp0284296;vir|FBpp0228310;ana|FBpp0120984;yak|FBpp0269893…
F15	7	ana|FBpp0118611;mel|FBpp0290042;yak|FBpp0258217;vir|FBpp0234326;pse|FBpp0280565;sim|FBpp0222560;moj|FBpp0170160;sim|FBpp0222561;yak|FBpp0258219;mel|FBpp0300799;mel|FBpp0300798;mel|FBpp0080654;mel|FBpp0300797;ana|FBpp0118612;pse|FBpp0280566;vir|FBpp0234337;moj|FBpp0170171;vir|FBpp0234348;pse|FBpp0280567;moj|FBpp0170182;mel|FBpp0080656;mel|FBpp0080655;mel|FBpp0080658;mel|FBpp0080657;sim|FBpp0222562…
F17	7	ana|FBpp0126122;yak|FBpp0255920;sim|FBpp0219953;mel|FBpp0085074;pse|FBpp0282971;vir|FBpp0238666;moj|FBpp0171344;ana|FBpp0125388;cea|71990269;cea|193206712;cea|115534628;moj|FBpp0167891;pse|FBpp0273165;mel|FBpp0070371;sim|FBpp0214994;mel|FBpp0070411;pse|FBpp0273155;mel|FBpp0073352;yak|FBpp0261982;yak|FBpp0261252;vir|FBpp0233569;moj|FBpp0163965;sim|FBpp0214789;mel|FBpp0070410;yak|FBpp0261079;mel|FB…
F18	7	ana|FBpp0123754;mel|FBpp0306041;mel|FBpp0110505;yak|FBpp0264479;mel|FBpp0306043;pse|FBpp0301236;vir|FBpp0225555;moj|FBpp0173199;cea|71981234;cea|71981230;mel|FBpp0306042;cea|17566086;moj|FBpp0165546;mel|FBpp0290703;mel|FBpp0082279;mel|FBpp0082278;mel|FBpp0082277;mel|FBpp0082276;mel|FBpp0082283;mel|FBpp0082282;mel|FBpp0082281;mel|FBpp0082280;moj|FBpp0171283;ana|FBpp0124205;yak|FBpp0271297;pse|FBpp…
F19	7	mel|FBpp0082681;mel|FBpp0082680;mel|FBpp0082682;sim|FBpp0217476;ana|FBpp0119347;yak|FBpp0269379;pse|FBpp0301270;cea|71990759;vir|FBpp0237800;cea|25141296;cea|25151367;cea|25141310;cea|17508227;cea|25141298;cea|25141308;cea|25141292;cea|25141306;cea|25141300;cea|17567859;cea|25141304;cea|25141294;cea|25141302;cea|17508225;cea|25141290;moj|FBpp0171872;vir|FBpp0228285;pse|FBpp0274789;moj|FBpp0162338…
F20	7	yak|FBpp0258233;sim|FBpp0222576;mel|FBpp0080686;mel|FBpp0303837;vir|FBpp0225862;moj|FBpp0161430;mel|FBpp0111765;mel|FBpp0300534;mel|FBpp0300533;mel|FBpp0290687;mel|FBpp0111764;yak|FBpp0267299;mel|FBpp0300535;mel|FBpp0300532;mel|FBpp0290688;mel|FBpp0290790;mel|FBpp0305792;pse|FBpp0275482;mel|FBpp0300536;ana|FBpp0126953;moj|FBpp0159570;yak|FBpp0255689;sim|FBpp0216585;pse|FBpp0284569;vir|FBpp0224622…
F21	7	ana|FBpp0120544;yak|FBpp0270117;sim|FBpp0218497;mel|FBpp0083266;moj|FBpp0159545;vir|FBpp0224600;pse|FBpp0284713;vir|FBpp0228962;yak|FBpp0270573;ana|FBpp0126411;mel|FBpp0083111;sim|FBpp0217656;moj|FBpp0172185;pse|FBpp0284042;ana|FBpp0121494;yak|FBpp0269326;sim|FBpp0217430;mel|FBpp0082600;pse|FBpp0282547;vir|FBpp0237300;moj|FBpp0172441;mel|FBpp0079875;sim|FBpp0222209;yak|FBpp0263572;cea|86564723;an…
F22	7	ana|FBpp0119261;mel|FBpp0306930;mel|FBpp0078469;yak|FBpp0270314;sim|FBpp0218039;pse|FBpp0284458;moj|FBpp0159435;vir|FBpp0225436;ana|FBpp0119543;moj|FBpp0159325;pse|FBpp0300222;yak|FBpp0255174;pse|FBpp0300221;sim|FBpp0218222;mel|FBpp0289965;mel|FBpp0289961;mel|FBpp0289964;mel|FBpp0289962;mel|FBpp0289963;mel|FBpp0078276;mel|FBpp0289960;mel|FBpp0078277;vir|FBpp0237746;vir|FBpp0239077;moj|FBpp0173362…
F23	7	ana|FBpp0117931;pse|FBpp0278872;yak|FBpp0257908;mel|FBpp0080997;sim|FBpp0222704;moj|FBpp0170292;vir|FBpp0230553;cea|17555296;cea|115532548;cea|115532546;pse|FBpp0278032;ana|FBpp0115419;mel|FBpp0087645;yak|FBpp0264260;vir|FBpp0235580;moj|FBpp0169286;sim|FBpp0209029;cea|17510559;sim|FBpp0208948;cea|32565321;yak|FBpp0264191;ana|FBpp0116859;moj|FBpp0167894;mel|FBpp0087865;vir|FBpp0236110;pse|FBpp0277…
F24	7	ana|FBpp0115185;mel|FBpp0086914;yak|FBpp0258418;pse|FBpp0276748;moj|FBpp0168788;mel|FBpp0291408;sim|FBpp0224201;ana|FBpp0114097;vir|FBpp0226417;vir|FBpp0226418;vir|FBpp0235563;sim|FBpp0224202;cea|17569143;cea|17569145;cea|17541710;cea|193211015;cea|71996809;cea|193211017;cea|25146777;moj|FBpp0162442;mel|FBpp0076719;sim|FBpp0211534;yak|FBpp0265499;pse|FBpp0277151;pse|FBpp0277162;moj|FBpp0162444;an…
F25	7	ana|FBpp0117042;ana|FBpp0121027;mel|FBpp0306946;mel|FBpp0297355;mel|FBpp0110261;sim|FBpp0217392;yak|FBpp0269283;pse|FBpp0284395;moj|FBpp0173147;vir|FBpp0238442;pse|FBpp0300579;pse|FBpp0300586;ana|FBpp0126615;ana|FBpp0126612;yak|FBpp0263618;ana|FBpp0117404;mel|FBpp0302693;sim|FBpp0222260;pse|FBpp0287631;pse|FBpp0287690;pse|FBpp0287692;sim|FBpp0222256;mel|FBpp0079994;yak|FBpp0263615;mel|FBpp0079995…
F27	7	ana|FBpp0114968;yak|FBpp0257294;mel|FBpp0302919;mel|FBpp0086593;pse|FBpp0276813;vir|FBpp0236359;moj|FBpp0170236;sim|FBpp0224056;pse|FBpp0279943;moj|FBpp0167328;ana|FBpp0126750;sim|FBpp0221710;vir|FBpp0230715;yak|FBpp0263327;mel|FBpp0077083;sim|FBpp0215504;mel|FBpp0290995;mel|FBpp0290993;mel|FBpp0073555;yak|FBpp0258827;mel|FBpp0085628;sim|FBpp0223696;yak|FBpp0262057;ana|FBpp0116348;moj|FBpp0167710…
F28	7	ana|FBpp0114588;mel|FBpp0086251;mel|FBpp0086250;mel|FBpp0086249;sim|FBpp0209609;yak|FBpp0256815;pse|FBpp0277055;vir|FBpp0236741;moj|FBpp0169691;cea|17551220;cea|71988184;ana|FBpp0119882;cea|17552716;yak|FBpp0271019;mel|FBpp0079641;moj|FBpp0159808;moj|FBpp0168673;vir|FBpp0235624;mel|FBpp0289675;mel|FBpp0083330;mel|FBpp0083329;pse|FBpp0277710;sim|FBpp0217773;ana|FBpp0125818;yak|FBpp0259155;mel|FBpp…
F30	7	ana|FBpp0120923;ana|FBpp0118705;sim|FBpp0221054;mel|FBpp0078711;yak|FBpp0264011;pse|FBpp0278892;moj|FBpp0171139;vir|FBpp0232242;cea|71994690;cea|71994694;cea|71994703;cea|17560308;moj|FBpp0164588;ana|FBpp0122612;pse|FBpp0272812;vir|FBpp0231212;mel|FBpp0300995;mel|FBpp0292386;mel|FBpp0073789;sim|FBpp0214228;yak|FBpp0261089;cea|32563687;cea|17559526;ana|FBpp0119301;moj|FBpp0173390;sim|FBpp0219472;v…
F31	7	ana|FBpp0117200;vir|FBpp0237196;moj|FBpp0166488;yak|FBpp0260318;ana|FBpp0125039;sim|FBpp0215716;pse|FBpp0280788;sim|FBpp0210780;moj|FBpp0167168;pse|FBpp0273677;yak|FBpp0262724;mel|FBpp0077554;mel|FBpp0077553;ana|FBpp0118881;mel|FBpp0300324;vir|FBpp0232139;yak|FBpp0259919;sim|FBpp0221514;mel|FBpp0077291;pse|FBpp0293294;sim|FBpp0221168;pse|FBpp0287500;pse|FBpp0285672;cea|17538654;yak|FBpp0264868;ce…
F32	7	ana|FBpp0114614;sim|FBpp0209633;mel|FBpp0086195;yak|FBpp0256842;vir|FBpp0235430;moj|FBpp0170378;moj|FBpp0166395;mel|FBpp0304014;mel|FBpp0080483;ana|FBpp0117733;sim|FBpp0220295;yak|FBpp0258170;pse|FBpp0280453;vir|FBpp0231773;vir|FBpp0236526;sim|FBpp0221062;mel|FBpp0110099;yak|FBpp0264018;ana|FBpp0126151;moj|FBpp0172501;yak|FBpp0255604;sim|FBpp0216502;mel|FBpp0084519;ana|FBpp0119346;ana|FBpp0126153…
F34	7	ana|FBpp0116850;sim|FBpp0208939;mel|FBpp0087855;pse|FBpp0276568;yak|FBpp0264182;moj|FBpp0168567;vir|FBpp0236544;yak|FBpp0265658;sim|FBpp0208791;mel|FBpp0307247;mel|FBpp0085319;pse|FBpp0278226;ana|FBpp0114221;moj|FBpp0168618;vir|FBpp0236880;vir|FBpp0236546;vir|FBpp0236881;ana|FBpp0116851;mel|FBpp0087856;moj|FBpp0168619;sim|FBpp0208940;pse|FBpp0278227;moj|FBpp0168568;yak|FBpp0264183;mel|FBpp0087857…
F35	7	ana|FBpp0116419;mel|FBpp0086041;sim|FBpp0223846;yak|FBpp0258975;pse|FBpp0276154;vir|FBpp0234532;moj|FBpp0169662;yak|FBpp0266438;sim|FBpp0212228;ana|FBpp0113759;mel|FBpp0073083;vir|FBpp0227255;pse|FBpp0287128;cea|71991856;moj|FBpp0165803;cea|71991845;cea|71991849;moj|FBpp0159845;vir|FBpp0236268;mel|FBpp0304032;mel|FBpp0291249;mel|FBpp0291248;mel|FBpp0079608;yak|FBpp0263950;pse|FBpp0273243;cea|7198…
F36	7	ana|FBpp0121135;yak|FBpp0271185;yak|FBpp0271188;mel|FBpp0082041;sim|FBpp0217217;mel|FBpp0082044;yak|FBpp0271183;pse|FBpp0283392;sim|FBpp0217220;yak|FBpp0271187;mel|FBpp0082043;sim|FBpp0217219;ana|FBpp0121134;moj|FBpp0171571;mel|FBpp0099824;mel|FBpp0082077;pse|FBpp0282631;moj|FBpp0173596;yak|FBpp0269537;sim|FBpp0218979;ana|FBpp0120244;vir|FBpp0238802;mel|FBpp0082047;yak|FBpp0271191;sim|FBpp0217223…
F37	7	ana|FBpp0113863;yak|FBpp0266542;sim|FBpp0212328;mel|FBpp0076752;pse|FBpp0274222;moj|FBpp0165901;vir|FBpp0227351;pse|FBpp0275363;moj|FBpp0162175;yak|FBpp0266538;yak|FBpp0267150;yak|FBpp0267149;ana|FBpp0113858;moj|FBpp0161602;vir|FBpp0227345;vir|FBpp0226691;pse|FBpp0274648;pse|FBpp0274216;vir|FBpp0227518;yak|FBpp0267151;sim|FBpp0212324;moj|FBpp0165893;ana|FBpp0127095;mel|FBpp0076748;yak|FBpp0267148…
F38	7	ana|FBpp0122824;ana|FBpp0119057;yak|FBpp0264091;mel|FBpp0289586;pse|FBpp0277302;yak|FBpp0256105;yak|FBpp0256108;ana|FBpp0116338;ana|FBpp0122826;mel|FBpp0079243;sim|FBpp0220828;mel|FBpp0080979;ana|FBpp0119058;ana|FBpp0122825;sim|FBpp0221878;mel|FBpp0307458;mel|FBpp0079094;moj|FBpp0169266;pse|FBpp0277301;pse|FBpp0277113;yak|FBpp0264120;mel|FBpp0088112;vir|FBpp0229355;moj|FBpp0168704;sim|FBpp0208861…
F39	7	ana|FBpp0121190;mel|FBpp0088502;yak|FBpp0270709;vir|FBpp0225114;moj|FBpp0159972;pse|FBpp0282137;pse|FBpp0297468;pse|FBpp0297467;sim|FBpp0217790;mel|FBpp0305517;mel|FBpp0305516;mel|FBpp0088984;mel|FBpp0088501;mel|FBpp0088503;mel|FBpp0088981;mel|FBpp0088983;mel|FBpp0088982;pse|FBpp0297469;pse|FBpp0297471;mel|FBpp0289428;pse|FBpp0297470;mel|FBpp0088504;pse|FBpp0297472;cea|17559224;pse|FBpp0273620;si…
F40	7	moj|FBpp0173942;vir|FBpp0228969;pse|FBpp0275917;vir|FBpp0234588;sim|FBpp0221042;moj|FBpp0169214;moj|FBpp0169438;moj|FBpp0172443;moj|FBpp0169439;pse|FBpp0282628;yak|FBpp0259442;ana|FBpp0121498;yak|FBpp0269533;sim|FBpp0210288;sim|FBpp0218974;yak|FBpp0263995;moj|FBpp0166775;cea|17553062;mel|FBpp0086582;vir|FBpp0230001;yak|FBpp0258476;pse|FBpp0287453;yak|FBpp0263737;moj|FBpp0166206;mel|FBpp0077428;si…
F41	7	ana|FBpp0124387;yak|FBpp0261822;sim|FBpp0214661;mel|FBpp0070759;pse|FBpp0273657;mel|FBpp0070758;vir|FBpp0233920;moj|FBpp0164055;ana|FBpp0117711;moj|FBpp0160791;yak|FBpp0258856;sim|FBpp0221809;mel|FBpp0078885;vir|FBpp0227288;sim|FBpp0222461;pse|FBpp0285628;moj|FBpp0159796;vir|FBpp0237353;mel|FBpp0084697;vir|FBpp0238818;ana|FBpp0117709;moj|FBpp0171584;ana|FBpp0121182;moj|FBpp0166722;pse|FBpp0278650…
F42	7	ana|FBpp0122764;yak|FBpp0264832;mel|FBpp0302590;vir|FBpp0236172;pse|FBpp0278488;moj|FBpp0167950;mel|FBpp0305497;mel|FBpp0071382;ana|FBpp0122528;cea|17560358;mel|FBpp0306442;mel|FBpp0084026;sim|FBpp0219508;vir|FBpp0238236;pse|FBpp0281749;ana|FBpp0123946;vir|FBpp0237208;moj|FBpp0172005;pse|FBpp0282623;cea|71986903;yak|FBpp0269528;sim|FBpp0218969;mel|FBpp0082067;moj|FBpp0164633;ana|FBpp0120236;moj|F…
F45	7	ana|FBpp0117621;mel|FBpp0080801;mel|FBpp0111712;yak|FBpp0258287;pse|FBpp0285822;sim|FBpp0222632;vir|FBpp0227984;moj|FBpp0169399;mel|FBpp0303681;mel|FBpp0297092;mel|FBpp0303684;mel|FBpp0303683;mel|FBpp0303682;cea|71981550;cea|193204071;vir|FBpp0231495;cea|25151513;cea|17554412;vir|FBpp0228220;cea|86575091;moj|FBpp0162273;sim|FBpp0214449;vir|FBpp0233576;moj|FBpp0170085;mel|FBpp0080614;moj|FBpp01639…
F46	7	ana|FBpp0126522;yak|FBpp0268392;mel|FBpp0085050;sim|FBpp0215426;pse|FBpp0283123;vir|FBpp0237174;moj|FBpp0171973;vir|FBpp0237176;mel|FBpp0085051;yak|FBpp0268393;sim|FBpp0215437;moj|FBpp0171974;ana|FBpp0126523;pse|FBpp0283124;ana|FBpp0126096;mel|FBpp0085012;sim|FBpp0219923;pse|FBpp0282909;vir|FBpp0238919;moj|FBpp0174077;yak|FBpp0255891;ana|FBpp0126520;pse|FBpp0283121;mel|FBpp0085048;yak|FBpp0268390…
F47	7	ana|FBpp0123852;yak|FBpp0261033;mel|FBpp0089211;mel|FBpp0089210;mel|FBpp0073979;mel|FBpp0089209;mel|FBpp0089213;mel|FBpp0089212;vir|FBpp0233906;moj|FBpp0164041;sim|FBpp0222900;pse|FBpp0275620;cea|32565710;cea|32565712;ana|FBpp0124479;yak|FBpp0261818;mel|FBpp0070751;sim|FBpp0214656;pse|FBpp0272640;vir|FBpp0231366;moj|FBpp0170993;mel|FBpp0070750;cea|115534061;sim|FBpp0220135;cea|17507985;mel|FBpp02…
F48	7	pse|FBpp0287259;ana|FBpp0118162;yak|FBpp0264392;sim|FBpp0220337;pse|FBpp0287373;mel|FBpp0297620;moj|FBpp0171564;ana|FBpp0126091;pse|FBpp0282855;ana|FBpp0126089;ana|FBpp0126087;yak|FBpp0255469;sim|FBpp0216255;sim|FBpp0216275;ana|FBpp0126090;vir|FBpp0235379;mel|FBpp0304704;mel|FBpp0084770;vir|FBpp0225418;mel|FBpp0271735;sim|FBpp0216264;pse|FBpp0277462;ana|FBpp0116489;sim|FBpp0223462;yak|FBpp0255470…
F50	7	ana|FBpp0115195;pse|FBpp0276080;mel|FBpp0297539;sim|FBpp0224211;yak|FBpp0258428;pse|FBpp0307357;mel|FBpp0086931;vir|FBpp0234586;pse|FBpp0276079;ana|FBpp0115194;yak|FBpp0258426;moj|FBpp0169436;mel|FBpp0086930;sim|FBpp0224210;pse|FBpp0307356;mel|FBpp0288434;sim|FBpp0210290;vir|FBpp0234587;pse|FBpp0306309;pse|FBpp0275918;ana|FBpp0115196;mel|FBpp0072229;yak|FBpp0259443;moj|FBpp0169437;sim|FBpp0224212…
F51	7	ana|FBpp0128377;yak|FBpp0265016;mel|FBpp0305259;mel|FBpp0099867;vir|FBpp0226089;pse|FBpp0274858;moj|FBpp0163024;mel|FBpp0305260;mel|FBpp0089415;mel|FBpp0089417;mel|FBpp0070791;yak|FBpp0262571;vir|FBpp0229166;moj|FBpp0164531;pse|FBpp0281862;mel|FBpp0292595;mel|FBpp0289658;vir|FBpp0227115;yak|FBpp0265995;mel|FBpp0089114;mel|FBpp0305467;mel|FBpp0305466;mel|FBpp0072538;mel|FBpp0305468;moj|FBpp0161928…
F52	7	ana|FBpp0121425;yak|FBpp0255679;mel|FBpp0084298;sim|FBpp0216574;ana|FBpp0127743;ana|FBpp0123129;ana|FBpp0121424;mel|FBpp0084296;yak|FBpp0264893;pse|FBpp0276489;yak|FBpp0255677;mel|FBpp0288643;sim|FBpp0216573;yak|FBpp0255678;yak|FBpp0256688;ana|FBpp0127132;mel|FBpp0291387;pse|FBpp0300759;ana|FBpp0127131;mel|FBpp0075095;ana|FBpp0116211;sim|FBpp0213075;yak|FBpp0255676;sim|FBpp0216572;mel|FBpp0071752…
F53	7	ana|FBpp0127397;sim|FBpp0213110;mel|FBpp0305843;mel|FBpp0074983;yak|FBpp0264923;pse|FBpp0274262;moj|FBpp0161345;vir|FBpp0227817;sim|FBpp0215114;ana|FBpp0123541;mel|FBpp0070689;moj|FBpp0163920;yak|FBpp0261384;vir|FBpp0231184;pse|FBpp0273583;pse|FBpp0282690;vir|FBpp0237341;moj|FBpp0159786;ana|FBpp0120391;yak|FBpp0268331;sim|FBpp0214871;mel|FBpp0085128;mel|FBpp0307399;mel|FBpp0307400;pse|FBpp0301922…
F54	7	ana|FBpp0123503;yak|FBpp0261491;pse|FBpp0275281;vir|FBpp0231083;mel|FBpp0088415;mel|FBpp0306997;mel|FBpp0293151;mel|FBpp0293152;mel|FBpp0111866;moj|FBpp0165393;ana|FBpp0116542;yak|FBpp0259464;mel|FBpp0300666;pse|FBpp0277376;vir|FBpp0233372;mel|FBpp0305951;sim|FBpp0210311;vir|FBpp0229818;mel|FBpp0305949;moj|FBpp0169081;mel|FBpp0305950;mel|FBpp0292698;mel|FBpp0292718;mel|FBpp0110321;mel|FBpp0292697…
F55	7	ana|FBpp0115123;pse|FBpp0278687;mel|FBpp0111556;vir|FBpp0234950;sim|FBpp0209963;yak|FBpp0257175;moj|FBpp0170016;ana|FBpp0127634;sim|FBpp0211998;mel|FBpp0072545;yak|FBpp0266140;pse|FBpp0286523;vir|FBpp0226553;moj|FBpp0162256;cea|133901730;cea|133901728;cea|71988550;vir|FBpp0235247;moj|FBpp0170444;pse|FBpp0307325;sim|FBpp0208455;yak|FBpp0267093;mel|FBpp0087579;ana|FBpp0114673;vir|FBpp0236547;moj|FB…
F56	7	ana|FBpp0119259;mel|FBpp0078465;yak|FBpp0270312;pse|FBpp0284455;vir|FBpp0225434;moj|FBpp0159433;mel|FBpp0078464;pse|FBpp0300603;sim|FBpp0218037;cea|71993922;mel|FBpp0292963;pse|FBpp0300604;moj|FBpp0170422;yak|FBpp0257584;ana|FBpp0116914;pse|FBpp0278526;mel|FBpp0086719;sim|FBpp0209397;mel|FBpp0086718;mel|FBpp0086717;vir|FBpp0235223;pse|FBpp0306123;cea|17563798;vir|FBpp0234802;mel|FBpp0292990;moj|F…
F57	7	ana|FBpp0119759;sim|FBpp0216862;yak|FBpp0269050;mel|FBpp0083690;pse|FBpp0283943;moj|FBpp0159589;vir|FBpp0237251;yak|FBpp0263432;sim|FBpp0220960;mel|FBpp0078953;pse|FBpp0276123;yak|FBpp0267158;mel|FBpp0087586;ana|FBpp0118634;mel|FBpp0099382;moj|FBpp0165934;ana|FBpp0115681;pse|FBpp0285771;yak|FBpp0266139;ana|FBpp0127633;vir|FBpp0226552;vir|FBpp0235891;moj|FBpp0173422;pse|FBpp0286522;moj|FBpp0162255…
F59	7	pse|FBpp0285728;ana|FBpp0120303;mel|FBpp0292849;sim|FBpp0217253;yak|FBpp0271220;pse|FBpp0280110;mel|FBpp0292848;yak|FBpp0271218;mel|FBpp0082113;pse|FBpp0283217;sim|FBpp0217250;sim|FBpp0217249;mel|FBpp0110078;sim|FBpp0217251;yak|FBpp0271219;pse|FBpp0272397;pse|FBpp0282586;pse|FBpp0282587;pse|FBpp0284279;pse|FBpp0284280;moj|FBpp0173891;mel|FBpp0289157;ana|FBpp0119975;yak|FBpp0268641;vir|FBpp0238310…
F60	7	ana|FBpp0120318;yak|FBpp0269620;mel|FBpp0082840;pse|FBpp0283362;vir|FBpp0237330;moj|FBpp0159775;ana|FBpp0120317;cea|17564378;cea|17564376;cea|72000588;vir|FBpp0235836;moj|FBpp0169786;pse|FBpp0276677;mel|FBpp0304253;mel|FBpp0085688;sim|FBpp0223719;yak|FBpp0258851;ana|FBpp0116371;moj|FBpp0168133;cea|17566666;cea|193209584;cea|115534983;cea|115532194;moj|FBpp0159415;vir|FBpp0237903;mel|FBpp0293540;m…
F61	7	ana|FBpp0116171;ana|FBpp0116172;ana|FBpp0116170;pse|FBpp0275736;ana|FBpp0123027;sim|FBpp0210047;ana|FBpp0116480;vir|FBpp0236263;yak|FBpp0257252;mel|FBpp0071674;pse|FBpp0275737;mel|FBpp0290151;mel|FBpp0290150;vir|FBpp0234980;moj|FBpp0167596;vir|FBpp0236264;moj|FBpp0170047;sim|FBpp0210046;yak|FBpp0257251;moj|FBpp0168037;vir|FBpp0235358;vir|FBpp0233625;vir|FBpp0234928;moj|FBpp0164893;moj|FBpp0169993…
F62	7	ana|FBpp0120903;ana|FBpp0125907;yak|FBpp0270293;mel|FBpp0078437;vir|FBpp0239135;moj|FBpp0172859;yak|FBpp0262034;mel|FBpp0289609;mel|FBpp0073515;mel|FBpp0073514;mel|FBpp0073513;ana|FBpp0124575;pse|FBpp0273361;vir|FBpp0230333;cea|17551964;pse|FBpp0300597;moj|FBpp0165442;vir|FBpp0230082;moj|FBpp0165542;ana|FBpp0118284;moj|FBpp0171572;vir|FBpp0235712;mel|FBpp0080543;yak|FBpp0258132;pse|FBpp0280916;an…
F64	7	ana|FBpp0119106;mel|FBpp0088258;yak|FBpp0259578;moj|FBpp0163254;vir|FBpp0226953;mel|FBpp0305854;mel|FBpp0088259;pse|FBpp0285568;pse|FBpp0272563;mel|FBpp0088171;mel|FBpp0110206;yak|FBpp0259517;moj|FBpp0168311;vir|FBpp0238684;mel|FBpp0083391;yak|FBpp0270041;ana|FBpp0120201;moj|FBpp0171366;pse|FBpp0283863;pse|FBpp0282135;pse|FBpp0300212;sim|FBpp0218427;ana|FBpp0121188;moj|FBpp0160000;mel|FBpp0307024…
F66	7	ana|FBpp0118690;ana|FBpp0118689;ana|FBpp0118691;yak|FBpp0271005;mel|FBpp0081622;sim|FBpp0217056;ana|FBpp0117188;ana|FBpp0125655;sim|FBpp0217054;mel|FBpp0081621;pse|FBpp0283831;yak|FBpp0271004;sim|FBpp0219153;mel|FBpp0081630;vir|FBpp0225445;vir|FBpp0225443;pse|FBpp0283832;yak|FBpp0269732;yak|FBpp0269734;ana|FBpp0120340;yak|FBpp0269733;mel|FBpp0081631;sim|FBpp0219154;moj|FBpp0159442;mel|FBpp0081632…
F67	7	ana|FBpp0121079;mel|FBpp0084145;yak|FBpp0268566;moj|FBpp0172998;vir|FBpp0238012;ana|FBpp0121080;mel|FBpp0084146;pse|FBpp0285526;cea|17535131;moj|FBpp0173000;sim|FBpp0219575;yak|FBpp0268567;sim|FBpp0219573;ana|FBpp0119629;vir|FBpp0228579;yak|FBpp0255517;mel|FBpp0289487;mel|FBpp0084690;pse|FBpp0298258;moj|FBpp0172081;sim|FBpp0216430;cea|115533184;cea|115533186;cea|115533188;vir|FBpp0227539;moj|FBpp…
F68	7	ana|FBpp0126468;sim|FBpp0219728;yak|FBpp0268725;mel|FBpp0084475;pse|FBpp0283592;vir|FBpp0237502;moj|FBpp0173524;pse|FBpp0283591;pse|FBpp0273819;ana|FBpp0126467;sim|FBpp0219727;mel|FBpp0084474;yak|FBpp0268724;vir|FBpp0237501;moj|FBpp0173523;ana|FBpp0114179;pse|FBpp0286624;yak|FBpp0267637;sim|FBpp0213445;mel|FBpp0304159;mel|FBpp0100135;moj|FBpp0163132;moj|FBpp0160106;vir|FBpp0226066;yak|FBpp0268723…
F69	7	ana|FBpp0124263;mel|FBpp0070801;yak|FBpp0261798;pse|FBpp0273282;sim|FBpp0214635;vir|FBpp0229245;moj|FBpp0164472;ana|FBpp0124260;vir|FBpp0229241;moj|FBpp0164469;mel|FBpp0070798;sim|FBpp0214632;pse|FBpp0273279;yak|FBpp0261795;vir|FBpp0238516;yak|FBpp0263355;sim|FBpp0220884;mel|FBpp0307462;mel|FBpp0079139;moj|FBpp0171263;pse|FBpp0280173;cea|32563699;cea|71990283;vir|FBpp0236655;vir|FBpp0230645;moj|F…
F70	7	vir|FBpp0229541;ana|FBpp0116346;moj|FBpp0168681;pse|FBpp0277314;sim|FBpp0208682;mel|FBpp0085513;yak|FBpp0269289;sim|FBpp0208843;vir|FBpp0229544;ana|FBpp0118789;sim|FBpp0221779;pse|FBpp0279176;mel|FBpp0111937;vir|FBpp0229856;moj|FBpp0166756;mel|FBpp0304850;yak|FBpp0270821;mel|FBpp0298301;cea|17542642;moj|FBpp0164885;vir|FBpp0233620;yak|FBpp0261944;sim|FBpp0223010;ana|FBpp0122031;pse|FBpp0272758;ps…
F72	7	ana|FBpp0114590;mel|FBpp0297360;mel|FBpp0297359;mel|FBpp0291416;mel|FBpp0291415;mel|FBpp0086254;yak|FBpp0256818;moj|FBpp0170362;vir|FBpp0235410;pse|FBpp0275752;cea|17570463;moj|FBpp0163173;moj|FBpp0172675;vir|FBpp0236997;pse|FBpp0282016;mel|FBpp0300414;mel|FBpp0083901;mel|FBpp0083900;sim|FBpp0216736;yak|FBpp0255852;ana|FBpp0121167;moj|FBpp0168353;ana|FBpp0114718;mel|FBpp0072322;mel|FBpp0072321;vi…
F74	7	ana|FBpp0126441;sim|FBpp0214696;mel|FBpp0085219;yak|FBpp0268310;pse|FBpp0284036;vir|FBpp0237425;moj|FBpp0159868;mel|FBpp0292438;mel|FBpp0085220;yak|FBpp0268312;sim|FBpp0214707;pse|FBpp0284037;moj|FBpp0159869;moj|FBpp0159870;vir|FBpp0237426;moj|FBpp0159871;ana|FBpp0126442;vir|FBpp0237428;ana|FBpp0126444;mel|FBpp0290137;pse|FBpp0284039;yak|FBpp0268313;sim|FBpp0214717;vir|FBpp0231699;ana|FBpp0118493…
F75	7	ana|FBpp0119187;mel|FBpp0074452;sim|FBpp0213987;yak|FBpp0262405;pse|FBpp0280182;vir|FBpp0233109;moj|FBpp0160352;pse|FBpp0280204;sim|FBpp0213993;moj|FBpp0160354;mel|FBpp0074460;ana|FBpp0119189;yak|FBpp0262414;vir|FBpp0233111;pse|FBpp0280193;sim|FBpp0213986;yak|FBpp0262404;mel|FBpp0074451;vir|FBpp0233110;ana|FBpp0119188;moj|FBpp0160353;mel|FBpp0074453;yak|FBpp0262407;vir|FBpp0233867;moj|FBpp0160201…
F76	7	pse|FBpp0285840;sim|FBpp0223087;mel|FBpp0074289;yak|FBpp0262720;mel|FBpp0070142;yak|FBpp0261578;ana|FBpp0124272;pse|FBpp0272748;moj|FBpp0160212;vir|FBpp0233522;moj|FBpp0166727;mel|FBpp0303667;mel|FBpp0078913;vir|FBpp0229666;yak|FBpp0263463;ana|FBpp0118588;sim|FBpp0220989;mel|FBpp0078912;yak|FBpp0263462;pse|FBpp0285839;pse|FBpp0285841;ana|FBpp0124469;vir|FBpp0229644;moj|FBpp0166725;sim|FBpp0219599…
F78	7	ana|FBpp0123338;ana|FBpp0119821;ana|FBpp0119822;ana|FBpp0119823;ana|FBpp0121577;ana|FBpp0121576;pse|FBpp0283415;sim|FBpp0219023;moj|FBpp0171716;moj|FBpp0159471;moj|FBpp0159470;moj|FBpp0159472;moj|FBpp0159473;vir|FBpp0225480;moj|FBpp0171715;vir|FBpp0225476;vir|FBpp0225478;vir|FBpp0225479;mel|FBpp0082147;mel|FBpp0082107;mel|FBpp0082106;vir|FBpp0224516;sim|FBpp0218962;vir|FBpp0224519;mel|FBpp0081956…
F79	7	ana|FBpp0114129;cea|71986689;cea|193202825;vir|FBpp0228317;sim|FBpp0213414;mel|FBpp0086928;sim|FBpp0213411;mel|FBpp0078124;yak|FBpp0267603;moj|FBpp0172325;yak|FBpp0268474;moj|FBpp0165902;mel|FBpp0306893;mel|FBpp0083983;vir|FBpp0238626;pse|FBpp0278317;mel|FBpp0288885;yak|FBpp0268473;sim|FBpp0212331;yak|FBpp0266544;mel|FBpp0306892;mel|FBpp0083982;pse|FBpp0283966;vir|FBpp0235357;mel|FBpp0078128;ana|…
F80	7	yak|FBpp0263593;sim|FBpp0222233;pse|FBpp0279922;ana|FBpp0117384;vir|FBpp0232132;moj|FBpp0167161;pse|FBpp0291899;pse|FBpp0291898;yak|FBpp0263590;sim|FBpp0222230;mel|FBpp0304320;mel|FBpp0304038;mel|FBpp0304037;mel|FBpp0304036;mel|FBpp0304034;mel|FBpp0289794;mel|FBpp0079927;mel|FBpp0304035;mel|FBpp0079926;cea|17532857;cea|193204854;cea|193204850;cea|193204852;cea|193204848;mel|FBpp0293400;cea|719807…
F81	7	moj|FBpp0170841;vir|FBpp0232188;sim|FBpp0221422;yak|FBpp0261779;mel|FBpp0077713;pse|FBpp0280184;ana|FBpp0123838;cea|17506283;moj|FBpp0171026;vir|FBpp0231885;yak|FBpp0257158;mel|FBpp0071447;mel|FBpp0077730;sim|FBpp0221438;sim|FBpp0209949;moj|FBpp0168927;vir|FBpp0232205;pse|FBpp0276528;pse|FBpp0280205;yak|FBpp0261956;ana|FBpp0118218;pse|FBpp0277090;cea|17569327;ana|FBpp0115928;vir|FBpp0233001;pse|F…
F82	7	ana|FBpp0120875;yak|FBpp0269951;mel|FBpp0081241;sim|FBpp0218349;pse|FBpp0284755;vir|FBpp0225369;moj|FBpp0173346;sim|FBpp0217865;mel|FBpp0081273;moj|FBpp0172684;yak|FBpp0270783;vir|FBpp0224639;pse|FBpp0281183;ana|FBpp0120477;pse|FBpp0281181;ana|FBpp0120475;mel|FBpp0081272;yak|FBpp0270781;sim|FBpp0217863;moj|FBpp0172685;ana|FBpp0120478;vir|FBpp0224640;vir|FBpp0224638;yak|FBpp0270784;moj|FBpp0172683…
F83	7	yak|FBpp0262323;ana|FBpp0125553;sim|FBpp0219337;yak|FBpp0255295;mel|FBpp0302621;mel|FBpp0083603;pse|FBpp0273459;moj|FBpp0164214;vir|FBpp0229771;sim|FBpp0214847;mel|FBpp0070179;yak|FBpp0261564;ana|FBpp0125238;cea|17564282;yak|FBpp0268105;yak|FBpp0268103;mel|FBpp0300159;cea|17508895;pse|FBpp0286737;mel|FBpp0077552;sim|FBpp0221510;yak|FBpp0262713;ana|FBpp0117199;pse|FBpp0280787;pse|FBpp0272781;ana|F…
F84	7	ana|FBpp0115568;vir|FBpp0236251;yak|FBpp0264229;pse|FBpp0276159;mel|FBpp0087804;sim|FBpp0208546;yak|FBpp0267839;pse|FBpp0278382;moj|FBpp0169991;ana|FBpp0115762;moj|FBpp0168024;sim|FBpp0213672;sim|FBpp0208584;ana|FBpp0116283;yak|FBpp0266110;mel|FBpp0080315;mel|FBpp0080317;sim|FBpp0222420;yak|FBpp0267674;ana|FBpp0115912;moj|FBpp0168648;vir|FBpp0238794;vir|FBpp0235602;mel|FBpp0290409;mel|FBpp0290411…
F85	7	mel|FBpp0099871;mel|FBpp0080752;mel|FBpp0297553;mel|FBpp0080753;yak|FBpp0257663;mel|FBpp0080751;vir|FBpp0232395;mel|FBpp0306284;mel|FBpp0306283;mel|FBpp0080754;mel|FBpp0291924;mel|FBpp0291917;mel|FBpp0291916;moj|FBpp0166438;sim|FBpp0220165;pse|FBpp0288003;ana|FBpp0118388;yak|FBpp0264898;sim|FBpp0213080;mel|FBpp0291923;ana|FBpp0127135;pse|FBpp0286938;vir|FBpp0226766;moj|FBpp0161666;mel|FBpp0080755…
F89	7	ana|FBpp0120457;mel|FBpp0289952;mel|FBpp0100026;mel|FBpp0100025;mel|FBpp0100024;mel|FBpp0084265;yak|FBpp0255691;sim|FBpp0216588;pse|FBpp0281565;vir|FBpp0224625;moj|FBpp0159573;cea|17534119;pse|FBpp0282414;pse|FBpp0272493;mel|FBpp0084452;vir|FBpp0238567;mel|FBpp0300161;yak|FBpp0255613;sim|FBpp0216509;moj|FBpp0172512;cea|133930964;moj|FBpp0167324;ana|FBpp0126158;vir|FBpp0230711;moj|FBpp0167323;mel|…
F90	7	pse|FBpp0280232;mel|FBpp0303839;mel|FBpp0303838;mel|FBpp0074816;sim|FBpp0213162;ana|FBpp0126825;sim|FBpp0212994;yak|FBpp0264974;pse|FBpp0274689;vir|FBpp0227678;moj|FBpp0161540;cea|71981147;cea|71981154;cea|71981141;cea|17535267;ana|FBpp0117337;mel|FBpp0089385;yak|FBpp0270406;mel|FBpp0289289;vir|FBpp0233976;mel|FBpp0293383;moj|FBpp0167201;pse|FBpp0279479;ana|FBpp0117581;mel|FBpp0079586;mel|FBpp007…
F91	7	yak|FBpp0262776;ana|FBpp0115444;mel|FBpp0088130;yak|FBpp0269256;sim|FBpp0208679;pse|FBpp0277121;vir|FBpp0229366;moj|FBpp0169275;moj|FBpp0166203;vir|FBpp0238533;mel|FBpp0078663;mel|FBpp0110323;pse|FBpp0280113;sim|FBpp0210384;yak|FBpp0263707;ana|FBpp0118914;cea|71987784;cea|71987788;cea|71987795;cea|17553814;yak|FBpp0259055;ana|FBpp0116647;vir|FBpp0235771;cea|71993511;cea|71993517;cea|71993513;vir|…
F92	7	pse|FBpp0301866;yak|FBpp0271407;ana|FBpp0114961;cea|71988186;cea|25148423;sim|FBpp0218770;mel|FBpp0302536;mel|FBpp0112128;vir|FBpp0227652;yak|FBpp0262086;mel|FBpp0290774;mel|FBpp0073610;pse|FBpp0272204;vir|FBpp0233423;ana|FBpp0125720;sim|FBpp0215529;moj|FBpp0161514;yak|FBpp0271066;cea|25148426;cea|193202392;cea|25141373;moj|FBpp0164363;vir|FBpp0225005;pse|FBpp0279456;sim|FBpp0217120;pse|FBpp02742…
F94	7	ana|FBpp0121605;sim|FBpp0219961;mel|FBpp0085097;yak|FBpp0255928;vir|FBpp0224919;moj|FBpp0171532;pse|FBpp0282984;yak|FBpp0257340;mel|FBpp0086702;moj|FBpp0160753;vir|FBpp0225972;vir|FBpp0225973;pse|FBpp0274451;sim|FBpp0211029;mel|FBpp0305250;mel|FBpp0305249;mel|FBpp0305248;mel|FBpp0075488;yak|FBpp0265037;mel|FBpp0072067;mel|FBpp0072066;vir|FBpp0225974;cea|17567587;moj|FBpp0160755;mel|FBpp0303149;vi…
F95	7	ana|FBpp0114707;yak|FBpp0256401;sim|FBpp0223303;mel|FBpp0072310;pse|FBpp0277058;vir|FBpp0236678;moj|FBpp0168345;vir|FBpp0237263;vir|FBpp0227692;moj|FBpp0159602;yak|FBpp0271149;mel|FBpp0082805;ana|FBpp0128141;pse|FBpp0274437;pse|FBpp0283386;sim|FBpp0218679;yak|FBpp0264175;yak|FBpp0265911;ana|FBpp0121125;mel|FBpp0110565;vir|FBpp0229363;moj|FBpp0168344;ana|FBpp0125916;yak|FBpp0256400;mel|FBpp0302681…
F97	7	cea|17509393;cea|17548189;cea|17541476;cea|71995446;cea|71995450;cea|72001186;mel|FBpp0079505;cea|17531181;cea|17548197;cea|72001184;mel|FBpp0079504;mel|FBpp0303720;mel|FBpp0079503;moj|FBpp0161945;mel|FBpp0079502;sim|FBpp0219505;mel|FBpp0084024;mel|FBpp0084023;yak|FBpp0268500;cea|71991424;moj|FBpp0159298;pse|FBpp0281747;vir|FBpp0238234;ana|FBpp0123944;ana|FBpp0128264;mel|FBpp0073155;yak|FBpp02664…
F98	7	ana|FBpp0117345;mel|FBpp0079496;sim|FBpp0220729;vir|FBpp0236021;vir|FBpp0231667;ana|FBpp0127696;mel|FBpp0300573;mel|FBpp0077803;mel|FBpp0300575;mel|FBpp0300574;yak|FBpp0261359;mel|FBpp0289115;pse|FBpp0279471;sim|FBpp0209990;moj|FBpp0173561;mel|FBpp0071529;mel|FBpp0071528;ana|FBpp0116004;yak|FBpp0257201;vir|FBpp0234461;moj|FBpp0168288;cea|25144179;ana|FBpp0116592;cea|115534248;vir|FBpp0235764;yak|…
F99	7	cea|193204282;cea|193204290;cea|193204286;cea|193204288;cea|193204278;cea|193204284;ana|FBpp0128031;yak|FBpp0266200;mel|FBpp0072664;mel|FBpp0290839;mel|FBpp0072662;sim|FBpp0212051;pse|FBpp0275119;vir|FBpp0226840;ana|FBpp0121311;moj|FBpp0173482;yak|FBpp0270219;pse|FBpp0283809;sim|FBpp0218581;mel|FBpp0291514;vir|FBpp0225255;cea|193204280;cea|25150054;pse|FBpp0274017;cea|17505997;cea|71981806;ana|FB…
F101	7	ana|FBpp0113818;sim|FBpp0212677;yak|FBpp0266789;mel|FBpp0075931;mel|FBpp0075930;mel|FBpp0075929;pse|FBpp0274385;vir|FBpp0228057;moj|FBpp0160660;vir|FBpp0226347;mel|FBpp0072724;moj|FBpp0162373;yak|FBpp0266215;sim|FBpp0212064;ana|FBpp0128043;moj|FBpp0163084;pse|FBpp0275515;vir|FBpp0226145;ana|FBpp0127003;pse|FBpp0278925;yak|FBpp0265259;mel|FBpp0302705;mel|FBpp0302704;mel|FBpp0302703;vir|FBpp0232448…
F102	7	pse|FBpp0288327;sim|FBpp0211066;ana|FBpp0117496;pse|FBpp0280282;moj|FBpp0172398;pse|FBpp0284088;sim|FBpp0215882;mel|FBpp0078268;sim|FBpp0217963;vir|FBpp0228912;mel|FBpp0111835;ana|FBpp0121821;yak|FBpp0269127;moj|FBpp0163002;mel|FBpp0089010;pse|FBpp0286155;ana|FBpp0126676;sim|FBpp0212851;moj|FBpp0160793;yak|FBpp0265072;vir|FBpp0228003;cea|17554452;moj|FBpp0163001;sim|FBpp0211061;mel|FBpp0292212;me…
F104	7	ana|FBpp0115899;yak|FBpp0264132;vir|FBpp0236197;pse|FBpp0277342;mel|FBpp0088040;moj|FBpp0167974;sim|FBpp0208873;cea|25144243;cea|32565154;pse|FBpp0272544;yak|FBpp0257678;sim|FBpp0220178;mel|FBpp0080706;vir|FBpp0232409;ana|FBpp0118400;moj|FBpp0166450;ana|FBpp0115218;moj|FBpp0170403;vir|FBpp0235459;mel|FBpp0086647;pse|FBpp0277431;yak|FBpp0258564;cea|17535281;cea|17531507;cea|17554326;yak|FBpp026213…
F106	7	ana|FBpp0127999;ana|FBpp0127997;mel|FBpp0075733;sim|FBpp0212766;yak|FBpp0266900;pse|FBpp0274975;moj|FBpp0161643;vir|FBpp0226739;mel|FBpp0305573;sim|FBpp0222326;yak|FBpp0263692;ana|FBpp0117449;pse|FBpp0287315;mel|FBpp0080116;pse|FBpp0282396;vir|FBpp0238550;mel|FBpp0084503;vir|FBpp0232561;sim|FBpp0216497;yak|FBpp0255597;moj|FBpp0167454;ana|FBpp0126144;moj|FBpp0172492;moj|FBpp0165203;yak|FBpp0262820…
F108	7	moj|FBpp0159268;vir|FBpp0237858;vir|FBpp0238203;mel|FBpp0083284;yak|FBpp0270097;ana|FBpp0120527;ana|FBpp0113691;moj|FBpp0160877;sim|FBpp0210840;mel|FBpp0075097;vir|FBpp0225756;pse|FBpp0286219;yak|FBpp0267195;ana|FBpp0117603;vir|FBpp0231922;pse|FBpp0285148;moj|FBpp0163398;sim|FBpp0218481;pse|FBpp0274083;cea|72001335;pse|FBpp0275279;ana|FBpp0113654;ana|FBpp0114009;cea|72001337;moj|FBpp0160928;cea|2…
F109	7	cea|25150354;cea|71986155;cea|32566156;mel|FBpp0088685;mel|FBpp0079098;mel|FBpp0079100;pse|FBpp0307516;pse|FBpp0280395;sim|FBpp0208887;mel|FBpp0079099;mel|FBpp0079097;moj|FBpp0165309;yak|FBpp0259600;moj|FBpp0162271;pse|FBpp0286537;mel|FBpp0072568;mel|FBpp0072566;mel|FBpp0072565;vir|FBpp0226566;mel|FBpp0072567;ana|FBpp0127646;yak|FBpp0266155;moj|FBpp0165166;ana|FBpp0117281;cea|17553936;mel|FBpp030…
F110	7	sim|FBpp0221618;mel|FBpp0071263;sim|FBpp0214473;pse|FBpp0273613;yak|FBpp0260468;ana|FBpp0122419;moj|FBpp0164558;sim|FBpp0211931;mel|FBpp0304414;mel|FBpp0304413;mel|FBpp0290562;mel|FBpp0072421;mel|FBpp0072422;mel|FBpp0304412;yak|FBpp0266046;moj|FBpp0161746;pse|FBpp0286488;ana|FBpp0127947;vir|FBpp0230464;ana|FBpp0124979;mel|FBpp0079111;yak|FBpp0259634;sim|FBpp0221890;pse|FBpp0280405;moj|FBpp0166321…
F115	7	ana|FBpp0120621;pse|FBpp0284363;yak|FBpp0255727;mel|FBpp0088588;mel|FBpp0088587;sim|FBpp0216618;moj|FBpp0172901;mel|FBpp0084238;vir|FBpp0238419;yak|FBpp0268596;ana|FBpp0120755;mel|FBpp0100074;sim|FBpp0219601;pse|FBpp0281603;mel|FBpp0112264;yak|FBpp0255714;mel|FBpp0084196;sim|FBpp0216606;sim|FBpp0216607;yak|FBpp0268598;ana|FBpp0120605;pse|FBpp0272528;mel|FBpp0084225;ana|FBpp0120752;pse|FBpp0284349…
F119	7	cea|193208881;mel|FBpp0293672;mel|FBpp0304629;mel|FBpp0293671;mel|FBpp0304628;mel|FBpp0304632;mel|FBpp0304621;mel|FBpp0304627;mel|FBpp0304622;mel|FBpp0304626;mel|FBpp0304625;mel|FBpp0304620;mel|FBpp0304623;yak|FBpp0259716;sim|FBpp0221103;mel|FBpp0293675;mel|FBpp0304624;mel|FBpp0304630;moj|FBpp0167103;mel|FBpp0304631;pse|FBpp0280939;vir|FBpp0231805;cea|32565480;mel|FBpp0099482;mel|FBpp0099481;cea|…
F120	7	moj|FBpp0169278;moj|FBpp0163756;moj|FBpp0162391;moj|FBpp0160738;cea|17534355;ana|FBpp0118367;vir|FBpp0231388;sim|FBpp0211581;pse|FBpp0280862;mel|FBpp0307363;mel|FBpp0077637;mel|FBpp0297899;sim|FBpp0221485;mel|FBpp0297900;ana|FBpp0113642;vir|FBpp0226366;pse|FBpp0286856;yak|FBpp0262461;mel|FBpp0076829;mel|FBpp0076830;yak|FBpp0265552;moj|FBpp0164416;vir|FBpp0229222;mel|FBpp0071393;vir|FBpp0226192;me…
F123	7	ana|FBpp0123521;yak|FBpp0262561;sim|FBpp0214572;mel|FBpp0070994;pse|FBpp0281091;moj|FBpp0170797;vir|FBpp0230219;mel|FBpp0070993;mel|FBpp0304593;mel|FBpp0291074;mel|FBpp0070966;mel|FBpp0070965;yak|FBpp0260704;pse|FBpp0272739;ana|FBpp0123549;vir|FBpp0230210;moj|FBpp0170886;ana|FBpp0121178;mel|FBpp0303338;mel|FBpp0084719;yak|FBpp0255500;sim|FBpp0216414;moj|FBpp0173495;pse|FBpp0283957;moj|FBpp0170799…
F124	7	mel|FBpp0072021;moj|FBpp0168434;ana|FBpp0119016;mel|FBpp0085790;moj|FBpp0169619;pse|FBpp0287827;mel|FBpp0079702;vir|FBpp0235129;moj|FBpp0172723;yak|FBpp0263496;sim|FBpp0222132;pse|FBpp0275888;sim|FBpp0210496;vir|FBpp0234491;yak|FBpp0267998;vir|FBpp0229504;yak|FBpp0265429;vir|FBpp0226405;sim|FBpp0217235;pse|FBpp0275096;ana|FBpp0117619;sim|FBpp0218561;pse|FBpp0273512;ana|FBpp0122530;vir|FBpp0229201…
F125	7	vir|FBpp0234615;moj|FBpp0172249;moj|FBpp0171507;vir|FBpp0234626;ana|FBpp0121863;mel|FBpp0292214;mel|FBpp0084854;yak|FBpp0268901;pse|FBpp0283114;moj|FBpp0172664;vir|FBpp0238191;sim|FBpp0219876;sim|FBpp0219875;mel|FBpp0077708;vir|FBpp0234075;sim|FBpp0221346;yak|FBpp0260973;pse|FBpp0280815;pse|FBpp0273841;ana|FBpp0118067;moj|FBpp0163169;sim|FBpp0213252;ana|FBpp0127508;pse|FBpp0275328;mel|FBpp0301170…
F128	7	ana|FBpp0119032;mel|FBpp0293492;mel|FBpp0293490;mel|FBpp0293488;mel|FBpp0293487;mel|FBpp0289633;mel|FBpp0289632;mel|FBpp0289629;yak|FBpp0263512;sim|FBpp0222150;mel|FBpp0289631;mel|FBpp0289630;mel|FBpp0293491;mel|FBpp0293489;vir|FBpp0228999;moj|FBpp0167373;yak|FBpp0263274;sim|FBpp0221663;mel|FBpp0306861;mel|FBpp0077190;mel|FBpp0077191;ana|FBpp0118232;vir|FBpp0230720;moj|FBpp0167333;pse|FBpp0279986…
F129	7	ana|FBpp0115526;mel|FBpp0302004;mel|FBpp0085711;pse|FBpp0277829;sim|FBpp0209852;yak|FBpp0257055;ana|FBpp0115528;pse|FBpp0277830;pse|FBpp0277831;yak|FBpp0257056;mel|FBpp0085712;sim|FBpp0209853;mel|FBpp0306126;vir|FBpp0234432;vir|FBpp0234434;ana|FBpp0115529;vir|FBpp0235878;moj|FBpp0168266;moj|FBpp0168264;moj|FBpp0167601;vir|FBpp0235877;moj|FBpp0167600;pse|FBpp0277833;moj|FBpp0168263;vir|FBpp0234436…
F130	7	ana|FBpp0128127;cea|71980602;cea|71980588;cea|71980598;cea|71980604;cea|71980586;moj|FBpp0169910;moj|FBpp0161385;ana|FBpp0128130;moj|FBpp0161384;mel|FBpp0072727;mel|FBpp0301063;pse|FBpp0274042;cea|71995804;cea|193208140;cea|71995797;yak|FBpp0265898;cea|71995793;ana|FBpp0128128;vir|FBpp0227861;sim|FBpp0223984;cea|193208143;yak|FBpp0259124;pse|FBpp0306462;mel|FBpp0291935;mel|FBpp0291928;mel|FBpp008…
F131	7	ana|FBpp0122558;mel|FBpp0074283;pse|FBpp0272032;vir|FBpp0231004;moj|FBpp0163897;yak|FBpp0262715;sim|FBpp0223085;yak|FBpp0257808;pse|FBpp0278819;mel|FBpp0293284;ana|FBpp0117994;sim|FBpp0222518;vir|FBpp0232117;yak|FBpp0266480;mel|FBpp0288420;vir|FBpp0229937;moj|FBpp0161969;vir|FBpp0230491;mel|FBpp0292225;yak|FBpp0265928;ana|FBpp0128157;mel|FBpp0271744;ana|FBpp0121719;yak|FBpp0270034;pse|FBpp0284982…
F132	7	ana|FBpp0122797;mel|FBpp0070495;mel|FBpp0070496;mel|FBpp0305506;mel|FBpp0305505;mel|FBpp0070493;mel|FBpp0305504;mel|FBpp0070494;mel|FBpp0070497;vir|FBpp0229723;pse|FBpp0286902;mel|FBpp0070498;cea|32564111;cea|32564115;cea|17535661;cea|32564113;cea|115532566;cea|17535659;cea|17508855;cea|212644991;pse|FBpp0279732;ana|FBpp0126583;vir|FBpp0231893;mel|FBpp0306254;sim|FBpp0220557;yak|FBpp0257675;moj|F…
F134	7	mel|FBpp0087835;sim|FBpp0213675;yak|FBpp0259572;moj|FBpp0163258;mel|FBpp0305080;mel|FBpp0088248;vir|FBpp0227497;cea|193202792;pse|FBpp0272387;sim|FBpp0208565;mel|FBpp0305081;ana|FBpp0122203;ana|FBpp0122204;ana|FBpp0118222;mel|FBpp0083566;sim|FBpp0216908;mel|FBpp0083565;yak|FBpp0269100;pse|FBpp0282534;ana|FBpp0120161;vir|FBpp0238719;moj|FBpp0171401;vir|FBpp0232207;moj|FBpp0171048;pse|FBpp0279734;m…
F135	7	ana|FBpp0116797;yak|FBpp0256811;mel|FBpp0111999;mel|FBpp0086239;sim|FBpp0209605;vir|FBpp0236795;moj|FBpp0169746;pse|FBpp0276914;moj|FBpp0167846;mel|FBpp0086235;yak|FBpp0256809;ana|FBpp0116899;vir|FBpp0236055;mel|FBpp0086750;pse|FBpp0276094;sim|FBpp0209381;yak|FBpp0257567;pse|FBpp0277138;moj|FBpp0169743;ana|FBpp0116794;vir|FBpp0236793;vir|FBpp0235114;pse|FBpp0276911;moj|FBpp0160688;ana|FBpp0113788…
F136	7	ana|FBpp0118396;pse|FBpp0288013;yak|FBpp0257672;sim|FBpp0220173;mel|FBpp0304827;mel|FBpp0080769;moj|FBpp0166447;vir|FBpp0232405;sim|FBpp0221598;vir|FBpp0232364;mel|FBpp0077326;moj|FBpp0166819;ana|FBpp0118185;yak|FBpp0263205;pse|FBpp0287405;cea|17555356;mel|FBpp0306927;cea|17553980;cea|71983645;mel|FBpp0289838;cea|17552540;pse|FBpp0297023;cea|17569053;yak|FBpp0258854;vir|FBpp0234883;sim|FBpp022372…
F137	7	ana|FBpp0116334;sim|FBpp0208448;yak|FBpp0267005;mel|FBpp0089041;ana|FBpp0117953;moj|FBpp0169960;pse|FBpp0275922;vir|FBpp0234897;cea|71998965;pse|FBpp0280573;pse|FBpp0273402;mel|FBpp0087969;mel|FBpp0087970;mel|FBpp0291433;mel|FBpp0087968;sim|FBpp0208618;ana|FBpp0114427;pse|FBpp0277951;vir|FBpp0232851;yak|FBpp0268584;moj|FBpp0168951;moj|FBpp0174046;vir|FBpp0238890;moj|FBpp0165268;yak|FBpp0270053;ce…
F138	7	ana|FBpp0114628;yak|FBpp0256653;mel|FBpp0289505;mel|FBpp0289504;sim|FBpp0209647;pse|FBpp0277723;vir|FBpp0236034;moj|FBpp0169865;vir|FBpp0235792;moj|FBpp0167730;yak|FBpp0258334;vir|FBpp0235940;mel|FBpp0292960;mel|FBpp0292959;mel|FBpp0292958;moj|FBpp0167656;sim|FBpp0224127;pse|FBpp0278254;ana|FBpp0114341;ana|FBpp0127403;yak|FBpp0266377;vir|FBpp0226688;pse|FBpp0285428;mel|FBpp0301575;mel|FBpp0100102…
F139	7	ana|FBpp0115329;mel|FBpp0290659;yak|FBpp0266764;sim|FBpp0224405;vir|FBpp0234581;pse|FBpp0276645;mel|FBpp0301793;mel|FBpp0301794;mel|FBpp0290658;mel|FBpp0301795;mel|FBpp0289110;mel|FBpp0301792;mel|FBpp0301791;mel|FBpp0289111;moj|FBpp0169431;cea|25147242;cea|25147238;cea|32564066;pse|FBpp0273947;cea|25147245;pse|FBpp0282128;mel|FBpp0292034;mel|FBpp0292033;mel|FBpp0088603;yak|FBpp0260570;mel|FBpp008…
F140	7	pse|FBpp0273093;moj|FBpp0164667;ana|FBpp0124193;yak|FBpp0262948;mel|FBpp0301178;mel|FBpp0301177;mel|FBpp0077041;mel|FBpp0077040;mel|FBpp0077039;mel|FBpp0077038;vir|FBpp0233583;ana|FBpp0127184;sim|FBpp0215944;mel|FBpp0077042;sim|FBpp0217803;mel|FBpp0083419;vir|FBpp0227609;yak|FBpp0270721;moj|FBpp0162578;mel|FBpp0293257;yak|FBpp0266518;ana|FBpp0115643;mel|FBpp0087062;mel|FBpp0087061;pse|FBpp0284902…
F141	7	ana|FBpp0126127;yak|FBpp0255927;mel|FBpp0085095;sim|FBpp0219960;pse|FBpp0282982;mel|FBpp0085096;moj|FBpp0171531;pse|FBpp0292178;vir|FBpp0224918;moj|FBpp0173229;ana|FBpp0120408;vir|FBpp0238060;yak|FBpp0270963;mel|FBpp0081538;moj|FBpp0169105;sim|FBpp0217019;moj|FBpp0162396;vir|FBpp0229475;ana|FBpp0117911;pse|FBpp0282864;yak|FBpp0266508;yak|FBpp0267343;mel|FBpp0076794;yak|FBpp0267984;mel|FBpp0078050…
F142	7	ana|FBpp0117882;sim|FBpp0222575;yak|FBpp0258232;mel|FBpp0080685;pse|FBpp0280231;moj|FBpp0166567;vir|FBpp0230546;sim|FBpp0212520;mel|FBpp0099504;mel|FBpp0076296;yak|FBpp0265775;ana|FBpp0127537;moj|FBpp0170142;pse|FBpp0285970;mel|FBpp0087879;yak|FBpp0268208;vir|FBpp0235070;sim|FBpp0213690;moj|FBpp0162137;vir|FBpp0227481;pse|FBpp0277047;ana|FBpp0115794;ana|FBpp0119987;ana|FBpp0114413;sim|FBpp0219659…
F143	7	ana|FBpp0124274;yak|FBpp0261414;mel|FBpp0070742;pse|FBpp0272608;vir|FBpp0233060;moj|FBpp0165004;vir|FBpp0233226;moj|FBpp0169065;pse|FBpp0277942;ana|FBpp0115943;sim|FBpp0223661;mel|FBpp0085561;yak|FBpp0258789;pse|FBpp0277941;moj|FBpp0169064;vir|FBpp0233215;ana|FBpp0115942;yak|FBpp0258788;sim|FBpp0223660;mel|FBpp0085560;mel|FBpp0297621;sim|FBpp0211439;moj|FBpp0162532;vir|FBpp0226501;ana|FBpp0127347…
F146	7	sim|FBpp0208567;ana|FBpp0115778;mel|FBpp0087837;yak|FBpp0268003;pse|FBpp0277027;vir|FBpp0235047;sim|FBpp0208569;moj|FBpp0170115;vir|FBpp0236130;yak|FBpp0264212;mel|FBpp0087827;pse|FBpp0277407;moj|FBpp0167913;ana|FBpp0115553;moj|FBpp0167914;mel|FBpp0087828;vir|FBpp0236132;pse|FBpp0277408;ana|FBpp0115554;sim|FBpp0208969;yak|FBpp0264213;mel|FBpp0290175;vir|FBpp0236133;yak|FBpp0264214;mel|FBpp0271830…
F148	7	moj|FBpp0166454;yak|FBpp0257682;sim|FBpp0220182;mel|FBpp0080713;ana|FBpp0118404;moj|FBpp0161554;ana|FBpp0118059;yak|FBpp0257706;mel|FBpp0302972;sim|FBpp0220203;mel|FBpp0080661;mel|FBpp0301569;mel|FBpp0301567;mel|FBpp0301566;mel|FBpp0080712;pse|FBpp0288015;moj|FBpp0166234;vir|FBpp0238859;pse|FBpp0280135;cea|17551226;mel|FBpp0301568;mel|FBpp0080662;cea|17508255;pse|FBpp0280447;ana|FBpp0118403;sim|F…
F150	7	ana|FBpp0117584;mel|FBpp0078726;mel|FBpp0302039;yak|FBpp0270427;sim|FBpp0221743;vir|FBpp0233985;moj|FBpp0167203;pse|FBpp0279482;ana|FBpp0117582;mel|FBpp0078710;vir|FBpp0233982;yak|FBpp0270416;moj|FBpp0167202;pse|FBpp0279480;sim|FBpp0221742;cea|17535263;ana|FBpp0125776;yak|FBpp0262465;pse|FBpp0283208;mel|FBpp0071187;vir|FBpp0233042;moj|FBpp0164986;vir|FBpp0226114;vir|FBpp0226112;moj|FBpp0163048;me…
F155	7	ana|FBpp0115048;yak|FBpp0259294;mel|FBpp0071920;sim|FBpp0210160;pse|FBpp0277985;vir|FBpp0236768;moj|FBpp0169718;ana|FBpp0123101;mel|FBpp0291732;sim|FBpp0218900;pse|FBpp0298806;yak|FBpp0269449;vir|FBpp0236769;ana|FBpp0115050;moj|FBpp0169719;yak|FBpp0259295;mel|FBpp0071921;sim|FBpp0210161;pse|FBpp0277986;vir|FBpp0225156;ana|FBpp0120573;pse|FBpp0281852;mel|FBpp0082227;moj|FBpp0172459;yak|FBpp0269450…
F156	7	ana|FBpp0114171;pse|FBpp0286600;yak|FBpp0268028;yak|FBpp0264515;mel|FBpp0078157;vir|FBpp0226054;moj|FBpp0160598;sim|FBpp0213432;moj|FBpp0168960;ana|FBpp0116272;yak|FBpp0267312;sim|FBpp0208478;mel|FBpp0087636;pse|FBpp0276458;mel|FBpp0087635;mel|FBpp0297248;vir|FBpp0232443;moj|FBpp0168985;vir|FBpp0232690;pse|FBpp0278003;yak|FBpp0264285;sim|FBpp0209055;ana|FBpp0115014;mel|FBpp0087590;vir|FBpp0226052…
F157	7	ana|FBpp0128422;mel|FBpp0271785;sim|FBpp0210768;yak|FBpp0267117;mel|FBpp0074925;pse|FBpp0274119;mel|FBpp0078208;mel|FBpp0078207;mel|FBpp0078206;yak|FBpp0267657;ana|FBpp0114198;vir|FBpp0226216;moj|FBpp0162654;pse|FBpp0274600;ana|FBpp0126886;vir|FBpp0226217;moj|FBpp0162692;pse|FBpp0275597;ana|FBpp0127331;sim|FBpp0210595;yak|FBpp0267416;mel|FBpp0077892;cea|17532491;vir|FBpp0226256;yak|FBpp0267760;ce…
F158	7	yak|FBpp0266708;mel|FBpp0089216;mel|FBpp0089215;mel|FBpp0089205;mel|FBpp0072828;cea|115534635;sim|FBpp0211784;ana|FBpp0113439;pse|FBpp0278139;cea|71987396;cea|17507545;cea|17568809;ana|FBpp0121106;yak|FBpp0271124;mel|FBpp0293660;sim|FBpp0218660;moj|FBpp0172962;vir|FBpp0225009;pse|FBpp0281783;ana|FBpp0120269;moj|FBpp0173068;pse|FBpp0284196;yak|FBpp0269610;sim|FBpp0217531;mel|FBpp0290741;mel|FBpp00…
F159	7	ana|FBpp0114162;yak|FBpp0265068;sim|FBpp0211057;mel|FBpp0075562;mel|FBpp0303925;vir|FBpp0226041;pse|FBpp0286874;mel|FBpp0075564;mel|FBpp0075563;moj|FBpp0160586;mel|FBpp0075565;pse|FBpp0286875;moj|FBpp0160587;vir|FBpp0238578;pse|FBpp0282103;ana|FBpp0119916;yak|FBpp0270859;sim|FBpp0216915;mel|FBpp0081288;moj|FBpp0161026;ana|FBpp0123604;pse|FBpp0273478;mel|FBpp0304757;mel|FBpp0074510;yak|FBpp0260868…
F161	7	mel|FBpp0071206;yak|FBpp0262434;pse|FBpp0280381;vir|FBpp0229592;moj|FBpp0164173;moj|FBpp0164172;ana|FBpp0125348;sim|FBpp0221744;mel|FBpp0110515;sim|FBpp0214401;mel|FBpp0073324;pse|FBpp0287303;moj|FBpp0164979;vir|FBpp0233341;vir|FBpp0238196;vir|FBpp0229249;ana|FBpp0119557;pse|FBpp0281897;ana|FBpp0120452;sim|FBpp0221002;mel|FBpp0291423;vir|FBpp0229248;vir|FBpp0226535;ana|FBpp0119556;moj|FBpp0164476…
F163	7	ana|FBpp0123193;mel|FBpp0290939;mel|FBpp0289160;mel|FBpp0289159;mel|FBpp0289158;pse|FBpp0279603;ana|FBpp0117239;mel|FBpp0079755;yak|FBpp0258120;sim|FBpp0220608;pse|FBpp0285327;moj|FBpp0169792;moj|FBpp0167374;yak|FBpp0258109;ana|FBpp0117238;pse|FBpp0279414;vir|FBpp0229002;sim|FBpp0220607;vir|FBpp0228333;mel|FBpp0111705;mel|FBpp0079754;cea|17506389;cea|17538380;cea|32564644;cea|17531191;yak|FBpp025…
F164	7	ana|FBpp0117893;pse|FBpp0287277;vir|FBpp0232655;moj|FBpp0163191;sim|FBpp0222586;mel|FBpp0080697;yak|FBpp0258242;moj|FBpp0163194;ana|FBpp0117894;vir|FBpp0232658;mel|FBpp0080698;vir|FBpp0232412;moj|FBpp0166452;sim|FBpp0208714;pse|FBpp0272546;yak|FBpp0269608;mel|FBpp0085475;ana|FBpp0118402;ana|FBpp0116992;cea|17534819;moj|FBpp0169455;mel|FBpp0288730;mel|FBpp0080709;mel|FBpp0080710;sim|FBpp0220180;ce…
F165	7	sim|FBpp0215675;mel|FBpp0078854;yak|FBpp0263965;ana|FBpp0117475;pse|FBpp0279219;moj|FBpp0160505;vir|FBpp0226891;sim|FBpp0221009;cea|25144028;cea|32565217;cea|71986489;cea|17553540;cea|17565592;cea|72001119;mel|FBpp0082004;mel|FBpp0082003;yak|FBpp0255094;sim|FBpp0219036;moj|FBpp0159518;pse|FBpp0284675;vir|FBpp0224571;ana|FBpp0119807;mel|FBpp0290364;mel|FBpp0076243;mel|FBpp0076242;ana|FBpp0127560;s…
F166	7	sim|FBpp0222347;mel|FBpp0080166;yak|FBpp0264028;mel|FBpp0080165;vir|FBpp0232579;vir|FBpp0238551;yak|FBpp0255599;mel|FBpp0301780;pse|FBpp0273812;pse|FBpp0297048;ana|FBpp0126145;moj|FBpp0172493;moj|FBpp0160107;moj|FBpp0166610;vir|FBpp0232488;pse|FBpp0287966;ana|FBpp0118798;mel|FBpp0301776;yak|FBpp0270213;mel|FBpp0080188;sim|FBpp0220425;sim|FBpp0216498;yak|FBpp0270246;mel|FBpp0080190;moj|FBpp0166611…
F167	7	ana|FBpp0125026;yak|FBpp0260802;mel|FBpp0304114;mel|FBpp0304113;mel|FBpp0304112;mel|FBpp0071159;mel|FBpp0071158;mel|FBpp0111877;mel|FBpp0111876;pse|FBpp0274906;vir|FBpp0233104;moj|FBpp0165050;vir|FBpp0232296;moj|FBpp0161603;sim|FBpp0219550;vir|FBpp0238755;yak|FBpp0268543;mel|FBpp0084094;pse|FBpp0282244;ana|FBpp0119506;moj|FBpp0171434;cea|212645230;moj|FBpp0165106;pse|FBpp0282393;mel|FBpp0293575;m…
F169	7	vir|FBpp0238960;ana|FBpp0118139;mel|FBpp0291372;mel|FBpp0297917;mel|FBpp0297916;mel|FBpp0297915;yak|FBpp0263393;mel|FBpp0288558;mel|FBpp0078982;pse|FBpp0279420;moj|FBpp0160493;sim|FBpp0220921;vir|FBpp0226848;vir|FBpp0226858;cea|17540460;cea|17542742;sim|FBpp0216491;yak|FBpp0255591;mel|FBpp0084498;ana|FBpp0126136;moj|FBpp0173694;cea|17551262;ana|FBpp0121659;cea|212642129;pse|FBpp0280023;moj|FBpp01…
F170	7	mel|FBpp0085515;yak|FBpp0269301;sim|FBpp0208684;pse|FBpp0277123;ana|FBpp0114944;mel|FBpp0086340;mel|FBpp0086339;mel|FBpp0086338;mel|FBpp0086337;sim|FBpp0214434;mel|FBpp0297608;mel|FBpp0305077;mel|FBpp0111997;yak|FBpp0259099;sim|FBpp0223961;moj|FBpp0168178;vir|FBpp0235985;pse|FBpp0276840;ana|FBpp0115953;moj|FBpp0173827;moj|FBpp0164671;vir|FBpp0233586;vir|FBpp0236977;moj|FBpp0173105;yak|FBpp0269646…
F171	7	yak|FBpp0268795;moj|FBpp0171989;cea|17551282;cea|17551284;cea|17552784;ana|FBpp0116994;sim|FBpp0208716;mel|FBpp0298837;mel|FBpp0085477;pse|FBpp0277158;yak|FBpp0269631;moj|FBpp0169457;vir|FBpp0234609;mel|FBpp0289575;mel|FBpp0084656;sim|FBpp0223518;mel|FBpp0071844;ana|FBpp0116195;moj|FBpp0169220;vir|FBpp0235669;pse|FBpp0276013;pse|FBpp0285180;moj|FBpp0171080;vir|FBpp0232220;ana|FBpp0118263;mel|FBpp…
F173	7	ana|FBpp0118497;mel|FBpp0303510;mel|FBpp0303509;mel|FBpp0303508;mel|FBpp0077523;mel|FBpp0077522;yak|FBpp0260233;sim|FBpp0221273;pse|FBpp0280544;vir|FBpp0231634;moj|FBpp0166188;vir|FBpp0227516;moj|FBpp0162173;yak|FBpp0267145;sim|FBpp0210797;mel|FBpp0099825;mel|FBpp0074967;mel|FBpp0297063;pse|FBpp0274645;mel|FBpp0074965;ana|FBpp0127093;mel|FBpp0074966;pse|FBpp0282882;cea|71982124;cea|71995077;cea|7…
F175	7	moj|FBpp0165283;yak|FBpp0263503;ana|FBpp0125135;moj|FBpp0172797;vir|FBpp0235194;mel|FBpp0304342;mel|FBpp0293782;ana|FBpp0119021;mel|FBpp0293781;sim|FBpp0222141;pse|FBpp0279257;sim|FBpp0209434;ana|FBpp0125167;pse|FBpp0273152;mel|FBpp0070406;moj|FBpp0170676;vir|FBpp0230897;mel|FBpp0070405;mel|FBpp0071271;sim|FBpp0214478;yak|FBpp0260475;ana|FBpp0122292;pse|FBpp0273569;ana|FBpp0125166;yak|FBpp0261977…
F177	7	ana|FBpp0124113;yak|FBpp0262934;sim|FBpp0215934;mel|FBpp0099977;pse|FBpp0273073;moj|FBpp0170757;vir|FBpp0230430;cea|17557151;yak|FBpp0263380;mel|FBpp0079041;vir|FBpp0232038;sim|FBpp0220908;moj|FBpp0167014;ana|FBpp0117226;pse|FBpp0280351;pse|FBpp0286762;vir|FBpp0227216;mel|FBpp0075148;moj|FBpp0165763;sim|FBpp0213043;ana|FBpp0127105;vir|FBpp0225265;yak|FBpp0264867;cea|17556745;cea|71988811;cea|7198…
F179	7	ana|FBpp0116213;sim|FBpp0223532;mel|FBpp0071754;yak|FBpp0256690;pse|FBpp0278461;moj|FBpp0168197;vir|FBpp0234358;sim|FBpp0209673;mel|FBpp0297358;mel|FBpp0086081;mel|FBpp0086079;yak|FBpp0256677;ana|FBpp0116316;pse|FBpp0277622;moj|FBpp0167797;vir|FBpp0234791;moj|FBpp0168198;ana|FBpp0116214;yak|FBpp0256691;mel|FBpp0288693;mel|FBpp0298043;sim|FBpp0223533;pse|FBpp0278462;mel|FBpp0071764;vir|FBpp0234360…
F180	7	ana|FBpp0115514;yak|FBpp0256700;mel|FBpp0071692;pse|FBpp0278470;vir|FBpp0229402;moj|FBpp0168835;pse|FBpp0278469;vir|FBpp0229401;moj|FBpp0168833;moj|FBpp0168834;mel|FBpp0071691;ana|FBpp0115513;yak|FBpp0256697;mel|FBpp0290691;mel|FBpp0112018;mel|FBpp0071690;ana|FBpp0115512;pse|FBpp0278467;vir|FBpp0229398;moj|FBpp0168832;yak|FBpp0263098;sim|FBpp0213611;ana|FBpp0118863;mel|FBpp0305305;mel|FBpp0079966…
F181	7	sim|FBpp0223507;cea|71985735;pse|FBpp0277546;mel|FBpp0292051;ana|FBpp0114471;sim|FBpp0223957;yak|FBpp0259092;mel|FBpp0292050;pse|FBpp0276869;ana|FBpp0114520;yak|FBpp0256846;mel|FBpp0288847;mel|FBpp0288848;mel|FBpp0303274;vir|FBpp0236440;moj|FBpp0169513;pse|FBpp0281873;ana|FBpp0124230;moj|FBpp0164630;mel|FBpp0300626;mel|FBpp0300627;yak|FBpp0261059;mel|FBpp0300625;mel|FBpp0300628;mel|FBpp0305408;si…
F182	7	ana|FBpp0120280;pse|FBpp0284205;yak|FBpp0269676;mel|FBpp0081780;sim|FBpp0219104;vir|FBpp0224990;moj|FBpp0173077;cea|17566490;mel|FBpp0077165;sim|FBpp0221119;yak|FBpp0259764;ana|FBpp0118074;yak|FBpp0269415;sim|FBpp0218869;pse|FBpp0285184;mel|FBpp0082341;ana|FBpp0122091;moj|FBpp0173886;pse|FBpp0283928;vir|FBpp0238460;sim|FBpp0218774;mel|FBpp0082588;yak|FBpp0271410;mel|FBpp0082589;ana|FBpp0114994;ps…
F183	7	ana|FBpp0119133;sim|FBpp0215831;yak|FBpp0262786;pse|FBpp0273607;mel|FBpp0074440;vir|FBpp0233784;moj|FBpp0163528;ana|FBpp0119132;vir|FBpp0233951;yak|FBpp0262785;sim|FBpp0215829;mel|FBpp0074439;moj|FBpp0164087;pse|FBpp0273596;cea|71987612;cea|25153583;cea|71987621;cea|17569499;ana|FBpp0128274;moj|FBpp0161958;pse|FBpp0286810;yak|FBpp0266469;mel|FBpp0293525;mel|FBpp0290320;mel|FBpp0305762;mel|FBpp029…
F186	7	moj|FBpp0163332;vir|FBpp0228867;mel|FBpp0099820;mel|FBpp0099818;mel|FBpp0099816;yak|FBpp0259493;mel|FBpp0302965;vir|FBpp0225554;sim|FBpp0220416;yak|FBpp0270092;mel|FBpp0099870;mel|FBpp0099869;mel|FBpp0088344;mel|FBpp0089218;mel|FBpp0089219;vir|FBpp0232479;pse|FBpp0287953;cea|71988995;cea|115532862;cea|115532860;moj|FBpp0166602;cea|71988997;cea|71989001;sim|FBpp0214060;yak|FBpp0260573;mel|FBpp0289…
F187	7	ana|FBpp0121368;yak|FBpp0269956;mel|FBpp0293459;pse|FBpp0301663;pse|FBpp0301662;pse|FBpp0301661;mel|FBpp0293458;mel|FBpp0291246;mel|FBpp0111537;mel|FBpp0293457;sim|FBpp0218356;vir|FBpp0225373;yak|FBpp0269957;vir|FBpp0225374;cea|17540368;cea|17540370;mel|FBpp0303271;mel|FBpp0300813;mel|FBpp0111492;pse|FBpp0307539;mel|FBpp0111493;pse|FBpp0307540;vir|FBpp0232849;cea|71986742;ana|FBpp0114425;sim|FBpp…
F191	7	ana|FBpp0117320;sim|FBpp0220693;mel|FBpp0291183;yak|FBpp0271306;mel|FBpp0291184;sim|FBpp0223880;yak|FBpp0259201;vir|FBpp0226907;yak|FBpp0266036;mel|FBpp0086113;yak|FBpp0259203;vir|FBpp0226909;yak|FBpp0266509;yak|FBpp0259202;sim|FBpp0223881;moj|FBpp0165960;mel|FBpp0076503;moj|FBpp0164540;vir|FBpp0229177;pse|FBpp0287146;ana|FBpp0120658;mel|FBpp0076796;ana|FBpp0128067;yak|FBpp0266634;sim|FBpp0217303…
F193	7	ana|FBpp0115231;yak|FBpp0256505;mel|FBpp0072102;sim|FBpp0223382;pse|FBpp0276591;moj|FBpp0169901;vir|FBpp0234854;pse|FBpp0277059;vir|FBpp0236679;moj|FBpp0168346;yak|FBpp0256402;ana|FBpp0114708;mel|FBpp0072311;sim|FBpp0223304;vir|FBpp0234864;mel|FBpp0072073;sim|FBpp0210228;ana|FBpp0116084;sim|FBpp0222898;ana|FBpp0123378;moj|FBpp0165296;vir|FBpp0230144;yak|FBpp0261007;mel|FBpp0073946;mel|FBpp0073945…
F196	7	cea|17569375;sim|FBpp0218215;vir|FBpp0238376;pse|FBpp0300217;pse|FBpp0300218;yak|FBpp0255167;mel|FBpp0291302;mel|FBpp0291300;mel|FBpp0306964;ana|FBpp0119534;pse|FBpp0281259;pse|FBpp0272086;moj|FBpp0167653;vir|FBpp0235938;ana|FBpp0114338;pse|FBpp0278251;mel|FBpp0086730;mel|FBpp0303476;ana|FBpp0125975;vir|FBpp0227384;moj|FBpp0162043;ana|FBpp0127583;pse|FBpp0275578;sim|FBpp0212487;mel|FBpp0112066;ya…
F197	7	pse|FBpp0286973;ana|FBpp0114088;ana|FBpp0114352;yak|FBpp0258346;mel|FBpp0086768;pse|FBpp0278434;moj|FBpp0173926;sim|FBpp0218329;yak|FBpp0271142;mel|FBpp0082798;sim|FBpp0218673;vir|FBpp0227633;vir|FBpp0225358;mel|FBpp0112297;sim|FBpp0216577;pse|FBpp0275580;sim|FBpp0221553;moj|FBpp0162044;vir|FBpp0227385;mel|FBpp0305271;mel|FBpp0076333;cea|17537743;yak|FBpp0265747;ana|FBpp0127584;cea|32565544;pse|F…
F198	7	mel|FBpp0304441;yak|FBpp0260454;mel|FBpp0271945;yak|FBpp0265187;cea|212646669;ana|FBpp0122294;moj|FBpp0162949;sim|FBpp0211176;cea|193209846;pse|FBpp0273590;ana|FBpp0128484;moj|FBpp0165075;pse|FBpp0286239;vir|FBpp0228496;vir|FBpp0233438;vir|FBpp0228497;pse|FBpp0286238;moj|FBpp0162950;moj|FBpp0165076;sim|FBpp0217662;cea|17508091;moj|FBpp0165077;moj|FBpp0164999;ana|FBpp0115135;sim|FBpp0209346;mel|FB…
F200	7	mel|FBpp0076254;vir|FBpp0227017;sim|FBpp0212553;sim|FBpp0216033;vir|FBpp0232746;moj|FBpp0160438;pse|FBpp0279253;yak|FBpp0263989;mel|FBpp0078795;sim|FBpp0221034;vir|FBpp0232745;mel|FBpp0078794;ana|FBpp0117495;moj|FBpp0160432;pse|FBpp0279252;pse|FBpp0280864;moj|FBpp0160249;yak|FBpp0262874;mel|FBpp0297663;mel|FBpp0077026;vir|FBpp0230230;ana|FBpp0123431;moj|FBpp0166804;vir|FBpp0232346;ana|FBpp0118931…
F201	7	mel|FBpp0300857;sim|FBpp0219691;mel|FBpp0300850;mel|FBpp0307489;mel|FBpp0300858;yak|FBpp0268686;mel|FBpp0300851;mel|FBpp0307490;mel|FBpp0300847;mel|FBpp0300854;mel|FBpp0300846;mel|FBpp0300855;mel|FBpp0300852;mel|FBpp0300845;mel|FBpp0300844;mel|FBpp0300853;mel|FBpp0300856;mel|FBpp0300849;mel|FBpp0300848;pse|FBpp0283711;ana|FBpp0119634;moj|FBpp0172091;vir|FBpp0229135;cea|71993783;cea|71993778;ana|F…
F202	7	ana|FBpp0120712;yak|FBpp0269694;sim|FBpp0219120;mel|FBpp0081732;pse|FBpp0297005;mel|FBpp0081733;moj|FBpp0172776;pse|FBpp0297009;pse|FBpp0297004;vir|FBpp0237955;pse|FBpp0297006;mel|FBpp0291168;pse|FBpp0283523;pse|FBpp0297008;mel|FBpp0099878;pse|FBpp0297007;mel|FBpp0099879;mel|FBpp0290559;pse|FBpp0297010;mel|FBpp0087054;mel|FBpp0087053;pse|FBpp0306325;moj|FBpp0168980;pse|FBpp0275891;mel|FBpp0087055…
F203	7	ana|FBpp0125679;mel|FBpp0271787;sim|FBpp0214760;yak|FBpp0261937;pse|FBpp0283938;vir|FBpp0232954;moj|FBpp0163948;yak|FBpp0260682;pse|FBpp0282349;mel|FBpp0303978;mel|FBpp0073413;vir|FBpp0232947;ana|FBpp0124766;sim|FBpp0215456;moj|FBpp0160189;sim|FBpp0214362;mel|FBpp0303979;yak|FBpp0262598;pse|FBpp0288154;moj|FBpp0160364;vir|FBpp0232940;moj|FBpp0160362;mel|FBpp0073436;ana|FBpp0124783;moj|FBpp0162825…
F204	7	cea|17562292;cea|17538386;mel|FBpp0081312;sim|FBpp0217843;yak|FBpp0265126;pse|FBpp0283694;yak|FBpp0270762;pse|FBpp0274573;cea|17552492;ana|FBpp0113441;sim|FBpp0211710;mel|FBpp0073028;yak|FBpp0265673;pse|FBpp0286554;vir|FBpp0230523;moj|FBpp0161982;ana|FBpp0113442;mel|FBpp0073029;sim|FBpp0211711;yak|FBpp0265674;mel|FBpp0088362;moj|FBpp0162285;vir|FBpp0228233;sim|FBpp0211116;ana|FBpp0127206;pse|FBpp…
F205	7	mel|FBpp0080970;mel|FBpp0080976;mel|FBpp0080971;mel|FBpp0303289;mel|FBpp0303287;mel|FBpp0080969;mel|FBpp0080975;mel|FBpp0080972;mel|FBpp0303288;ana|FBpp0117220;yak|FBpp0263372;sim|FBpp0220900;mel|FBpp0079093;vir|FBpp0232032;pse|FBpp0280345;moj|FBpp0167007;cea|17541358;pse|FBpp0284452;mel|FBpp0110232;mel|FBpp0078455;mel|FBpp0099567;mel|FBpp0089229;mel|FBpp0305848;mel|FBpp0300805;mel|FBpp0078456;me…
F206	7	vir|FBpp0231567;vir|FBpp0227431;pse|FBpp0280770;moj|FBpp0166477;mel|FBpp0080418;sim|FBpp0222459;vir|FBpp0237055;yak|FBpp0258118;ana|FBpp0116177;ana|FBpp0117186;yak|FBpp0258119;moj|FBpp0169337;vir|FBpp0234328;ana|FBpp0117187;pse|FBpp0275857;mel|FBpp0080421;mel|FBpp0080420;mel|FBpp0080419;sim|FBpp0222460;vir|FBpp0237066;yak|FBpp0261449;pse|FBpp0280771;pse|FBpp0275856;mel|FBpp0080417;yak|FBpp0258117…
F207	7	yak|FBpp0255841;moj|FBpp0172653;vir|FBpp0228954;mel|FBpp0083972;sim|FBpp0216727;mel|FBpp0292259;pse|FBpp0300367;ana|FBpp0126422;moj|FBpp0172650;mel|FBpp0289702;mel|FBpp0292258;cea|17568567;vir|FBpp0228249;ana|FBpp0126928;pse|FBpp0287138;moj|FBpp0161901;sim|FBpp0211520;mel|FBpp0076464;vir|FBpp0227085;yak|FBpp0266652;sim|FBpp0212440;ana|FBpp0114086;vir|FBpp0233892;sim|FBpp0211330;pse|FBpp0286971;me…
F208	7	ana|FBpp0120694;yak|FBpp0268301;pse|FBpp0281955;moj|FBpp0172015;vir|FBpp0237217;sim|FBpp0214608;mel|FBpp0289494;mel|FBpp0289491;mel|FBpp0085240;mel|FBpp0297632;mel|FBpp0297631;mel|FBpp0289497;mel|FBpp0289496;mel|FBpp0289495;mel|FBpp0085239;mel|FBpp0085246;mel|FBpp0289498;mel|FBpp0289492;mel|FBpp0111779;mel|FBpp0085237;mel|FBpp0085245;mel|FBpp0085244;mel|FBpp0085243;mel|FBpp0085242;mel|FBpp0085241…
F210	7	ana|FBpp0118587;moj|FBpp0166726;vir|FBpp0229655;sim|FBpp0220990;sim|FBpp0214862;pse|FBpp0275459;vir|FBpp0228338;moj|FBpp0162800;sim|FBpp0219605;moj|FBpp0171790;vir|FBpp0238421;ana|FBpp0120609;ana|FBpp0120606;pse|FBpp0284354;mel|FBpp0303494;mel|FBpp0290209;pse|FBpp0301891;sim|FBpp0221387;moj|FBpp0173126;ana|FBpp0120607;mel|FBpp0307221;mel|FBpp0084236;ana|FBpp0119815;mel|FBpp0303495;yak|FBpp0261426…
F211	7	pse|FBpp0274582;ana|FBpp0128172;ana|FBpp0114704;vir|FBpp0230254;pse|FBpp0276406;moj|FBpp0165651;mel|FBpp0074547;mel|FBpp0072363;moj|FBpp0167695;vir|FBpp0235756;sim|FBpp0223300;yak|FBpp0256397;ana|FBpp0123678;yak|FBpp0262391;pse|FBpp0274581;mel|FBpp0099525;mel|FBpp0075711;yak|FBpp0265131;vir|FBpp0227682;moj|FBpp0161544;ana|FBpp0128171;vir|FBpp0227683;moj|FBpp0161546;sim|FBpp0211123;yak|FBpp0265132…
F213	7	ana|FBpp0126884;vir|FBpp0228266;yak|FBpp0267241;moj|FBpp0162319;mel|FBpp0075360;pse|FBpp0274771;cea|71980576;cea|71984630;mel|FBpp0297411;mel|FBpp0297410;mel|FBpp0075367;yak|FBpp0267245;pse|FBpp0274901;sim|FBpp0212940;pse|FBpp0274776;ana|FBpp0126887;vir|FBpp0228270;vir|FBpp0235362;moj|FBpp0162324;mel|FBpp0290304;moj|FBpp0170315;pse|FBpp0282674;sim|FBpp0212934;ana|FBpp0116911;moj|FBpp0171364;vir|F…
F214	7	ana|FBpp0118020;sim|FBpp0220217;mel|FBpp0080672;yak|FBpp0257724;pse|FBpp0279776;moj|FBpp0171725;vir|FBpp0234847;vir|FBpp0225025;cea|71991293;cea|17553792;cea|193207854;cea|17555234;cea|71991290;yak|FBpp0255644;pse|FBpp0287390;yak|FBpp0259647;moj|FBpp0170567;vir|FBpp0225558;mel|FBpp0303678;mel|FBpp0079147;mel|FBpp0079146;mel|FBpp0303676;mel|FBpp0303677;sim|FBpp0221893;pse|FBpp0279947;ana|FBpp01250…
F215	7	ana|FBpp0125942;pse|FBpp0279262;sim|FBpp0216117;yak|FBpp0288633;mel|FBpp0072985;sim|FBpp0211761;ana|FBpp0113417;yak|FBpp0288634;pse|FBpp0286276;mel|FBpp0071472;yak|FBpp0258758;ana|FBpp0116176;sim|FBpp0223631;moj|FBpp0161994;mel|FBpp0297108;mel|FBpp0306200;mel|FBpp0072677;vir|FBpp0230492;pse|FBpp0286881;sim|FBpp0211844;moj|FBpp0172380;sim|FBpp0223630;ana|FBpp0128158;yak|FBpp0258756;ana|FBpp0121808…
F217	7	yak|FBpp0268297;vir|FBpp0234803;moj|FBpp0167805;ana|FBpp0117707;mel|FBpp0305443;mel|FBpp0289315;mel|FBpp0289316;mel|FBpp0078879;yak|FBpp0258801;sim|FBpp0221804;moj|FBpp0160737;pse|FBpp0285623;vir|FBpp0227212;cea|71994084;cea|71994090;vir|FBpp0230962;moj|FBpp0170824;pse|FBpp0272752;ana|FBpp0124029;mel|FBpp0289071;mel|FBpp0289072;mel|FBpp0306982;mel|FBpp0306980;mel|FBpp0306981;mel|FBpp0289073;mel|F…
F218	7	ana|FBpp0114298;yak|FBpp0258112;sim|FBpp0224381;vir|FBpp0234557;mel|FBpp0290496;mel|FBpp0290497;mel|FBpp0087399;mel|FBpp0087400;pse|FBpp0307060;pse|FBpp0307061;moj|FBpp0169409;cea|71998231;cea|17565028;cea|17564952;cea|17562514;cea|71994370;cea|25155169;mel|FBpp0110071;mel|FBpp0081231;yak|FBpp0269112;pse|FBpp0287266;moj|FBpp0166692;sim|FBpp0217548;mel|FBpp0082848;sim|FBpp0217950;mel|FBpp0080012;s…
F221	7	ana|FBpp0126438;mel|FBpp0300203;mel|FBpp0085215;sim|FBpp0214663;yak|FBpp0268306;vir|FBpp0237422;moj|FBpp0159864;pse|FBpp0282038;mel|FBpp0300204;mel|FBpp0085214;cea|71987519;cea|17567343;cea|17562816;ana|FBpp0116333;moj|FBpp0169958;pse|FBpp0275921;mel|FBpp0293088;mel|FBpp0087544;mel|FBpp0087542;mel|FBpp0087541;mel|FBpp0087540;mel|FBpp0087547;yak|FBpp0266994;pse|FBpp0306311;mel|FBpp0290074;mel|FBpp…
F224	7	ana|FBpp0128420;ana|FBpp0128421;yak|FBpp0267114;mel|FBpp0074923;sim|FBpp0210767;pse|FBpp0274118;moj|FBpp0160757;moj|FBpp0166724;moj|FBpp0160759;vir|FBpp0227254;vir|FBpp0229696;vir|FBpp0227168;yak|FBpp0267113;vir|FBpp0227234;moj|FBpp0160014;mel|FBpp0288667;ana|FBpp0128419;sim|FBpp0210766;pse|FBpp0274117;moj|FBpp0168786;ana|FBpp0126198;moj|FBpp0169194;moj|FBpp0168787;vir|FBpp0235647;sim|FBpp0209336…
F225	7	ana|FBpp0121305;mel|FBpp0083073;yak|FBpp0270210;pse|FBpp0282191;vir|FBpp0225250;moj|FBpp0173476;ana|FBpp0121304;moj|FBpp0173475;yak|FBpp0270209;vir|FBpp0225249;mel|FBpp0083072;mel|FBpp0083071;pse|FBpp0283802;sim|FBpp0218572;vir|FBpp0231082;moj|FBpp0167292;yak|FBpp0263548;mel|FBpp0307446;mel|FBpp0079839;ana|FBpp0117761;pse|FBpp0280439;sim|FBpp0218573;mel|FBpp0084748;mel|FBpp0084745;mel|FBpp0307388…
F227	7	ana|FBpp0125214;pse|FBpp0284778;mel|FBpp0290355;mel|FBpp0290356;mel|FBpp0112491;sim|FBpp0213869;mel|FBpp0112492;vir|FBpp0231106;yak|FBpp0262965;yak|FBpp0262963;sim|FBpp0218122;mel|FBpp0307190;mel|FBpp0307189;mel|FBpp0307188;vir|FBpp0228970;moj|FBpp0173943;yak|FBpp0270420;pse|FBpp0281341;ana|FBpp0121399;pse|FBpp0284789;sim|FBpp0220743;mel|FBpp0079518;mel|FBpp0079516;mel|FBpp0292911;yak|FBpp0255390…
F228	7	mel|FBpp0111797;sim|FBpp0222655;mel|FBpp0111798;ana|FBpp0117727;vir|FBpp0234458;moj|FBpp0165999;vir|FBpp0226943;pse|FBpp0286313;ana|FBpp0127053;yak|FBpp0265438;sim|FBpp0211477;mel|FBpp0076596;mel|FBpp0076595;moj|FBpp0165571;ana|FBpp0128240;mel|FBpp0306081;sim|FBpp0209412;moj|FBpp0168798;mel|FBpp0289650;mel|FBpp0301756;yak|FBpp0258917;pse|FBpp0277955;ana|FBpp0116136;cea|17560474;mel|FBpp0303155;me…
F229	7	ana|FBpp0119362;yak|FBpp0269883;mel|FBpp0289317;mel|FBpp0303221;pse|FBpp0283887;vir|FBpp0237478;pse|FBpp0302037;moj|FBpp0173501;mel|FBpp0081304;sim|FBpp0219291;mel|FBpp0307408;pse|FBpp0281240;ana|FBpp0115083;mel|FBpp0082675;mel|FBpp0082670;yak|FBpp0269371;mel|FBpp0307409;mel|FBpp0082674;pse|FBpp0301644;vir|FBpp0237795;moj|FBpp0171866;mel|FBpp0297354;pse|FBpp0301643;cea|86575041;cea|86575043;sim|F…
F236	7	sim|FBpp0213723;ana|FBpp0123627;yak|FBpp0260677;sim|FBpp0215452;mel|FBpp0089135;vir|FBpp0231054;moj|FBpp0165107;mel|FBpp0305406;mel|FBpp0300330;mel|FBpp0288844;mel|FBpp0073406;mel|FBpp0073405;mel|FBpp0099985;mel|FBpp0073403;mel|FBpp0300427;mel|FBpp0300428;cea|17508229;cea|17508231;vir|FBpp0234946;yak|FBpp0257112;ana|FBpp0115451;mel|FBpp0085590;moj|FBpp0170011;pse|FBpp0278051;sim|FBpp0209907;pse|F…
F239	7	ana|FBpp0114568;mel|FBpp0089101;pse|FBpp0277883;yak|FBpp0259393;mel|FBpp0072163;vir|FBpp0234632;sim|FBpp0213866;moj|FBpp0169479;moj|FBpp0163931;yak|FBpp0257624;ana|FBpp0125408;vir|FBpp0231196;vir|FBpp0229729;pse|FBpp0272346;vir|FBpp0232835;sim|FBpp0215011;mel|FBpp0291637;mel|FBpp0291636;mel|FBpp0291635;mel|FBpp0070421;yak|FBpp0261272;pse|FBpp0277274;vir|FBpp0229718;sim|FBpp0220122;mel|FBpp0080882…
F240	7	pse|FBpp0285827;yak|FBpp0263454;moj|FBpp0166713;ana|FBpp0118581;sim|FBpp0220980;ana|FBpp0116008;pse|FBpp0275734;mel|FBpp0071533;yak|FBpp0257205;sim|FBpp0209997;vir|FBpp0234466;moj|FBpp0168292;ana|FBpp0116006;pse|FBpp0275733;vir|FBpp0234464;moj|FBpp0168291;yak|FBpp0257204;vir|FBpp0234465;mel|FBpp0071532;moj|FBpp0168290;sim|FBpp0209995;ana|FBpp0116007;vir|FBpp0234463;ana|FBpp0114865;pse|FBpp0278579…
F244	7	ana|FBpp0116400;ana|FBpp0126073;mel|FBpp0084838;yak|FBpp0255460;sim|FBpp0216133;pse|FBpp0282841;vir|FBpp0224968;moj|FBpp0173678;moj|FBpp0173679;pse|FBpp0282840;vir|FBpp0224969;ana|FBpp0126544;sim|FBpp0216128;yak|FBpp0255459;sim|FBpp0223822;mel|FBpp0084837;vir|FBpp0236572;pse|FBpp0282839;vir|FBpp0224966;vir|FBpp0224967;moj|FBpp0173677;yak|FBpp0258953;mel|FBpp0085987;yak|FBpp0258950;mel|FBpp0085990…
F248	7	ana|FBpp0120727;mel|FBpp0081661;pse|FBpp0292581;yak|FBpp0269709;mel|FBpp0113082;mel|FBpp0297165;pse|FBpp0283535;vir|FBpp0238084;moj|FBpp0173254;sim|FBpp0219131;pse|FBpp0274823;yak|FBpp0264863;sim|FBpp0210968;mel|FBpp0075371;ana|FBpp0113926;vir|FBpp0225879;moj|FBpp0161449;moj|FBpp0161447;vir|FBpp0225881;pse|FBpp0274824;sim|FBpp0212937;mel|FBpp0112085;ana|FBpp0126885;yak|FBpp0267243;sim|FBpp0211533…
F251	7	mel|FBpp0087427;pse|FBpp0276618;moj|FBpp0168542;cea|115532332;ana|FBpp0114837;pse|FBpp0277669;yak|FBpp0256887;sim|FBpp0209694;mel|FBpp0086007;vir|FBpp0235849;cea|133901896;cea|212659242;moj|FBpp0167580;cea|115533030;pse|FBpp0276619;ana|FBpp0115982;mel|FBpp0087433;mel|FBpp0291177;mel|FBpp0289104;mel|FBpp0290354;mel|FBpp0087430;mel|FBpp0297630;mel|FBpp0297628;yak|FBpp0264363;moj|FBpp0168544;mel|FBp…
F252	7	sim|FBpp0224254;cea|17554804;cea|17535731;cea|71998244;pse|FBpp0288184;pse|FBpp0280169;mel|FBpp0289933;mel|FBpp0291681;cea|17542048;moj|FBpp0167218;sim|FBpp0220880;ana|FBpp0117781;cea|25143236;moj|FBpp0167219;yak|FBpp0263352;ana|FBpp0117780;yak|FBpp0263351;mel|FBpp0112988;mel|FBpp0079128;mel|FBpp0079127;mel|FBpp0079126;vir|FBpp0234037;mel|FBpp0079130;sim|FBpp0221105;mel|FBpp0291680;ana|FBpp011777…
F254	7	ana|FBpp0121647;mel|FBpp0291654;mel|FBpp0083215;yak|FBpp0270130;sim|FBpp0218510;pse|FBpp0281003;mel|FBpp0306942;mel|FBpp0306941;mel|FBpp0083216;vir|FBpp0238951;pse|FBpp0301915;moj|FBpp0173838;vir|FBpp0232939;ana|FBpp0124782;pse|FBpp0288145;mel|FBpp0300413;mel|FBpp0303982;mel|FBpp0303981;mel|FBpp0112944;mel|FBpp0303984;mel|FBpp0112943;yak|FBpp0262597;mel|FBpp0303985;moj|FBpp0160363;mel|FBpp0303983…
F255	7	ana|FBpp0119348;yak|FBpp0269380;pse|FBpp0301092;moj|FBpp0171873;vir|FBpp0237801;sim|FBpp0217477;mel|FBpp0082704;moj|FBpp0168615;sim|FBpp0210104;pse|FBpp0278734;vir|FBpp0236877;sim|FBpp0215174;cea|71998892;moj|FBpp0167072;ana|FBpp0128074;vir|FBpp0231770;sim|FBpp0221367;ana|FBpp0128063;mel|FBpp0077757;vir|FBpp0231771;yak|FBpp0261216;mel|FBpp0070828;ana|FBpp0120322;mel|FBpp0289337;yak|FBpp0269625;vi…
F257	7	ana|FBpp0123166;mel|FBpp0088164;mel|FBpp0088163;mel|FBpp0088161;yak|FBpp0259515;pse|FBpp0273825;moj|FBpp0163278;vir|FBpp0232914;mel|FBpp0077451;mel|FBpp0077455;mel|FBpp0077453;mel|FBpp0077452;sim|FBpp0221559;yak|FBpp0263167;pse|FBpp0287762;moj|FBpp0164789;vir|FBpp0232323;ana|FBpp0123777;vir|FBpp0231709;ana|FBpp0118173;moj|FBpp0166514;moj|FBpp0163339;ana|FBpp0123339;mel|FBpp0088172;mel|FBpp0072036…
F258	7	ana|FBpp0120972;ana|FBpp0114771;moj|FBpp0171418;mel|FBpp0085694;mel|FBpp0290494;pse|FBpp0278057;vir|FBpp0234190;mel|FBpp0085696;sim|FBpp0209838;moj|FBpp0168135;mel|FBpp0085697;yak|FBpp0257036;cea|115532708;cea|115532710;mel|FBpp0078481;sim|FBpp0218156;pse|FBpp0298811;pse|FBpp0298812;pse|FBpp0281848;pse|FBpp0298810;sim|FBpp0218898;mel|FBpp0112923;mel|FBpp0082261;yak|FBpp0269447;mel|FBpp0112925;mel…
F260	7	ana|FBpp0121643;yak|FBpp0270901;mel|FBpp0306432;mel|FBpp0081369;sim|FBpp0216960;pse|FBpp0281828;vir|FBpp0224552;moj|FBpp0171749;pse|FBpp0275258;sim|FBpp0211354;yak|FBpp0266282;vir|FBpp0229479;mel|FBpp0076286;moj|FBpp0169109;ana|FBpp0115720;vir|FBpp0232659;yak|FBpp0267137;mel|FBpp0087206;moj|FBpp0162165;mel|FBpp0074958;vir|FBpp0227506;moj|FBpp0163198;sim|FBpp0210785;ana|FBpp0127086;yak|FBpp0258243…
F262	7	ana|FBpp0123492;pse|FBpp0291618;mel|FBpp0305348;mel|FBpp0073035;mel|FBpp0089269;mel|FBpp0073034;moj|FBpp0163489;moj|FBpp0161987;moj|FBpp0170743;ana|FBpp0113446;cea|25151716;mel|FBpp0070894;cea|32564339;vir|FBpp0230417;vir|FBpp0230485;yak|FBpp0263026;mel|FBpp0305700;sim|FBpp0211716;yak|FBpp0261482;sim|FBpp0211715;yak|FBpp0256322;yak|FBpp0263949;vir|FBpp0236258;sim|FBpp0222098;pse|FBpp0276130;mel|F…
F266	4	ana|FBpp0117133;ana|FBpp0123742;ana|FBpp0116227;ana|FBpp0117123;ana|FBpp0117117;ana|FBpp0117172;ana|FBpp0123755;ana|FBpp0123360;ana|FBpp0123359;ana|FBpp0122181;ana|FBpp0126630;ana|FBpp0126623;ana|FBpp0117140;ana|FBpp0122818;ana|FBpp0122781;ana|FBpp0117142;ana|FBpp0117141;ana|FBpp0119144;ana|FBpp0123756;ana|FBpp0114212;ana|FBpp0125073;ana|FBpp0122511;ana|FBpp0118037;ana|FBpp0117105;ana|FBpp0116054…
F267	7	pse|FBpp0275998;ana|FBpp0116964;vir|FBpp0236639;yak|FBpp0257842;mel|FBpp0292315;mel|FBpp0087309;mel|FBpp0293439;mel|FBpp0303451;mel|FBpp0293438;mel|FBpp0289805;sim|FBpp0209152;moj|FBpp0168560;ana|FBpp0118281;mel|FBpp0080568;mel|FBpp0080569;mel|FBpp0099721;pse|FBpp0280911;mel|FBpp0080566;mel|FBpp0099718;cea|193207741;moj|FBpp0171529;cea|71991924;cea|212645044;ana|FBpp0126572;mel|FBpp0306676;mel|FB…
F268	7	ana|FBpp0127808;mel|FBpp0288925;mel|FBpp0288924;mel|FBpp0288926;mel|FBpp0305257;pse|FBpp0274743;yak|FBpp0267036;sim|FBpp0212903;moj|FBpp0160717;vir|FBpp0228111;pse|FBpp0279161;yak|FBpp0270667;vir|FBpp0226414;moj|FBpp0162574;mel|FBpp0297739;sim|FBpp0221766;ana|FBpp0118775;mel|FBpp0289380;moj|FBpp0167393;vir|FBpp0229049;pse|FBpp0285653;yak|FBpp0263438;mel|FBpp0088584;ana|FBpp0118887;vir|FBpp0233103…
F270	7	ana|FBpp0117723;mel|FBpp0291369;yak|FBpp0264420;pse|FBpp0287799;mel|FBpp0291368;mel|FBpp0291367;mel|FBpp0291366;vir|FBpp0237705;sim|FBpp0220367;moj|FBpp0171943;cea|17566422;ana|FBpp0114405;vir|FBpp0234645;moj|FBpp0169492;pse|FBpp0277897;mel|FBpp0290569;mel|FBpp0087897;yak|FBpp0268333;ana|FBpp0116833;mel|FBpp0087924;mel|FBpp0087923;mel|FBpp0087922;mel|FBpp0087921;sim|FBpp0208918;pse|FBpp0307544;ya…
F272	7	ana|FBpp0117548;sim|FBpp0220785;mel|FBpp0079346;yak|FBpp0255794;pse|FBpp0285784;pse|FBpp0285783;pse|FBpp0285781;mel|FBpp0292117;pse|FBpp0285782;mel|FBpp0079343;sim|FBpp0220781;yak|FBpp0255762;yak|FBpp0255783;mel|FBpp0079344;yak|FBpp0255773;ana|FBpp0117543;ana|FBpp0117546;ana|FBpp0117544;ana|FBpp0117545;ana|FBpp0117547;vir|FBpp0226229;moj|FBpp0162668;sim|FBpp0220656;yak|FBpp0258614;ana|FBpp0117286…
F276	7	ana|FBpp0115314;ana|FBpp0115987;ana|FBpp0115316;yak|FBpp0264369;mel|FBpp0087356;mel|FBpp0087354;pse|FBpp0277801;mel|FBpp0087406;sim|FBpp0224387;vir|FBpp0234564;sim|FBpp0224385;moj|FBpp0169415;mel|FBpp0077368;yak|FBpp0259992;moj|FBpp0166785;sim|FBpp0221194;pse|FBpp0287905;ana|FBpp0118102;vir|FBpp0232328;cea|25153706;sim|FBpp0209140;yak|FBpp0266528;mel|FBpp0075397;sim|FBpp0212933;yak|FBpp0267240;vi…
F277	7	ana|FBpp0121426;mel|FBpp0290682;pse|FBpp0277390;mel|FBpp0290686;pse|FBpp0300760;mel|FBpp0112298;mel|FBpp0112296;mel|FBpp0290684;vir|FBpp0224614;moj|FBpp0159563;mel|FBpp0307223;mel|FBpp0307222;mel|FBpp0290685;mel|FBpp0307224;vir|FBpp0224615;mel|FBpp0112300;mel|FBpp0084301;pse|FBpp0284561;moj|FBpp0159564;ana|FBpp0121427;yak|FBpp0255681;yak|FBpp0255682;sim|FBpp0216578;mel|FBpp0291363;yak|FBpp0260460…
F279	7	ana|FBpp0126939;yak|FBpp0266946;mel|FBpp0075604;sim|FBpp0212816;pse|FBpp0273394;vir|FBpp0228395;moj|FBpp0162862;ana|FBpp0126937;moj|FBpp0162858;yak|FBpp0266943;moj|FBpp0162709;vir|FBpp0228393;pse|FBpp0287034;pse|FBpp0275079;sim|FBpp0212814;sim|FBpp0213185;mel|FBpp0074836;pse|FBpp0286134;yak|FBpp0264591;vir|FBpp0226270;ana|FBpp0126846;mel|FBpp0075602;vir|FBpp0227941;moj|FBpp0161040;ana|FBpp0113987…
F280	7	ana|FBpp0116837;sim|FBpp0208923;sim|FBpp0208922;pse|FBpp0276188;pse|FBpp0276186;mel|FBpp0293655;moj|FBpp0169007;vir|FBpp0229531;yak|FBpp0264169;vir|FBpp0236403;pse|FBpp0276076;pse|FBpp0307352;moj|FBpp0170279;mel|FBpp0086926;yak|FBpp0258423;sim|FBpp0224207;mel|FBpp0305107;mel|FBpp0086927;ana|FBpp0115191;sim|FBpp0224206;ana|FBpp0115189;mel|FBpp0305105;mel|FBpp0088817;mel|FBpp0088812;mel|FBpp0088816…
F281	7	ana|FBpp0116321;mel|FBpp0086085;yak|FBpp0256681;sim|FBpp0209677;pse|FBpp0277626;vir|FBpp0236368;ana|FBpp0116317;vir|FBpp0234799;moj|FBpp0167801;moj|FBpp0167800;pse|FBpp0277625;mel|FBpp0086082;vir|FBpp0234798;vir|FBpp0234795;sim|FBpp0209676;yak|FBpp0256679;pse|FBpp0277624;pse|FBpp0279763;mel|FBpp0086084;mel|FBpp0086083;sim|FBpp0209675;yak|FBpp0256680;vir|FBpp0234796;vir|FBpp0234793;ana|FBpp0116320…
F283	7	cea|71985454;moj|FBpp0159834;vir|FBpp0237387;cea|71985465;pse|FBpp0297019;pse|FBpp0297020;cea|71985449;mel|FBpp0306400;mel|FBpp0306406;yak|FBpp0271437;mel|FBpp0306407;mel|FBpp0306404;mel|FBpp0306403;pse|FBpp0297018;mel|FBpp0306401;ana|FBpp0121320;sim|FBpp0218801;mel|FBpp0306402;moj|FBpp0173100;vir|FBpp0238393;mel|FBpp0293555;mel|FBpp0293554;pse|FBpp0281060;mel|FBpp0293559;mel|FBpp0293552;mel|FBpp…
F285	7	ana|FBpp0117877;sim|FBpp0220815;yak|FBpp0256045;pse|FBpp0279448;mel|FBpp0079327;moj|FBpp0162215;vir|FBpp0225945;cea|17508313;yak|FBpp0257641;mel|FBpp0080855;sim|FBpp0220138;vir|FBpp0229099;ana|FBpp0118669;pse|FBpp0285725;moj|FBpp0167409;cea|17552324;pse|FBpp0276560;vir|FBpp0235098;yak|FBpp0257408;mel|FBpp0087084;moj|FBpp0170177;ana|FBpp0115478;cea|17555344;yak|FBpp0270128;pse|FBpp0281001;moj|FBpp…
F286	7	cea|193202572;cea|193202570;ana|FBpp0127294;mel|FBpp0075268;sim|FBpp0212984;pse|FBpp0286027;yak|FBpp0267881;yak|FBpp0267885;moj|FBpp0161093;vir|FBpp0227989;pse|FBpp0286032;mel|FBpp0305753;mel|FBpp0075271;sim|FBpp0212987;ana|FBpp0127297;yak|FBpp0267888;yak|FBpp0267884;moj|FBpp0161095;vir|FBpp0227991;pse|FBpp0286028;moj|FBpp0161094;mel|FBpp0305752;mel|FBpp0075269;ana|FBpp0127295;yak|FBpp0267882;yak…
F287	7	pse|FBpp0274981;ana|FBpp0113559;sim|FBpp0210930;yak|FBpp0268139;mel|FBpp0075282;vir|FBpp0226198;cea|17537127;moj|FBpp0162638;pse|FBpp0274544;yak|FBpp0264813;ana|FBpp0121495;yak|FBpp0269327;mel|FBpp0082601;sim|FBpp0217431;pse|FBpp0282549;vir|FBpp0237301;moj|FBpp0172442;cea|17537519;sim|FBpp0210929;cea|71995032;cea|86563272;sim|FBpp0218947;moj|FBpp0163170;ana|FBpp0127154;moj|FBpp0162543;yak|FBpp026…
F289	7	ana|FBpp0118398;sim|FBpp0220176;yak|FBpp0257677;mel|FBpp0304830;mel|FBpp0080705;pse|FBpp0272543;vir|FBpp0232408;moj|FBpp0166449;cea|71984122;pse|FBpp0275101;pse|FBpp0275086;pse|FBpp0275087;moj|FBpp0170437;vir|FBpp0235239;yak|FBpp0256646;mel|FBpp0086205;sim|FBpp0209640;ana|FBpp0114620;cea|17551876;pse|FBpp0276612;yak|FBpp0257510;ana|FBpp0116117;moj|FBpp0167772;sim|FBpp0209327;mel|FBpp0305104;mel|F…
F290	7	pse|FBpp0287804;ana|FBpp0121363;sim|FBpp0218616;mel|FBpp0303065;mel|FBpp0293548;mel|FBpp0293547;mel|FBpp0293546;yak|FBpp0270259;pse|FBpp0301261;pse|FBpp0301260;mel|FBpp0293549;pse|FBpp0301262;moj|FBpp0172849;vir|FBpp0239125;cea|115534168;yak|FBpp0262113;ana|FBpp0121364;yak|FBpp0270260;pse|FBpp0301263;mel|FBpp0293550;moj|FBpp0172850;vir|FBpp0239126;sim|FBpp0218617;cea|71996938;cea|193211210;cea|71…
F291	7	ana|FBpp0113361;yak|FBpp0264918;mel|FBpp0074978;sim|FBpp0213105;vir|FBpp0226748;pse|FBpp0274257;moj|FBpp0161652;cea|17544050;vir|FBpp0236436;ana|FBpp0121527;moj|FBpp0173399;vir|FBpp0224946;moj|FBpp0161437;mel|FBpp0305546;mel|FBpp0081042;yak|FBpp0257923;sim|FBpp0222720;pse|FBpp0287853;ana|FBpp0117519;pse|FBpp0284023;vir|FBpp0232266;sim|FBpp0223953;mel|FBpp0081318;yak|FBpp0270870;mel|FBpp0086327;mo…
F292	7	mel|FBpp0072541;sim|FBpp0211903;yak|FBpp0265998;mel|FBpp0089283;mel|FBpp0072542;mel|FBpp0072543;vir|FBpp0227121;vir|FBpp0227119;pse|FBpp0277217;mel|FBpp0085412;ana|FBpp0117037;moj|FBpp0169875;yak|FBpp0256307;mel|FBpp0088792;pse|FBpp0274908;yak|FBpp0266644;mel|FBpp0306189;mel|FBpp0088790;mel|FBpp0088791;vir|FBpp0234824;ana|FBpp0113846;moj|FBpp0162092;vir|FBpp0227433;sim|FBpp0208761;cea|25151215;ce…
F294	7	ana|FBpp0119462;mel|FBpp0084728;sim|FBpp0219807;yak|FBpp0268834;vir|FBpp0224950;moj|FBpp0173403;pse|FBpp0291271;mel|FBpp0290731;pse|FBpp0302041;cea|17562588;cea|17542632;cea|17542634;vir|FBpp0231296;mel|FBpp0289214;mel|FBpp0289213;cea|193209737;vir|FBpp0235433;cea|71986421;yak|FBpp0256640;mel|FBpp0293606;moj|FBpp0170380;ana|FBpp0114616;mel|FBpp0293607;mel|FBpp0111731;mel|FBpp0086197;mel|FBpp03042…
F295	7	ana|FBpp0124277;mel|FBpp0080996;mel|FBpp0080995;yak|FBpp0257907;mel|FBpp0289190;mel|FBpp0306288;sim|FBpp0222703;mel|FBpp0297157;mel|FBpp0297158;vir|FBpp0230552;mel|FBpp0289186;mel|FBpp0289188;moj|FBpp0170281;pse|FBpp0278870;mel|FBpp0306290;mel|FBpp0306289;mel|FBpp0289189;mel|FBpp0289187;cea|71999817;cea|71999819;cea|71999821;cea|71980847;cea|71987535;cea|71987537;cea|71990932;cea|71990924;cea|251…
F297	7	yak|FBpp0259539;cea|71981411;pse|FBpp0272478;cea|17542700;cea|25145251;cea|71981389;mel|FBpp0292237;cea|71981414;mel|FBpp0292236;mel|FBpp0292230;mel|FBpp0292240;mel|FBpp0292233;mel|FBpp0292241;mel|FBpp0292231;mel|FBpp0306185;mel|FBpp0292242;mel|FBpp0292243;mel|FBpp0292234;mel|FBpp0292232;mel|FBpp0289724;mel|FBpp0088239;mel|FBpp0088238;mel|FBpp0088240;sim|FBpp0211440;yak|FBpp0265405;ana|FBpp012696…
F298	7	moj|FBpp0174029;yak|FBpp0255977;mel|FBpp0085204;ana|FBpp0120681;pse|FBpp0281887;vir|FBpp0238874;pse|FBpp0276836;cea|71997995;ana|FBpp0123468;yak|FBpp0262379;mel|FBpp0306396;mel|FBpp0306393;mel|FBpp0074531;mel|FBpp0306394;mel|FBpp0306395;pse|FBpp0272841;vir|FBpp0229992;moj|FBpp0170930;sim|FBpp0213973;pse|FBpp0277220;vir|FBpp0234826;moj|FBpp0169877;mel|FBpp0110407;cea|115533182;cea|25148780;mel|FBp…
F299	7	mel|FBpp0300436;yak|FBpp0265092;ana|FBpp0125456;sim|FBpp0211084;mel|FBpp0075632;moj|FBpp0165578;sim|FBpp0215206;yak|FBpp0261765;mel|FBpp0290538;mel|FBpp0111616;mel|FBpp0292303;pse|FBpp0272960;cea|86563228;cea|86563230;vir|FBpp0231147;moj|FBpp0167546;vir|FBpp0234171;pse|FBpp0291594;pse|FBpp0291595;pse|FBpp0291593;pse|FBpp0277819;ana|FBpp0116624;mel|FBpp0113120;mel|FBpp0086170;yak|FBpp0259233;sim|F…
F302	7	ana|FBpp0122321;mel|FBpp0071192;yak|FBpp0260810;pse|FBpp0273363;sim|FBpp0215316;vir|FBpp0233306;moj|FBpp0164298;pse|FBpp0280931;vir|FBpp0227263;moj|FBpp0165811;pse|FBpp0286774;yak|FBpp0266447;mel|FBpp0073091;sim|FBpp0212237;mel|FBpp0305744;mel|FBpp0289998;mel|FBpp0073093;ana|FBpp0128253;moj|FBpp0168981;vir|FBpp0232645;pse|FBpp0275892;sim|FBpp0224237;ana|FBpp0115640;yak|FBpp0258453;mel|FBpp0087058…
F303	7	ana|FBpp0122663;yak|FBpp0262005;mel|FBpp0294034;mel|FBpp0070339;mel|FBpp0070338;mel|FBpp0070337;mel|FBpp0304832;sim|FBpp0214803;pse|FBpp0284987;vir|FBpp0233552;moj|FBpp0170974;cea|17559490;sim|FBpp0222273;mel|FBpp0305437;yak|FBpp0263633;mel|FBpp0080019;pse|FBpp0287408;cea|71984873;cea|72003666;mel|FBpp0289743;mel|FBpp0289742;mel|FBpp0289741;mel|FBpp0289740;mel|FBpp0288907;mel|FBpp0289738;ana|FBpp…
F305	7	ana|FBpp0114349;yak|FBpp0258343;mel|FBpp0086747;pse|FBpp0276548;moj|FBpp0167664;mel|FBpp0086745;mel|FBpp0086746;mel|FBpp0086744;mel|FBpp0086742;mel|FBpp0271734;mel|FBpp0271733;mel|FBpp0271731;mel|FBpp0293391;mel|FBpp0271730;mel|FBpp0290808;mel|FBpp0290807;mel|FBpp0290806;mel|FBpp0293389;mel|FBpp0293392;mel|FBpp0293390;mel|FBpp0293388;mel|FBpp0291176;mel|FBpp0086743;mel|FBpp0293393;mel|FBpp0293387…
F306	7	ana|FBpp0122269;cea|71984092;mel|FBpp0073340;mel|FBpp0089351;mel|FBpp0290503;vir|FBpp0229661;mel|FBpp0111725;mel|FBpp0089353;yak|FBpp0260942;mel|FBpp0300431;mel|FBpp0303416;mel|FBpp0305460;mel|FBpp0300432;mel|FBpp0089352;mel|FBpp0305459;mel|FBpp0290504;mel|FBpp0073342;mel|FBpp0073341;mel|FBpp0089350;mel|FBpp0111724;moj|FBpp0164933;pse|FBpp0281553;cea|17557440;yak|FBpp0258059;ana|FBpp0117739;pse|F…
F307	7	ana|FBpp0121915;mel|FBpp0084496;pse|FBpp0292758;mel|FBpp0084494;pse|FBpp0292757;yak|FBpp0255589;moj|FBpp0159629;vir|FBpp0225043;mel|FBpp0084495;pse|FBpp0292759;sim|FBpp0216487;sim|FBpp0213533;yak|FBpp0255588;pse|FBpp0292751;ana|FBpp0126138;moj|FBpp0173512;vir|FBpp0237490;ana|FBpp0121916;yak|FBpp0255593;sim|FBpp0216493;mel|FBpp0293587;mel|FBpp0112209;ana|FBpp0124106;pse|FBpp0272913;moj|FBpp0165706…
F309	7	pse|FBpp0272516;mel|FBpp0089328;ana|FBpp0123800;yak|FBpp0259529;mel|FBpp0088205;moj|FBpp0163257;vir|FBpp0227386;mel|FBpp0296938;mel|FBpp0088202;cea|115534548;cea|71987901;cea|71987893;cea|71985460;mel|FBpp0304523;moj|FBpp0167124;pse|FBpp0287531;yak|FBpp0260037;sim|FBpp0221204;mel|FBpp0077410;mel|FBpp0077412;mel|FBpp0077411;vir|FBpp0231832;ana|FBpp0117063;ana|FBpp0117996;yak|FBpp0257810;moj|FBpp01…
F310	7	ana|FBpp0117782;mel|FBpp0079136;mel|FBpp0079133;mel|FBpp0307460;mel|FBpp0307461;mel|FBpp0079134;pse|FBpp0280170;yak|FBpp0263353;sim|FBpp0220881;moj|FBpp0165729;vir|FBpp0230642;yak|FBpp0264390;sim|FBpp0220335;mel|FBpp0080369;moj|FBpp0161537;ana|FBpp0118161;mel|FBpp0303747;yak|FBpp0258280;mel|FBpp0080795;vir|FBpp0232646;mel|FBpp0303746;mel|FBpp0303748;ana|FBpp0117441;pse|FBpp0279076;sim|FBpp0222625…
F311	7	ana|FBpp0121645;pse|FBpp0281831;mel|FBpp0081255;sim|FBpp0218361;yak|FBpp0269965;moj|FBpp0171751;vir|FBpp0224554;mel|FBpp0293247;mel|FBpp0289909;yak|FBpp0270770;ana|FBpp0119755;pse|FBpp0284152;cea|17540630;cea|193203249;sim|FBpp0217851;cea|17561718;cea|17566484;cea|193203140;pse|FBpp0280315;yak|FBpp0269365;cea|71988744;pse|FBpp0287895;mel|FBpp0290929;moj|FBpp0159977;vir|FBpp0232697;sim|FBpp0210403…
F312	7	cea|115532412;cea|71997197;cea|71997225;cea|71997215;cea|71997221;sim|FBpp0224134;mel|FBpp0306508;sim|FBpp0214079;yak|FBpp0258342;cea|71999957;cea|71999955;sim|FBpp0212160;pse|FBpp0280118;mel|FBpp0304677;mel|FBpp0292450;mel|FBpp0292451;mel|FBpp0304678;mel|FBpp0292447;mel|FBpp0292445;mel|FBpp0304676;vir|FBpp0225575;ana|FBpp0117570;yak|FBpp0256356;moj|FBpp0170580;moj|FBpp0172321;sim|FBpp0213573;cea…
F314	7	ana|FBpp0117671;mel|FBpp0304645;mel|FBpp0099794;mel|FBpp0079009;yak|FBpp0263412;pse|FBpp0278941;sim|FBpp0220942;vir|FBpp0230075;moj|FBpp0166515;mel|FBpp0099793;mel|FBpp0079010;mel|FBpp0079011;ana|FBpp0117524;yak|FBpp0257928;mel|FBpp0305547;mel|FBpp0081049;mel|FBpp0081048;mel|FBpp0081047;mel|FBpp0081046;pse|FBpp0287857;vir|FBpp0232270;moj|FBpp0161481;ana|FBpp0117672;pse|FBpp0278942;moj|FBpp0166516…
F317	7	ana|FBpp0120206;yak|FBpp0268814;sim|FBpp0219786;mel|FBpp0303335;mel|FBpp0303336;mel|FBpp0303337;pse|FBpp0302043;moj|FBpp0172529;vir|FBpp0238585;vir|FBpp0237005;moj|FBpp0172289;mel|FBpp0083850;pse|FBpp0283872;mel|FBpp0293271;pse|FBpp0302033;yak|FBpp0255406;ana|FBpp0119455;sim|FBpp0219442;cea|17538408;sim|FBpp0219441;mel|FBpp0304510;mel|FBpp0303566;mel|FBpp0303569;mel|FBpp0303571;mel|FBpp0303568;me…
F320	7	ana|FBpp0113757;mel|FBpp0298313;mel|FBpp0298312;mel|FBpp0298311;mel|FBpp0298310;yak|FBpp0266435;pse|FBpp0287126;moj|FBpp0165800;vir|FBpp0227252;sim|FBpp0212226;mel|FBpp0070713;mel|FBpp0288863;moj|FBpp0164490;ana|FBpp0124522;pse|FBpp0272936;vir|FBpp0231263;sim|FBpp0215123;moj|FBpp0170590;ana|FBpp0128137;moj|FBpp0161395;vir|FBpp0227869;pse|FBpp0274434;yak|FBpp0265907;mel|FBpp0293022;sim|FBpp0211824…
F324	7	ana|FBpp0124474;mel|FBpp0303594;mel|FBpp0303595;yak|FBpp0261811;sim|FBpp0214650;vir|FBpp0233656;moj|FBpp0164873;pse|FBpp0272633;ana|FBpp0124473;sim|FBpp0214649;yak|FBpp0261810;pse|FBpp0272632;vir|FBpp0233655;moj|FBpp0164872;ana|FBpp0124475;yak|FBpp0261813;pse|FBpp0272634;vir|FBpp0233657;sim|FBpp0214651;moj|FBpp0164874;pse|FBpp0287590;mel|FBpp0077295;ana|FBpp0125644;mel|FBpp0077296;yak|FBpp0259926…
F325	7	ana|FBpp0116804;mel|FBpp0072200;yak|FBpp0259414;sim|FBpp0210259;pse|FBpp0275801;vir|FBpp0235146;moj|FBpp0168122;moj|FBpp0165652;pse|FBpp0273461;sim|FBpp0213981;mel|FBpp0300338;mel|FBpp0074549;ana|FBpp0123679;vir|FBpp0225665;moj|FBpp0160785;cea|71986051;mel|FBpp0076311;pse|FBpp0285984;sim|FBpp0212535;cea|17550882;yak|FBpp0269076;sim|FBpp0216888;mel|FBpp0290012;mel|FBpp0083588;ana|FBpp0120145;vir|F…
F328	7	ana|FBpp0113985;mel|FBpp0074813;pse|FBpp0286132;yak|FBpp0267545;moj|FBpp0161035;vir|FBpp0227938;sim|FBpp0216315;yak|FBpp0267802;yak|FBpp0267543;mel|FBpp0074812;mel|FBpp0074809;ana|FBpp0113983;mel|FBpp0304897;mel|FBpp0074811;mel|FBpp0074810;sim|FBpp0210714;vir|FBpp0227936;pse|FBpp0286130;moj|FBpp0161033;moj|FBpp0170019;ana|FBpp0115125;vir|FBpp0234952;mel|FBpp0071495;vir|FBpp0235575;pse|FBpp0278689…
F331	7	ana|FBpp0115652;pse|FBpp0277246;mel|FBpp0072151;sim|FBpp0223415;yak|FBpp0256542;moj|FBpp0167967;vir|FBpp0236191;cea|17553930;cea|17507971;vir|FBpp0236165;yak|FBpp0257227;pse|FBpp0271994;yak|FBpp0258690;sim|FBpp0223573;mel|FBpp0071591;mel|FBpp0071590;vir|FBpp0235021;moj|FBpp0170084;ana|FBpp0114814;sim|FBpp0210024;mel|FBpp0290624;mel|FBpp0071626;mel|FBpp0071625;moj|FBpp0167945;ana|FBpp0116457;pse|F…
F334	7	ana|FBpp0117579;mel|FBpp0289297;mel|FBpp0078706;yak|FBpp0270390;sim|FBpp0221736;mel|FBpp0078705;pse|FBpp0280699;moj|FBpp0166842;vir|FBpp0231956;cea|17534989;cea|17559800;ana|FBpp0115850;pse|FBpp0277758;vir|FBpp0236093;mel|FBpp0086334;moj|FBpp0167877;yak|FBpp0265396;mel|FBpp0076495;moj|FBpp0161410;mel|FBpp0289727;sim|FBpp0211434;pse|FBpp0286711;mel|FBpp0304390;mel|FBpp0076497;sim|FBpp0213628;yak|F…
F335	7	ana|FBpp0122033;mel|FBpp0081800;sim|FBpp0217125;yak|FBpp0271071;sim|FBpp0218304;mel|FBpp0081141;pse|FBpp0281665;ana|FBpp0120384;yak|FBpp0269898;vir|FBpp0229816;vir|FBpp0237635;moj|FBpp0172151;moj|FBpp0172155;vir|FBpp0237636;moj|FBpp0172153;pse|FBpp0301916;pse|FBpp0284867;pse|FBpp0301867;cea|17562876;yak|FBpp0259980;cea|17562878;yak|FBpp0270650;mel|FBpp0083236;mel|FBpp0271767;mel|FBpp0083237;ana|F…
F337	7	ana|FBpp0116119;pse|FBpp0307329;mel|FBpp0306828;pse|FBpp0307330;sim|FBpp0209332;yak|FBpp0257514;mel|FBpp0086899;mel|FBpp0086900;vir|FBpp0235643;moj|FBpp0169190;mel|FBpp0111817;mel|FBpp0288389;mel|FBpp0088303;yak|FBpp0259507;moj|FBpp0163323;pse|FBpp0272390;vir|FBpp0235641;ana|FBpp0121926;cea|71992747;cea|71992752;cea|212645481;cea|212645483;cea|212645485;pse|FBpp0282113;mel|FBpp0088566;sim|FBpp021…
F340	7	ana|FBpp0119806;yak|FBpp0255093;mel|FBpp0082000;sim|FBpp0219035;mel|FBpp0290245;pse|FBpp0301250;mel|FBpp0082002;moj|FBpp0173299;pse|FBpp0301249;pse|FBpp0301252;vir|FBpp0225318;mel|FBpp0082001;pse|FBpp0301251;mel|FBpp0289849;mel|FBpp0112303;pse|FBpp0301248;vir|FBpp0225319;cea|71985141;cea|71985148;cea|71980824;cea|71980828;cea|71980820;cea|71996455;cea|71996452;cea|71995819;cea|71995812;pse|FBpp02…
F341	7	mel|FBpp0110217;mel|FBpp0306629;mel|FBpp0110218;mel|FBpp0110219;ana|FBpp0119746;mel|FBpp0306631;mel|FBpp0083179;mel|FBpp0083178;pse|FBpp0301943;mel|FBpp0083180;mel|FBpp0306632;pse|FBpp0301944;vir|FBpp0237144;moj|FBpp0172322;yak|FBpp0270619;mel|FBpp0110215;sim|FBpp0217696;pse|FBpp0301945;mel|FBpp0110216;sim|FBpp0217697;mel|FBpp0306630;pse|FBpp0301946;ana|FBpp0115705;moj|FBpp0168888;pse|FBpp0307314…
F342	7	vir|FBpp0225384;pse|FBpp0282744;ana|FBpp0121774;vir|FBpp0237351;moj|FBpp0159794;pse|FBpp0281837;sim|FBpp0219776;mel|FBpp0306562;mel|FBpp0302741;mel|FBpp0289817;mel|FBpp0082316;moj|FBpp0159909;yak|FBpp0269436;ana|FBpp0120560;mel|FBpp0084672;mel|FBpp0084671;vir|FBpp0237528;mel|FBpp0084668;mel|FBpp0084670;mel|FBpp0084669;mel|FBpp0084667;yak|FBpp0268801;pse|FBpp0273965;pse|FBpp0285131;sim|FBpp0223407…
F343	7	ana|FBpp0114457;yak|FBpp0259071;mel|FBpp0291082;mel|FBpp0100058;sim|FBpp0223940;mel|FBpp0100061;mel|FBpp0291081;pse|FBpp0277529;pse|FBpp0277528;moj|FBpp0168229;sim|FBpp0223939;ana|FBpp0114456;yak|FBpp0259070;mel|FBpp0291083;mel|FBpp0100154;mel|FBpp0100153;mel|FBpp0084480;mel|FBpp0290921;mel|FBpp0290922;yak|FBpp0268730;ana|FBpp0126472;pse|FBpp0283595;pse|FBpp0292747;pse|FBpp0292748;pse|FBpp0297820…
F344	7	vir|FBpp0232277;moj|FBpp0166881;yak|FBpp0263848;mel|FBpp0292900;mel|FBpp0292899;mel|FBpp0079407;sim|FBpp0222003;ana|FBpp0125922;pse|FBpp0279135;mel|FBpp0289198;mel|FBpp0289199;mel|FBpp0307245;mel|FBpp0289196;mel|FBpp0290285;vir|FBpp0236327;yak|FBpp0256379;pse|FBpp0272490;ana|FBpp0124694;moj|FBpp0168093;vir|FBpp0239091;ana|FBpp0119974;moj|FBpp0172197;sim|FBpp0219647;pse|FBpp0281683;mel|FBpp0084314…
F345	7	ana|FBpp0116381;ana|FBpp0116384;yak|FBpp0264148;mel|FBpp0087994;vir|FBpp0236523;yak|FBpp0264151;ana|FBpp0116385;vir|FBpp0236522;sim|FBpp0208900;mel|FBpp0087995;yak|FBpp0264150;mel|FBpp0087997;sim|FBpp0208901;sim|FBpp0208902;mel|FBpp0087996;yak|FBpp0264149;ana|FBpp0116382;pse|FBpp0277734;yak|FBpp0261758;mel|FBpp0303812;mel|FBpp0303811;mel|FBpp0070869;mel|FBpp0070868;ana|FBpp0124110;vir|FBpp0231484…
F346	7	ana|FBpp0127867;yak|FBpp0266728;mel|FBpp0076050;mel|FBpp0076048;pse|FBpp0274196;mel|FBpp0076052;vir|FBpp0226544;mel|FBpp0076056;moj|FBpp0162249;mel|FBpp0304232;mel|FBpp0076053;mel|FBpp0076049;mel|FBpp0076047;mel|FBpp0076046;mel|FBpp0076054;mel|FBpp0076055;mel|FBpp0076051;mel|FBpp0290446;cea|17507499;cea|212642111;cea|212642113;yak|FBpp0263378;ana|FBpp0117224;mel|FBpp0304053;pse|FBpp0280349;mel|FB…
F347	7	cea|71996268;cea|25143518;pse|FBpp0277245;mel|FBpp0305321;sim|FBpp0212505;vir|FBpp0227466;ana|FBpp0127526;moj|FBpp0162125;yak|FBpp0265762;mel|FBpp0305320;mel|FBpp0305319;mel|FBpp0293742;mel|FBpp0293741;mel|FBpp0305318;mel|FBpp0305317;mel|FBpp0293740;sim|FBpp0213088;cea|17564928;ana|FBpp0121352;cea|133931081;sim|FBpp0212506;vir|FBpp0228216;cea|17556911;moj|FBpp0161141;cea|25152671;ana|FBpp0114060;…
F349	7	ana|FBpp0119678;ana|FBpp0119675;yak|FBpp0271376;mel|FBpp0082605;sim|FBpp0218738;pse|FBpp0280982;pse|FBpp0280981;ana|FBpp0119674;yak|FBpp0271375;pse|FBpp0277691;vir|FBpp0224730;mel|FBpp0082604;sim|FBpp0218737;vir|FBpp0224729;pse|FBpp0280984;moj|FBpp0171811;sim|FBpp0218739;moj|FBpp0159369;yak|FBpp0271377;vir|FBpp0237788;mel|FBpp0082607;vir|FBpp0224731;pse|FBpp0280985;sim|FBpp0218740;ana|FBpp0119677…
F350	7	ana|FBpp0121342;moj|FBpp0173641;vir|FBpp0228699;pse|FBpp0297852;yak|FBpp0269432;mel|FBpp0306595;pse|FBpp0282289;pse|FBpp0297853;mel|FBpp0306594;mel|FBpp0306596;mel|FBpp0111850;mel|FBpp0111851;mel|FBpp0306593;mel|FBpp0111852;mel|FBpp0082311;mel|FBpp0082312;sim|FBpp0214433;mel|FBpp0071392;cea|71985928;vir|FBpp0231024;moj|FBpp0170320;sim|FBpp0209899;vir|FBpp0235368;mel|FBpp0085624;pse|FBpp0275840;ya…
F351	7	ana|FBpp0121689;yak|FBpp0269406;sim|FBpp0217502;pse|FBpp0281499;mel|FBpp0082740;vir|FBpp0238160;moj|FBpp0171771;ana|FBpp0117708;yak|FBpp0258812;sim|FBpp0221805;pse|FBpp0285624;vir|FBpp0227223;mel|FBpp0078881;mel|FBpp0303666;mel|FBpp0303665;mel|FBpp0078880;moj|FBpp0160748;ana|FBpp0117257;mel|FBpp0079777;mel|FBpp0099922;mel|FBpp0099925;yak|FBpp0258305;sim|FBpp0220625;pse|FBpp0287477;moj|FBpp0167029…
F352	7	ana|FBpp0128474;mel|FBpp0289377;mel|FBpp0271870;sim|FBpp0212723;mel|FBpp0271871;pse|FBpp0274183;yak|FBpp0266848;moj|FBpp0162935;vir|FBpp0228478;vir|FBpp0236094;moj|FBpp0167878;ana|FBpp0115851;pse|FBpp0276375;sim|FBpp0223959;mel|FBpp0086335;yak|FBpp0259096;pse|FBpp0279749;vir|FBpp0231858;ana|FBpp0119062;sim|FBpp0221289;moj|FBpp0162943;yak|FBpp0260344;mel|FBpp0293139;mel|FBpp0306859;mel|FBpp0077561…
F353	7	yak|FBpp0263972;mel|FBpp0297914;mel|FBpp0297913;mel|FBpp0297912;mel|FBpp0078863;mel|FBpp0078862;moj|FBpp0160517;pse|FBpp0279225;ana|FBpp0117481;sim|FBpp0221017;sim|FBpp0222768;mel|FBpp0078401;sim|FBpp0218006;vir|FBpp0225528;moj|FBpp0173171;ana|FBpp0123957;vir|FBpp0226954;pse|FBpp0300772;cea|193205161;ana|FBpp0114423;sim|FBpp0208614;yak|FBpp0268540;mel|FBpp0087961;mel|FBpp0301578;vir|FBpp0232839;p…
F355	7	ana|FBpp0114819;yak|FBpp0258695;mel|FBpp0071596;sim|FBpp0223577;pse|FBpp0277453;vir|FBpp0235734;vir|FBpp0229334;moj|FBpp0168160;cea|17555358;pse|FBpp0287604;vir|FBpp0232107;moj|FBpp0167135;ana|FBpp0117949;yak|FBpp0263742;sim|FBpp0221904;mel|FBpp0079164;moj|FBpp0163548;vir|FBpp0233802;moj|FBpp0164691;pse|FBpp0272588;vir|FBpp0231702;ana|FBpp0124919;mel|FBpp0305945;mel|FBpp0303139;mel|FBpp0111840;me…
F356	7	moj|FBpp0162448;pse|FBpp0287348;vir|FBpp0232593;mel|FBpp0291871;yak|FBpp0264037;sim|FBpp0211538;mel|FBpp0291875;mel|FBpp0291874;mel|FBpp0291873;mel|FBpp0291872;ana|FBpp0117474;moj|FBpp0162030;sim|FBpp0210429;vir|FBpp0225552;yak|FBpp0259641;moj|FBpp0170563;sim|FBpp0221892;mel|FBpp0293600;mel|FBpp0079114;mel|FBpp0079113;yak|FBpp0265866;ana|FBpp0128336;cea|25147368;moj|FBpp0162469;pse|FBpp0287175;si…
F357	7	ana|FBpp0122480;mel|FBpp0073423;sim|FBpp0214349;pse|FBpp0274254;yak|FBpp0261738;vir|FBpp0229679;moj|FBpp0164951;pse|FBpp0273617;moj|FBpp0164563;vir|FBpp0233735;yak|FBpp0262640;mel|FBpp0111908;mel|FBpp0074112;mel|FBpp0074111;mel|FBpp0111907;mel|FBpp0074110;ana|FBpp0124942;sim|FBpp0215715;mel|FBpp0307256;cea|17506189;moj|FBpp0164802;vir|FBpp0229606;yak|FBpp0260527;mel|FBpp0074393;pse|FBpp0272208;an…
F359	7	ana|FBpp0119953;mel|FBpp0082978;moj|FBpp0172937;mel|FBpp0082977;mel|FBpp0307570;mel|FBpp0288759;pse|FBpp0291954;pse|FBpp0291955;mel|FBpp0307569;mel|FBpp0293571;mel|FBpp0293570;mel|FBpp0293569;mel|FBpp0082974;mel|FBpp0082975;mel|FBpp0297601;mel|FBpp0288758;mel|FBpp0082976;vir|FBpp0237695;pse|FBpp0291953;yak|FBpp0270526;mel|FBpp0288760;cea|193207258;cea|17557914;cea|17557912;ana|FBpp0121897;moj|FBp…
F362	7	ana|FBpp0121037;yak|FBpp0261887;yak|FBpp0271003;mel|FBpp0081620;sim|FBpp0217053;mel|FBpp0306741;pse|FBpp0282160;vir|FBpp0237471;ana|FBpp0122655;mel|FBpp0070595;pse|FBpp0275458;moj|FBpp0173492;vir|FBpp0230299;moj|FBpp0170920;cea|17558280;cea|17558278;cea|193207372;pse|FBpp0285894;pse|FBpp0276895;sim|FBpp0216377;yak|FBpp0265927;mel|FBpp0072675;sim|FBpp0211842;pse|FBpp0286563;vir|FBpp0230490;moj|FBp…
F363	6	ana|FBpp0123717;ana|FBpp0122235;yak|FBpp0259706;pse|FBpp0288159;pse|FBpp0285096;ana|FBpp0122221;pse|FBpp0272489;vir|FBpp0230742;pse|FBpp0285575;pse|FBpp0288209;pse|FBpp0279537;pse|FBpp0288243;pse|FBpp0272446;vir|FBpp0234141;ana|FBpp0123716;yak|FBpp0262943;pse|FBpp0273767;ana|FBpp0118048;pse|FBpp0272499;vir|FBpp0229091;pse|FBpp0285006;yak|FBpp0260174;pse|FBpp0285523;pse|FBpp0285944;ana|FBpp0117039…
F365	7	ana|FBpp0115137;mel|FBpp0086848;mel|FBpp0086847;mel|FBpp0305353;yak|FBpp0257531;vir|FBpp0235282;moj|FBpp0170479;sim|FBpp0209350;pse|FBpp0276373;cea|17510661;pse|FBpp0286890;sim|FBpp0211355;mel|FBpp0076287;yak|FBpp0266283;ana|FBpp0113331;vir|FBpp0226705;moj|FBpp0161616;cea|72001587;vir|FBpp0229027;yak|FBpp0267304;sim|FBpp0213427;vir|FBpp0226047;yak|FBpp0268181;mel|FBpp0078152;mel|FBpp0078151;mel|F…
F367	7	ana|FBpp0116749;mel|FBpp0291909;sim|FBpp0210128;mel|FBpp0291910;mel|FBpp0291911;pse|FBpp0306350;pse|FBpp0306356;mel|FBpp0291912;mel|FBpp0291915;yak|FBpp0259260;pse|FBpp0306354;vir|FBpp0235988;sim|FBpp0210199;pse|FBpp0277208;vir|FBpp0236182;moj|FBpp0170521;vir|FBpp0235987;ana|FBpp0116748;yak|FBpp0259259;pse|FBpp0306351;mel|FBpp0291908;mel|FBpp0291907;mel|FBpp0291905;mel|FBpp0291904;mel|FBpp0291903…
F369	7	ana|FBpp0126988;sim|FBpp0212919;yak|FBpp0267051;mel|FBpp0112084;pse|FBpp0274757;moj|FBpp0160568;vir|FBpp0226022;moj|FBpp0162123;vir|FBpp0227463;sim|FBpp0212503;ana|FBpp0127524;pse|FBpp0275342;mel|FBpp0303835;mel|FBpp0303834;mel|FBpp0076350;yak|FBpp0265760;cea|71998183;cea|17538884;sim|FBpp0222577;cea|32566718;cea|32566720;cea|71992548;mel|FBpp0080687;yak|FBpp0258234;pse|FBpp0292270;pse|FBpp028291…
F372	7	ana|FBpp0127182;yak|FBpp0266515;mel|FBpp0076803;mel|FBpp0076802;sim|FBpp0212299;mel|FBpp0297369;vir|FBpp0227835;sim|FBpp0214347;mel|FBpp0073474;yak|FBpp0261736;moj|FBpp0170699;vir|FBpp0232930;cea|17561912;cea|71997348;cea|17561910;moj|FBpp0161356;sim|FBpp0220006;pse|FBpp0283961;pse|FBpp0300237;cea|71996109;cea|71996113;moj|FBpp0171326;yak|FBpp0255976;ana|FBpp0126179;vir|FBpp0238642;mel|FBpp008520…
F373	7	moj|FBpp0172376;pse|FBpp0297849;ana|FBpp0120068;vir|FBpp0228890;ana|FBpp0127085;ana|FBpp0120069;sim|FBpp0210784;vir|FBpp0227505;mel|FBpp0074957;yak|FBpp0267135;pse|FBpp0275040;moj|FBpp0162163;yak|FBpp0257309;pse|FBpp0276791;mel|FBpp0086611;sim|FBpp0224069;ana|FBpp0116715;pse|FBpp0275039;sim|FBpp0210783;mel|FBpp0089360;mel|FBpp0074955;ana|FBpp0127084;yak|FBpp0267134;vir|FBpp0235908;vir|FBpp0227504…
F375	7	ana|FBpp0124090;moj|FBpp0165466;ana|FBpp0126515;vir|FBpp0232179;moj|FBpp0163345;vir|FBpp0231131;mel|FBpp0305157;mel|FBpp0085464;mel|FBpp0085463;mel|FBpp0085461;mel|FBpp0289513;mel|FBpp0089088;yak|FBpp0262343;ana|FBpp0114262;mel|FBpp0076502;moj|FBpp0164615;sim|FBpp0222944;vir|FBpp0229212;yak|FBpp0258884;sim|FBpp0223753;mel|FBpp0271746;mel|FBpp0303348;mel|FBpp0071405;pse|FBpp0282195;moj|FBpp0169372…
F376	7	ana|FBpp0114645;vir|FBpp0237627;moj|FBpp0172144;mel|FBpp0088902;pse|FBpp0301855;mel|FBpp0088904;sim|FBpp0217408;yak|FBpp0269299;mel|FBpp0088899;pse|FBpp0301857;mel|FBpp0088901;mel|FBpp0088900;mel|FBpp0306045;mel|FBpp0296936;mel|FBpp0089024;mel|FBpp0306046;mel|FBpp0291172;pse|FBpp0301858;mel|FBpp0296934;mel|FBpp0291171;mel|FBpp0088903;mel|FBpp0088906;mel|FBpp0088898;cea|71992941;cea|71992969;cea|7…
F378	7	ana|FBpp0116754;pse|FBpp0276944;yak|FBpp0259269;mel|FBpp0302027;mel|FBpp0071873;sim|FBpp0210138;vir|FBpp0235783;moj|FBpp0167721;vir|FBpp0235782;moj|FBpp0167720;vir|FBpp0235781;moj|FBpp0167719;vir|FBpp0225173;moj|FBpp0163917;vir|FBpp0231419;mel|FBpp0070050;mel|FBpp0070053;mel|FBpp0070055;mel|FBpp0070049;mel|FBpp0070052;sim|FBpp0213893;mel|FBpp0070056;yak|FBpp0260297;ana|FBpp0124125;pse|FBpp0273235…
F379	7	ana|FBpp0118749;yak|FBpp0264423;mel|FBpp0080274;pse|FBpp0279356;vir|FBpp0230347;moj|FBpp0166541;mel|FBpp0080275;sim|FBpp0220370;mel|FBpp0292109;pse|FBpp0291202;yak|FBpp0264451;cea|193210990;mel|FBpp0292110;cea|17555796;cea|17555794;mel|FBpp0085392;mel|FBpp0085391;mel|FBpp0085390;mel|FBpp0085389;sim|FBpp0208751;pse|FBpp0278223;ana|FBpp0117028;vir|FBpp0232834;moj|FBpp0168820;pse|FBpp0281074;yak|FBp…
F381	7	ana|FBpp0116870;mel|FBpp0289361;mel|FBpp0289360;mel|FBpp0289359;mel|FBpp0289358;mel|FBpp0289357;pse|FBpp0307513;pse|FBpp0278286;yak|FBpp0268969;vir|FBpp0232871;moj|FBpp0169014;sim|FBpp0208653;cea|17554338;vir|FBpp0232663;moj|FBpp0163210;pse|FBpp0287278;ana|FBpp0117898;yak|FBpp0258246;moj|FBpp0164938;vir|FBpp0229667;pse|FBpp0288118;ana|FBpp0125505;yak|FBpp0260837;mel|FBpp0305661;mel|FBpp0305662;me…
F384	7	ana|FBpp0126352;yak|FBpp0270724;pse|FBpp0281294;pse|FBpp0285460;moj|FBpp0159358;mel|FBpp0083423;mel|FBpp0290804;mel|FBpp0290803;pse|FBpp0285461;mel|FBpp0083421;mel|FBpp0083422;vir|FBpp0237774;ana|FBpp0126350;sim|FBpp0217807;pse|FBpp0281292;moj|FBpp0159356;vir|FBpp0237778;ana|FBpp0126353;mel|FBpp0083427;pse|FBpp0301087;vir|FBpp0237776;moj|FBpp0159359;yak|FBpp0270725;mel|FBpp0111828;mel|FBpp0111829…
F386	7	ana|FBpp0120723;mel|FBpp0293897;yak|FBpp0269703;sim|FBpp0219127;moj|FBpp0167381;vir|FBpp0229013;moj|FBpp0173408;vir|FBpp0224955;pse|FBpp0282102;cea|17505510;ana|FBpp0119467;yak|FBpp0268841;mel|FBpp0084733;yak|FBpp0270672;mel|FBpp0083290;sim|FBpp0222269;ana|FBpp0126217;moj|FBpp0159895;yak|FBpp0261809;sim|FBpp0214648;mel|FBpp0070817;yak|FBpp0263628;ana|FBpp0117413;sim|FBpp0217750;mel|FBpp0080015;vi…
F387	7	ana|FBpp0121666;yak|FBpp0270156;vir|FBpp0237667;mel|FBpp0083160;mel|FBpp0304474;pse|FBpp0281020;moj|FBpp0172908;sim|FBpp0218530;cea|17532837;pse|FBpp0275718;cea|193206283;cea|17540332;ana|FBpp0124236;mel|FBpp0073826;mel|FBpp0073825;mel|FBpp0073827;mel|FBpp0303431;mel|FBpp0298372;sim|FBpp0215609;yak|FBpp0262190;moj|FBpp0164391;mel|FBpp0298373;vir|FBpp0231468;cea|17540334;cea|17537347;mel|FBpp00731…
F389	7	mel|FBpp0293703;mel|FBpp0293698;mel|FBpp0300812;mel|FBpp0293700;mel|FBpp0293705;mel|FBpp0293699;mel|FBpp0293702;mel|FBpp0293704;mel|FBpp0293688;mel|FBpp0300811;mel|FBpp0293690;mel|FBpp0300810;mel|FBpp0293691;mel|FBpp0293689;vir|FBpp0231057;mel|FBpp0070440;mel|FBpp0293706;mel|FBpp0293694;mel|FBpp0293692;pse|FBpp0272120;moj|FBpp0165110;sim|FBpp0214764;yak|FBpp0261952;sim|FBpp0223061;moj|FBpp0166145…
F394	7	ana|FBpp0124253;yak|FBpp0260696;mel|FBpp0070794;moj|FBpp0163938;vir|FBpp0231203;pse|FBpp0273268;mel|FBpp0084659;moj|FBpp0165366;vir|FBpp0230842;moj|FBpp0169847;vir|FBpp0227640;ana|FBpp0124684;pse|FBpp0285212;yak|FBpp0261881;sim|FBpp0214713;mel|FBpp0305388;mel|FBpp0070636;yak|FBpp0268799;cea|17508027;cea|17564938;ana|FBpp0114564;mel|FBpp0072159;pse|FBpp0277879;yak|FBpp0259389;moj|FBpp0172968;mel|F…
F399	7	cea|17567041;pse|FBpp0306349;ana|FBpp0116531;pse|FBpp0306348;mel|FBpp0303576;mel|FBpp0303573;mel|FBpp0303574;yak|FBpp0259132;sim|FBpp0223992;mel|FBpp0303577;mel|FBpp0303575;mel|FBpp0303578;moj|FBpp0170518;vir|FBpp0235320;cea|32566206;vir|FBpp0237593;moj|FBpp0159711;pse|FBpp0282388;pse|FBpp0301882;yak|FBpp0270145;sim|FBpp0218522;mel|FBpp0293200;mel|FBpp0083154;mel|FBpp0083153;yak|FBpp0263137;mel|F…
F401	7	ana|FBpp0125775;yak|FBpp0262462;mel|FBpp0071185;sim|FBpp0214514;mel|FBpp0291662;pse|FBpp0283198;vir|FBpp0233040;moj|FBpp0164983;vir|FBpp0235011;moj|FBpp0170076;pse|FBpp0276045;yak|FBpp0258684;sim|FBpp0223566;ana|FBpp0114807;yak|FBpp0261434;mel|FBpp0291634;pse|FBpp0272127;mel|FBpp0070772;moj|FBpp0165117;mel|FBpp0300796;sim|FBpp0215148;ana|FBpp0123993;vir|FBpp0231065;ana|FBpp0114804;ana|FBpp0114805…
F406	7	sim|FBpp0209723;mel|FBpp0288985;yak|FBpp0256914;pse|FBpp0307084;ana|FBpp0114869;mel|FBpp0289766;mel|FBpp0288984;mel|FBpp0288983;mel|FBpp0289765;sim|FBpp0209722;yak|FBpp0256913;pse|FBpp0307082;pse|FBpp0307083;pse|FBpp0307081;pse|FBpp0307080;vir|FBpp0236666;moj|FBpp0168335;ana|FBpp0114870;sim|FBpp0209724;yak|FBpp0256915;mel|FBpp0297580;mel|FBpp0289768;pse|FBpp0307091;pse|FBpp0307086;pse|FBpp0307090…
F408	7	ana|FBpp0116733;sim|FBpp0210110;yak|FBpp0259037;mel|FBpp0071799;pse|FBpp0277574;moj|FBpp0169546;vir|FBpp0236470;cea|71990551;cea|32566409;sim|FBpp0212552;yak|FBpp0265811;mel|FBpp0076250;vir|FBpp0227015;cea|17560974;mel|FBpp0076273;mel|FBpp0076271;mel|FBpp0303940;mel|FBpp0076272;mel|FBpp0111703;mel|FBpp0076270;cea|17511011;pse|FBpp0288274;moj|FBpp0165772;yak|FBpp0266273;vir|FBpp0227224;moj|FBpp016…
F410	7	moj|FBpp0169654;vir|FBpp0234526;yak|FBpp0258969;cea|212650582;pse|FBpp0275965;mel|FBpp0088523;mel|FBpp0088952;sim|FBpp0223840;ana|FBpp0116413;ana|FBpp0115933;sim|FBpp0223651;mel|FBpp0071491;yak|FBpp0258777;pse|FBpp0277932;vir|FBpp0233068;moj|FBpp0169048;vir|FBpp0236818;moj|FBpp0169765;pse|FBpp0278670;ana|FBpp0116743;pse|FBpp0306331;mel|FBpp0293462;yak|FBpp0259254;mel|FBpp0071811;pse|FBpp0306332;p…
F411	7	ana|FBpp0121030;yak|FBpp0269767;sim|FBpp0219180;mel|FBpp0081582;pse|FBpp0284429;mel|FBpp0306686;moj|FBpp0172284;vir|FBpp0238996;cea|17533805;yak|FBpp0269452;ana|FBpp0120575;moj|FBpp0172461;pse|FBpp0275710;pse|FBpp0283678;sim|FBpp0218902;mel|FBpp0082228;vir|FBpp0225158;mel|FBpp0291004;mel|FBpp0291005;mel|FBpp0291006;yak|FBpp0255387;mel|FBpp0083827;ana|FBpp0119440;sim|FBpp0219423;cea|17534953;pse|F…
F412	7	ana|FBpp0125111;pse|FBpp0272648;vir|FBpp0230270;yak|FBpp0262215;mel|FBpp0303478;ana|FBpp0116225;mel|FBpp0086516;mel|FBpp0086515;yak|FBpp0256710;sim|FBpp0209514;pse|FBpp0278229;vir|FBpp0236882;moj|FBpp0168621;mel|FBpp0073917;mel|FBpp0086517;sim|FBpp0216139;sim|FBpp0213822;sim|FBpp0213825;sim|FBpp0213818;sim|FBpp0215629;sim|FBpp0213821;sim|FBpp0216137;cea|71980899;cea|71980905;sim|FBpp0213817;sim|F…
F413	7	mel|FBpp0082385;yak|FBpp0269239;vir|FBpp0228831;moj|FBpp0160032;moj|FBpp0160033;sim|FBpp0214243;mel|FBpp0073756;ana|FBpp0124793;pse|FBpp0288221;moj|FBpp0164965;vir|FBpp0233025;yak|FBpp0261115;ana|FBpp0119792;yak|FBpp0268348;pse|FBpp0276089;sim|FBpp0215024;mel|FBpp0288640;ana|FBpp0116141;moj|FBpp0169037;yak|FBpp0267520;moj|FBpp0159656;sim|FBpp0208501;mel|FBpp0113090;vir|FBpp0232992;pse|FBpp0292184…
F414	7	ana|FBpp0122465;yak|FBpp0262278;mel|FBpp0074041;mel|FBpp0074039;mel|FBpp0089399;mel|FBpp0074043;mel|FBpp0074040;mel|FBpp0074038;mel|FBpp0074042;mel|FBpp0290516;sim|FBpp0215684;pse|FBpp0274210;vir|FBpp0233211;moj|FBpp0163677;mel|FBpp0290515;moj|FBpp0171776;vir|FBpp0238165;mel|FBpp0089026;ana|FBpp0121276;cea|71988312;cea|71988308;pse|FBpp0301940;cea|71988315;cea|71988297;cea|71988301;cea|71988321;c…
F416	7	ana|FBpp0122254;yak|FBpp0265060;sim|FBpp0211050;mel|FBpp0075543;pse|FBpp0281464;vir|FBpp0233462;moj|FBpp0170725;cea|71992977;cea|32564660;mel|FBpp0078188;mel|FBpp0112101;sim|FBpp0210458;vir|FBpp0227982;moj|FBpp0161088;pse|FBpp0286574;yak|FBpp0264502;ana|FBpp0126640;cea|71992985;cea|25144271;pse|FBpp0286073;mel|FBpp0074729;yak|FBpp0267487;ana|FBpp0113910;vir|FBpp0226284;moj|FBpp0162723;cea|2514427…
F417	7	ana|FBpp0122029;ana|FBpp0122027;yak|FBpp0255886;pse|FBpp0282906;mel|FBpp0084990;moj|FBpp0174071;vir|FBpp0238915;sim|FBpp0219919;pse|FBpp0282907;vir|FBpp0238916;mel|FBpp0085006;yak|FBpp0255887;ana|FBpp0126094;moj|FBpp0174072;sim|FBpp0219920;vir|FBpp0236004;moj|FBpp0170534;ana|FBpp0114579;mel|FBpp0300565;mel|FBpp0072173;mel|FBpp0072172;sim|FBpp0210250;yak|FBpp0259403;pse|FBpp0275789;pse|FBpp0306380…
F418	7	vir|FBpp0224867;pse|FBpp0282667;moj|FBpp0172365;mel|FBpp0292427;sim|FBpp0218653;mel|FBpp0088478;yak|FBpp0271118;mel|FBpp0288453;mel|FBpp0304475;ana|FBpp0121056;cea|17543920;cea|193209573;mel|FBpp0303267;pse|FBpp0276870;mel|FBpp0290588;mel|FBpp0303266;sim|FBpp0223508;ana|FBpp0114521;moj|FBpp0168445;vir|FBpp0234720;mel|FBpp0291569;yak|FBpp0256848;vir|FBpp0224866;moj|FBpp0172364;mel|FBpp0288454;mel|…
F420	7	mel|FBpp0079408;pse|FBpp0279136;ana|FBpp0116105;yak|FBpp0255693;pse|FBpp0278998;pse|FBpp0278999;ana|FBpp0118080;sim|FBpp0222370;pse|FBpp0278979;mel|FBpp0100047;mel|FBpp0100048;mel|FBpp0100050;mel|FBpp0100051;mel|FBpp0100045;yak|FBpp0264047;vir|FBpp0232625;vir|FBpp0232626;moj|FBpp0166860;moj|FBpp0166859;sim|FBpp0222371;yak|FBpp0264048;mel|FBpp0099545;mel|FBpp0099544;ana|FBpp0118081;pse|FBpp0278980…
F422	7	pse|FBpp0284809;mel|FBpp0075752;yak|FBpp0265153;sim|FBpp0211145;vir|FBpp0227458;pse|FBpp0274626;ana|FBpp0128189;yak|FBpp0259721;moj|FBpp0162117;sim|FBpp0218482;sim|FBpp0220951;vir|FBpp0238405;pse|FBpp0284922;ana|FBpp0118143;yak|FBpp0263422;mel|FBpp0304609;mel|FBpp0078939;mel|FBpp0078938;pse|FBpp0278948;moj|FBpp0173112;mel|FBpp0089220;ana|FBpp0120633;yak|FBpp0269683;sim|FBpp0219111;mel|FBpp0081791…
F424	7	ana|FBpp0116169;mel|FBpp0071561;mel|FBpp0071560;sim|FBpp0223626;pse|FBpp0275851;yak|FBpp0258752;vir|FBpp0236213;moj|FBpp0167988;mel|FBpp0290896;yak|FBpp0263183;ana|FBpp0117078;ana|FBpp0126191;pse|FBpp0283322;sim|FBpp0217419;yak|FBpp0269313;mel|FBpp0082545;cea|25147174;vir|FBpp0224898;moj|FBpp0171251;cea|17560436;pse|FBpp0287775;sim|FBpp0221574;sim|FBpp0221463;mel|FBpp0293601;mel|FBpp0077614;yak|F…
F426	7	ana|FBpp0114196;pse|FBpp0274598;mel|FBpp0078203;yak|FBpp0267655;sim|FBpp0213459;moj|FBpp0162652;mel|FBpp0078204;vir|FBpp0226214;cea|17536757;vir|FBpp0232498;moj|FBpp0168964;ana|FBpp0115707;mel|FBpp0087045;yak|FBpp0257477;pse|FBpp0278649;cea|71998419;cea|115534021;mel|FBpp0289234;ana|FBpp0122131;vir|FBpp0238097;moj|FBpp0165367;moj|FBpp0173271;vir|FBpp0230844;sim|FBpp0214714;ana|FBpp0124685;ana|FBp…
F427	7	ana|FBpp0127998;sim|FBpp0221362;mel|FBpp0088490;yak|FBpp0261149;pse|FBpp0280380;vir|FBpp0234164;moj|FBpp0167254;mel|FBpp0088945;cea|17569875;cea|25145450;mel|FBpp0071230;mel|FBpp0305942;mel|FBpp0111878;mel|FBpp0301193;mel|FBpp0089134;mel|FBpp0071231;moj|FBpp0164750;yak|FBpp0260830;sim|FBpp0215331;mel|FBpp0301194;mel|FBpp0071233;mel|FBpp0071232;pse|FBpp0280960;vir|FBpp0229295;ana|FBpp0122386;yak|F…
F429	7	ana|FBpp0122474;pse|FBpp0276885;mel|FBpp0306158;mel|FBpp0306156;mel|FBpp0074078;vir|FBpp0233777;yak|FBpp0260980;sim|FBpp0214152;mel|FBpp0306157;mel|FBpp0306154;mel|FBpp0074077;moj|FBpp0163520;mel|FBpp0306155;ana|FBpp0119685;pse|FBpp0280989;sim|FBpp0217795;mel|FBpp0088986;moj|FBpp0171663;vir|FBpp0225425;mel|FBpp0088506;mel|FBpp0088985;mel|FBpp0088505;cea|71990594;cea|71990586;sim|FBpp0221331;mel|F…
F430	7	ana|FBpp0122972;yak|FBpp0257291;sim|FBpp0224054;mel|FBpp0086591;pse|FBpp0276811;moj|FBpp0170234;vir|FBpp0236357;cea|17535279;yak|FBpp0260969;mel|FBpp0074066;pse|FBpp0283430;vir|FBpp0228614;vir|FBpp0233518;moj|FBpp0173381;mel|FBpp0074065;moj|FBpp0160206;ana|FBpp0124664;yak|FBpp0268454;mel|FBpp0083926;pse|FBpp0284003;ana|FBpp0126196;sim|FBpp0219464;cea|17553272;ana|FBpp0127521;yak|FBpp0258177;mel|F…
F433	7	ana|FBpp0115498;mel|FBpp0292771;mel|FBpp0086538;yak|FBpp0258634;pse|FBpp0278332;moj|FBpp0167923;vir|FBpp0236143;sim|FBpp0209492;mel|FBpp0303085;mel|FBpp0306061;mel|FBpp0082889;mel|FBpp0082888;yak|FBpp0269180;sim|FBpp0218638;ana|FBpp0120075;pse|FBpp0283635;vir|FBpp0237243;cea|71981160;cea|71981152;moj|FBpp0168154;vir|FBpp0235727;pse|FBpp0276973;ana|FBpp0116454;cea|71998904;mel|FBpp0071588;sim|FBpp…
F434	7	ana|FBpp0124737;yak|FBpp0263731;mel|FBpp0077087;pse|FBpp0280619;mel|FBpp0077090;mel|FBpp0077089;mel|FBpp0077091;mel|FBpp0077086;mel|FBpp0077088;sim|FBpp0221083;vir|FBpp0230679;moj|FBpp0163630;ana|FBpp0124736;pse|FBpp0280618;mel|FBpp0077085;sim|FBpp0210388;yak|FBpp0263730;vir|FBpp0230678;moj|FBpp0163612;mel|FBpp0113006;pse|FBpp0287922;vir|FBpp0229040;vir|FBpp0229043;mel|FBpp0075606;ana|FBpp0126942…
F436	7	ana|FBpp0122879;mel|FBpp0077611;yak|FBpp0260654;sim|FBpp0221315;mel|FBpp0077610;pse|FBpp0279271;pse|FBpp0275647;pse|FBpp0280878;vir|FBpp0225227;mel|FBpp0077143;mel|FBpp0110109;pse|FBpp0280833;pse|FBpp0279260;pse|FBpp0280877;moj|FBpp0166307;vir|FBpp0232150;moj|FBpp0167177;yak|FBpp0259727;sim|FBpp0221109;yak|FBpp0260643;ana|FBpp0127214;ana|FBpp0117916;mel|FBpp0077609;sim|FBpp0221314;pse|FBpp0275646…
F441	7	ana|FBpp0126214;mel|FBpp0291809;mel|FBpp0297588;mel|FBpp0292619;mel|FBpp0291813;mel|FBpp0291807;mel|FBpp0297589;pse|FBpp0298254;pse|FBpp0300742;pse|FBpp0298255;vir|FBpp0238766;moj|FBpp0171444;yak|FBpp0256226;mel|FBpp0291810;mel|FBpp0291808;mel|FBpp0291806;cea|25152507;cea|25152502;cea|32563831;ana|FBpp0115236;yak|FBpp0256510;mel|FBpp0072110;sim|FBpp0223387;pse|FBpp0276596;cea|193207726;cea|719897…
F442	7	ana|FBpp0115145;sim|FBpp0208661;mel|FBpp0289080;mel|FBpp0088075;yak|FBpp0269046;pse|FBpp0277099;moj|FBpp0170036;vir|FBpp0234969;mel|FBpp0099486;mel|FBpp0099484;sim|FBpp0208882;yak|FBpp0264136;pse|FBpp0277347;vir|FBpp0236202;ana|FBpp0116149;moj|FBpp0167978;moj|FBpp0165582;yak|FBpp0262054;pse|FBpp0272081;vir|FBpp0230798;pse|FBpp0275524;mel|FBpp0289695;mel|FBpp0070656;ana|FBpp0124043;vir|FBpp0231152…
F443	7	vir|FBpp0226870;yak|FBpp0267210;pse|FBpp0286002;mel|FBpp0111702;mel|FBpp0303169;mel|FBpp0303163;mel|FBpp0303166;mel|FBpp0303164;mel|FBpp0075116;mel|FBpp0303167;mel|FBpp0303165;moj|FBpp0165927;mel|FBpp0303168;ana|FBpp0113704;mel|FBpp0307255;cea|17508235;pse|FBpp0276276;sim|FBpp0208792;mel|FBpp0307254;yak|FBpp0265669;ana|FBpp0114231;vir|FBpp0232271;moj|FBpp0169169;moj|FBpp0168408;sim|FBpp0209340;si…
F447	7	moj|FBpp0162827;ana|FBpp0113990;pse|FBpp0286136;yak|FBpp0267551;sim|FBpp0210721;mel|FBpp0301551;vir|FBpp0227943;moj|FBpp0161043;moj|FBpp0161042;yak|FBpp0267809;yak|FBpp0267556;moj|FBpp0167387;vir|FBpp0227818;ana|FBpp0118973;moj|FBpp0161346;ana|FBpp0113656;sim|FBpp0211602;mel|FBpp0304030;pse|FBpp0274296;moj|FBpp0162828;sim|FBpp0222096;mel|FBpp0076857;yak|FBpp0265572;mel|FBpp0291499;yak|FBpp0267123…
F448	7	ana|FBpp0119175;mel|FBpp0300389;mel|FBpp0303586;mel|FBpp0303587;pse|FBpp0279838;vir|FBpp0233334;moj|FBpp0164336;yak|FBpp0260351;yak|FBpp0260350;sim|FBpp0215897;yak|FBpp0262900;mel|FBpp0304659;mel|FBpp0288878;ana|FBpp0119159;pse|FBpp0273889;vir|FBpp0233662;pse|FBpp0272669;ana|FBpp0124963;moj|FBpp0163615;vir|FBpp0233159;mel|FBpp0071255;yak|FBpp0262798;mel|FBpp0111726;sim|FBpp0215353;moj|FBpp0164708…
F451	7	ana|FBpp0122072;mel|FBpp0084655;sim|FBpp0219773;pse|FBpp0282440;vir|FBpp0237191;cea|17565860;cea|17559074;cea|17566266;vir|FBpp0228368;moj|FBpp0162915;mel|FBpp0086101;vir|FBpp0228455;vir|FBpp0234996;moj|FBpp0162831;yak|FBpp0267018;sim|FBpp0209690;moj|FBpp0170060;mel|FBpp0075479;cea|17532643;yak|FBpp0256881;pse|FBpp0277664;moj|FBpp0170972;cea|17552782;ana|FBpp0114538;vir|FBpp0233550;mel|FBpp007401…
F452	7	yak|FBpp0265896;cea|72000923;cea|72000919;cea|72000921;yak|FBpp0259125;ana|FBpp0116526;moj|FBpp0169638;vir|FBpp0234512;mel|FBpp0290243;mel|FBpp0290242;pse|FBpp0286349;vir|FBpp0233573;moj|FBpp0163970;ana|FBpp0114675;yak|FBpp0267115;vir|FBpp0235249;pse|FBpp0307328;mel|FBpp0289206;sim|FBpp0208457;cea|71980592;sim|FBpp0223985;cea|71980596;sim|FBpp0223385;ana|FBpp0113632;pse|FBpp0286842;mel|FBpp007679…
F454	7	moj|FBpp0162064;vir|FBpp0232596;mel|FBpp0080198;pse|FBpp0301809;moj|FBpp0159394;ana|FBpp0121627;mel|FBpp0289972;mel|FBpp0289971;mel|FBpp0289970;mel|FBpp0289969;mel|FBpp0289968;mel|FBpp0289967;vir|FBpp0225296;yak|FBpp0269815;sim|FBpp0219229;ana|FBpp0118616;pse|FBpp0283796;pse|FBpp0286637;pse|FBpp0278986;mel|FBpp0070521;mel|FBpp0112237;cea|71997867;yak|FBpp0261295;sim|FBpp0223141;vir|FBpp0230526;an…
F455	7	vir|FBpp0225556;moj|FBpp0173200;mel|FBpp0112711;mel|FBpp0112712;mel|FBpp0112713;mel|FBpp0112714;pse|FBpp0284646;cea|17506757;cea|71995276;mel|FBpp0088690;yak|FBpp0263185;pse|FBpp0287777;sim|FBpp0221577;mel|FBpp0088692;mel|FBpp0088691;moj|FBpp0165665;ana|FBpp0117080;vir|FBpp0231794;cea|72000503;cea|72000501;moj|FBpp0167094;vir|FBpp0230265;cea|71984671;cea|32565930;cea|71984677;cea|17538844;cea|719…
F456	7	yak|FBpp0269572;sim|FBpp0219016;mel|FBpp0081978;pse|FBpp0300718;vir|FBpp0238106;sim|FBpp0219017;moj|FBpp0173281;pse|FBpp0281481;mel|FBpp0081980;vir|FBpp0238130;yak|FBpp0269573;moj|FBpp0173282;sim|FBpp0219018;ana|FBpp0126377;cea|212645785;moj|FBpp0164163;vir|FBpp0233392;pse|FBpp0285353;mel|FBpp0300314;mel|FBpp0300316;mel|FBpp0300313;mel|FBpp0300310;mel|FBpp0300315;mel|FBpp0303754;yak|FBpp0260419;m…
F457	5	yak|FBpp0256343;pse|FBpp0287201;pse|FBpp0285128;moj|FBpp0163492;pse|FBpp0288150;pse|FBpp0288148;pse|FBpp0288149;pse|FBpp0276237;sim|FBpp0217101;pse|FBpp0273838;vir|FBpp0229346;cea|71993719;pse|FBpp0288357;pse|FBpp0287199;pse|FBpp0273945;moj|FBpp0163613;yak|FBpp0267672;yak|FBpp0256364;vir|FBpp0234139;pse|FBpp0288251;pse|FBpp0273754;pse|FBpp0275632;yak|FBpp0256048;pse|FBpp0273685;vir|FBpp0234256;mo…
F458	7	ana|FBpp0114695;pse|FBpp0276397;mel|FBpp0072352;yak|FBpp0259478;sim|FBpp0210324;vir|FBpp0235449;moj|FBpp0170392;mel|FBpp0085980;ana|FBpp0114875;sim|FBpp0209728;yak|FBpp0256919;moj|FBpp0168338;pse|FBpp0278589;moj|FBpp0167316;mel|FBpp0080018;pse|FBpp0287709;sim|FBpp0222272;yak|FBpp0263632;ana|FBpp0117416;vir|FBpp0231314;pse|FBpp0275099;ana|FBpp0127837;sim|FBpp0218038;sim|FBpp0210499;mel|FBpp0078467…
F459	7	ana|FBpp0119060;sim|FBpp0220375;vir|FBpp0230610;ana|FBpp0118187;mel|FBpp0080283;mel|FBpp0080282;yak|FBpp0264428;pse|FBpp0279362;moj|FBpp0166548;pse|FBpp0291896;vir|FBpp0230403;cea|133900948;cea|133900950;mel|FBpp0291463;ana|FBpp0125248;ana|FBpp0113291;mel|FBpp0075035;pse|FBpp0286546;yak|FBpp0264905;vir|FBpp0226461;moj|FBpp0162492;pse|FBpp0274369;ana|FBpp0113290;vir|FBpp0226162;yak|FBpp0266422;mel…
F461	7	sim|FBpp0210727;ana|FBpp0117244;yak|FBpp0258186;mel|FBpp0290402;pse|FBpp0285335;vir|FBpp0230590;moj|FBpp0166352;sim|FBpp0220613;ana|FBpp0113996;vir|FBpp0228157;moj|FBpp0163176;yak|FBpp0267063;mel|FBpp0291071;mel|FBpp0074850;mel|FBpp0074849;pse|FBpp0281122;mel|FBpp0074848;mel|FBpp0290033;mel|FBpp0290032;mel|FBpp0290914;pse|FBpp0275073;yak|FBpp0270656;sim|FBpp0217738;vir|FBpp0225423;ana|FBpp0120827…
F463	7	ana|FBpp0121174;moj|FBpp0159597;vir|FBpp0237260;pse|FBpp0300258;pse|FBpp0300259;sim|FBpp0216410;yak|FBpp0255498;mel|FBpp0290239;mel|FBpp0290238;mel|FBpp0303334;vir|FBpp0237389;ana|FBpp0121324;moj|FBpp0159837;sim|FBpp0218806;mel|FBpp0082480;mel|FBpp0082479;mel|FBpp0082478;yak|FBpp0271441;mel|FBpp0305475;ana|FBpp0119339;yak|FBpp0269037;pse|FBpp0283273;sim|FBpp0216850;mel|FBpp0306628;mel|FBpp0301003…
F470	7	ana|FBpp0120729;ana|FBpp0116185;pse|FBpp0293329;moj|FBpp0159635;yak|FBpp0268886;mel|FBpp0084826;ana|FBpp0126559;vir|FBpp0225051;moj|FBpp0166884;vir|FBpp0232281;pse|FBpp0279058;mel|FBpp0080088;mel|FBpp0080087;mel|FBpp0290626;yak|FBpp0263680;mel|FBpp0111799;ana|FBpp0126132;mel|FBpp0100122;ana|FBpp0116095;cea|17506441;moj|FBpp0160018;yak|FBpp0255857;mel|FBpp0084917;ana|FBpp0122007;vir|FBpp0228816;si…
F473	5	pse|FBpp0297966;pse|FBpp0297967;pse|FBpp0291276;mel|FBpp0083954;mel|FBpp0083952;mel|FBpp0083956;mel|FBpp0083953;mel|FBpp0083951;sim|FBpp0216712;cea|71999722;cea|71999724;cea|25150706;ana|FBpp0127848;mel|FBpp0305996;yak|FBpp0266240;pse|FBpp0286373;ana|FBpp0119929;mel|FBpp0112131;pse|FBpp0291287;cea|17554634;mel|FBpp0288679;mel|FBpp0288678;cea|212659363;pse|FBpp0297968;mel|FBpp0083955;cea|32566942;…
F474	7	ana|FBpp0116216;mel|FBpp0112019;yak|FBpp0256693;pse|FBpp0278464;mel|FBpp0071758;mel|FBpp0071757;vir|FBpp0234365;sim|FBpp0223535;pse|FBpp0307359;moj|FBpp0168205;mel|FBpp0112020;mel|FBpp0302973;mel|FBpp0302975;moj|FBpp0160500;yak|FBpp0259098;mel|FBpp0302974;mel|FBpp0078930;mel|FBpp0078931;sim|FBpp0221830;vir|FBpp0226880;ana|FBpp0118141;pse|FBpp0279423;cea|17569509;mel|FBpp0303374;mel|FBpp0075556;me…
F477	7	ana|FBpp0126850;mel|FBpp0074792;sim|FBpp0213188;yak|FBpp0264594;pse|FBpp0287038;vir|FBpp0226275;moj|FBpp0162714;yak|FBpp0268197;cea|25151965;vir|FBpp0228971;pse|FBpp0301039;pse|FBpp0301038;pse|FBpp0281342;cea|71988586;mel|FBpp0078556;mel|FBpp0078555;mel|FBpp0078554;mel|FBpp0078553;sim|FBpp0218123;yak|FBpp0270421;moj|FBpp0173945;cea|17531185;ana|FBpp0121400;ana|FBpp0119457;cea|17532451;cea|1756959…
F478	7	ana|FBpp0118589;pse|FBpp0285844;mel|FBpp0303668;mel|FBpp0078914;yak|FBpp0263464;sim|FBpp0220991;vir|FBpp0229677;moj|FBpp0166728;sim|FBpp0219974;pse|FBpp0283339;yak|FBpp0255945;cea|17554410;cea|17568355;mel|FBpp0297518;mel|FBpp0297517;mel|FBpp0297516;mel|FBpp0297515;mel|FBpp0297514;vir|FBpp0238738;vir|FBpp0226901;moj|FBpp0165954;moj|FBpp0169607;yak|FBpp0266092;vir|FBpp0228159;pse|FBpp0285901;mel|F…
F479	7	ana|FBpp0114758;mel|FBpp0071911;sim|FBpp0210150;yak|FBpp0259284;pse|FBpp0276957;vir|FBpp0235794;moj|FBpp0167732;pse|FBpp0284526;mel|FBpp0082012;yak|FBpp0271167;ana|FBpp0118930;ana|FBpp0120420;sim|FBpp0217201;vir|FBpp0232449;pse|FBpp0280280;sim|FBpp0219955;mel|FBpp0079523;pse|FBpp0279443;yak|FBpp0255923;mel|FBpp0085093;moj|FBpp0166575;sim|FBpp0222052;sim|FBpp0220811;moj|FBpp0171528;ana|FBpp0117873…
F481	7	ana|FBpp0113804;yak|FBpp0266775;pse|FBpp0274376;mel|FBpp0075996;mel|FBpp0290872;mel|FBpp0075997;moj|FBpp0162505;vir|FBpp0226471;sim|FBpp0212664;mel|FBpp0087652;mel|FBpp0087651;mel|FBpp0087656;mel|FBpp0291669;mel|FBpp0087655;mel|FBpp0087658;mel|FBpp0291668;ana|FBpp0115149;yak|FBpp0264265;mel|FBpp0087657;sim|FBpp0209034;mel|FBpp0291667;mel|FBpp0087653;mel|FBpp0297644;mel|FBpp0087654;mel|FBpp0087659…
F482	7	ana|FBpp0118064;pse|FBpp0285209;yak|FBpp0261537;vir|FBpp0230629;moj|FBpp0165485;sim|FBpp0221398;mel|FBpp0297547;mel|FBpp0297546;mel|FBpp0297545;mel|FBpp0297544;mel|FBpp0077829;mel|FBpp0077828;mel|FBpp0303505;mel|FBpp0077824;mel|FBpp0077827;mel|FBpp0077826;mel|FBpp0077825;mel|FBpp0300333;mel|FBpp0289604;mel|FBpp0073511;ana|FBpp0124574;yak|FBpp0262032;mel|FBpp0300334;mel|FBpp0300332;mel|FBpp0289605…
F485	7	ana|FBpp0121293;pse|FBpp0283784;yak|FBpp0270194;vir|FBpp0225236;mel|FBpp0083105;sim|FBpp0218559;moj|FBpp0173463;cea|32566029;vir|FBpp0225054;moj|FBpp0159639;sim|FBpp0219862;ana|FBpp0126562;pse|FBpp0282507;cea|32564696;mel|FBpp0084842;yak|FBpp0268889;cea|17559452;yak|FBpp0288629;mel|FBpp0084726;yak|FBpp0288630;ana|FBpp0119461;moj|FBpp0172268;pse|FBpp0282096;vir|FBpp0239053;sim|FBpp0219805;mel|FBpp…
F487	7	ana|FBpp0116903;mel|FBpp0086757;mel|FBpp0293238;mel|FBpp0293237;yak|FBpp0257572;pse|FBpp0307337;pse|FBpp0307338;pse|FBpp0307339;vir|FBpp0236065;moj|FBpp0167852;sim|FBpp0209386;vir|FBpp0232473;ana|FBpp0118133;moj|FBpp0166597;yak|FBpp0266375;pse|FBpp0287943;mel|FBpp0304633;mel|FBpp0292804;mel|FBpp0307443;mel|FBpp0305440;mel|FBpp0305439;mel|FBpp0111857;mel|FBpp0291664;moj|FBpp0166513;ana|FBpp0118172…
F488	7	ana|FBpp0124291;sim|FBpp0214722;yak|FBpp0261894;mel|FBpp0070601;mel|FBpp0070602;mel|FBpp0070603;pse|FBpp0280994;vir|FBpp0229977;moj|FBpp0165267;moj|FBpp0167220;vir|FBpp0230439;moj|FBpp0165695;mel|FBpp0070583;mel|FBpp0070582;pse|FBpp0272806;sim|FBpp0215061;mel|FBpp0070581;yak|FBpp0261327;ana|FBpp0124372;cea|17569141;cea|71987453;cea|17541704;mel|FBpp0305396;mel|FBpp0081577;yak|FBpp0269760;sim|FBpp…
F493	7	ana|FBpp0116379;yak|FBpp0264146;mel|FBpp0297785;mel|FBpp0297789;mel|FBpp0297788;mel|FBpp0297784;pse|FBpp0276240;pse|FBpp0307506;sim|FBpp0208898;vir|FBpp0236521;moj|FBpp0169597;mel|FBpp0297786;mel|FBpp0297791;pse|FBpp0307504;mel|FBpp0304284;pse|FBpp0307505;pse|FBpp0307509;mel|FBpp0297795;mel|FBpp0297796;mel|FBpp0297794;pse|FBpp0307508;mel|FBpp0297793;mel|FBpp0297792;mel|FBpp0297787;pse|FBpp0307507…
F494	7	ana|FBpp0120488;yak|FBpp0270792;mel|FBpp0298277;mel|FBpp0298276;sim|FBpp0217875;pse|FBpp0301904;pse|FBpp0281197;vir|FBpp0225817;moj|FBpp0160945;yak|FBpp0263718;mel|FBpp0290753;mel|FBpp0078674;mel|FBpp0290755;mel|FBpp0290754;mel|FBpp0078675;mel|FBpp0078676;sim|FBpp0221071;mel|FBpp0078678;moj|FBpp0163847;vir|FBpp0231557;mel|FBpp0304686;mel|FBpp0078680;mel|FBpp0078677;mel|FBpp0078679;ana|FBpp0114021…
F495	6	ana|FBpp0115321;pse|FBpp0292939;pse|FBpp0292938;mel|FBpp0303318;ana|FBpp0120413;mel|FBpp0089227;vir|FBpp0238065;mel|FBpp0290797;mel|FBpp0290796;mel|FBpp0084063;moj|FBpp0173236;mel|FBpp0100089;mel|FBpp0100095;mel|FBpp0100094;yak|FBpp0268516;mel|FBpp0100086;mel|FBpp0100082;mel|FBpp0084064;mel|FBpp0306411;mel|FBpp0100093;mel|FBpp0100091;mel|FBpp0100098;mel|FBpp0303319;mel|FBpp0100096;mel|FBpp0306410…
F496	7	cea|17508451;sim|FBpp0223252;yak|FBpp0262721;mel|FBpp0307121;mel|FBpp0307120;mel|FBpp0099625;mel|FBpp0074319;ana|FBpp0125619;yak|FBpp0264651;vir|FBpp0226006;sim|FBpp0213248;moj|FBpp0160550;mel|FBpp0074669;ana|FBpp0126802;ana|FBpp0126803;yak|FBpp0264652;yak|FBpp0268234;sim|FBpp0213249;mel|FBpp0291258;mel|FBpp0074671;vir|FBpp0226007;moj|FBpp0160551;yak|FBpp0262723;vir|FBpp0233593;pse|FBpp0272233;mo…
F498	7	ana|FBpp0121618;mel|FBpp0305823;mel|FBpp0081472;mel|FBpp0081471;mel|FBpp0081470;yak|FBpp0269806;pse|FBpp0301674;mel|FBpp0081473;sim|FBpp0219219;moj|FBpp0171718;vir|FBpp0224521;pse|FBpp0301675;sim|FBpp0219218;pse|FBpp0287216;sim|FBpp0219217;mel|FBpp0081474;pse|FBpp0301676;yak|FBpp0269807;mel|FBpp0293727;mel|FBpp0305824;ana|FBpp0121620;moj|FBpp0171720;vir|FBpp0224522;sim|FBpp0219222;cea|25150422;ce…
F502	7	ana|FBpp0126265;pse|FBpp0281673;mel|FBpp0082987;mel|FBpp0082988;mel|FBpp0082990;vir|FBpp0236963;moj|FBpp0173976;yak|FBpp0270535;mel|FBpp0082989;sim|FBpp0213571;cea|17568359;mel|FBpp0099539;mel|FBpp0087501;mel|FBpp0087505;mel|FBpp0089337;mel|FBpp0087500;yak|FBpp0264348;mel|FBpp0305137;mel|FBpp0305136;mel|FBpp0099540;mel|FBpp0087503;mel|FBpp0087502;mel|FBpp0089338;mel|FBpp0087504;sim|FBpp0210673;ps…
F505	7	ana|FBpp0119922;yak|FBpp0271080;mel|FBpp0081812;sim|FBpp0217132;pse|FBpp0284857;moj|FBpp0159335;pse|FBpp0278877;mel|FBpp0289654;mel|FBpp0081002;ana|FBpp0117935;yak|FBpp0257912;sim|FBpp0222709;vir|FBpp0237756;moj|FBpp0171107;vir|FBpp0232229;cea|25149337;cea|32564738;cea|25149342;sim|FBpp0216835;pse|FBpp0283477;mel|FBpp0083720;cea|17568399;ana|FBpp0120715;yak|FBpp0269021;mel|FBpp0081736;sim|FBpp021…
F511	7	ana|FBpp0125345;yak|FBpp0260265;mel|FBpp0289204;pse|FBpp0273635;vir|FBpp0233337;moj|FBpp0164167;sim|FBpp0223111;pse|FBpp0274768;ana|FBpp0126880;yak|FBpp0267236;sim|FBpp0212930;mel|FBpp0304215;mel|FBpp0075394;cea|32563976;moj|FBpp0162316;vir|FBpp0228263;pse|FBpp0279916;pse|FBpp0279917;cea|32563978;cea|17534597;cea|71994479;cea|32563974;moj|FBpp0165884;yak|FBpp0255532;sim|FBpp0220758;vir|FBpp023278…
F512	7	ana|FBpp0123555;mel|FBpp0300540;mel|FBpp0300538;mel|FBpp0300539;mel|FBpp0088913;mel|FBpp0305869;mel|FBpp0111740;mel|FBpp0305870;mel|FBpp0088916;mel|FBpp0088912;mel|FBpp0300537;mel|FBpp0110333;mel|FBpp0099784;vir|FBpp0233829;pse|FBpp0287923;moj|FBpp0163590;yak|FBpp0260781;mel|FBpp0113062;mel|FBpp0087292;pse|FBpp0306388;vir|FBpp0229443;mel|FBpp0113061;moj|FBpp0168878;ana|FBpp0115627;ana|FBpp0123553…
F514	7	cea|17507705;moj|FBpp0164122;vir|FBpp0231270;pse|FBpp0280968;ana|FBpp0114232;mel|FBpp0307273;mel|FBpp0085325;yak|FBpp0265680;sim|FBpp0208793;pse|FBpp0276277;moj|FBpp0169170;vir|FBpp0232282;cea|193203326;cea|133903493;cea|193203324;cea|71982587;cea|17565900;cea|17557616;cea|71995329;cea|72001271;cea|25148943;cea|17560586;cea|17558038;cea|72000647;cea|71992790;cea|17510045;cea|193202280;cea|7200065…
F516	7	ana|FBpp0125798;mel|FBpp0290748;mel|FBpp0073654;yak|FBpp0262118;mel|FBpp0290750;mel|FBpp0073653;mel|FBpp0099561;mel|FBpp0099560;mel|FBpp0290747;mel|FBpp0304106;mel|FBpp0304105;mel|FBpp0290749;pse|FBpp0286007;moj|FBpp0164312;vir|FBpp0233319;sim|FBpp0215545;cea|71988666;yak|FBpp0256186;ana|FBpp0117601;mel|FBpp0079257;pse|FBpp0280446;moj|FBpp0163384;vir|FBpp0231919;mel|FBpp0292462;mel|FBpp0291751;si…
F519	7	ana|FBpp0114544;moj|FBpp0168471;ana|FBpp0116290;yak|FBpp0258436;pse|FBpp0278160;vir|FBpp0229460;mel|FBpp0071831;pse|FBpp0277592;sim|FBpp0224086;moj|FBpp0168448;vir|FBpp0234723;yak|FBpp0256849;mel|FBpp0086684;pse|FBpp0276871;vir|FBpp0234749;ana|FBpp0114522;mel|FBpp0071782;sim|FBpp0210097;yak|FBpp0259025;vir|FBpp0236457;pse|FBpp0277560;moj|FBpp0169531;ana|FBpp0116723;mel|FBpp0087267;sim|FBpp0224318…
F520	7	mel|FBpp0305714;mel|FBpp0078643;mel|FBpp0305715;mel|FBpp0078644;sim|FBpp0210423;yak|FBpp0256323;moj|FBpp0166196;ana|FBpp0118905;pse|FBpp0287748;vir|FBpp0231643;pse|FBpp0275650;yak|FBpp0256358;mel|FBpp0301586;mel|FBpp0301585;mel|FBpp0301584;mel|FBpp0301583;mel|FBpp0301582;mel|FBpp0301581;mel|FBpp0301580;sim|FBpp0215083;vir|FBpp0236312;moj|FBpp0167484;cea|193205146;mel|FBpp0086875;mel|FBpp0086876;v…
F524	7	pse|FBpp0278966;sim|FBpp0221850;yak|FBpp0259338;mel|FBpp0088579;mel|FBpp0088583;ana|FBpp0118149;cea|25144922;cea|25144919;cea|25144924;moj|FBpp0172934;vir|FBpp0233173;cea|17553656;yak|FBpp0265867;cea|17568353;mel|FBpp0088578;mel|FBpp0088577;mel|FBpp0088582;mel|FBpp0088581;mel|FBpp0088580;sim|FBpp0212600;mel|FBpp0076112;cea|17539754;sim|FBpp0213902;pse|FBpp0284122;yak|FBpp0258161;sim|FBpp0220288;c…
F525	7	ana|FBpp0119361;ana|FBpp0123060;sim|FBpp0219290;mel|FBpp0091039;yak|FBpp0269881;sim|FBpp0222172;pse|FBpp0302036;sim|FBpp0213514;mel|FBpp0091011;ana|FBpp0126813;pse|FBpp0275467;vir|FBpp0236511;mel|FBpp0074895;moj|FBpp0169584;yak|FBpp0269659;yak|FBpp0264963;vir|FBpp0236512;moj|FBpp0162806;vir|FBpp0228345;moj|FBpp0169586;ana|FBpp0122962;pse|FBpp0307324;ana|FBpp0123197;mel|FBpp0091020;sim|FBpp0209803…
F527	7	ana|FBpp0114308;mel|FBpp0110271;sim|FBpp0209812;pse|FBpp0276939;vir|FBpp0234713;moj|FBpp0168438;mel|FBpp0110270;cea|17506401;cea|17506403;cea|71997504;cea|71997482;cea|71997501;cea|71997492;yak|FBpp0259509;ana|FBpp0122205;mel|FBpp0300962;mel|FBpp0088305;vir|FBpp0232850;mel|FBpp0300963;mel|FBpp0088307;sim|FBpp0222770;moj|FBpp0163275;mel|FBpp0088306;sim|FBpp0213117;moj|FBpp0168439;cea|71996193;cea|…
F530	7	ana|FBpp0128244;mel|FBpp0305064;mel|FBpp0072416;mel|FBpp0072415;yak|FBpp0266041;sim|FBpp0224117;moj|FBpp0173364;pse|FBpp0286694;moj|FBpp0166489;vir|FBpp0237207;cea|115534936;yak|FBpp0261277;mel|FBpp0303977;mel|FBpp0297987;pse|FBpp0272772;ana|FBpp0125428;cea|17556524;moj|FBpp0163618;vir|FBpp0233164;yak|FBpp0259315;sim|FBpp0210179;mel|FBpp0071973;ana|FBpp0116257;pse|FBpp0276441;moj|FBpp0169714;vir|…
F533	7	ana|FBpp0118933;mel|FBpp0079527;pse|FBpp0280284;sim|FBpp0222057;yak|FBpp0263906;vir|FBpp0232350;moj|FBpp0166806;vir|FBpp0229338;ana|FBpp0124927;moj|FBpp0172731;ana|FBpp0119723;pse|FBpp0300920;pse|FBpp0281381;vir|FBpp0224683;yak|FBpp0269770;cea|17540124;ana|FBpp0126786;sim|FBpp0213231;mel|FBpp0074650;yak|FBpp0264635;moj|FBpp0160860;vir|FBpp0225741;pse|FBpp0275181;sim|FBpp0219183;cea|17506857;sim|F…
F535	7	mel|FBpp0088375;mel|FBpp0088973;mel|FBpp0088971;mel|FBpp0088972;sim|FBpp0219224;ana|FBpp0121622;yak|FBpp0269810;pse|FBpp0284786;vir|FBpp0237898;moj|FBpp0159410;mel|FBpp0290793;mel|FBpp0080562;mel|FBpp0080561;mel|FBpp0290792;sim|FBpp0220274;mel|FBpp0080559;mel|FBpp0080558;mel|FBpp0290598;mel|FBpp0290597;pse|FBpp0280062;vir|FBpp0230649;moj|FBpp0165758;yak|FBpp0258146;sim|FBpp0220272;ana|FBpp0118295…
F537	7	ana|FBpp0126164;yak|FBpp0255961;mel|FBpp0085159;pse|FBpp0282420;vir|FBpp0237507;moj|FBpp0172616;vir|FBpp0231977;pse|FBpp0282419;yak|FBpp0255958;mel|FBpp0085157;sim|FBpp0219989;ana|FBpp0126163;moj|FBpp0166951;moj|FBpp0172615;vir|FBpp0237506;mel|FBpp0112227;ana|FBpp0118633;pse|FBpp0285768;yak|FBpp0255960;yak|FBpp0263431;mel|FBpp0078952;sim|FBpp0220959;sim|FBpp0219990;pse|FBpp0285583;pse|FBpp0285770…
F538	7	pse|FBpp0276646;mel|FBpp0099777;mel|FBpp0288548;yak|FBpp0258583;mel|FBpp0099780;mel|FBpp0288549;pse|FBpp0306330;moj|FBpp0169761;vir|FBpp0236812;ana|FBpp0116684;pse|FBpp0278665;pse|FBpp0306328;sim|FBpp0209439;mel|FBpp0300993;mel|FBpp0300991;mel|FBpp0300992;mel|FBpp0099778;mel|FBpp0288731;ana|FBpp0114815;yak|FBpp0258692;sim|FBpp0223574;mel|FBpp0071592;pse|FBpp0276055;moj|FBpp0170086;vir|FBpp0235022…
F540	7	ana|FBpp0126675;ana|FBpp0118003;mel|FBpp0298351;mel|FBpp0080583;sim|FBpp0222528;yak|FBpp0257819;pse|FBpp0278984;moj|FBpp0167154;vir|FBpp0232126;ana|FBpp0113344;moj|FBpp0161631;pse|FBpp0287160;vir|FBpp0226724;mel|FBpp0076326;yak|FBpp0266299;sim|FBpp0211371;moj|FBpp0172012;vir|FBpp0237215;yak|FBpp0268299;mel|FBpp0293792;mel|FBpp0085236;sim|FBpp0214597;ana|FBpp0120693;pse|FBpp0281954;cea|17568101;vi…
F541	7	ana|FBpp0125937;yak|FBpp0263854;sim|FBpp0222009;mel|FBpp0303726;mel|FBpp0079420;pse|FBpp0279141;mel|FBpp0079419;vir|FBpp0232624;moj|FBpp0166858;yak|FBpp0259762;yak|FBpp0270458;moj|FBpp0162582;vir|FBpp0227613;mel|FBpp0293622;mel|FBpp0305800;mel|FBpp0303222;mel|FBpp0075077;mel|FBpp0303223;mel|FBpp0305801;mel|FBpp0293621;yak|FBpp0264879;ana|FBpp0127117;pse|FBpp0286204;mel|FBpp0293623;sim|FBpp0213057…
F542	7	ana|FBpp0119052;yak|FBpp0259561;mel|FBpp0304797;mel|FBpp0079072;sim|FBpp0221874;mel|FBpp0304796;pse|FBpp0279454;vir|FBpp0235375;mel|FBpp0079073;moj|FBpp0172990;mel|FBpp0304795;cea|17560088;mel|FBpp0304794;cea|17538894;cea|17537937;vir|FBpp0230287;moj|FBpp0170906;ana|FBpp0124412;pse|FBpp0273052;sim|FBpp0215595;mel|FBpp0073781;yak|FBpp0262175;vir|FBpp0237839;moj|FBpp0171912;cea|25146366;vir|FBpp023…
F547	7	ana|FBpp0118762;pse|FBpp0287460;mel|FBpp0304068;mel|FBpp0081016;yak|FBpp0258002;vir|FBpp0229954;sim|FBpp0220045;moj|FBpp0166769;sim|FBpp0212461;yak|FBpp0266673;mel|FBpp0302862;ana|FBpp0128291;mel|FBpp0302864;pse|FBpp0277267;mel|FBpp0302863;mel|FBpp0076416;mel|FBpp0076415;mel|FBpp0076414;vir|FBpp0226930;moj|FBpp0165986;cea|25149997;cea|25150003;moj|FBpp0171796;vir|FBpp0224718;pse|FBpp0281140;yak|F…
F548	7	ana|FBpp0128402;mel|FBpp0304946;mel|FBpp0074636;sim|FBpp0210624;yak|FBpp0268242;pse|FBpp0274459;vir|FBpp0225980;moj|FBpp0160761;yak|FBpp0267767;pse|FBpp0279155;mel|FBpp0078767;yak|FBpp0270613;sim|FBpp0221762;vir|FBpp0230053;ana|FBpp0118770;moj|FBpp0166778;vir|FBpp0230033;vir|FBpp0230043;moj|FBpp0166777;cea|25152773;cea|17536677;cea|86575248;cea|17510409;cea|17533181;cea|115534677;cea|17569873;cea…
F551	7	vir|FBpp0230560;cea|17505438;cea|193202233;yak|FBpp0269135;mel|FBpp0088092;sim|FBpp0213712;pse|FBpp0277108;moj|FBpp0169259;ana|FBpp0115428;vir|FBpp0235702;ana|FBpp0128115;yak|FBpp0266052;mel|FBpp0294000;mel|FBpp0293999;mel|FBpp0072431;pse|FBpp0286701;sim|FBpp0211937;vir|FBpp0227109;moj|FBpp0161925;cea|17556128;cea|32564502;cea|17541484;sim|FBpp0217905;yak|FBpp0259733;mel|FBpp0077145;ana|FBpp01272…
F553	7	ana|FBpp0116618;mel|FBpp0086161;sim|FBpp0223899;yak|FBpp0259227;mel|FBpp0271848;mel|FBpp0112290;mel|FBpp0086162;pse|FBpp0276710;mel|FBpp0086163;vir|FBpp0235135;moj|FBpp0168112;mel|FBpp0271849;mel|FBpp0086160;mel|FBpp0290180;mel|FBpp0291767;vir|FBpp0229676;moj|FBpp0164950;ana|FBpp0119548;mel|FBpp0292264;mel|FBpp0291865;mel|FBpp0291864;mel|FBpp0307487;mel|FBpp0291867;yak|FBpp0255179;sim|FBpp0218228…
F557	7	ana|FBpp0121624;mel|FBpp0081482;mel|FBpp0081481;yak|FBpp0269812;mel|FBpp0081480;mel|FBpp0289643;mel|FBpp0081479;sim|FBpp0219226;pse|FBpp0284788;vir|FBpp0225292;moj|FBpp0159391;cea|71987148;cea|25152905;vir|FBpp0235690;moj|FBpp0169242;pse|FBpp0276343;pse|FBpp0272472;pse|FBpp0272471;ana|FBpp0128401;ana|FBpp0114765;mel|FBpp0289407;yak|FBpp0259451;sim|FBpp0210297;yak|FBpp0265043;mel|FBpp0075523;pse|F…
F559	7	pse|FBpp0273002;vir|FBpp0235755;moj|FBpp0167694;moj|FBpp0172739;ana|FBpp0119246;cea|17553878;ana|FBpp0124887;moj|FBpp0172229;sim|FBpp0218275;ana|FBpp0121552;mel|FBpp0112110;mel|FBpp0081219;mel|FBpp0081218;mel|FBpp0081217;yak|FBpp0255229;vir|FBpp0239022;pse|FBpp0300489;cea|17550554;mel|FBpp0081595;mel|FBpp0081594;pse|FBpp0301637;pse|FBpp0281369;pse|FBpp0281144;mel|FBpp0081596;yak|FBpp0269778;sim|F…
F562	7	moj|FBpp0159932;vir|FBpp0237549;ana|FBpp0121963;pse|FBpp0283158;sim|FBpp0216668;mel|FBpp0084112;yak|FBpp0255781;ana|FBpp0117912;mel|FBpp0306854;pse|FBpp0279117;pse|FBpp0279128;moj|FBpp0166301;vir|FBpp0225155;mel|FBpp0077702;pse|FBpp0279932;vir|FBpp0234058;cea|193203348;sim|FBpp0211568;pse|FBpp0298796;yak|FBpp0268898;mel|FBpp0084850;sim|FBpp0219872;ana|FBpp0121860;cea|17532079;moj|FBpp0159937;moj|…
F563	7	ana|FBpp0119153;mel|FBpp0305155;yak|FBpp0262894;moj|FBpp0164696;vir|FBpp0233608;cea|32565602;yak|FBpp0266302;cea|71990285;mel|FBpp0076372;ana|FBpp0113347;pse|FBpp0287164;moj|FBpp0161634;vir|FBpp0226727;pse|FBpp0273932;pse|FBpp0278435;sim|FBpp0211374;pse|FBpp0275712;pse|FBpp0272025;pse|FBpp0273851;pse|FBpp0275714;sim|FBpp0211375;pse|FBpp0272506;pse|FBpp0285091;moj|FBpp0172474;yak|FBpp0269468;vir|F…
F564	7	mel|FBpp0304968;mel|FBpp0304967;sim|FBpp0221120;moj|FBpp0165342;vir|FBpp0230614;yak|FBpp0264654;mel|FBpp0080570;ana|FBpp0127773;sim|FBpp0213253;mel|FBpp0080571;mel|FBpp0099720;mel|FBpp0080572;mel|FBpp0080573;mel|FBpp0080567;mel|FBpp0099719;yak|FBpp0258128;vir|FBpp0234637;cea|17553160;pse|FBpp0285465;sim|FBpp0220232;sim|FBpp0219359;sim|FBpp0221549;vir|FBpp0231916;pse|FBpp0280028;pse|FBpp0287230;ce…
F565	7	mel|FBpp0306738;mel|FBpp0081129;mel|FBpp0306733;mel|FBpp0081130;mel|FBpp0306734;pse|FBpp0301681;yak|FBpp0270827;ana|FBpp0120514;moj|FBpp0173735;vir|FBpp0237108;cea|25144906;ana|FBpp0120516;mel|FBpp0306737;mel|FBpp0306736;yak|FBpp0270829;mel|FBpp0112112;mel|FBpp0306735;mel|FBpp0289722;mel|FBpp0289721;mel|FBpp0303393;mel|FBpp0081131;mel|FBpp0289720;sim|FBpp0217908;vir|FBpp0237111;pse|FBpp0301682;mo…
F570	7	ana|FBpp0124367;yak|FBpp0260579;mel|FBpp0074246;vir|FBpp0237786;sim|FBpp0214064;cea|17554730;cea|71986063;yak|FBpp0263951;sim|FBpp0222100;mel|FBpp0079609;moj|FBpp0165788;vir|FBpp0227240;pse|FBpp0278957;moj|FBpp0167385;ana|FBpp0118977;vir|FBpp0229023;ana|FBpp0127078;cea|17541988;sim|FBpp0211693;yak|FBpp0265656;pse|FBpp0286022;mel|FBpp0073120;moj|FBpp0167367;vir|FBpp0228953;ana|FBpp0117417;pse|FBpp…
F571	7	vir|FBpp0225777;vir|FBpp0225776;mel|FBpp0113033;sim|FBpp0210184;moj|FBpp0168246;yak|FBpp0259322;vir|FBpp0234412;ana|FBpp0116263;pse|FBpp0276448;yak|FBpp0259323;mel|FBpp0081454;mel|FBpp0071989;mel|FBpp0113034;sim|FBpp0210185;ana|FBpp0119776;ana|FBpp0116264;yak|FBpp0270943;moj|FBpp0171259;sim|FBpp0217000;pse|FBpp0276449;vir|FBpp0234414;pse|FBpp0278256;vir|FBpp0238512;vir|FBpp0235238;ana|FBpp0114343…
F573	7	cea|25153558;ana|FBpp0125347;yak|FBpp0260268;vir|FBpp0233339;pse|FBpp0273637;moj|FBpp0164170;mel|FBpp0291231;mel|FBpp0291230;sim|FBpp0215672;cea|17558288;sim|FBpp0220760;cea|71995252;moj|FBpp0171193;yak|FBpp0255312;sim|FBpp0219354;pse|FBpp0282068;mel|FBpp0291080;mel|FBpp0083646;mel|FBpp0083645;ana|FBpp0126569;vir|FBpp0228753;mel|FBpp0304594;mel|FBpp0070992;ana|FBpp0123520;yak|FBpp0262559;pse|FBpp…
F575	7	ana|FBpp0121328;yak|FBpp0269713;sim|FBpp0219135;mel|FBpp0081672;vir|FBpp0238838;moj|FBpp0171606;pse|FBpp0292590;pse|FBpp0285529;pse|FBpp0287251;yak|FBpp0255407;ana|FBpp0119456;moj|FBpp0172290;sim|FBpp0219443;pse|FBpp0302034;mel|FBpp0297661;mel|FBpp0271723;vir|FBpp0237006;yak|FBpp0271050;moj|FBpp0173269;pse|FBpp0282497;sim|FBpp0217102;mel|FBpp0296944;ana|FBpp0120663;mel|FBpp0296943;pse|FBpp0292574…
F583	7	yak|FBpp0256623;sim|FBpp0220463;mel|FBpp0088421;mel|FBpp0088419;mel|FBpp0088420;mel|FBpp0088423;yak|FBpp0260373;mel|FBpp0088428;ana|FBpp0123639;mel|FBpp0088422;mel|FBpp0089020;mel|FBpp0089021;mel|FBpp0088426;mel|FBpp0088424;mel|FBpp0088427;mel|FBpp0088429;mel|FBpp0088425;mel|FBpp0089016;mel|FBpp0089014;vir|FBpp0230195;pse|FBpp0273047;mel|FBpp0088472;sim|FBpp0221321;moj|FBpp0160310;mel|FBpp0088559…
F584	7	ana|FBpp0120962;pse|FBpp0283268;mel|FBpp0081530;yak|FBpp0269794;vir|FBpp0237994;moj|FBpp0172821;sim|FBpp0219205;mel|FBpp0305490;mel|FBpp0305491;mel|FBpp0081529;mel|FBpp0081532;mel|FBpp0081531;pse|FBpp0293099;cea|17540892;cea|17538768;cea|17506773;vir|FBpp0228495;vir|FBpp0227762;moj|FBpp0161292;pse|FBpp0278206;mel|FBpp0293411;cea|25141253;sim|FBpp0221013;mel|FBpp0304851;mel|FBpp0078860;yak|FBpp026…
F585	7	pse|FBpp0275200;ana|FBpp0116570;mel|FBpp0291536;mel|FBpp0086477;mel|FBpp0086476;mel|FBpp0086479;mel|FBpp0086478;yak|FBpp0259152;vir|FBpp0235956;pse|FBpp0306498;pse|FBpp0278828;moj|FBpp0167671;sim|FBpp0224009;mel|FBpp0297603;mel|FBpp0086480;mel|FBpp0086481;pse|FBpp0306500;pse|FBpp0306499;mel|FBpp0088858;mel|FBpp0088856;sim|FBpp0219032;yak|FBpp0255090;ana|FBpp0119804;pse|FBpp0284672;moj|FBpp0173296…
F586	7	ana|FBpp0123083;mel|FBpp0302933;mel|FBpp0306635;mel|FBpp0288450;mel|FBpp0111535;mel|FBpp0111536;mel|FBpp0302932;mel|FBpp0111534;mel|FBpp0302931;mel|FBpp0306636;mel|FBpp0306634;yak|FBpp0271302;sim|FBpp0217328;pse|FBpp0297802;pse|FBpp0297803;pse|FBpp0297804;pse|FBpp0297805;vir|FBpp0228891;pse|FBpp0279640;ana|FBpp0119332;yak|FBpp0269029;sim|FBpp0217329;vir|FBpp0228893;ana|FBpp0120072;yak|FBpp0271303…
F588	7	yak|FBpp0258370;mel|FBpp0086821;pse|FBpp0276541;ana|FBpp0114375;vir|FBpp0234099;sim|FBpp0224161;moj|FBpp0170554;pse|FBpp0285368;pse|FBpp0274397;pse|FBpp0287380;pse|FBpp0277053;pse|FBpp0287336;pse|FBpp0288320;pse|FBpp0273634;pse|FBpp0287185;pse|FBpp0286018;pse|FBpp0284475;pse|FBpp0288269;pse|FBpp0286464;pse|FBpp0276752;pse|FBpp0276554;pse|FBpp0275725;pse|FBpp0282345;pse|FBpp0287178;pse|FBpp0287981…
F589	7	pse|FBpp0273848;yak|FBpp0262895;mel|FBpp0300194;ana|FBpp0119154;pse|FBpp0273855;moj|FBpp0164697;vir|FBpp0233609;sim|FBpp0215893;ana|FBpp0124915;ana|FBpp0123925;pse|FBpp0278899;sim|FBpp0221411;yak|FBpp0261669;mel|FBpp0304616;mel|FBpp0304615;mel|FBpp0077784;vir|FBpp0239041;moj|FBpp0166248;cea|32564378;ana|FBpp0115065;sim|FBpp0224025;yak|FBpp0257257;mel|FBpp0086523;moj|FBpp0169153;pse|FBpp0277179;vi…
F591	7	pse|FBpp0278759;sim|FBpp0224342;moj|FBpp0171659;mel|FBpp0307145;vir|FBpp0234752;sim|FBpp0220082;mel|FBpp0088886;yak|FBpp0258553;pse|FBpp0280722;mel|FBpp0307469;mel|FBpp0088885;mel|FBpp0088884;cea|71988048;cea|71988041;mel|FBpp0290543;pse|FBpp0282530;mel|FBpp0290542;yak|FBpp0269096;mel|FBpp0111785;mel|FBpp0083560;sim|FBpp0216905;mel|FBpp0303394;mel|FBpp0083559;mel|FBpp0111786;moj|FBpp0172079;ana|F…
F593	7	pse|FBpp0276988;moj|FBpp0169816;mel|FBpp0087006;vir|FBpp0235200;yak|FBpp0257438;sim|FBpp0209254;ana|FBpp0116031;vir|FBpp0235202;moj|FBpp0169818;vir|FBpp0235201;ana|FBpp0116033;ana|FBpp0116032;mel|FBpp0087008;yak|FBpp0257440;pse|FBpp0276989;pse|FBpp0276990;moj|FBpp0169817;sim|FBpp0209255;mel|FBpp0271811;yak|FBpp0257439;ana|FBpp0116712;moj|FBpp0167625;vir|FBpp0235905;ana|FBpp0117032;mel|FBpp0086606…
F596	7	mel|FBpp0307553;mel|FBpp0291321;mel|FBpp0291757;mel|FBpp0085020;mel|FBpp0085022;mel|FBpp0085021;mel|FBpp0297624;mel|FBpp0297625;mel|FBpp0307552;mel|FBpp0112393;pse|FBpp0292277;pse|FBpp0292280;ana|FBpp0126104;yak|FBpp0255899;mel|FBpp0085025;vir|FBpp0238925;moj|FBpp0174082;pse|FBpp0292278;mel|FBpp0085024;mel|FBpp0291322;mel|FBpp0085023;mel|FBpp0291320;pse|FBpp0292279;mel|FBpp0297626;mel|FBpp0291756…
F597	6	mel|FBpp0080460;mel|FBpp0291043;mel|FBpp0298831;mel|FBpp0080464;mel|FBpp0080454;mel|FBpp0080457;mel|FBpp0080459;mel|FBpp0080462;mel|FBpp0080455;mel|FBpp0080463;mel|FBpp0080456;mel|FBpp0080458;mel|FBpp0291041;mel|FBpp0080453;cea|32566139;mel|FBpp0291042;mel|FBpp0080452;mel|FBpp0298830;mel|FBpp0298828;mel|FBpp0298829;mel|FBpp0298827;cea|17561652;cea|17509401;cea|25150292;cea|17508449;moj|FBpp016627…
F599	7	ana|FBpp0128143;mel|FBpp0289941;mel|FBpp0289940;yak|FBpp0265914;mel|FBpp0304915;pse|FBpp0274439;mel|FBpp0304916;mel|FBpp0289939;mel|FBpp0289938;vir|FBpp0227694;moj|FBpp0161224;sim|FBpp0211830;yak|FBpp0267867;yak|FBpp0267871;vir|FBpp0236198;moj|FBpp0159792;sim|FBpp0221059;yak|FBpp0264015;mel|FBpp0303005;mel|FBpp0078716;ana|FBpp0118709;pse|FBpp0279851;vir|FBpp0237463;moj|FBpp0171747;pse|FBpp0278468…
F604	7	sim|FBpp0220055;cea|72000898;cea|72000896;cea|72000904;cea|72000900;cea|72000902;cea|72000906;ana|FBpp0120310;pse|FBpp0297381;sim|FBpp0217259;mel|FBpp0082123;yak|FBpp0271227;mel|FBpp0082124;moj|FBpp0160021;vir|FBpp0228819;moj|FBpp0163985;vir|FBpp0231588;ana|FBpp0121809;yak|FBpp0271308;mel|FBpp0305395;mel|FBpp0305394;mel|FBpp0305393;mel|FBpp0082296;pse|FBpp0297807;mel|FBpp0082295;pse|FBpp0283705;v…
F605	7	ana|FBpp0121471;yak|FBpp0269009;mel|FBpp0083707;pse|FBpp0283461;vir|FBpp0228788;mel|FBpp0111941;yak|FBpp0259438;mel|FBpp0079033;ana|FBpp0124001;vir|FBpp0235243;moj|FBpp0172851;sim|FBpp0221857;pse|FBpp0285237;cea|17543982;pse|FBpp0285145;moj|FBpp0171645;vir|FBpp0225408;pse|FBpp0301928;pse|FBpp0301927;mel|FBpp0290338;mel|FBpp0307017;mel|FBpp0083224;mel|FBpp0083223;pse|FBpp0301926;ana|FBpp0120812;me…
F609	7	ana|FBpp0121942;yak|FBpp0268946;sim|FBpp0216768;mel|FBpp0083868;mel|FBpp0083867;vir|FBpp0238895;mel|FBpp0306810;pse|FBpp0282789;moj|FBpp0174051;ana|FBpp0120656;yak|FBpp0269700;pse|FBpp0283528;mel|FBpp0304070;mel|FBpp0304071;mel|FBpp0081717;mel|FBpp0304073;mel|FBpp0304072;sim|FBpp0219125;vir|FBpp0238078;ana|FBpp0121329;yak|FBpp0255126;mel|FBpp0082849;moj|FBpp0173987;pse|FBpp0282466;vir|FBpp0238840…
F610	7	cea|25146880;ana|FBpp0121058;yak|FBpp0270185;sim|FBpp0218556;mel|FBpp0303771;vir|FBpp0228731;mel|FBpp0083099;moj|FBpp0171173;yak|FBpp0262051;moj|FBpp0165508;sim|FBpp0223205;mel|FBpp0073551;vir|FBpp0230947;pse|FBpp0273621;yak|FBpp0261190;ana|FBpp0124595;mel|FBpp0303423;mel|FBpp0073579;cea|25146909;pse|FBpp0283724;pse|FBpp0297371;cea|32563802;pse|FBpp0275372;cea|17536875;mel|FBpp0300967;mel|FBpp011…
F611	7	ana|FBpp0116261;yak|FBpp0259320;mel|FBpp0071982;mel|FBpp0071981;pse|FBpp0276446;moj|FBpp0168244;vir|FBpp0234410;sim|FBpp0210182;cea|25145754;pse|FBpp0281265;pse|FBpp0301090;vir|FBpp0239129;yak|FBpp0270263;ana|FBpp0126333;mel|FBpp0307030;mel|FBpp0088962;mel|FBpp0088543;mel|FBpp0290702;mel|FBpp0088544;moj|FBpp0172854;mel|FBpp0307031;cea|25144050;cea|115533318;sim|FBpp0208813;sim|FBpp0213497;cea|325…
F616	7	ana|FBpp0126006;yak|FBpp0263881;mel|FBpp0292502;mel|FBpp0079466;pse|FBpp0280260;moj|FBpp0169368;vir|FBpp0227953;sim|FBpp0222033;cea|25148697;cea|25148702;ana|FBpp0122593;yak|FBpp0262071;mel|FBpp0111487;mel|FBpp0111486;sim|FBpp0215516;moj|FBpp0165140;vir|FBpp0231247;pse|FBpp0272798;yak|FBpp0263880;sim|FBpp0222032;mel|FBpp0079465;mel|FBpp0298033;ana|FBpp0126004;moj|FBpp0169357;vir|FBpp0227942;pse|F…
F620	7	ana|FBpp0124346;yak|FBpp0260737;mel|FBpp0293664;mel|FBpp0304122;mel|FBpp0113105;mel|FBpp0071026;sim|FBpp0215254;vir|FBpp0233629;moj|FBpp0164905;pse|FBpp0275270;moj|FBpp0164903;moj|FBpp0164902;moj|FBpp0164904;cea|17556164;cea|25147950;cea|25147952;cea|17538688;sim|FBpp0222778;mel|FBpp0302730;mel|FBpp0088173;moj|FBpp0163269;yak|FBpp0259519;ana|FBpp0119108;pse|FBpp0272510;vir|FBpp0234347;cea|2514883…
F621	7	ana|FBpp0118325;mel|FBpp0290447;yak|FBpp0256201;pse|FBpp0287710;sim|FBpp0220843;vir|FBpp0234763;moj|FBpp0171670;cea|17539748;moj|FBpp0167453;vir|FBpp0232560;pse|FBpp0287313;yak|FBpp0263691;ana|FBpp0117448;mel|FBpp0080115;mel|FBpp0080114;sim|FBpp0222325;ana|FBpp0125282;yak|FBpp0262584;mel|FBpp0293889;mel|FBpp0293888;pse|FBpp0282006;moj|FBpp0164515;vir|FBpp0230920;sim|FBpp0215181;cea|71993141;cea|7…
F622	7	ana|FBpp0128112;mel|FBpp0291821;mel|FBpp0297638;mel|FBpp0291825;mel|FBpp0297642;mel|FBpp0291818;mel|FBpp0291819;sim|FBpp0212090;pse|FBpp0275543;yak|FBpp0265331;moj|FBpp0162001;vir|FBpp0230500;ana|FBpp0128111;yak|FBpp0265330;mel|FBpp0303828;mel|FBpp0297640;mel|FBpp0291824;mel|FBpp0291823;mel|FBpp0291822;sim|FBpp0212089;mel|FBpp0291817;mel|FBpp0297641;mel|FBpp0291816;mel|FBpp0303829;pse|FBpp0275542…
F626	7	ana|FBpp0124150;mel|FBpp0111762;mel|FBpp0111761;pse|FBpp0274496;mel|FBpp0073567;yak|FBpp0261179;sim|FBpp0214299;vir|FBpp0231359;moj|FBpp0164504;vir|FBpp0227327;moj|FBpp0165875;moj|FBpp0164506;yak|FBpp0264063;ana|FBpp0118090;mel|FBpp0080237;pse|FBpp0279000;sim|FBpp0222385;cea|17553078;vir|FBpp0229617;pse|FBpp0284055;mel|FBpp0073566;ana|FBpp0124180;yak|FBpp0262498;sim|FBpp0214535;mel|FBpp0071072;vi…
F629	7	mel|FBpp0300899;mel|FBpp0111922;ana|FBpp0128107;sim|FBpp0221372;yak|FBpp0261271;mel|FBpp0077794;ana|FBpp0128129;sim|FBpp0221373;mel|FBpp0077796;yak|FBpp0261293;vir|FBpp0238698;pse|FBpp0279465;moj|FBpp0166220;ana|FBpp0128118;pse|FBpp0279464;mel|FBpp0077795;yak|FBpp0261282;vir|FBpp0231659;moj|FBpp0164255;ana|FBpp0127745;sim|FBpp0211208;pse|FBpp0275423;yak|FBpp0265228;vir|FBpp0228457;mel|FBpp0289502…
F635	7	pse|FBpp0276595;ana|FBpp0115235;yak|FBpp0256509;mel|FBpp0099963;mel|FBpp0112375;cea|17559996;vir|FBpp0227862;sim|FBpp0223384;sim|FBpp0223386;yak|FBpp0259123;vir|FBpp0234511;sim|FBpp0223983;cea|72000915;sim|FBpp0211816;sim|FBpp0213881;moj|FBpp0161182;mel|FBpp0297861;vir|FBpp0226607;ana|FBpp0113408;yak|FBpp0265721;pse|FBpp0275067;cea|71983779;sim|FBpp0211753;sim|FBpp0216006;cea|17537059;cea|7199934…
F637	7	cea|71997655;cea|71997649;mel|FBpp0083762;yak|FBpp0264506;mel|FBpp0303206;mel|FBpp0303207;mel|FBpp0304160;mel|FBpp0112099;mel|FBpp0078192;mel|FBpp0078191;mel|FBpp0303208;sim|FBpp0210461;cea|17508013;pse|FBpp0274583;ana|FBpp0128173;yak|FBpp0265133;sim|FBpp0211124;mel|FBpp0304398;mel|FBpp0075713;vir|FBpp0227685;moj|FBpp0161547;vir|FBpp0234548;ana|FBpp0114287;pse|FBpp0307055;sim|FBpp0224366;mel|FBpp…
F645	7	moj|FBpp0159984;vir|FBpp0228784;yak|FBpp0266249;sim|FBpp0211323;pse|FBpp0286379;mel|FBpp0076203;ana|FBpp0127856;vir|FBpp0227605;moj|FBpp0162576;cea|71994152;yak|FBpp0259541;mel|FBpp0088245;pse|FBpp0285383;mel|FBpp0297298;ana|FBpp0122238;sim|FBpp0223230;moj|FBpp0163336;vir|FBpp0229072;mel|FBpp0112914;ana|FBpp0114246;mel|FBpp0290850;mel|FBpp0112913;mel|FBpp0112912;yak|FBpp0264070;sim|FBpp0208812;me…
F646	7	ana|FBpp0124719;yak|FBpp0258889;sim|FBpp0221812;mel|FBpp0078888;mel|FBpp0078889;pse|FBpp0279303;vir|FBpp0225934;moj|FBpp0166932;cea|133958222;pse|FBpp0276718;yak|FBpp0266862;ana|FBpp0116108;mel|FBpp0087520;sim|FBpp0224414;vir|FBpp0232037;moj|FBpp0168990;cea|17551176;cea|17538556;moj|FBpp0162766;yak|FBpp0267929;yak|FBpp0267525;sim|FBpp0210696;pse|FBpp0286112;vir|FBpp0226325;pse|FBpp0279481;cea|719…
F648	1	ana|FBpp0124671;ana|FBpp0123497;ana|FBpp0123582;ana|FBpp0123568;ana|FBpp0124670;ana|FBpp0126367;ana|FBpp0126400;ana|FBpp0123571;ana|FBpp0124848;ana|FBpp0123566;ana|FBpp0123567;ana|FBpp0123494;ana|FBpp0123574;ana|FBpp0125859;ana|FBpp0122536;ana|FBpp0123573;ana|FBpp0122735;ana|FBpp0126410;ana|FBpp0122738;ana|FBpp0123570;ana|FBpp0122542;ana|FBpp0122736;ana|FBpp0122537;ana|FBpp0125474;ana|FBpp0122740…
F650	7	mel|FBpp0088377;mel|FBpp0088379;pse|FBpp0307093;pse|FBpp0307104;pse|FBpp0307103;vir|FBpp0234549;pse|FBpp0307099;pse|FBpp0307107;mel|FBpp0088384;mel|FBpp0088387;mel|FBpp0088391;mel|FBpp0088381;mel|FBpp0088394;pse|FBpp0307100;mel|FBpp0088395;pse|FBpp0280019;moj|FBpp0169398;vir|FBpp0234550;sim|FBpp0224373;yak|FBpp0258103;moj|FBpp0169400;ana|FBpp0114289;moj|FBpp0169402;yak|FBpp0258106;sim|FBpp0224376…
F654	7	ana|FBpp0115122;pse|FBpp0306447;mel|FBpp0071469;mel|FBpp0071468;pse|FBpp0278685;sim|FBpp0209962;vir|FBpp0234817;yak|FBpp0257174;mel|FBpp0304696;mel|FBpp0071466;mel|FBpp0071465;mel|FBpp0071464;moj|FBpp0169868;mel|FBpp0071467;vir|FBpp0236789;pse|FBpp0276900;moj|FBpp0169737;mel|FBpp0086296;sim|FBpp0209591;yak|FBpp0256798;ana|FBpp0116787;mel|FBpp0086295;cea|25141398;cea|17542196;cea|25148109;cea|1756…
F655	7	ana|FBpp0125121;moj|FBpp0172028;vir|FBpp0237232;mel|FBpp0306725;pse|FBpp0297259;ana|FBpp0126272;yak|FBpp0270751;yak|FBpp0256237;mel|FBpp0290430;cea|17509655;moj|FBpp0162257;pse|FBpp0286524;mel|FBpp0292309;mel|FBpp0072546;vir|FBpp0226554;sim|FBpp0211999;yak|FBpp0266141;ana|FBpp0127635;cea|17507005;moj|FBpp0171998;cea|32565080;pse|FBpp0278632;vir|FBpp0237749;yak|FBpp0263306;mel|FBpp0077133;ana|FBpp…
F657	7	ana|FBpp0126651;mel|FBpp0078166;yak|FBpp0268294;sim|FBpp0213436;vir|FBpp0226060;pse|FBpp0286607;moj|FBpp0160605;pse|FBpp0272125;yak|FBpp0260783;vir|FBpp0231063;mel|FBpp0071115;mel|FBpp0071117;mel|FBpp0071116;moj|FBpp0165115;cea|17557007;cea|71982272;cea|71983419;cea|71983429;sim|FBpp0223171;ana|FBpp0127766;yak|FBpp0264941;vir|FBpp0225788;mel|FBpp0304195;mel|FBpp0074906;sim|FBpp0213131;pse|FBpp027…
F658	7	ana|FBpp0120525;yak|FBpp0256147;sim|FBpp0218479;mel|FBpp0083282;pse|FBpp0284808;vir|FBpp0238200;moj|FBpp0159267;moj|FBpp0162346;vir|FBpp0228294;pse|FBpp0275550;ana|FBpp0127492;yak|FBpp0264743;yak|FBpp0268065;mel|FBpp0077957;mel|FBpp0077956;mel|FBpp0077955;mel|FBpp0077954;vir|FBpp0229890;moj|FBpp0161786;pse|FBpp0286334;cea|17507179;cea|17536633;yak|FBpp0265596;ana|FBpp0127904;sim|FBpp0211634;mel|F…
F659	7	ana|FBpp0118856;yak|FBpp0257206;mel|FBpp0289748;mel|FBpp0289750;mel|FBpp0288933;pse|FBpp0280073;moj|FBpp0166329;sim|FBpp0220512;vir|FBpp0230570;mel|FBpp0289751;mel|FBpp0288927;mel|FBpp0288931;ana|FBpp0118861;pse|FBpp0280078;yak|FBpp0257260;sim|FBpp0220518;mel|FBpp0288932;vir|FBpp0230575;moj|FBpp0166336;mel|FBpp0302875;cea|17550728;cea|17569851;ana|FBpp0122917;sim|FBpp0220513;yak|FBpp0257195;pse|F…
F665	7	ana|FBpp0113375;pse|FBpp0274014;mel|FBpp0077973;yak|FBpp0267365;vir|FBpp0225857;moj|FBpp0161424;mel|FBpp0077972;sim|FBpp0210539;moj|FBpp0162344;ana|FBpp0127491;mel|FBpp0111371;yak|FBpp0268063;pse|FBpp0275549;sim|FBpp0213341;sim|FBpp0210538;yak|FBpp0267968;ana|FBpp0113374;pse|FBpp0274013;mel|FBpp0077969;mel|FBpp0077971;mel|FBpp0077970;mel|FBpp0077968;mel|FBpp0077967;yak|FBpp0264742;moj|FBpp0161423…
F666	7	ana|FBpp0114559;yak|FBpp0259380;sim|FBpp0210234;pse|FBpp0277871;vir|FBpp0234851;moj|FBpp0168081;mel|FBpp0072088;mel|FBpp0291375;cea|17567975;cea|25147150;cea|115533520;cea|115533518;ana|FBpp0124895;vir|FBpp0233672;pse|FBpp0273933;sim|FBpp0223095;mel|FBpp0076972;yak|FBpp0262906;cea|17569017;ana|FBpp0125822;pse|FBpp0273589;moj|FBpp0165074;yak|FBpp0260453;mel|FBpp0071304;mel|FBpp0110147;sim|FBpp0214…
F667	7	ana|FBpp0119230;pse|FBpp0300370;mel|FBpp0113036;mel|FBpp0084373;pse|FBpp0300369;mel|FBpp0297612;mel|FBpp0302781;mel|FBpp0089214;sim|FBpp0216543;pse|FBpp0300368;yak|FBpp0255645;mel|FBpp0302780;mel|FBpp0084372;mel|FBpp0084368;mel|FBpp0084367;vir|FBpp0237767;moj|FBpp0159348;vir|FBpp0238282;moj|FBpp0171836;ana|FBpp0123924;pse|FBpp0281725;yak|FBpp0268675;mel|FBpp0297647;mel|FBpp0084378;sim|FBpp0219680…
F671	7	ana|FBpp0128083;yak|FBpp0266035;mel|FBpp0289951;mel|FBpp0072468;sim|FBpp0224111;pse|FBpp0276997;vir|FBpp0227324;moj|FBpp0165872;cea|17506363;vir|FBpp0232848;mel|FBpp0089405;mel|FBpp0089404;mel|FBpp0089403;mel|FBpp0089402;mel|FBpp0073961;ana|FBpp0123176;yak|FBpp0261022;sim|FBpp0223076;vir|FBpp0225482;moj|FBpp0159476;cea|17507083;cea|17507085;ana|FBpp0121346;yak|FBpp0269971;mel|FBpp0081282;sim|FBpp…
F676	7	ana|FBpp0120634;yak|FBpp0269684;mel|FBpp0081792;sim|FBpp0219112;vir|FBpp0238406;moj|FBpp0173113;sim|FBpp0213250;mel|FBpp0304965;mel|FBpp0074672;moj|FBpp0160548;yak|FBpp0264653;yak|FBpp0268235;ana|FBpp0126804;vir|FBpp0226005;pse|FBpp0288348;ana|FBpp0123391;pse|FBpp0288130;pse|FBpp0284923;moj|FBpp0170851;vir|FBpp0231284;pse|FBpp0282489;vir|FBpp0231282;moj|FBpp0170842;ana|FBpp0123671;vir|FBpp0233222…
F681	7	ana|FBpp0116881;sim|FBpp0209366;yak|FBpp0257548;mel|FBpp0297062;vir|FBpp0235590;vir|FBpp0234989;vir|FBpp0234988;sim|FBpp0209474;mel|FBpp0086567;yak|FBpp0258616;yak|FBpp0258617;moj|FBpp0170054;sim|FBpp0209475;mel|FBpp0290164;mel|FBpp0086568;pse|FBpp0277656;ana|FBpp0114531;pse|FBpp0283890;pse|FBpp0283922;moj|FBpp0169299;pse|FBpp0281405;vir|FBpp0237079;moj|FBpp0173815;sim|FBpp0217578;mel|FBpp0082908…
F683	7	ana|FBpp0128160;mel|FBpp0306202;mel|FBpp0072679;yak|FBpp0265931;vir|FBpp0230496;moj|FBpp0161996;pse|FBpp0286883;cea|71986107;ana|FBpp0123275;ana|FBpp0118699;mel|FBpp0077448;yak|FBpp0263163;sim|FBpp0221555;pse|FBpp0287756;vir|FBpp0231706;moj|FBpp0164724;moj|FBpp0161995;yak|FBpp0265930;vir|FBpp0230493;sim|FBpp0211845;mel|FBpp0306201;mel|FBpp0072678;ana|FBpp0128159;pse|FBpp0286882;sim|FBpp0216009;ce…
F685	7	ana|FBpp0124443;yak|FBpp0262289;mel|FBpp0288862;mel|FBpp0074059;mel|FBpp0112385;pse|FBpp0272628;vir|FBpp0229230;ana|FBpp0120748;yak|FBpp0268589;mel|FBpp0293235;mel|FBpp0084188;sim|FBpp0219595;pse|FBpp0281032;pse|FBpp0301879;moj|FBpp0172856;vir|FBpp0239132;cea|17553754;cea|32565674;ana|FBpp0128491;yak|FBpp0266870;mel|FBpp0289946;mel|FBpp0289945;sim|FBpp0212738;mel|FBpp0289948;mel|FBpp0304437;pse|F…
F688	7	ana|FBpp0116558;yak|FBpp0259136;mel|FBpp0111813;mel|FBpp0086444;mel|FBpp0086443;mel|FBpp0086442;sim|FBpp0223995;vir|FBpp0236651;pse|FBpp0278815;moj|FBpp0168321;cea|17509253;moj|FBpp0168215;yak|FBpp0264142;mel|FBpp0087981;vir|FBpp0234380;ana|FBpp0116375;sim|FBpp0208891;pse|FBpp0276235;cea|115534726;vir|FBpp0232285;sim|FBpp0222317;ana|FBpp0126187;yak|FBpp0263684;mel|FBpp0294018;pse|FBpp0279064;moj|…
F689	7	ana|FBpp0120219;pse|FBpp0283990;mel|FBpp0083884;yak|FBpp0268441;sim|FBpp0219450;moj|FBpp0173354;vir|FBpp0239069;mel|FBpp0293577;mel|FBpp0293576;mel|FBpp0307231;cea|17560364;yak|FBpp0270012;vir|FBpp0228859;sim|FBpp0218397;pse|FBpp0282609;mel|FBpp0083502;ana|FBpp0120454;moj|FBpp0160053;cea|17551440;cea|25151042;vir|FBpp0234114;moj|FBpp0169924;ana|FBpp0116076;pse|FBpp0277854;yak|FBpp0259361;sim|FBpp…
F695	7	ana|FBpp0113403;yak|FBpp0267565;mel|FBpp0075170;moj|FBpp0166084;mel|FBpp0099912;sim|FBpp0210873;vir|FBpp0227034;pse|FBpp0286407;mel|FBpp0075171;mel|FBpp0303603;mel|FBpp0099913;mel|FBpp0303602;cea|17537617;cea|17537211;yak|FBpp0268011;cea|17562066;cea|17562064;cea|25149474;cea|71997612;cea|71997606;cea|17558902;cea|17560544;cea|71987414;cea|71997622;cea|133901656;cea|133902004;cea|25149470;
F697	7	ana|FBpp0116035;yak|FBpp0257442;mel|FBpp0087011;mel|FBpp0293612;vir|FBpp0234181;moj|FBpp0167555;sim|FBpp0209258;cea|193205505;cea|115534348;yak|FBpp0264736;cea|17553832;mel|FBpp0306627;mel|FBpp0291397;yak|FBpp0255325;mel|FBpp0306626;mel|FBpp0112307;ana|FBpp0122054;mel|FBpp0112308;pse|FBpp0292409;pse|FBpp0292410;vir|FBpp0237468;moj|FBpp0171462;yak|FBpp0264737;cea|193206852;cea|17543632;cea|1754363…
F698	7	ana|FBpp0122678;pse|FBpp0273493;sim|FBpp0215584;mel|FBpp0073766;mel|FBpp0303249;mel|FBpp0073768;yak|FBpp0262167;mel|FBpp0303248;mel|FBpp0303247;mel|FBpp0303250;mel|FBpp0073767;mel|FBpp0073769;moj|FBpp0164422;mel|FBpp0073770;vir|FBpp0231032;mel|FBpp0289663;mel|FBpp0289664;mel|FBpp0073771;mel|FBpp0086484;sim|FBpp0224012;mel|FBpp0086485;pse|FBpp0277711;yak|FBpp0259156;ana|FBpp0125829;moj|FBpp0168674…
F700	7	ana|FBpp0121733;yak|FBpp0269348;pse|FBpp0284497;mel|FBpp0306658;mel|FBpp0082628;yak|FBpp0257589;vir|FBpp0237900;sim|FBpp0209401;sim|FBpp0220644;yak|FBpp0258527;ana|FBpp0117277;mel|FBpp0290228;mel|FBpp0111267;mel|FBpp0086725;ana|FBpp0115214;pse|FBpp0276299;mel|FBpp0290227;moj|FBpp0171505;moj|FBpp0170397;vir|FBpp0235455;vir|FBpp0236175;pse|FBpp0279847;moj|FBpp0159759;yak|FBpp0264013;mel|FBpp0078714…
F701	7	ana|FBpp0117027;ana|FBpp0122035;sim|FBpp0209652;mel|FBpp0086155;ana|FBpp0122036;yak|FBpp0256658;mel|FBpp0086136;yak|FBpp0259223;pse|FBpp0278221;pse|FBpp0276268;vir|FBpp0232211;moj|FBpp0169163;ana|FBpp0115773;ana|FBpp0122034;pse|FBpp0278794;ana|FBpp0116650;vir|FBpp0235775;moj|FBpp0167712;yak|FBpp0259058;sim|FBpp0223928;mel|FBpp0086263;ana|FBpp0126389;pse|FBpp0278220;sim|FBpp0223896;cea|17558728;an…
F707	7	mel|FBpp0290399;mel|FBpp0088622;mel|FBpp0088624;cea|115532706;cea|115532704;ana|FBpp0113316;mel|FBpp0300406;mel|FBpp0072909;mel|FBpp0072910;yak|FBpp0266352;pse|FBpp0286318;ana|FBpp0122400;vir|FBpp0233775;moj|FBpp0161772;moj|FBpp0163518;pse|FBpp0284399;pse|FBpp0273788;mel|FBpp0290490;sim|FBpp0212145;moj|FBpp0169502;pse|FBpp0276856;ana|FBpp0116698;yak|FBpp0258598;sim|FBpp0209456;mel|FBpp0086617;vir…
F709	7	pse|FBpp0279237;ana|FBpp0123616;pse|FBpp0272396;vir|FBpp0230277;moj|FBpp0170898;yak|FBpp0262865;pse|FBpp0279375;sim|FBpp0215388;pse|FBpp0279715;mel|FBpp0306532;mel|FBpp0071426;pse|FBpp0279301;pse|FBpp0279048;pse|FBpp0278997;pse|FBpp0273999;pse|FBpp0279244;pse|FBpp0277041;ana|FBpp0114845;pse|FBpp0275747;mel|FBpp0071683;sim|FBpp0213850;yak|FBpp0259173;pse|FBpp0279513;moj|FBpp0160775;vir|FBpp0225654…
F710	7	pse|FBpp0275778;mel|FBpp0303469;mel|FBpp0087202;mel|FBpp0087201;mel|FBpp0087200;mel|FBpp0303470;mel|FBpp0089118;yak|FBpp0257867;ana|FBpp0115718;sim|FBpp0209173;vir|FBpp0232103;moj|FBpp0168996;vir|FBpp0232092;cea|71995752;cea|212648561;cea|71995739;cea|212648559;cea|71995743;cea|71995761;cea|71995745;cea|71995722;cea|71995733;cea|71995757;cea|71995767;cea|71995731;cea|115533526;
F715	7	ana|FBpp0116999;mel|FBpp0085482;sim|FBpp0208722;yak|FBpp0269686;pse|FBpp0275817;vir|FBpp0235296;moj|FBpp0170494;cea|115535205;cea|115535167;cea|17559162;sim|FBpp0219761;mel|FBpp0084623;yak|FBpp0268783;cea|17542208;ana|FBpp0122063;pse|FBpp0282430;moj|FBpp0173532;vir|FBpp0224815;moj|FBpp0162567;ana|FBpp0123302;sim|FBpp0212141;vir|FBpp0227597;yak|FBpp0266349;mel|FBpp0305095;mel|FBpp0072904;pse|FBpp0…
F716	7	ana|FBpp0116959;vir|FBpp0236631;moj|FBpp0169943;moj|FBpp0167645;yak|FBpp0257058;vir|FBpp0234879;mel|FBpp0111782;mel|FBpp0085714;sim|FBpp0209855;ana|FBpp0115532;pse|FBpp0277097;mel|FBpp0293217;mel|FBpp0076072;sim|FBpp0212626;vir|FBpp0227667;ana|FBpp0113772;yak|FBpp0266737;pse|FBpp0274319;moj|FBpp0161531;moj|FBpp0160196;vir|FBpp0233861;pse|FBpp0274121;sim|FBpp0215678;mel|FBpp0074005;yak|FBpp0262272…
F719	7	ana|FBpp0117568;mel|FBpp0303016;mel|FBpp0078657;yak|FBpp0256348;sim|FBpp0221723;pse|FBpp0280114;vir|FBpp0238544;moj|FBpp0166205;cea|17570183;ana|FBpp0113528;sim|FBpp0213285;mel|FBpp0077845;yak|FBpp0264685;vir|FBpp0227955;pse|FBpp0273974;moj|FBpp0161056;mel|FBpp0077844;mel|FBpp0298381;mel|FBpp0077846;mel|FBpp0077847;mel|FBpp0077848;yak|FBpp0264688;mel|FBpp0298380;cea|25144310;cea|32565377;cea|2514…
F720	7	ana|FBpp0122040;yak|FBpp0270864;mel|FBpp0081294;mel|FBpp0081293;sim|FBpp0216923;pse|FBpp0282109;moj|FBpp0172526;vir|FBpp0238582;ana|FBpp0126691;mel|FBpp0078142;yak|FBpp0264525;pse|FBpp0275133;sim|FBpp0210482;moj|FBpp0160961;vir|FBpp0225833;cea|115534089;cea|193205700;pse|FBpp0286224;vir|FBpp0226528;moj|FBpp0162235;mel|FBpp0072456;ana|FBpp0127654;yak|FBpp0266106;cea|17537959;cea|193205702;sim|FBpp…
F724	7	ana|FBpp0122304;mel|FBpp0301190;mel|FBpp0301189;mel|FBpp0113086;pse|FBpp0272927;yak|FBpp0262427;mel|FBpp0071286;mel|FBpp0113087;moj|FBpp0165094;mel|FBpp0071287;vir|FBpp0233120;cea|71981802;ana|FBpp0117597;vir|FBpp0238665;moj|FBpp0166217;yak|FBpp0256162;pse|FBpp0287562;mel|FBpp0079254;sim|FBpp0220837;mel|FBpp0307178;mel|FBpp0079255;cea|193206920;sim|FBpp0214665;cea|71999432;cea|71999428;cea|719994…
F725	7	ana|FBpp0125680;pse|FBpp0283949;mel|FBpp0271784;sim|FBpp0214762;mel|FBpp0070478;moj|FBpp0163949;vir|FBpp0233560;yak|FBpp0261938;cea|32565044;cea|71991792;cea|17544702;cea|72001540;cea|25146317;cea|25148765;cea|17538248;cea|17556923;cea|71981295;cea|17562260;sim|FBpp0221720;ana|FBpp0118911;vir|FBpp0231647;yak|FBpp0256332;mel|FBpp0078648;pse|FBpp0287751;moj|FBpp0166200;vir|FBpp0225503;
F727	7	sim|FBpp0217748;yak|FBpp0270671;cea|17505815;moj|FBpp0169622;vir|FBpp0234494;ana|FBpp0114762;yak|FBpp0266961;mel|FBpp0304288;pse|FBpp0278135;mel|FBpp0087535;mel|FBpp0291386;vir|FBpp0237329;moj|FBpp0159774;moj|FBpp0159773;vir|FBpp0237328;pse|FBpp0283744;ana|FBpp0121869;sim|FBpp0216652;yak|FBpp0255766;mel|FBpp0084176;cea|17555950;sim|FBpp0208442;cea|193210861;cea|17555948;cea|193210863;moj|FBpp0161…
F729	7	ana|FBpp0114682;mel|FBpp0085763;yak|FBpp0257029;pse|FBpp0278832;vir|FBpp0234184;moj|FBpp0168129;sim|FBpp0209831;cea|17554740;pse|FBpp0277588;ana|FBpp0116241;mel|FBpp0099953;mel|FBpp0099952;sim|FBpp0223969;yak|FBpp0259107;vir|FBpp0234891;moj|FBpp0169954;mel|FBpp0305368;mel|FBpp0305367;mel|FBpp0086624;pse|FBpp0277645;sim|FBpp0209462;yak|FBpp0258606;ana|FBpp0116441;vir|FBpp0235024;moj|FBpp0170089;ce…
F731	7	ana|FBpp0121752;mel|FBpp0304019;mel|FBpp0290039;mel|FBpp0077356;mel|FBpp0077355;yak|FBpp0259971;pse|FBpp0283352;vir|FBpp0238753;sim|FBpp0210402;moj|FBpp0171430;vir|FBpp0238752;pse|FBpp0292430;vir|FBpp0238749;yak|FBpp0255616;sim|FBpp0216512;mel|FBpp0084456;vir|FBpp0238750;moj|FBpp0171432;ana|FBpp0114509;sim|FBpp0223497;pse|FBpp0282532;mel|FBpp0292517;mel|FBpp0071904;yak|FBpp0256631;pse|FBpp0274849…
F732	7	ana|FBpp0126732;yak|FBpp0263324;mel|FBpp0077081;pse|FBpp0279941;sim|FBpp0221708;vir|FBpp0230713;moj|FBpp0167326;cea|17556977;mel|FBpp0075866;mel|FBpp0075865;sim|FBpp0211189;moj|FBpp0160801;yak|FBpp0265201;vir|FBpp0225680;pse|FBpp0275402;ana|FBpp0127720;cea|115532073;cea|71989043;ana|FBpp0120751;yak|FBpp0268592;sim|FBpp0219598;mel|FBpp0084191;moj|FBpp0173122;pse|FBpp0281601;vir|FBpp0238418;cea|325…
F733	7	ana|FBpp0121278;sim|FBpp0216603;mel|FBpp0084221;yak|FBpp0255711;pse|FBpp0284804;vir|FBpp0238167;moj|FBpp0171778;mel|FBpp0070810;moj|FBpp0163925;sim|FBpp0214643;cea|71991189;ana|FBpp0124538;yak|FBpp0260298;moj|FBpp0163918;vir|FBpp0231182;cea|71985706;pse|FBpp0273236;mel|FBpp0070058;mel|FBpp0070060;mel|FBpp0070061;mel|FBpp0070059;mel|FBpp0070057;cea|17560800;cea|17560798;cea|32563849;sim|FBpp020895…
F734	7	ana|FBpp0125911;yak|FBpp0263843;mel|FBpp0292879;mel|FBpp0079402;mel|FBpp0079401;mel|FBpp0079400;vir|FBpp0232273;moj|FBpp0161504;pse|FBpp0279127;sim|FBpp0221998;cea|71983106;cea|71983099;cea|17537407;cea|71996953;cea|193206505;cea|17541374;ana|FBpp0118066;yak|FBpp0260963;pse|FBpp0280814;vir|FBpp0234072;cea|193206654;mel|FBpp0290531;sim|FBpp0221345;mel|FBpp0290532;mel|FBpp0077707;moj|FBpp0167234;
F736	7	ana|FBpp0125194;yak|FBpp0261717;mel|FBpp0301688;mel|FBpp0070286;mel|FBpp0070287;mel|FBpp0293951;mel|FBpp0293950;pse|FBpp0273406;mel|FBpp0300329;vir|FBpp0232831;moj|FBpp0165245;mel|FBpp0301691;mel|FBpp0293949;mel|FBpp0301690;mel|FBpp0301689;cea|17551724;mel|FBpp0304017;mel|FBpp0080150;sim|FBpp0220446;yak|FBpp0256458;ana|FBpp0118812;mel|FBpp0100009;mel|FBpp0301692;moj|FBpp0168956;vir|FBpp0232507;ps…
F741	5	vir|FBpp0231115;yak|FBpp0262554;mel|FBpp0303694;mel|FBpp0303711;mel|FBpp0303705;mel|FBpp0303701;mel|FBpp0303695;mel|FBpp0303692;pse|FBpp0272763;mel|FBpp0303710;mel|FBpp0303704;mel|FBpp0303697;mel|FBpp0303689;mel|FBpp0303706;mel|FBpp0303693;mel|FBpp0303709;mel|FBpp0303690;mel|FBpp0303713;mel|FBpp0303712;mel|FBpp0303708;mel|FBpp0303703;mel|FBpp0303699;mel|FBpp0303700;sim|FBpp0214568;yak|FBpp0262555;
F743	7	ana|FBpp0121959;pse|FBpp0292444;mel|FBpp0290307;vir|FBpp0225124;ana|FBpp0119504;pse|FBpp0282242;moj|FBpp0173650;yak|FBpp0268541;sim|FBpp0219548;ana|FBpp0124663;moj|FBpp0159929;ana|FBpp0115695;yak|FBpp0267290;mel|FBpp0297720;mel|FBpp0297721;mel|FBpp0087633;mel|FBpp0087632;mel|FBpp0087631;pse|FBpp0278397;moj|FBpp0168886;vir|FBpp0229451;sim|FBpp0208475;yak|FBpp0268971;vir|FBpp0237544;sim|FBpp0213665;
F749	7	cea|25143890;ana|FBpp0118290;mel|FBpp0080550;mel|FBpp0297295;pse|FBpp0280923;vir|FBpp0234712;moj|FBpp0171616;vir|FBpp0228869;moj|FBpp0160061;ana|FBpp0121387;pse|FBpp0291267;pse|FBpp0281326;pse|FBpp0291268;sim|FBpp0218109;mel|FBpp0078610;yak|FBpp0270408;mel|FBpp0301195;mel|FBpp0078612;mel|FBpp0078608;mel|FBpp0078607;mel|FBpp0301196;cea|17562214;vir|FBpp0230503;ana|FBpp0128114;cea|17505552;
F751	7	mel|FBpp0293597;mel|FBpp0289769;mel|FBpp0289194;mel|FBpp0289193;mel|FBpp0289478;pse|FBpp0307292;pse|FBpp0307289;pse|FBpp0307291;mel|FBpp0293596;mel|FBpp0293599;mel|FBpp0293598;sim|FBpp0213786;cea|17540366;ana|FBpp0115665;yak|FBpp0264292;sim|FBpp0209063;mel|FBpp0289195;moj|FBpp0169100;vir|FBpp0229469;pse|FBpp0307293;ana|FBpp0115664;yak|FBpp0264293;vir|FBpp0229470;moj|FBpp0169101;sim|FBpp0213785;
F756	7	ana|FBpp0121636;sim|FBpp0219346;mel|FBpp0083616;mel|FBpp0083618;yak|FBpp0255305;mel|FBpp0083617;pse|FBpp0282058;pse|FBpp0300253;vir|FBpp0238831;moj|FBpp0171598;pse|FBpp0281457;moj|FBpp0159497;mel|FBpp0082089;pse|FBpp0283608;vir|FBpp0225504;yak|FBpp0269548;sim|FBpp0218990;mel|FBpp0099920;mel|FBpp0099919;mel|FBpp0084753;ana|FBpp0126484;vir|FBpp0228925;ana|FBpp0120928;moj|FBpp0172409;yak|FBpp0268849;
F760	7	ana|FBpp0118364;mel|FBpp0303724;mel|FBpp0077631;yak|FBpp0262428;yak|FBpp0262439;pse|FBpp0280860;vir|FBpp0231368;moj|FBpp0163751;mel|FBpp0307376;mel|FBpp0077633;ana|FBpp0118365;sim|FBpp0221482;mel|FBpp0307377;mel|FBpp0307378;mel|FBpp0300904;ana|FBpp0120448;sim|FBpp0218192;mel|FBpp0078333;pse|FBpp0300596;pse|FBpp0300594;vir|FBpp0237118;yak|FBpp0270483;mel|FBpp0078334;moj|FBpp0172298;mel|FBpp0112321;
F761	7	mel|FBpp0297349;mel|FBpp0088010;vir|FBpp0235549;mel|FBpp0303359;mel|FBpp0088011;cea|71996800;pse|FBpp0274972;moj|FBpp0161641;vir|FBpp0226736;yak|FBpp0266898;mel|FBpp0306216;mel|FBpp0306218;mel|FBpp0306217;mel|FBpp0075729;ana|FBpp0127995;sim|FBpp0212763;ana|FBpp0127603;yak|FBpp0265665;mel|FBpp0305198;mel|FBpp0113001;sim|FBpp0211702;pse|FBpp0275209;moj|FBpp0160639;vir|FBpp0228035;sim|FBpp0212764;
F764	7	mel|FBpp0305558;mel|FBpp0076544;ana|FBpp0127977;yak|FBpp0265446;sim|FBpp0211485;mel|FBpp0271911;pse|FBpp0274526;vir|FBpp0228064;moj|FBpp0160669;moj|FBpp0160667;moj|FBpp0163076;moj|FBpp0163077;vir|FBpp0226137;ana|FBpp0128207;pse|FBpp0278705;yak|FBpp0258830;ana|FBpp0116350;moj|FBpp0171901;mel|FBpp0112372;sim|FBpp0219500;yak|FBpp0255812;mel|FBpp0297112;mel|FBpp0084010;sim|FBpp0216697;ana|FBpp0123910;
F765	7	ana|FBpp0115999;yak|FBpp0257194;pse|FBpp0277516;vir|FBpp0236508;sim|FBpp0209983;mel|FBpp0111545;yak|FBpp0256991;ana|FBpp0115807;mel|FBpp0306399;sim|FBpp0209796;ana|FBpp0124287;moj|FBpp0165265;sim|FBpp0214721;yak|FBpp0261892;mel|FBpp0304663;mel|FBpp0304662;mel|FBpp0290321;mel|FBpp0290322;vir|FBpp0229976;pse|FBpp0275491;cea|17510205;cea|115533584;cea|25149898;cea|71994617;moj|FBpp0165264;
F766	7	ana|FBpp0116630;yak|FBpp0259239;mel|FBpp0086215;sim|FBpp0223908;pse|FBpp0276651;vir|FBpp0235229;moj|FBpp0170428;pse|FBpp0285292;yak|FBpp0262241;mel|FBpp0304864;mel|FBpp0073923;mel|FBpp0073922;moj|FBpp0169973;ana|FBpp0120243;yak|FBpp0268639;mel|FBpp0099914;mel|FBpp0087977;vir|FBpp0234909;cea|17534679;cea|32566163;cea|17568413;cea|17534677;sim|FBpp0215650;sim|FBpp0208621;pse|FBpp0283975;
F769	7	ana|FBpp0117208;mel|FBpp0303544;mel|FBpp0303543;mel|FBpp0303541;sim|FBpp0220885;mel|FBpp0303542;mel|FBpp0303540;yak|FBpp0263356;vir|FBpp0230646;mel|FBpp0303548;moj|FBpp0165735;pse|FBpp0280175;mel|FBpp0303545;mel|FBpp0303547;mel|FBpp0303546;mel|FBpp0303549;mel|FBpp0307463;mel|FBpp0087949;mel|FBpp0290449;ana|FBpp0117209;sim|FBpp0220886;yak|FBpp0263357;pse|FBpp0280176;moj|FBpp0165737;vir|FBpp0230647;
F772	7	ana|FBpp0126418;mel|FBpp0293228;pse|FBpp0297979;pse|FBpp0297978;mel|FBpp0293231;yak|FBpp0270581;vir|FBpp0238902;moj|FBpp0174058;mel|FBpp0293230;pse|FBpp0297981;mel|FBpp0293229;pse|FBpp0297980;cea|71992890;cea|71992898;mel|FBpp0111568;sim|FBpp0217228;vir|FBpp0237278;moj|FBpp0172417;cea|71980722;cea|115533633;ana|FBpp0126416;sim|FBpp0217660;yak|FBpp0270577;moj|FBpp0174057;vir|FBpp0231521;
F773	7	ana|FBpp0126420;mel|FBpp0088709;mel|FBpp0111837;yak|FBpp0270583;pse|FBpp0297985;pse|FBpp0297982;moj|FBpp0159767;vir|FBpp0237323;mel|FBpp0099723;mel|FBpp0088708;pse|FBpp0297983;pse|FBpp0297984;sim|FBpp0217664;sim|FBpp0217668;pse|FBpp0285344;moj|FBpp0169803;ana|FBpp0119030;mel|FBpp0293780;yak|FBpp0263510;mel|FBpp0079737;mel|FBpp0302982;mel|FBpp0302981;mel|FBpp0293779;vir|FBpp0228344;sim|FBpp0222147;
F775	7	ana|FBpp0126261;mel|FBpp0083432;pse|FBpp0281041;yak|FBpp0270021;pse|FBpp0273811;pse|FBpp0284198;yak|FBpp0262255;ana|FBpp0113585;mel|FBpp0073943;moj|FBpp0165664;vir|FBpp0230264;cea|71987561;cea|71987550;cea|17553860;sim|FBpp0215664;ana|FBpp0120813;yak|FBpp0256221;yak|FBpp0270639;cea|17553474;sim|FBpp0217719;mel|FBpp0083225;pse|FBpp0281229;moj|FBpp0171646;vir|FBpp0225409;sim|FBpp0223227;
F776	7	ana|FBpp0119050;mel|FBpp0304792;mel|FBpp0079069;yak|FBpp0259534;sim|FBpp0221871;moj|FBpp0172957;vir|FBpp0235354;pse|FBpp0279452;pse|FBpp0279451;mel|FBpp0306865;mel|FBpp0079068;mel|FBpp0079067;mel|FBpp0291743;moj|FBpp0172946;sim|FBpp0221870;yak|FBpp0259523;ana|FBpp0119049;vir|FBpp0235343;sim|FBpp0221684;moj|FBpp0171279;yak|FBpp0263294;mel|FBpp0077121;ana|FBpp0124337;vir|FBpp0230540;pse|FBpp0279540;
F785	7	cea|71981885;cea|71981891;pse|FBpp0285022;mel|FBpp0307166;mel|FBpp0077424;sim|FBpp0221221;yak|FBpp0260077;pse|FBpp0287546;ana|FBpp0123787;cea|71993828;cea|71993833;moj|FBpp0172238;vir|FBpp0237963;pse|FBpp0285859;pse|FBpp0306324;pse|FBpp0275883;ana|FBpp0116088;moj|FBpp0169668;vir|FBpp0236718;mel|FBpp0086699;sim|FBpp0224096;yak|FBpp0257336;mel|FBpp0086700;cea|193204309;
F786	7	ana|FBpp0128441;sim|FBpp0212694;yak|FBpp0266806;mel|FBpp0304213;mel|FBpp0075892;pse|FBpp0274144;vir|FBpp0228447;moj|FBpp0162905;cea|17559152;ana|FBpp0116188;mel|FBpp0072227;pse|FBpp0275914;sim|FBpp0210287;vir|FBpp0235662;yak|FBpp0259441;moj|FBpp0169213;cea|32565180;vir|FBpp0231337;pse|FBpp0272325;moj|FBpp0165493;yak|FBpp0261202;mel|FBpp0073530;ana|FBpp0124077;sim|FBpp0214314;
F789	7	vir|FBpp0228764;yak|FBpp0255342;moj|FBpp0171209;sim|FBpp0219385;cea|193210244;cea|193210242;vir|FBpp0229462;moj|FBpp0169092;mel|FBpp0083704;pse|FBpp0282555;moj|FBpp0164900;ana|FBpp0119903;yak|FBpp0258457;sim|FBpp0224241;vir|FBpp0228934;moj|FBpp0159620;ana|FBpp0119801;pse|FBpp0293046;pse|FBpp0283182;mel|FBpp0290057;mel|FBpp0290056;mel|FBpp0305952;sim|FBpp0219831;yak|FBpp0268857;
F790	7	ana|FBpp0121000;mel|FBpp0083514;yak|FBpp0269977;pse|FBpp0281391;moj|FBpp0159480;vir|FBpp0225487;sim|FBpp0218370;cea|32565317;yak|FBpp0256070;cea|17559488;vir|FBpp0226196;moj|FBpp0162636;yak|FBpp0268137;ana|FBpp0113557;sim|FBpp0210926;mel|FBpp0075277;pse|FBpp0287111;cea|86563326;pse|FBpp0277007;moj|FBpp0169208;vir|FBpp0235657;ana|FBpp0116303;yak|FBpp0264159;mel|FBpp0087907;
F791	7	ana|FBpp0116450;yak|FBpp0257221;sim|FBpp0210015;mel|FBpp0071583;mel|FBpp0071584;vir|FBpp0234173;moj|FBpp0167547;cea|71993697;cea|71993703;yak|FBpp0261452;mel|FBpp0070935;ana|FBpp0115081;sim|FBpp0210069;mel|FBpp0290461;mel|FBpp0071738;yak|FBpp0259192;pse|FBpp0276074;cea|17537433;ana|FBpp0122741;pse|FBpp0272749;vir|FBpp0230961;moj|FBpp0170822;cea|17533449;pse|FBpp0283364;
F797	7	moj|FBpp0164500;vir|FBpp0231355;mel|FBpp0070363;yak|FBpp0261246;mel|FBpp0070362;mel|FBpp0305458;ana|FBpp0124652;pse|FBpp0285397;ana|FBpp0119971;yak|FBpp0268636;mel|FBpp0084311;mel|FBpp0084310;mel|FBpp0084309;sim|FBpp0219643;pse|FBpp0281680;moj|FBpp0172193;vir|FBpp0237155;sim|FBpp0223133;ana|FBpp0124650;yak|FBpp0261244;pse|FBpp0285375;sim|FBpp0214988;vir|FBpp0231354;cea|71996647;
F801	7	ana|FBpp0127147;yak|FBpp0266663;sim|FBpp0212451;mel|FBpp0293533;mel|FBpp0293530;mel|FBpp0306073;mel|FBpp0293535;pse|FBpp0286995;vir|FBpp0226342;ana|FBpp0127146;mel|FBpp0293532;mel|FBpp0293534;mel|FBpp0293536;yak|FBpp0266664;sim|FBpp0212452;pse|FBpp0286996;moj|FBpp0162369;mel|FBpp0293531;vir|FBpp0226343;cea|71984520;cea|71984529;cea|17553056;cea|17553054;cea|71984522;
F802	7	ana|FBpp0114768;mel|FBpp0288750;mel|FBpp0288755;mel|FBpp0288751;yak|FBpp0257033;mel|FBpp0288756;mel|FBpp0099675;mel|FBpp0085772;mel|FBpp0085769;mel|FBpp0288753;mel|FBpp0288754;mel|FBpp0288757;mel|FBpp0288752;mel|FBpp0085770;pse|FBpp0278054;moj|FBpp0168132;vir|FBpp0234187;sim|FBpp0209834;sim|FBpp0209835;pse|FBpp0276003;cea|25151320;cea|71995216;cea|25151317;cea|71995221;
F806	7	pse|FBpp0281866;moj|FBpp0171470;pse|FBpp0282055;ana|FBpp0120590;pse|FBpp0297385;yak|FBpp0269469;sim|FBpp0218916;mel|FBpp0082247;moj|FBpp0173435;vir|FBpp0225205;ana|FBpp0121634;vir|FBpp0238829;sim|FBpp0217294;mel|FBpp0290871;mel|FBpp0082204;mel|FBpp0297801;yak|FBpp0255303;yak|FBpp0271266;moj|FBpp0171596;vir|FBpp0224828;moj|FBpp0173543;sim|FBpp0219344;ana|FBpp0120779;pse|FBpp0282241;
F818	7	ana|FBpp0117662;yak|FBpp0263403;pse|FBpp0285704;sim|FBpp0220934;mel|FBpp0078997;moj|FBpp0166959;vir|FBpp0231984;cea|17509449;ana|FBpp0119760;moj|FBpp0159590;sim|FBpp0216863;mel|FBpp0083625;vir|FBpp0237252;yak|FBpp0269051;pse|FBpp0283944;cea|17562296;sim|FBpp0212931;yak|FBpp0267237;vir|FBpp0228264;moj|FBpp0162317;mel|FBpp0075395;ana|FBpp0126882;pse|FBpp0274769;cea|17510923;
F820	7	cea|17538045;cea|17538049;cea|17538051;cea|17538053;cea|32564483;ana|FBpp0119850;sim|FBpp0217951;mel|FBpp0292139;mel|FBpp0292136;yak|FBpp0269114;pse|FBpp0300483;moj|FBpp0173804;mel|FBpp0292137;pse|FBpp0300484;yak|FBpp0263212;mel|FBpp0077333;sim|FBpp0210407;pse|FBpp0279836;vir|FBpp0231325;moj|FBpp0163741;ana|FBpp0118333;sim|FBpp0210408;cea|17557115;cea|32564481;
F821	7	ana|FBpp0120465;sim|FBpp0216595;yak|FBpp0255702;mel|FBpp0303401;mel|FBpp0303400;mel|FBpp0084271;pse|FBpp0281570;vir|FBpp0224629;moj|FBpp0159577;cea|25147672;cea|71988723;cea|71988728;pse|FBpp0297044;pse|FBpp0297046;pse|FBpp0297045;moj|FBpp0173529;vir|FBpp0224813;sim|FBpp0219759;mel|FBpp0307019;mel|FBpp0084618;mel|FBpp0084619;mel|FBpp0084620;ana|FBpp0122061;yak|FBpp0268780;
F822	7	ana|FBpp0119010;yak|FBpp0263491;mel|FBpp0079697;sim|FBpp0222128;pse|FBpp0287820;vir|FBpp0238358;moj|FBpp0172660;cea|17560118;cea|32563613;ana|FBpp0116418;yak|FBpp0261352;sim|FBpp0215090;mel|FBpp0070620;ana|FBpp0122649;moj|FBpp0171001;vir|FBpp0231374;pse|FBpp0272952;yak|FBpp0258974;sim|FBpp0223845;mel|FBpp0088528;pse|FBpp0275970;vir|FBpp0235397;cea|71994045;cea|71994052;
F823	7	ana|FBpp0124067;yak|FBpp0257769;pse|FBpp0280091;mel|FBpp0080448;sim|FBpp0222478;vir|FBpp0231718;moj|FBpp0166268;cea|25143050;yak|FBpp0268251;yak|FBpp0264705;mel|FBpp0077868;sim|FBpp0213301;pse|FBpp0287092;moj|FBpp0162622;vir|FBpp0225947;ana|FBpp0113546;moj|FBpp0160986;yak|FBpp0257963;sim|FBpp0220015;mel|FBpp0306285;mel|FBpp0289153;vir|FBpp0227552;pse|FBpp0288027;mel|FBpp0306286;
F824	7	mel|FBpp0290988;mel|FBpp0290513;mel|FBpp0300800;mel|FBpp0305526;mel|FBpp0305525;mel|FBpp0305523;mel|FBpp0305524;mel|FBpp0073629;mel|FBpp0290514;yak|FBpp0261175;pse|FBpp0273105;ana|FBpp0124598;cea|193209491;cea|25154020;cea|25154022;cea|193207430;mel|FBpp0293582;mel|FBpp0084109;sim|FBpp0216663;ana|FBpp0121201;yak|FBpp0255778;pse|FBpp0283007;moj|FBpp0172832;vir|FBpp0238004;
F826	7	ana|FBpp0122409;yak|FBpp0260498;pse|FBpp0272257;vir|FBpp0232984;mel|FBpp0074431;mel|FBpp0074432;sim|FBpp0214017;moj|FBpp0160141;sim|FBpp0214018;vir|FBpp0237114;yak|FBpp0270831;sim|FBpp0217912;moj|FBpp0172293;mel|FBpp0081156;ana|FBpp0120518;pse|FBpp0284970;yak|FBpp0257184;sim|FBpp0220511;mel|FBpp0300958;mel|FBpp0300957;mel|FBpp0079958;cea|133901844;cea|17538402;cea|17539984;
F829	7	ana|FBpp0120312;mel|FBpp0083082;sim|FBpp0217645;yak|FBpp0270564;pse|FBpp0282265;vir|FBpp0228821;moj|FBpp0160023;cea|17556975;yak|FBpp0259234;vir|FBpp0235936;cea|17505799;ana|FBpp0116625;mel|FBpp0086206;sim|FBpp0223905;moj|FBpp0167651;pse|FBpp0277820;cea|71980484;yak|FBpp0260250;sim|FBpp0213871;ana|FBpp0125337;mel|FBpp0112453;vir|FBpp0231108;moj|FBpp0170782;pse|FBpp0284822;
F830	7	ana|FBpp0122890;mel|FBpp0297479;mel|FBpp0297478;mel|FBpp0297477;mel|FBpp0289392;mel|FBpp0301962;mel|FBpp0301963;sim|FBpp0220587;pse|FBpp0279876;moj|FBpp0167364;vir|FBpp0229345;yak|FBpp0257967;ana|FBpp0118321;yak|FBpp0257964;moj|FBpp0167363;mel|FBpp0289763;pse|FBpp0279875;sim|FBpp0220586;vir|FBpp0229343;mel|FBpp0301964;mel|FBpp0289391;cea|115533639;mel|FBpp0289764;cea|17509673;
F844	7	ana|FBpp0118647;mel|FBpp0304008;mel|FBpp0080873;yak|FBpp0257617;pse|FBpp0287864;moj|FBpp0161723;vir|FBpp0232306;mel|FBpp0079879;mel|FBpp0079878;vir|FBpp0231730;sim|FBpp0222213;pse|FBpp0285151;moj|FBpp0166278;ana|FBpp0126952;pse|FBpp0274688;yak|FBpp0264812;yak|FBpp0267896;mel|FBpp0075195;sim|FBpp0212993;vir|FBpp0227677;moj|FBpp0161539;mel|FBpp0305791;ana|FBpp0124745;
F851	7	mel|FBpp0291059;yak|FBpp0269288;pse|FBpp0284831;ana|FBpp0114547;sim|FBpp0217397;mel|FBpp0082511;vir|FBpp0237616;ana|FBpp0115578;sim|FBpp0209010;ana|FBpp0117031;moj|FBpp0172133;cea|17508127;cea|17556212;cea|17561278;ana|FBpp0124465;yak|FBpp0260281;sim|FBpp0222829;mel|FBpp0293677;mel|FBpp0301179;mel|FBpp0077060;vir|FBpp0233425;moj|FBpp0164366;cea|17561280;
F852	7	ana|FBpp0119321;mel|FBpp0297482;mel|FBpp0297481;mel|FBpp0290398;yak|FBpp0255526;mel|FBpp0297480;pse|FBpp0283559;vir|FBpp0238907;moj|FBpp0174065;cea|115536139;cea|71990826;vir|FBpp0229875;yak|FBpp0262793;yak|FBpp0257608;vir|FBpp0231811;sim|FBpp0220109;pse|FBpp0285392;ana|FBpp0118568;pse|FBpp0287509;mel|FBpp0080906;mel|FBpp0080905;moj|FBpp0167107;cea|17506023;
F860	7	pse|FBpp0274174;yak|FBpp0266838;sim|FBpp0212717;mel|FBpp0110184;mel|FBpp0297950;vir|FBpp0228468;moj|FBpp0162926;ana|FBpp0128468;ana|FBpp0115503;mel|FBpp0086547;mel|FBpp0086546;mel|FBpp0293745;mel|FBpp0293744;mel|FBpp0293743;mel|FBpp0293746;mel|FBpp0110305;mel|FBpp0293747;yak|FBpp0258641;sim|FBpp0209500;pse|FBpp0277958;vir|FBpp0236149;moj|FBpp0167932;moj|FBpp0159803;
F861	7	yak|FBpp0267171;sim|FBpp0210817;vir|FBpp0226304;pse|FBpp0275938;moj|FBpp0167165;vir|FBpp0232137;ana|FBpp0113905;pse|FBpp0286067;mel|FBpp0074720;mel|FBpp0291489;moj|FBpp0161063;vir|FBpp0227962;sim|FBpp0210656;cea|71989606;cea|71989613;cea|71989589;cea|71989597;ana|FBpp0117386;sim|FBpp0222237;mel|FBpp0079947;yak|FBpp0263596;pse|FBpp0272007;pse|FBpp0280797;
F862	6	ana|FBpp0124532;yak|FBpp0261410;mel|FBpp0291164;mel|FBpp0291166;vir|FBpp0229198;mel|FBpp0291161;mel|FBpp0289694;sim|FBpp0215130;cea|193202538;cea|32562831;cea|32562835;cea|71983336;cea|32562833;cea|32566965;cea|32566967;cea|115533104;cea|193207101;cea|115533106;cea|32566969;cea|17550092;cea|71987362;pse|FBpp0274973;sim|FBpp0215129;
F863	6	ana|FBpp0119885;pse|FBpp0283449;mel|FBpp0306763;mel|FBpp0306769;mel|FBpp0306772;mel|FBpp0306765;mel|FBpp0306766;mel|FBpp0083366;yak|FBpp0270696;mel|FBpp0306771;mel|FBpp0083369;mel|FBpp0306770;mel|FBpp0306768;mel|FBpp0083365;mel|FBpp0083368;mel|FBpp0083370;mel|FBpp0112168;pse|FBpp0293316;moj|FBpp0159811;mel|FBpp0306764;mel|FBpp0306767;mel|FBpp0083367;sim|FBpp0217776;
F867	7	ana|FBpp0128502;yak|FBpp0264656;mel|FBpp0074588;mel|FBpp0304936;pse|FBpp0274936;vir|FBpp0225960;yak|FBpp0267766;moj|FBpp0160740;sim|FBpp0213256;vir|FBpp0238027;moj|FBpp0172316;yak|FBpp0263362;mel|FBpp0306872;mel|FBpp0306871;cea|71990097;ana|FBpp0117212;sim|FBpp0220889;cea|17534265;pse|FBpp0272149;moj|FBpp0165505;cea|212646575;cea|32564119;cea|115533586;
F873	7	ana|FBpp0126423;mel|FBpp0083973;mel|FBpp0292260;pse|FBpp0282003;moj|FBpp0172651;cea|71986893;cea|71986888;cea|25151631;cea|71990945;moj|FBpp0160187;vir|FBpp0232945;ana|FBpp0125672;cea|17542126;yak|FBpp0261931;mel|FBpp0304772;sim|FBpp0214756;mel|FBpp0070471;cea|133903411;pse|FBpp0283884;cea|17556811;pse|FBpp0275143;ana|FBpp0127220;cea|17509425;
F875	7	ana|FBpp0115609;mel|FBpp0087272;yak|FBpp0258040;sim|FBpp0224323;pse|FBpp0276312;vir|FBpp0229423;moj|FBpp0168857;sim|FBpp0213657;cea|17543860;vir|FBpp0226573;moj|FBpp0161147;yak|FBpp0267198;mel|FBpp0075102;mel|FBpp0075103;mel|FBpp0075100;mel|FBpp0305785;mel|FBpp0297083;sim|FBpp0210843;ana|FBpp0113694;pse|FBpp0286543;vir|FBpp0233314;pse|FBpp0273570;cea|71984108;
F876	7	ana|FBpp0127459;mel|FBpp0112044;mel|FBpp0072862;mel|FBpp0072873;mel|FBpp0072872;mel|FBpp0072871;mel|FBpp0072870;mel|FBpp0072868;sim|FBpp0212128;yak|FBpp0265367;mel|FBpp0072861;mel|FBpp0072864;mel|FBpp0304423;mel|FBpp0112043;mel|FBpp0072869;mel|FBpp0112042;mel|FBpp0072863;mel|FBpp0072866;mel|FBpp0072865;pse|FBpp0286864;moj|FBpp0161816;vir|FBpp0227139;cea|71997640;
F877	7	ana|FBpp0119846;mel|FBpp0303225;mel|FBpp0303226;mel|FBpp0081227;sim|FBpp0217946;yak|FBpp0269109;pse|FBpp0300479;vir|FBpp0237067;moj|FBpp0173800;vir|FBpp0238076;moj|FBpp0173247;ana|FBpp0120655;mel|FBpp0081716;mel|FBpp0111808;mel|FBpp0297138;yak|FBpp0269699;mel|FBpp0297139;mel|FBpp0297137;pse|FBpp0293639;pse|FBpp0293640;pse|FBpp0283527;cea|71988112;cea|71988109;
F878	7	ana|FBpp0113714;yak|FBpp0267222;mel|FBpp0075157;mel|FBpp0075156;sim|FBpp0210864;pse|FBpp0286396;vir|FBpp0227025;moj|FBpp0166075;vir|FBpp0227026;mel|FBpp0070849;moj|FBpp0165585;moj|FBpp0160080;yak|FBpp0261494;vir|FBpp0231157;ana|FBpp0123505;vir|FBpp0231156;pse|FBpp0272111;pse|FBpp0272122;sim|FBpp0214615;mel|FBpp0305180;cea|17538646;cea|17538648;sim|FBpp0214616;
F879	7	ana|FBpp0114377;mel|FBpp0301627;mel|FBpp0301626;mel|FBpp0086823;mel|FBpp0100117;mel|FBpp0086822;mel|FBpp0100116;yak|FBpp0258373;mel|FBpp0301625;mel|FBpp0301623;sim|FBpp0224163;vir|FBpp0235728;pse|FBpp0277913;moj|FBpp0168155;mel|FBpp0301624;mel|FBpp0297590;mel|FBpp0301622;mel|FBpp0290609;vir|FBpp0233084;moj|FBpp0165032;ana|FBpp0114376;yak|FBpp0258372;sim|FBpp0224162;
F881	7	ana|FBpp0114443;sim|FBpp0223361;yak|FBpp0256474;mel|FBpp0288978;pse|FBpp0306369;vir|FBpp0235152;moj|FBpp0168127;pse|FBpp0306370;mel|FBpp0288976;pse|FBpp0306368;mel|FBpp0288977;ana|FBpp0114444;yak|FBpp0256473;moj|FBpp0168126;sim|FBpp0223360;vir|FBpp0235150;vir|FBpp0231529;ana|FBpp0114446;pse|FBpp0279684;sim|FBpp0216271;yak|FBpp0256471;vir|FBpp0235148;moj|FBpp0168124;
F889	6	yak|FBpp0255227;sim|FBpp0218273;vir|FBpp0226906;pse|FBpp0286896;mel|FBpp0290223;pse|FBpp0284462;mel|FBpp0292120;moj|FBpp0165871;sim|FBpp0221974;vir|FBpp0226904;vir|FBpp0226908;vir|FBpp0227323;yak|FBpp0263813;yak|FBpp0267895;yak|FBpp0264811;sim|FBpp0212992;mel|FBpp0290224;vir|FBpp0226905;vir|FBpp0228227;pse|FBpp0286244;mel|FBpp0292123;mel|FBpp0292124;
F891	7	pse|FBpp0272186;ana|FBpp0125610;mel|FBpp0071337;mel|FBpp0291863;mel|FBpp0291862;yak|FBpp0260448;mel|FBpp0305701;sim|FBpp0214452;cea|193210240;cea|17552710;cea|17552708;moj|FBpp0163844;vir|FBpp0233477;ana|FBpp0125608;cea|17553334;cea|17554044;cea|17552400;cea|115534032;sim|FBpp0222960;moj|FBpp0165196;cea|17551090;cea|115535023;
F893	7	ana|FBpp0120730;mel|FBpp0300196;mel|FBpp0301989;mel|FBpp0288810;mel|FBpp0300197;mel|FBpp0301990;mel|FBpp0300195;mel|FBpp0288809;vir|FBpp0233387;moj|FBpp0164159;pse|FBpp0273721;cea|17551722;pse|FBpp0283101;sim|FBpp0219894;sim|FBpp0219859;sim|FBpp0222313;ana|FBpp0116398;yak|FBpp0261014;sim|FBpp0214172;pse|FBpp0288093;pse|FBpp0285534;pse|FBpp0288092;
F894	7	pse|FBpp0297013;moj|FBpp0172796;vir|FBpp0237971;pse|FBpp0272491;pse|FBpp0297012;mel|FBpp0293896;mel|FBpp0293890;mel|FBpp0293894;yak|FBpp0271034;mel|FBpp0293893;mel|FBpp0293892;mel|FBpp0293891;ana|FBpp0120653;ana|FBpp0120654;sim|FBpp0217085;yak|FBpp0271036;pse|FBpp0282483;vir|FBpp0237972;moj|FBpp0172798;mel|FBpp0290464;mel|FBpp0305822;cea|17537975;
F895	7	vir|FBpp0230058;moj|FBpp0165522;mel|FBpp0306507;mel|FBpp0074228;yak|FBpp0262686;ana|FBpp0124307;pse|FBpp0273248;vir|FBpp0227403;moj|FBpp0162058;pse|FBpp0286189;ana|FBpp0127398;cea|212646510;cea|193208522;mel|FBpp0289294;mel|FBpp0304367;mel|FBpp0089204;mel|FBpp0304366;yak|FBpp0266370;mel|FBpp0089203;mel|FBpp0292863;mel|FBpp0072934;sim|FBpp0212161;
F896	7	ana|FBpp0127993;mel|FBpp0075727;sim|FBpp0212761;yak|FBpp0266895;pse|FBpp0274970;vir|FBpp0226734;moj|FBpp0161639;cea|25149023;pse|FBpp0275735;vir|FBpp0232929;moj|FBpp0170698;cea|32565643;cea|17537337;pse|FBpp0273341;cea|193205199;cea|17556286;mel|FBpp0304117;mel|FBpp0071166;yak|FBpp0260806;sim|FBpp0215312;ana|FBpp0125494;cea|32565645;
F898	7	cea|71990720;sim|FBpp0218807;yak|FBpp0271442;pse|FBpp0282461;mel|FBpp0099467;mel|FBpp0292543;mel|FBpp0083749;yak|FBpp0268998;yak|FBpp0262579;sim|FBpp0215177;mel|FBpp0070830;sim|FBpp0213837;ana|FBpp0121461;pse|FBpp0283450;vir|FBpp0228778;sim|FBpp0216811;moj|FBpp0159976;cea|115534950;ana|FBpp0125279;vir|FBpp0229175;pse|FBpp0281962;moj|FBpp0164537;
F906	7	yak|FBpp0255901;mel|FBpp0307419;mel|FBpp0085027;pse|FBpp0282949;moj|FBpp0171329;vir|FBpp0238646;ana|FBpp0126108;sim|FBpp0219936;cea|115533904;pse|FBpp0285926;yak|FBpp0262111;ana|FBpp0125789;mel|FBpp0293512;mel|FBpp0073645;mel|FBpp0112353;mel|FBpp0293511;mel|FBpp0073634;mel|FBpp0073644;mel|FBpp0293510;vir|FBpp0233496;cea|193202888;sim|FBpp0215543;
F912	7	sim|FBpp0216130;ana|FBpp0122508;sim|FBpp0222483;pse|FBpp0301266;mel|FBpp0082686;vir|FBpp0238254;moj|FBpp0159317;cea|17509391;cea|212640807;ana|FBpp0113340;vir|FBpp0226719;pse|FBpp0301267;mel|FBpp0082687;mel|FBpp0304712;pse|FBpp0291887;moj|FBpp0161627;mel|FBpp0076320;mel|FBpp0076321;yak|FBpp0266295;sim|FBpp0211367;cea|71986158;vir|FBpp0238253;
F916	2	mel|FBpp0300644;mel|FBpp0304868;mel|FBpp0300646;yak|FBpp0262141;mel|FBpp0300647;mel|FBpp0300648;mel|FBpp0304867;mel|FBpp0300645;yak|FBpp0259739;yak|FBpp0259738;yak|FBpp0259671;yak|FBpp0260029;yak|FBpp0260156;yak|FBpp0259639;yak|FBpp0259640;yak|FBpp0260059;yak|FBpp0259740;yak|FBpp0259856;yak|FBpp0260157;yak|FBpp0259991;yak|FBpp0260095;yak|FBpp0260158;
F917	7	ana|FBpp0120953;yak|FBpp0269784;pse|FBpp0283174;vir|FBpp0237986;moj|FBpp0172812;mel|FBpp0303767;mel|FBpp0081603;mel|FBpp0303768;mel|FBpp0303769;cea|193208132;cea|193208134;cea|32566851;mel|FBpp0300337;cea|17559092;cea|17510633;cea|17510635;sim|FBpp0220715;yak|FBpp0255070;mel|FBpp0300443;mel|FBpp0292887;mel|FBpp0292886;mel|FBpp0079563;
F918	7	ana|FBpp0115469;vir|FBpp0234831;moj|FBpp0169882;ana|FBpp0116842;mel|FBpp0293656;mel|FBpp0111965;moj|FBpp0169664;sim|FBpp0208929;vir|FBpp0234534;sim|FBpp0208928;pse|FBpp0277679;yak|FBpp0264173;cea|17506819;cea|32563956;vir|FBpp0235187;moj|FBpp0169806;yak|FBpp0257425;sim|FBpp0213807;mel|FBpp0099380;pse|FBpp0276977;ana|FBpp0116019;sim|FBpp0213804;
F926	7	ana|FBpp0119446;mel|FBpp0306807;mel|FBpp0112317;yak|FBpp0255396;pse|FBpp0283246;sim|FBpp0219432;vir|FBpp0237202;moj|FBpp0172000;moj|FBpp0171999;ana|FBpp0119445;yak|FBpp0255394;mel|FBpp0083833;vir|FBpp0237201;pse|FBpp0283245;sim|FBpp0219429;cea|17539758;cea|17539756;cea|17542884;cea|25151335;cea|193204210;cea|115532470;cea|115532472;
F931	7	ana|FBpp0120087;sim|FBpp0217382;yak|FBpp0269270;mel|FBpp0113025;mel|FBpp0082456;pse|FBpp0283546;moj|FBpp0172531;vir|FBpp0238587;pse|FBpp0285121;pse|FBpp0292505;vir|FBpp0237535;pse|FBpp0292506;moj|FBpp0159919;ana|FBpp0121943;mel|FBpp0307565;mel|FBpp0083871;mel|FBpp0083870;yak|FBpp0268948;mel|FBpp0288495;cea|17568439;mel|FBpp0288496;sim|FBpp0216769;
F944	7	ana|FBpp0114951;pse|FBpp0277130;yak|FBpp0269377;mel|FBpp0291735;mel|FBpp0291734;mel|FBpp0291244;mel|FBpp0291245;mel|FBpp0112381;sim|FBpp0208692;mel|FBpp0297571;mel|FBpp0297570;mel|FBpp0291733;mel|FBpp0297569;mel|FBpp0305162;mel|FBpp0305160;mel|FBpp0305161;mel|FBpp0305159;vir|FBpp0232892;moj|FBpp0169026;cea|32564062;ana|FBpp0114953;
F949	7	moj|FBpp0173146;sim|FBpp0221655;mel|FBpp0302850;mel|FBpp0302848;mel|FBpp0302847;mel|FBpp0303256;pse|FBpp0279977;mel|FBpp0302851;yak|FBpp0263266;mel|FBpp0302849;ana|FBpp0118445;vir|FBpp0235619;yak|FBpp0270854;sim|FBpp0221782;moj|FBpp0166522;vir|FBpp0230150;pse|FBpp0279181;mel|FBpp0078815;mel|FBpp0078814;mel|FBpp0271789;mel|FBpp0302852;
F950	7	sim|FBpp0222806;pse|FBpp0272090;vir|FBpp0229778;ana|FBpp0125244;mel|FBpp0303734;mel|FBpp0070184;mel|FBpp0303735;sim|FBpp0214852;yak|FBpp0260804;yak|FBpp0261569;moj|FBpp0164220;ana|FBpp0128309;vir|FBpp0233296;cea|193208117;pse|FBpp0285487;ana|FBpp0125491;mel|FBpp0304872;mel|FBpp0071164;moj|FBpp0164290;cea|17561284;cea|17539228;
F953	6	pse|FBpp0272580;ana|FBpp0119118;ana|FBpp0122190;ana|FBpp0119094;ana|FBpp0117103;ana|FBpp0125955;yak|FBpp0256209;sim|FBpp0210337;ana|FBpp0125945;ana|FBpp0124796;pse|FBpp0272426;ana|FBpp0126012;pse|FBpp0285938;moj|FBpp0163432;vir|FBpp0229060;ana|FBpp0121823;cea|17537203;sim|FBpp0213542;pse|FBpp0272980;pse|FBpp0275704;pse|FBpp0288237;
F961	7	ana|FBpp0119827;yak|FBpp0255115;mel|FBpp0081930;mel|FBpp0081931;sim|FBpp0219055;mel|FBpp0081929;mel|FBpp0081932;vir|FBpp0225017;moj|FBpp0172971;mel|FBpp0081928;mel|FBpp0081933;sim|FBpp0213512;vir|FBpp0230233;pse|FBpp0272084;pse|FBpp0301258;moj|FBpp0160252;pse|FBpp0301257;pse|FBpp0301255;mel|FBpp0307219;pse|FBpp0301256;pse|FBpp0301254;
F966	7	pse|FBpp0287707;ana|FBpp0123665;vir|FBpp0236154;ana|FBpp0115506;moj|FBpp0167936;pse|FBpp0276767;sim|FBpp0209503;mel|FBpp0301825;mel|FBpp0301824;mel|FBpp0086496;yak|FBpp0258644;yak|FBpp0255991;cea|71986428;ana|FBpp0118782;mel|FBpp0271920;mel|FBpp0305433;sim|FBpp0221773;yak|FBpp0270755;pse|FBpp0279172;vir|FBpp0229841;moj|FBpp0166750;
F968	7	moj|FBpp0160585;ana|FBpp0114161;vir|FBpp0226040;pse|FBpp0286873;mel|FBpp0075561;sim|FBpp0211056;yak|FBpp0265067;pse|FBpp0286950;vir|FBpp0226580;mel|FBpp0297281;yak|FBpp0267205;mel|FBpp0099495;moj|FBpp0161154;ana|FBpp0113700;mel|FBpp0075109;mel|FBpp0297282;cea|71985887;mel|FBpp0305803;yak|FBpp0267206;moj|FBpp0161155;pse|FBpp0286951;
F972	7	moj|FBpp0165027;vir|FBpp0224703;vir|FBpp0231007;ana|FBpp0122645;mel|FBpp0074247;mel|FBpp0301993;yak|FBpp0260580;moj|FBpp0163901;pse|FBpp0275660;vir|FBpp0236550;mel|FBpp0087862;sim|FBpp0208946;pse|FBpp0276574;yak|FBpp0264189;moj|FBpp0168475;sim|FBpp0214065;moj|FBpp0163902;vir|FBpp0229050;ana|FBpp0116857;cea|71985878;sim|FBpp0213769;
F975	7	ana|FBpp0126030;yak|FBpp0263342;mel|FBpp0079115;mel|FBpp0290545;mel|FBpp0290546;moj|FBpp0167301;sim|FBpp0220868;pse|FBpp0280157;vir|FBpp0231172;pse|FBpp0279410;ana|FBpp0118135;sim|FBpp0220330;yak|FBpp0264384;mel|FBpp0304635;mel|FBpp0304634;mel|FBpp0080413;mel|FBpp0080414;vir|FBpp0232635;moj|FBpp0166869;cea|17569857;cea|17533543;
F977	7	ana|FBpp0121489;mel|FBpp0305967;yak|FBpp0269319;mel|FBpp0293365;mel|FBpp0293362;mel|FBpp0293363;mel|FBpp0293364;mel|FBpp0305966;vir|FBpp0237296;moj|FBpp0172436;pse|FBpp0297328;pse|FBpp0297331;pse|FBpp0297335;pse|FBpp0297329;pse|FBpp0297332;pse|FBpp0297333;mel|FBpp0293368;sim|FBpp0217424;pse|FBpp0297330;yak|FBpp0269318;cea|193210777;
F987	7	moj|FBpp0159737;vir|FBpp0236153;vir|FBpp0237285;yak|FBpp0263220;mel|FBpp0307371;sim|FBpp0221609;mel|FBpp0077343;ana|FBpp0117593;mel|FBpp0297101;moj|FBpp0172424;pse|FBpp0279845;pse|FBpp0301234;cea|212642053;moj|FBpp0159726;yak|FBpp0263219;mel|FBpp0077342;mel|FBpp0307370;pse|FBpp0279844;ana|FBpp0117592;vir|FBpp0236142;sim|FBpp0221607;
F992	7	ana|FBpp0115839;sim|FBpp0224268;mel|FBpp0087131;mel|FBpp0087132;pse|FBpp0277745;yak|FBpp0258490;vir|FBpp0236080;moj|FBpp0167864;cea|133931008;mel|FBpp0087133;ana|FBpp0123569;ana|FBpp0117816;pse|FBpp0280033;vir|FBpp0238731;mel|FBpp0307180;mel|FBpp0079208;sim|FBpp0221914;mel|FBpp0079209;yak|FBpp0263752;moj|FBpp0166223;cea|32564547;
F994	7	ana|FBpp0119192;yak|FBpp0260478;vir|FBpp0233114;moj|FBpp0160357;mel|FBpp0074462;mel|FBpp0289914;ana|FBpp0114286;pse|FBpp0276455;mel|FBpp0075663;sim|FBpp0213998;pse|FBpp0287137;cea|71990661;pse|FBpp0284991;sim|FBpp0213997;mel|FBpp0289913;mel|FBpp0303504;mel|FBpp0112811;sim|FBpp0214320;cea|17532371;cea|17508023;pse|FBpp0272969;
F999	7	ana|FBpp0127928;yak|FBpp0265632;sim|FBpp0211666;mel|FBpp0112051;mel|FBpp0073195;mel|FBpp0300521;mel|FBpp0297491;mel|FBpp0297232;mel|FBpp0297231;mel|FBpp0297492;mel|FBpp0305748;mel|FBpp0297233;mel|FBpp0300522;pse|FBpp0275169;mel|FBpp0305747;moj|FBpp0162414;vir|FBpp0226389;cea|25151030;cea|25151033;cea|71988334;cea|71988329;
F1003	7	ana|FBpp0120908;yak|FBpp0270298;vir|FBpp0239139;moj|FBpp0159421;mel|FBpp0089164;mel|FBpp0078442;pse|FBpp0300600;pse|FBpp0300601;mel|FBpp0290640;yak|FBpp0267607;mel|FBpp0300424;moj|FBpp0162784;mel|FBpp0306214;ana|FBpp0114130;pse|FBpp0287002;cea|86562058;cea|86561407;vir|FBpp0228318;sim|FBpp0213415;yak|FBpp0267609;yak|FBpp0268287;
F1008	7	pse|FBpp0276771;ana|FBpp0115560;sim|FBpp0208982;vir|FBpp0236242;moj|FBpp0168014;mel|FBpp0087772;yak|FBpp0264222;mel|FBpp0290757;sim|FBpp0208981;pse|FBpp0286139;vir|FBpp0234855;ana|FBpp0116085;moj|FBpp0169916;pse|FBpp0286922;mel|FBpp0305571;mel|FBpp0305570;mel|FBpp0305569;mel|FBpp0072507;yak|FBpp0266018;pse|FBpp0277865;
F1013	7	ana|FBpp0125921;mel|FBpp0110579;mel|FBpp0110466;sim|FBpp0216101;yak|FBpp0261381;pse|FBpp0288024;moj|FBpp0160965;vir|FBpp0227531;cea|17539194;cea|71984606;moj|FBpp0172742;vir|FBpp0224694;ana|FBpp0119810;sim|FBpp0219040;yak|FBpp0255098;pse|FBpp0284679;pse|FBpp0301247;mel|FBpp0082008;mel|FBpp0082009;moj|FBpp0170446;
F1014	7	vir|FBpp0231646;moj|FBpp0166199;ana|FBpp0118910;yak|FBpp0256327;mel|FBpp0306245;mel|FBpp0306244;mel|FBpp0306243;mel|FBpp0306242;mel|FBpp0306241;ana|FBpp0128308;mel|FBpp0290110;sim|FBpp0211107;pse|FBpp0274564;vir|FBpp0228223;mel|FBpp0304352;mel|FBpp0290111;mel|FBpp0290109;yak|FBpp0265116;moj|FBpp0162276;moj|FBpp0162275;
F1016	7	yak|FBpp0258006;mel|FBpp0297826;sim|FBpp0220049;pse|FBpp0279496;vir|FBpp0234020;moj|FBpp0167214;moj|FBpp0166317;vir|FBpp0230555;pse|FBpp0278875;yak|FBpp0257910;ana|FBpp0117933;sim|FBpp0222707;mel|FBpp0081000;mel|FBpp0080999;cea|17559458;cea|193207667;cea|193208604;cea|32566758;cea|17565994;cea|17532785;
F1017	7	cea|25150290;mel|FBpp0305874;mel|FBpp0082785;moj|FBpp0163676;ana|FBpp0124717;ana|FBpp0124741;ana|FBpp0122458;pse|FBpp0297021;pse|FBpp0283550;vir|FBpp0233210;pse|FBpp0274199;mel|FBpp0100043;mel|FBpp0074012;mel|FBpp0074011;yak|FBpp0262277;moj|FBpp0163372;vir|FBpp0231913;cea|212645774;cea|17553156;sim|FBpp0223239;
F1019	7	moj|FBpp0163544;sim|FBpp0215928;moj|FBpp0163533;sim|FBpp0215922;mel|FBpp0110124;mel|FBpp0288866;pse|FBpp0272310;yak|FBpp0262920;vir|FBpp0233791;moj|FBpp0171834;sim|FBpp0223288;ana|FBpp0115608;sim|FBpp0221036;ana|FBpp0124909;yak|FBpp0262919;sim|FBpp0215919;mel|FBpp0110123;pse|FBpp0272309;ana|FBpp0124908;sim|FBpp0215920;
F1021	7	cea|17552882;moj|FBpp0171982;vir|FBpp0237183;ana|FBpp0122065;yak|FBpp0268785;mel|FBpp0084626;pse|FBpp0282432;sim|FBpp0219370;ana|FBpp0122058;mel|FBpp0293210;yak|FBpp0255328;vir|FBpp0225267;moj|FBpp0171465;pse|FBpp0292504;yak|FBpp0260182;mel|FBpp0291447;vir|FBpp0225264;ana|FBpp0123056;mel|FBpp0291448;mel|FBpp0291449;
F1022	7	ana|FBpp0117564;yak|FBpp0255981;sim|FBpp0220800;mel|FBpp0291370;mel|FBpp0089307;mel|FBpp0079310;pse|FBpp0279283;moj|FBpp0166852;vir|FBpp0232617;moj|FBpp0165130;pse|FBpp0281641;ana|FBpp0124580;yak|FBpp0262038;mel|FBpp0305378;mel|FBpp0073522;mel|FBpp0073521;sim|FBpp0215489;cea|17564032;cea|17568319;vir|FBpp0231237;
F1026	7	ana|FBpp0120211;vir|FBpp0238822;moj|FBpp0171588;pse|FBpp0300261;sim|FBpp0219794;yak|FBpp0268823;mel|FBpp0300822;mel|FBpp0289029;mel|FBpp0300823;pse|FBpp0300260;pse|FBpp0300265;mel|FBpp0289025;pse|FBpp0300267;mel|FBpp0300824;mel|FBpp0289021;ana|FBpp0120212;yak|FBpp0268824;ana|FBpp0123091;sim|FBpp0219795;sim|FBpp0219797;
F1034	7	ana|FBpp0126299;yak|FBpp0263648;mel|FBpp0306876;mel|FBpp0306879;mel|FBpp0306886;moj|FBpp0166423;sim|FBpp0222285;vir|FBpp0232381;mel|FBpp0306880;mel|FBpp0306883;mel|FBpp0306882;mel|FBpp0306878;pse|FBpp0287424;mel|FBpp0306885;mel|FBpp0306875;mel|FBpp0306884;mel|FBpp0306881;mel|FBpp0306877;mel|FBpp0306887;ana|FBpp0123227;
F1036	7	ana|FBpp0116986;pse|FBpp0277146;moj|FBpp0169451;mel|FBpp0290637;vir|FBpp0234601;mel|FBpp0085470;mel|FBpp0290635;mel|FBpp0290638;yak|FBpp0269542;sim|FBpp0208709;mel|FBpp0300997;ana|FBpp0116984;sim|FBpp0208707;mel|FBpp0290634;mel|FBpp0300999;mel|FBpp0300998;mel|FBpp0085469;sim|FBpp0208708;cea|25144390;ana|FBpp0121073;
F1040	7	ana|FBpp0119602;mel|FBpp0082895;mel|FBpp0302817;mel|FBpp0302816;sim|FBpp0217568;yak|FBpp0270486;pse|FBpp0282357;vir|FBpp0238857;moj|FBpp0174009;mel|FBpp0082896;cea|17569021;yak|FBpp0270587;pse|FBpp0282825;mel|FBpp0083127;vir|FBpp0238192;ana|FBpp0121787;moj|FBpp0172665;cea|17540664;pse|FBpp0285786;sim|FBpp0217669;
F1041	7	pse|FBpp0286098;moj|FBpp0170665;vir|FBpp0230886;pse|FBpp0273143;vir|FBpp0237674;ana|FBpp0125156;mel|FBpp0290017;mel|FBpp0070396;yak|FBpp0261968;sim|FBpp0214778;sim|FBpp0215940;ana|FBpp0127609;yak|FBpp0263382;mel|FBpp0079045;mel|FBpp0079044;sim|FBpp0220910;vir|FBpp0232040;pse|FBpp0285160;moj|FBpp0167016;cea|71984336;
F1042	7	cea|25152724;pse|FBpp0272423;mel|FBpp0305776;mel|FBpp0075252;sim|FBpp0210918;yak|FBpp0264808;vir|FBpp0234845;moj|FBpp0169895;mel|FBpp0305421;mel|FBpp0290707;pse|FBpp0276597;moj|FBpp0169908;yak|FBpp0268290;ana|FBpp0115237;mel|FBpp0072112;mel|FBpp0072111;yak|FBpp0256511;vir|FBpp0236310;cea|17510551;sim|FBpp0223388;
F1043	7	ana|FBpp0113427;mel|FBpp0301126;mel|FBpp0306013;yak|FBpp0266694;sim|FBpp0211772;mel|FBpp0301125;mel|FBpp0306012;vir|FBpp0226177;moj|FBpp0163121;pse|FBpp0286293;ana|FBpp0113428;yak|FBpp0266699;mel|FBpp0301128;mel|FBpp0301127;pse|FBpp0286292;vir|FBpp0226179;moj|FBpp0163122;sim|FBpp0211774;sim|FBpp0216817;yak|FBpp0266695;
F1056	7	sim|FBpp0209008;cea|71987644;cea|71987659;cea|71987652;cea|71987636;vir|FBpp0237639;ana|FBpp0120449;moj|FBpp0172879;vir|FBpp0237119;mel|FBpp0078336;mel|FBpp0078335;sim|FBpp0218193;yak|FBpp0270484;moj|FBpp0172299;pse|FBpp0281560;yak|FBpp0271418;ana|FBpp0120350;cea|212640921;cea|17506663;cea|71987667;
F1059	7	ana|FBpp0118842;yak|FBpp0256977;sim|FBpp0220494;mel|FBpp0290465;mel|FBpp0080009;pse|FBpp0287628;vir|FBpp0225475;moj|FBpp0170443;cea|71994739;cea|17536043;cea|17536045;moj|FBpp0166945;sim|FBpp0221826;mel|FBpp0078927;vir|FBpp0231972;pse|FBpp0285686;yak|FBpp0259054;ana|FBpp0117646;pse|FBpp0285676;pse|FBpp0285687;
F1065	7	ana|FBpp0121597;yak|FBpp0269765;mel|FBpp0297150;mel|FBpp0081580;pse|FBpp0281279;vir|FBpp0224698;moj|FBpp0172748;sim|FBpp0219178;moj|FBpp0159729;ana|FBpp0121908;vir|FBpp0237610;pse|FBpp0283659;mel|FBpp0084545;yak|FBpp0255580;mel|FBpp0080069;cea|71989520;cea|193203073;cea|193203511;cea|193203513;sim|FBpp0213480;
F1066	7	ana|FBpp0116460;sim|FBpp0210027;mel|FBpp0071631;yak|FBpp0257231;pse|FBpp0278484;vir|FBpp0236168;moj|FBpp0167948;yak|FBpp0268096;sim|FBpp0213178;mel|FBpp0300970;mel|FBpp0074830;vir|FBpp0226261;moj|FBpp0162700;yak|FBpp0264580;ana|FBpp0126836;pse|FBpp0274511;cea|17509845;cea|25147337;cea|86565313;cea|115532750;
F1069	7	ana|FBpp0122375;vir|FBpp0229809;mel|FBpp0305780;mel|FBpp0071208;sim|FBpp0214494;yak|FBpp0262436;yak|FBpp0256993;ana|FBpp0115166;pse|FBpp0276496;vir|FBpp0235636;mel|FBpp0085885;sim|FBpp0209798;pse|FBpp0276497;ana|FBpp0115167;vir|FBpp0235637;sim|FBpp0209799;mel|FBpp0085886;yak|FBpp0256994;moj|FBpp0169188;cea|32564947;
F1070	7	ana|FBpp0121470;mel|FBpp0301109;yak|FBpp0269008;mel|FBpp0301108;pse|FBpp0283460;vir|FBpp0228787;moj|FBpp0159990;yak|FBpp0263408;mel|FBpp0079001;mel|FBpp0079002;ana|FBpp0117667;pse|FBpp0285709;vir|FBpp0231989;moj|FBpp0166964;moj|FBpp0166965;vir|FBpp0231990;sim|FBpp0216820;cea|25152227;cea|17567635;cea|32566724;
F1078	7	mel|FBpp0304923;mel|FBpp0304925;mel|FBpp0304922;mel|FBpp0304928;mel|FBpp0304921;mel|FBpp0304924;mel|FBpp0304929;mel|FBpp0304920;mel|FBpp0304926;mel|FBpp0304927;mel|FBpp0304930;sim|FBpp0211817;vir|FBpp0227863;ana|FBpp0128131;pse|FBpp0274044;yak|FBpp0265899;ana|FBpp0122182;moj|FBpp0167513;sim|FBpp0217335;
F1080	6	ana|FBpp0123703;yak|FBpp0262245;mel|FBpp0290811;mel|FBpp0290810;mel|FBpp0290809;mel|FBpp0089277;mel|FBpp0089280;vir|FBpp0229997;mel|FBpp0305866;moj|FBpp0170932;mel|FBpp0290812;mel|FBpp0089279;mel|FBpp0089278;mel|FBpp0073929;mel|FBpp0073928;mel|FBpp0110336;mel|FBpp0110335;sim|FBpp0215652;mel|FBpp0305867;
F1084	7	ana|FBpp0124850;pse|FBpp0272314;ana|FBpp0114990;yak|FBpp0258498;mel|FBpp0301844;mel|FBpp0301843;mel|FBpp0301842;mel|FBpp0087159;mel|FBpp0087158;mel|FBpp0087157;sim|FBpp0224275;pse|FBpp0275924;moj|FBpp0168806;vir|FBpp0232775;vir|FBpp0229612;moj|FBpp0164806;mel|FBpp0070784;sim|FBpp0215160;yak|FBpp0261446;
F1087	7	cea|17549970;cea|115532380;cea|115532378;cea|17544108;moj|FBpp0166296;vir|FBpp0225090;pse|FBpp0279347;moj|FBpp0163271;vir|FBpp0232677;ana|FBpp0124857;ana|FBpp0127353;vir|FBpp0227176;moj|FBpp0161857;yak|FBpp0264542;mel|FBpp0075212;pse|FBpp0286724;pse|FBpp0287252;moj|FBpp0160301;sim|FBpp0213007;
F1097	7	mel|FBpp0303457;ana|FBpp0116960;sim|FBpp0209147;mel|FBpp0087369;mel|FBpp0087368;mel|FBpp0089330;vir|FBpp0236633;yak|FBpp0257835;moj|FBpp0168554;pse|FBpp0307057;pse|FBpp0307056;mel|FBpp0087372;mel|FBpp0087373;mel|FBpp0087371;mel|FBpp0087374;mel|FBpp0087370;mel|FBpp0100067;mel|FBpp0100066;pse|FBpp0307058;
F1098	7	mel|FBpp0088950;pse|FBpp0307095;pse|FBpp0307105;mel|FBpp0088385;mel|FBpp0088393;ana|FBpp0114296;mel|FBpp0306543;sim|FBpp0224379;yak|FBpp0258110;moj|FBpp0169407;yak|FBpp0258102;sim|FBpp0224372;moj|FBpp0169405;ana|FBpp0114294;vir|FBpp0234553;moj|FBpp0169395;ana|FBpp0114291;yak|FBpp0258105;sim|FBpp0224371;
F1100	7	ana|FBpp0116861;sim|FBpp0208950;mel|FBpp0087867;yak|FBpp0264193;mel|FBpp0303797;pse|FBpp0277387;moj|FBpp0167897;vir|FBpp0236112;cea|71991825;ana|FBpp0115063;yak|FBpp0259167;pse|FBpp0276263;moj|FBpp0169321;sim|FBpp0224021;mel|FBpp0086520;vir|FBpp0234289;cea|17562796;moj|FBpp0169322;sim|FBpp0224022;
F1108	7	cea|25148120;cea|25148117;cea|71987461;moj|FBpp0166246;yak|FBpp0261647;vir|FBpp0239019;ana|FBpp0123903;pse|FBpp0278896;sim|FBpp0221408;mel|FBpp0303502;mel|FBpp0297434;mel|FBpp0077782;mel|FBpp0077781;mel|FBpp0304614;mel|FBpp0077780;mel|FBpp0304613;mel|FBpp0303503;pse|FBpp0278894;sim|FBpp0221409;
F1110	7	yak|FBpp0263474;ana|FBpp0117285;yak|FBpp0258603;mel|FBpp0079631;mel|FBpp0079630;mel|FBpp0079629;sim|FBpp0220655;vir|FBpp0228289;moj|FBpp0169749;pse|FBpp0278336;vir|FBpp0229005;moj|FBpp0167378;sim|FBpp0222111;mel|FBpp0079622;mel|FBpp0293072;mel|FBpp0293073;ana|FBpp0118988;pse|FBpp0288105;cea|17534965;
F1113	7	pse|FBpp0274018;mel|FBpp0072836;mel|FBpp0072835;vir|FBpp0232709;pse|FBpp0278005;moj|FBpp0168988;ana|FBpp0115017;yak|FBpp0256550;sim|FBpp0223423;mel|FBpp0072003;cea|17541190;ana|FBpp0116311;mel|FBpp0303028;sim|FBpp0209667;mel|FBpp0086072;pse|FBpp0277616;moj|FBpp0167792;yak|FBpp0256670;vir|FBpp0234786;
F1117	7	ana|FBpp0125133;yak|FBpp0261644;mel|FBpp0070132;mel|FBpp0070131;mel|FBpp0070130;pse|FBpp0273210;vir|FBpp0229282;moj|FBpp0164378;sim|FBpp0214928;moj|FBpp0170606;pse|FBpp0280130;ana|FBpp0118533;vir|FBpp0225605;mel|FBpp0302839;mel|FBpp0089093;mel|FBpp0089094;mel|FBpp0079829;yak|FBpp0257817;sim|FBpp0220569;
F1119	7	sim|FBpp0210659;mel|FBpp0304243;moj|FBpp0162721;vir|FBpp0226282;pse|FBpp0286070;mel|FBpp0088554;ana|FBpp0113909;yak|FBpp0267483;mel|FBpp0088555;yak|FBpp0267485;sim|FBpp0215256;mel|FBpp0071029;pse|FBpp0275315;yak|FBpp0260739;ana|FBpp0124350;yak|FBpp0267058;mel|FBpp0075388;vir|FBpp0230311;moj|FBpp0165421;
F1120	7	ana|FBpp0127467;yak|FBpp0268106;vir|FBpp0227210;mel|FBpp0305773;mel|FBpp0075145;mel|FBpp0075144;moj|FBpp0165759;yak|FBpp0264575;ana|FBpp0114581;mel|FBpp0303461;mel|FBpp0303460;mel|FBpp0072174;mel|FBpp0303462;yak|FBpp0259404;sim|FBpp0210251;pse|FBpp0275790;vir|FBpp0236006;moj|FBpp0170536;yak|FBpp0262901;
F1125	6	ana|FBpp0115576;yak|FBpp0264241;mel|FBpp0087721;mel|FBpp0293112;mel|FBpp0293111;mel|FBpp0087719;mel|FBpp0087718;mel|FBpp0293113;mel|FBpp0087720;mel|FBpp0293110;vir|FBpp0235714;mel|FBpp0300426;mel|FBpp0293114;moj|FBpp0168143;pse|FBpp0278393;pse|FBpp0307309;pse|FBpp0307308;pse|FBpp0307310;cea|193208371;
F1130	7	pse|FBpp0281226;mel|FBpp0288975;pse|FBpp0277875;vir|FBpp0237110;moj|FBpp0173736;yak|FBpp0270828;mel|FBpp0081134;mel|FBpp0081133;ana|FBpp0120515;sim|FBpp0217907;yak|FBpp0259385;yak|FBpp0259384;sim|FBpp0213861;cea|25148813;cea|25149842;sim|FBpp0216808;mel|FBpp0083799;yak|FBpp0268994;ana|FBpp0121224;
F1134	7	ana|FBpp0124017;mel|FBpp0306533;mel|FBpp0289796;mel|FBpp0071430;mel|FBpp0071429;yak|FBpp0260384;mel|FBpp0071428;pse|FBpp0272785;vir|FBpp0229286;moj|FBpp0164380;vir|FBpp0228490;moj|FBpp0162944;ana|FBpp0128478;pse|FBpp0286231;yak|FBpp0266854;mel|FBpp0075848;sim|FBpp0212728;cea|32565636;sim|FBpp0222945;
F1137	7	ana|FBpp0116882;mel|FBpp0086781;mel|FBpp0086780;mel|FBpp0292218;mel|FBpp0086782;sim|FBpp0209367;yak|FBpp0257550;pse|FBpp0276173;vir|FBpp0235725;ana|FBpp0115410;vir|FBpp0235726;sim|FBpp0209017;moj|FBpp0168153;mel|FBpp0289930;yak|FBpp0264251;sim|FBpp0223576;yak|FBpp0258694;mel|FBpp0071595;pse|FBpp0277452;
F1138	6	ana|FBpp0123386;mel|FBpp0074486;mel|FBpp0074485;pse|FBpp0272859;mel|FBpp0298023;mel|FBpp0298022;mel|FBpp0298021;mel|FBpp0074484;mel|FBpp0074483;mel|FBpp0074482;mel|FBpp0074489;mel|FBpp0074488;mel|FBpp0074487;vir|FBpp0230157;moj|FBpp0165308;yak|FBpp0260856;cea|71993390;cea|17510917;cea|25145314;
F1140	7	ana|FBpp0114336;mel|FBpp0086470;sim|FBpp0209531;vir|FBpp0234628;pse|FBpp0278248;moj|FBpp0169474;mel|FBpp0111995;mel|FBpp0297523;mel|FBpp0304295;mel|FBpp0304294;mel|FBpp0297526;mel|FBpp0297527;mel|FBpp0297524;mel|FBpp0304296;mel|FBpp0297525;mel|FBpp0111996;mel|FBpp0290001;mel|FBpp0297528;yak|FBpp0256730;
F1146	7	sim|FBpp0213710;cea|71980713;cea|71980716;moj|FBpp0168584;vir|FBpp0234341;mel|FBpp0113114;pse|FBpp0277704;mel|FBpp0085756;mel|FBpp0085757;yak|FBpp0257026;ana|FBpp0114322;cea|17553622;mel|FBpp0089239;mel|FBpp0080703;mel|FBpp0080702;mel|FBpp0293081;sim|FBpp0222591;sim|FBpp0222590;
F1151	7	pse|FBpp0288328;moj|FBpp0166067;sim|FBpp0212554;vir|FBpp0227018;moj|FBpp0165234;ana|FBpp0114150;sim|FBpp0214827;mel|FBpp0085171;moj|FBpp0173168;vir|FBpp0235642;yak|FBpp0263270;mel|FBpp0297895;mel|FBpp0297894;mel|FBpp0077185;ana|FBpp0118228;pse|FBpp0279979;sim|FBpp0221658;cea|25155109;
F1152	7	moj|FBpp0171988;ana|FBpp0114077;yak|FBpp0265472;mel|FBpp0076654;sim|FBpp0211508;pse|FBpp0286956;vir|FBpp0226681;moj|FBpp0161587;mel|FBpp0076655;ana|FBpp0120038;yak|FBpp0270772;mel|FBpp0293248;mel|FBpp0081261;moj|FBpp0172053;vir|FBpp0239113;pse|FBpp0281170;sim|FBpp0217854;cea|17554892;
F1153	7	pse|FBpp0286552;mel|FBpp0305344;mel|FBpp0305343;mel|FBpp0073024;mel|FBpp0073023;mel|FBpp0073025;yak|FBpp0265670;ana|FBpp0127973;moj|FBpp0161768;vir|FBpp0230521;sim|FBpp0211706;moj|FBpp0161980;ana|FBpp0128212;vir|FBpp0230520;sim|FBpp0211707;mel|FBpp0303722;mel|FBpp0303721;sim|FBpp0211705;
F1156	7	ana|FBpp0120417;sim|FBpp0217197;yak|FBpp0271164;mel|FBpp0081961;pse|FBpp0284521;vir|FBpp0237948;moj|FBpp0172769;vir|FBpp0226942;moj|FBpp0160512;mel|FBpp0078861;mel|FBpp0304852;pse|FBpp0279224;yak|FBpp0263971;ana|FBpp0117480;cea|72000600;cea|17568491;sim|FBpp0221015;sim|FBpp0221014;
F1159	7	sim|FBpp0209402;pse|FBpp0276301;vir|FBpp0235456;moj|FBpp0170398;mel|FBpp0086724;ana|FBpp0116637;yak|FBpp0259044;sim|FBpp0223916;moj|FBpp0168719;mel|FBpp0289779;vir|FBpp0235488;ana|FBpp0115898;sim|FBpp0213742;mel|FBpp0088037;yak|FBpp0264130;pse|FBpp0277341;moj|FBpp0168717;sim|FBpp0213744;
F1160	5	mel|FBpp0292199;mel|FBpp0302908;mel|FBpp0292200;mel|FBpp0303466;mel|FBpp0302905;mel|FBpp0292202;pse|FBpp0277811;sim|FBpp0224397;vir|FBpp0234570;mel|FBpp0297088;yak|FBpp0266654;cea|212646776;cea|71986730;cea|71986740;cea|71986737;sim|FBpp0224388;yak|FBpp0266556;pse|FBpp0277802;
F1165	7	ana|FBpp0115660;mel|FBpp0289125;mel|FBpp0289124;yak|FBpp0264290;pse|FBpp0307312;moj|FBpp0169097;vir|FBpp0229467;sim|FBpp0209060;ana|FBpp0115658;yak|FBpp0264289;sim|FBpp0209059;vir|FBpp0229466;moj|FBpp0169095;ana|FBpp0115659;moj|FBpp0169098;cea|32565403;cea|32565401;cea|71994609;
F1173	7	ana|FBpp0127716;yak|FBpp0265198;mel|FBpp0305004;mel|FBpp0075862;mel|FBpp0075861;sim|FBpp0211186;pse|FBpp0275399;vir|FBpp0228482;moj|FBpp0162938;cea|17552166;pse|FBpp0282451;yak|FBpp0271433;sim|FBpp0218796;mel|FBpp0082468;ana|FBpp0121316;vir|FBpp0225262;moj|FBpp0173489;cea|17531715;
F1174	7	ana|FBpp0113897;pse|FBpp0273981;vir|FBpp0227957;yak|FBpp0267332;mel|FBpp0293874;mel|FBpp0078039;mel|FBpp0078038;sim|FBpp0210512;moj|FBpp0161058;mel|FBpp0073753;yak|FBpp0262163;sim|FBpp0210731;mel|FBpp0074856;yak|FBpp0267067;mel|FBpp0073752;cea|71998153;cea|71998156;yak|FBpp0267330;
F1175	7	pse|FBpp0277143;ana|FBpp0116981;mel|FBpp0302891;mel|FBpp0111548;mel|FBpp0302889;mel|FBpp0302890;yak|FBpp0269508;moj|FBpp0169448;vir|FBpp0234598;cea|17554418;sim|FBpp0208704;sim|FBpp0221803;sim|FBpp0214583;yak|FBpp0269486;sim|FBpp0208703;pse|FBpp0277142;vir|FBpp0234597;yak|FBpp0269497;
F1179	7	vir|FBpp0226046;moj|FBpp0160592;mel|FBpp0297551;pse|FBpp0286879;ana|FBpp0114166;mel|FBpp0297550;mel|FBpp0292633;mel|FBpp0293266;mel|FBpp0306789;mel|FBpp0297552;mel|FBpp0297549;mel|FBpp0306790;mel|FBpp0292632;yak|FBpp0267620;sim|FBpp0213426;mel|FBpp0306791;mel|FBpp0078148;cea|71980909;
F1181	7	ana|FBpp0127937;yak|FBpp0266074;mel|FBpp0072389;mel|FBpp0072388;pse|FBpp0286470;vir|FBpp0227079;moj|FBpp0161895;sim|FBpp0211956;cea|17553506;mel|FBpp0306666;mel|FBpp0083989;yak|FBpp0268482;moj|FBpp0159286;pse|FBpp0281734;ana|FBpp0123932;vir|FBpp0238222;cea|212645896;sim|FBpp0219492;
F1184	7	ana|FBpp0118628;yak|FBpp0259230;sim|FBpp0221842;mel|FBpp0078977;pse|FBpp0285763;vir|FBpp0235752;moj|FBpp0173268;cea|17559836;ana|FBpp0128228;moj|FBpp0165944;vir|FBpp0226888;vir|FBpp0229796;mel|FBpp0291002;moj|FBpp0164244;yak|FBpp0265970;pse|FBpp0277773;sim|FBpp0211880;sim|FBpp0211879;
F1187	7	sim|FBpp0214991;ana|FBpp0119791;mel|FBpp0085101;moj|FBpp0171534;vir|FBpp0224921;pse|FBpp0292185;sim|FBpp0215013;yak|FBpp0268347;moj|FBpp0159655;vir|FBpp0230988;vir|FBpp0225072;moj|FBpp0172841;mel|FBpp0306044;vir|FBpp0225071;mel|FBpp0289146;pse|FBpp0281754;vir|FBpp0225574;mel|FBpp0306040;
F1188	7	moj|FBpp0172899;vir|FBpp0237657;mel|FBpp0301171;mel|FBpp0301172;mel|FBpp0301173;pse|FBpp0300756;ana|FBpp0120918;pse|FBpp0300757;vir|FBpp0237660;ana|FBpp0120916;sim|FBpp0219270;ana|FBpp0120917;yak|FBpp0269859;sim|FBpp0219271;cea|193210844;cea|71995553;pse|FBpp0300758;vir|FBpp0237659;
F1192	7	mel|FBpp0302639;mel|FBpp0302638;mel|FBpp0070369;pse|FBpp0282912;moj|FBpp0165636;vir|FBpp0231457;sim|FBpp0214992;mel|FBpp0301777;sim|FBpp0212119;yak|FBpp0265358;mel|FBpp0072849;mel|FBpp0304394;ana|FBpp0127450;moj|FBpp0160625;vir|FBpp0228021;cea|17507213;cea|212642072;cea|115534151;
F1193	7	ana|FBpp0116946;mel|FBpp0292854;mel|FBpp0085822;mel|FBpp0085821;yak|FBpp0258894;pse|FBpp0277488;sim|FBpp0223761;vir|FBpp0236481;moj|FBpp0169558;cea|17557316;ana|FBpp0118928;mel|FBpp0079520;yak|FBpp0263899;sim|FBpp0222050;moj|FBpp0166801;mel|FBpp0292905;vir|FBpp0232343;pse|FBpp0280278;
F1194	7	ana|FBpp0119234;mel|FBpp0289286;mel|FBpp0088355;yak|FBpp0269176;sim|FBpp0218011;vir|FBpp0238970;moj|FBpp0173705;moj|FBpp0161015;pse|FBpp0287065;vir|FBpp0227918;yak|FBpp0264622;ana|FBpp0126900;sim|FBpp0213217;mel|FBpp0074709;mel|FBpp0305470;pse|FBpp0272272;cea|17536589;cea|17543084;
F1195	7	ana|FBpp0114866;yak|FBpp0256910;sim|FBpp0209719;mel|FBpp0088518;pse|FBpp0278580;vir|FBpp0236662;moj|FBpp0168332;cea|25144487;pse|FBpp0280908;moj|FBpp0165369;vir|FBpp0230846;yak|FBpp0261884;mel|FBpp0070639;cea|71998392;ana|FBpp0124687;sim|FBpp0214715;cea|32564988;cea|17554650;
F1198	7	ana|FBpp0126774;mel|FBpp0304436;mel|FBpp0304435;mel|FBpp0304434;mel|FBpp0076231;yak|FBpp0266268;pse|FBpp0288317;vir|FBpp0227088;moj|FBpp0161903;pse|FBpp0300306;moj|FBpp0173188;vir|FBpp0225580;mel|FBpp0290340;vir|FBpp0225579;sim|FBpp0216396;mel|FBpp0290342;mel|FBpp0290341;sim|FBpp0216395;
F1200	7	ana|FBpp0119179;yak|FBpp0261128;mel|FBpp0073739;sim|FBpp0214257;vir|FBpp0233513;pse|FBpp0288363;moj|FBpp0165193;cea|71980521;cea|71980523;cea|17536429;vir|FBpp0235290;moj|FBpp0170488;ana|FBpp0114646;yak|FBpp0257385;mel|FBpp0087183;cea|17553564;sim|FBpp0209212;pse|FBpp0278612;
F1201	7	ana|FBpp0114397;mel|FBpp0087883;sim|FBpp0208582;vir|FBpp0234635;pse|FBpp0277887;moj|FBpp0169482;yak|FBpp0268252;cea|17543028;sim|FBpp0213693;vir|FBpp0237102;moj|FBpp0173729;ana|FBpp0120466;cea|17536467;mel|FBpp0081491;sim|FBpp0219234;yak|FBpp0269820;pse|FBpp0281550;cea|17568261;
F1205	7	ana|FBpp0127842;yak|FBpp0266229;mel|FBpp0076146;mel|FBpp0297351;mel|FBpp0305993;mel|FBpp0305991;vir|FBpp0227765;moj|FBpp0161295;mel|FBpp0290650;mel|FBpp0305992;mel|FBpp0297350;mel|FBpp0297352;sim|FBpp0211307;pse|FBpp0287141;sim|FBpp0211305;sim|FBpp0211306;cea|71984648;cea|71984652;
F1208	7	ana|FBpp0113564;yak|FBpp0267828;yak|FBpp0264818;pse|FBpp0274550;yak|FBpp0267829;yak|FBpp0264819;sim|FBpp0210936;sim|FBpp0210935;vir|FBpp0225641;moj|FBpp0160522;mel|FBpp0297749;mel|FBpp0075291;mel|FBpp0304444;mel|FBpp0297750;mel|FBpp0075292;moj|FBpp0170031;cea|71993701;cea|17538378;
F1212	7	ana|FBpp0116528;mel|FBpp0086430;mel|FBpp0089346;yak|FBpp0259127;mel|FBpp0297606;mel|FBpp0291359;mel|FBpp0297604;mel|FBpp0297605;mel|FBpp0086428;mel|FBpp0086429;pse|FBpp0306347;pse|FBpp0275830;vir|FBpp0235272;moj|FBpp0170468;pse|FBpp0306346;sim|FBpp0223987;sim|FBpp0223988;cea|71997665;
F1218	7	ana|FBpp0127240;yak|FBpp0266996;mel|FBpp0075498;pse|FBpp0275162;moj|FBpp0162951;vir|FBpp0228498;sim|FBpp0212863;mel|FBpp0304997;mel|FBpp0074744;ana|FBpp0127664;ana|FBpp0115057;mel|FBpp0302988;sim|FBpp0224016;yak|FBpp0259160;mel|FBpp0302987;mel|FBpp0086490;mel|FBpp0302989;
F1221	7	pse|FBpp0286076;sim|FBpp0218437;moj|FBpp0167005;moj|FBpp0162725;yak|FBpp0267490;mel|FBpp0074733;mel|FBpp0074732;mel|FBpp0074731;sim|FBpp0210666;mel|FBpp0291675;ana|FBpp0113912;vir|FBpp0226287;cea|71985422;cea|71985415;cea|212642059;cea|71985427;yak|FBpp0267777;
F1223	7	vir|FBpp0227395;cea|193209459;ana|FBpp0115115;yak|FBpp0257167;sim|FBpp0209957;mel|FBpp0071455;pse|FBpp0278679;moj|FBpp0170286;vir|FBpp0236409;cea|17552112;cea|17537143;sim|FBpp0223346;mel|FBpp0297274;mel|FBpp0072253;cea|17554514;sim|FBpp0218007;cea|17531967;
F1224	7	yak|FBpp0269281;ana|FBpp0120354;ana|FBpp0120352;mel|FBpp0082497;yak|FBpp0271421;pse|FBpp0300584;vir|FBpp0237643;moj|FBpp0172882;vir|FBpp0233968;moj|FBpp0173144;mel|FBpp0082484;pse|FBpp0284393;vir|FBpp0238438;vir|FBpp0238440;ana|FBpp0121023;sim|FBpp0217390;ana|FBpp0121025;
F1226	7	ana|FBpp0120450;yak|FBpp0270008;mel|FBpp0083494;pse|FBpp0296997;moj|FBpp0160048;sim|FBpp0218391;vir|FBpp0228854;yak|FBpp0259705;cea|71982899;pse|FBpp0282120;mel|FBpp0083855;mel|FBpp0083856;ana|FBpp0121932;sim|FBpp0216757;yak|FBpp0268935;moj|FBpp0171614;vir|FBpp0239064;
F1229	7	ana|FBpp0121670;yak|FBpp0270972;mel|FBpp0081548;pse|FBpp0281384;sim|FBpp0217027;moj|FBpp0172733;vir|FBpp0224685;cea|25147980;ana|FBpp0123369;yak|FBpp0265655;mel|FBpp0302752;mel|FBpp0073119;vir|FBpp0230416;moj|FBpp0170742;cea|17542248;pse|FBpp0288355;moj|FBpp0170741;
F1231	7	ana|FBpp0124037;mel|FBpp0289996;mel|FBpp0070948;yak|FBpp0261462;pse|FBpp0273125;vir|FBpp0230866;moj|FBpp0170648;sim|FBpp0222987;ana|FBpp0124036;moj|FBpp0170646;pse|FBpp0273124;vir|FBpp0230865;yak|FBpp0261461;sim|FBpp0222986;mel|FBpp0302567;mel|FBpp0070947;vir|FBpp0231407;
F1233	7	yak|FBpp0267327;sim|FBpp0210510;ana|FBpp0113895;mel|FBpp0305653;mel|FBpp0305652;mel|FBpp0305651;mel|FBpp0305650;mel|FBpp0305649;pse|FBpp0275588;moj|FBpp0162681;yak|FBpp0267328;vir|FBpp0237744;moj|FBpp0172132;pse|FBpp0284176;yak|FBpp0255171;mel|FBpp0078371;sim|FBpp0218219;
F1235	7	ana|FBpp0121692;yak|FBpp0269410;mel|FBpp0306602;mel|FBpp0082743;pse|FBpp0284437;moj|FBpp0172720;vir|FBpp0224672;sim|FBpp0217505;cea|17538322;pse|FBpp0287564;yak|FBpp0263708;sim|FBpp0221065;mel|FBpp0078664;vir|FBpp0224528;moj|FBpp0164855;ana|FBpp0117348;cea|17535703;
F1237	7	ana|FBpp0118913;yak|FBpp0256341;mel|FBpp0099649;mel|FBpp0078651;pse|FBpp0287753;mel|FBpp0099647;mel|FBpp0304520;mel|FBpp0078652;mel|FBpp0304521;mel|FBpp0304519;vir|FBpp0238522;moj|FBpp0166202;mel|FBpp0099650;mel|FBpp0304522;mel|FBpp0291725;sim|FBpp0210424;sim|FBpp0212618;
F1249	7	yak|FBpp0265818;sim|FBpp0212559;mel|FBpp0301207;mel|FBpp0301204;mel|FBpp0304241;mel|FBpp0301205;ana|FBpp0114050;mel|FBpp0301203;vir|FBpp0227163;pse|FBpp0288280;moj|FBpp0161841;ana|FBpp0123327;yak|FBpp0265819;sim|FBpp0212560;pse|FBpp0288281;vir|FBpp0227164;moj|FBpp0161843;
F1255	7	moj|FBpp0167491;moj|FBpp0164716;vir|FBpp0232525;ana|FBpp0124897;vir|FBpp0233673;pse|FBpp0273948;yak|FBpp0262908;mel|FBpp0076932;ana|FBpp0117322;cea|17569119;mel|FBpp0292910;mel|FBpp0292909;mel|FBpp0292908;mel|FBpp0079547;yak|FBpp0271338;sim|FBpp0220696;sim|FBpp0215905;
F1261	7	ana|FBpp0118351;sim|FBpp0221468;mel|FBpp0077618;mel|FBpp0304824;yak|FBpp0262296;pse|FBpp0280847;vir|FBpp0230728;moj|FBpp0167188;cea|212645205;moj|FBpp0159945;vir|FBpp0225087;yak|FBpp0271395;sim|FBpp0218759;pse|FBpp0293905;mel|FBpp0082569;ana|FBpp0126427;cea|17544636;
F1268	7	cea|17540794;ana|FBpp0115921;mel|FBpp0087757;pse|FBpp0278364;sim|FBpp0213667;vir|FBpp0235468;moj|FBpp0169828;yak|FBpp0267709;yak|FBpp0267562;sim|FBpp0210871;yak|FBpp0268009;moj|FBpp0165762;vir|FBpp0227214;ana|FBpp0113401;mel|FBpp0075168;pse|FBpp0286404;cea|71992775;
F1278	7	ana|FBpp0127747;sim|FBpp0210393;yak|FBpp0259775;mel|FBpp0111933;mel|FBpp0077172;mel|FBpp0077171;mel|FBpp0077169;mel|FBpp0077168;mel|FBpp0306840;pse|FBpp0280409;moj|FBpp0164385;vir|FBpp0231672;mel|FBpp0077170;mel|FBpp0306839;cea|71997947;cea|71997952;cea|71997955;
F1284	7	vir|FBpp0236996;pse|FBpp0282015;cea|17511007;moj|FBpp0172674;ana|FBpp0121166;mel|FBpp0083898;yak|FBpp0255850;sim|FBpp0216734;mel|FBpp0075169;pse|FBpp0286406;moj|FBpp0166083;ana|FBpp0113402;yak|FBpp0268010;yak|FBpp0267563;mel|FBpp0083899;yak|FBpp0255851;sim|FBpp0216735;
F1286	7	ana|FBpp0122630;yak|FBpp0261108;vir|FBpp0231450;pse|FBpp0272833;moj|FBpp0165629;sim|FBpp0214237;mel|FBpp0073806;cea|17556042;cea|71988159;cea|71988153;pse|FBpp0279030;mel|FBpp0080044;yak|FBpp0263657;ana|FBpp0126313;moj|FBpp0166430;vir|FBpp0232386;sim|FBpp0222293;
F1290	7	mel|FBpp0297343;mel|FBpp0297341;ana|FBpp0118152;mel|FBpp0297340;yak|FBpp0259371;pse|FBpp0278969;mel|FBpp0297339;mel|FBpp0297338;mel|FBpp0297342;vir|FBpp0232435;moj|FBpp0159474;sim|FBpp0221853;cea|25144252;cea|32565369;cea|32565373;cea|25144254;cea|32565371;
F1298	7	ana|FBpp0125837;mel|FBpp0291039;mel|FBpp0291035;mel|FBpp0291037;mel|FBpp0298278;yak|FBpp0261318;pse|FBpp0280027;mel|FBpp0291036;mel|FBpp0070554;mel|FBpp0070553;mel|FBpp0291038;mel|FBpp0298279;vir|FBpp0233745;moj|FBpp0165055;sim|FBpp0215050;sim|FBpp0223143;cea|17569047;
F1299	7	ana|FBpp0122130;mel|FBpp0306713;mel|FBpp0112119;mel|FBpp0306714;yak|FBpp0270968;mel|FBpp0306712;mel|FBpp0081543;pse|FBpp0300699;pse|FBpp0300700;vir|FBpp0225275;moj|FBpp0159373;sim|FBpp0217023;cea|17534459;cea|17534457;sim|FBpp0217022;ana|FBpp0122129;mel|FBpp0306715;
F1300	6	ana|FBpp0115116;yak|FBpp0269374;mel|FBpp0290695;mel|FBpp0290694;mel|FBpp0293343;mel|FBpp0293342;sim|FBpp0217474;mel|FBpp0293341;pse|FBpp0301268;pse|FBpp0281243;cea|17538165;cea|71990245;cea|193204619;cea|17569715;ana|FBpp0127490;pse|FBpp0288337;moj|FBpp0162343;
F1303	7	ana|FBpp0120840;sim|FBpp0218310;mel|FBpp0081152;yak|FBpp0269909;pse|FBpp0280992;moj|FBpp0173719;vir|FBpp0238984;cea|17554944;vir|FBpp0227269;pse|FBpp0275374;yak|FBpp0265550;mel|FBpp0076826;ana|FBpp0113640;moj|FBpp0165816;cea|25143409;sim|FBpp0211579;sim|FBpp0216000;
F1305	7	ana|FBpp0123661;yak|FBpp0262368;sim|FBpp0213971;mel|FBpp0301156;mel|FBpp0074583;pse|FBpp0284511;moj|FBpp0160233;vir|FBpp0230032;cea|17557464;yak|FBpp0268098;ana|FBpp0113307;vir|FBpp0227206;mel|FBpp0075139;moj|FBpp0165754;pse|FBpp0286754;sim|FBpp0213034;cea|71995670;
F1310	7	ana|FBpp0123883;sim|FBpp0221673;yak|FBpp0263282;mel|FBpp0077156;pse|FBpp0280152;yak|FBpp0258473;mel|FBpp0292156;mel|FBpp0087112;moj|FBpp0166243;vir|FBpp0238976;sim|FBpp0221150;mel|FBpp0077249;yak|FBpp0259854;sim|FBpp0213640;mel|FBpp0077155;yak|FBpp0263281;sim|FBpp0221671;
F1311	7	ana|FBpp0118697;mel|FBpp0307168;pse|FBpp0287754;mel|FBpp0307170;mel|FBpp0307169;vir|FBpp0231703;mel|FBpp0307174;sim|FBpp0221912;yak|FBpp0263750;mel|FBpp0307176;mel|FBpp0307177;mel|FBpp0307173;mel|FBpp0307171;mel|FBpp0307172;moj|FBpp0164702;mel|FBpp0307175;pse|FBpp0291897;
F1312	7	ana|FBpp0115141;sim|FBpp0208656;mel|FBpp0088071;mel|FBpp0088070;yak|FBpp0269002;pse|FBpp0277764;vir|FBpp0234965;moj|FBpp0170032;cea|17509671;yak|FBpp0269846;vir|FBpp0225450;moj|FBpp0159446;mel|FBpp0081373;ana|FBpp0119520;pse|FBpp0284155;sim|FBpp0219255;cea|212645078;
F1313	7	ana|FBpp0118732;mel|FBpp0079333;yak|FBpp0263801;sim|FBpp0221962;pse|FBpp0285665;moj|FBpp0161625;vir|FBpp0232298;ana|FBpp0126833;pse|FBpp0274505;mel|FBpp0074825;sim|FBpp0213172;yak|FBpp0264985;moj|FBpp0160535;vir|FBpp0225991;cea|71998444;cea|25147792;cea|25151141;
F1315	7	ana|FBpp0126335;yak|FBpp0271432;sim|FBpp0218795;mel|FBpp0082467;pse|FBpp0281266;pse|FBpp0284671;vir|FBpp0238974;moj|FBpp0173709;yak|FBpp0262122;vir|FBpp0233450;mel|FBpp0304103;mel|FBpp0073659;ana|FBpp0122406;moj|FBpp0170709;pse|FBpp0281258;cea|25143580;cea|25143583;
F1325	7	mel|FBpp0305264;mel|FBpp0075510;yak|FBpp0267004;ana|FBpp0127249;vir|FBpp0228434;moj|FBpp0162896;ana|FBpp0120920;yak|FBpp0269541;mel|FBpp0082081;sim|FBpp0218983;mel|FBpp0082082;pse|FBpp0281450;vir|FBpp0238210;moj|FBpp0159274;sim|FBpp0212873;pse|FBpp0286368;
F1327	7	ana|FBpp0119615;yak|FBpp0255501;mel|FBpp0084720;sim|FBpp0216415;pse|FBpp0283934;moj|FBpp0159741;vir|FBpp0238592;ana|FBpp0119303;sim|FBpp0219474;yak|FBpp0268465;pse|FBpp0284015;mel|FBpp0083937;vir|FBpp0228625;moj|FBpp0173392;cea|71988399;cea|25145557;
F1328	7	yak|FBpp0262668;pse|FBpp0286163;mel|FBpp0293031;mel|FBpp0293030;mel|FBpp0293027;mel|FBpp0293029;mel|FBpp0293023;mel|FBpp0293026;mel|FBpp0293024;sim|FBpp0214103;vir|FBpp0229313;ana|FBpp0125524;mel|FBpp0293025;mel|FBpp0293028;moj|FBpp0164775;sim|FBpp0214102;
F1332	7	ana|FBpp0119318;mel|FBpp0084388;mel|FBpp0084387;yak|FBpp0268685;sim|FBpp0219690;pse|FBpp0283556;vir|FBpp0238905;moj|FBpp0174061;sim|FBpp0220219;mel|FBpp0088571;yak|FBpp0257725;pse|FBpp0279777;vir|FBpp0234858;ana|FBpp0118021;moj|FBpp0163415;cea|17567095;
F1334	7	ana|FBpp0121327;sim|FBpp0219134;yak|FBpp0269712;mel|FBpp0081665;mel|FBpp0081664;pse|FBpp0282464;vir|FBpp0238837;moj|FBpp0171604;pse|FBpp0297016;mel|FBpp0081671;mel|FBpp0081670;mel|FBpp0081669;mel|FBpp0081668;mel|FBpp0081667;mel|FBpp0081666;cea|17506867;
F1336	7	ana|FBpp0122197;mel|FBpp0088329;mel|FBpp0298334;vir|FBpp0226634;moj|FBpp0163251;yak|FBpp0259583;mel|FBpp0088330;mel|FBpp0305855;sim|FBpp0222827;mel|FBpp0298335;pse|FBpp0272576;cea|133931077;yak|FBpp0260086;ana|FBpp0122196;pse|FBpp0287238;sim|FBpp0216149;
F1339	7	sim|FBpp0209749;mel|FBpp0085929;mel|FBpp0305075;pse|FBpp0278176;yak|FBpp0256943;vir|FBpp0234346;ana|FBpp0127291;yak|FBpp0267877;mel|FBpp0305750;mel|FBpp0075265;pse|FBpp0275034;moj|FBpp0161090;vir|FBpp0227986;yak|FBpp0267293;sim|FBpp0212981;pse|FBpp0279320;
F1341	7	mel|FBpp0303345;mel|FBpp0303344;mel|FBpp0288462;mel|FBpp0083013;mel|FBpp0083012;mel|FBpp0083011;mel|FBpp0083010;sim|FBpp0218583;yak|FBpp0270220;pse|FBpp0283812;moj|FBpp0173485;vir|FBpp0225257;ana|FBpp0121313;cea|17551366;ana|FBpp0121314;vir|FBpp0225259;
F1344	7	cea|25149356;sim|FBpp0212640;cea|115533082;cea|17550518;vir|FBpp0234544;yak|FBpp0258088;cea|17553686;cea|17537627;ana|FBpp0114282;mel|FBpp0291679;mel|FBpp0087349;pse|FBpp0278537;cea|17553680;sim|FBpp0224362;moj|FBpp0168386;moj|FBpp0168387;
F1347	7	ana|FBpp0126183;mel|FBpp0084921;mel|FBpp0084919;yak|FBpp0255859;mel|FBpp0306758;mel|FBpp0084920;pse|FBpp0283103;vir|FBpp0225191;moj|FBpp0173421;mel|FBpp0288469;mel|FBpp0306757;sim|FBpp0219896;mel|FBpp0289827;cea|71987975;cea|25153588;cea|193209865;
F1349	7	vir|FBpp0235072;ana|FBpp0114395;yak|FBpp0268236;mel|FBpp0087881;sim|FBpp0208580;pse|FBpp0277050;moj|FBpp0169414;sim|FBpp0224384;mel|FBpp0303465;mel|FBpp0087405;yak|FBpp0266517;ana|FBpp0114302;pse|FBpp0278559;moj|FBpp0170145;vir|FBpp0234561;cea|17537623;
F1352	7	ana|FBpp0115885;yak|FBpp0264116;mel|FBpp0088108;sim|FBpp0208858;vir|FBpp0229559;pse|FBpp0277328;moj|FBpp0168699;yak|FBpp0268453;mel|FBpp0087951;ana|FBpp0114417;sim|FBpp0208606;pse|FBpp0276760;moj|FBpp0162418;vir|FBpp0226395;moj|FBpp0168324;vir|FBpp0236653;
F1353	7	ana|FBpp0115870;yak|FBpp0258825;mel|FBpp0085619;mel|FBpp0089395;sim|FBpp0223694;pse|FBpp0277989;vir|FBpp0235809;moj|FBpp0167743;moj|FBpp0167415;vir|FBpp0229109;ana|FBpp0118672;yak|FBpp0257647;pse|FBpp0279124;sim|FBpp0220144;mel|FBpp0080803;cea|71995072;
F1356	7	ana|FBpp0127273;yak|FBpp0268142;mel|FBpp0075316;sim|FBpp0212958;pse|FBpp0274790;moj|FBpp0162339;vir|FBpp0228286;cea|71988167;cea|71988161;mel|FBpp0085517;vir|FBpp0232883;yak|FBpp0269323;sim|FBpp0208687;moj|FBpp0169022;pse|FBpp0277125;ana|FBpp0114946;
F1364	7	cea|17554742;ana|FBpp0127591;pse|FBpp0275585;yak|FBpp0265752;mel|FBpp0076342;sim|FBpp0212496;vir|FBpp0227392;moj|FBpp0162050;ana|FBpp0128292;mel|FBpp0076341;cea|71993898;cea|25150545;cea|71993905;yak|FBpp0256311;yak|FBpp0256313;yak|FBpp0256312;
F1365	7	ana|FBpp0114705;yak|FBpp0256398;mel|FBpp0072306;mel|FBpp0072305;vir|FBpp0236675;pse|FBpp0277056;mel|FBpp0291729;mel|FBpp0297531;mel|FBpp0291730;mel|FBpp0291728;mel|FBpp0099894;mel|FBpp0099896;moj|FBpp0168343;mel|FBpp0291731;sim|FBpp0223301;sim|FBpp0210440;
F1366	7	mel|FBpp0297308;mel|FBpp0303066;mel|FBpp0297313;mel|FBpp0297310;pse|FBpp0298268;pse|FBpp0298269;mel|FBpp0297312;mel|FBpp0297311;mel|FBpp0297309;yak|FBpp0270089;sim|FBpp0218472;mel|FBpp0297314;ana|FBpp0126404;sim|FBpp0218473;vir|FBpp0238618;moj|FBpp0159764;
F1369	7	ana|FBpp0128387;sim|FBpp0211019;mel|FBpp0305251;mel|FBpp0075467;yak|FBpp0265028;pse|FBpp0274337;mel|FBpp0075466;moj|FBpp0163036;vir|FBpp0226103;cea|25152926;cea|71992569;cea|71992572;cea|17539464;cea|17539466;sim|FBpp0210691;yak|FBpp0267519;
F1370	5	ana|FBpp0118461;mel|FBpp0304639;mel|FBpp0297483;mel|FBpp0297484;mel|FBpp0304643;mel|FBpp0304636;mel|FBpp0304640;mel|FBpp0304641;mel|FBpp0304642;mel|FBpp0304637;yak|FBpp0256092;moj|FBpp0163463;sim|FBpp0220827;mel|FBpp0079240;mel|FBpp0304638;mel|FBpp0079239;
F1372	7	ana|FBpp0117434;mel|FBpp0080787;yak|FBpp0258273;pse|FBpp0287308;sim|FBpp0222617;vir|FBpp0232555;moj|FBpp0167447;cea|17555378;moj|FBpp0165541;pse|FBpp0287157;ana|FBpp0123491;mel|FBpp0070891;yak|FBpp0261480;vir|FBpp0230081;cea|32563869;sim|FBpp0214601;
F1374	7	mel|FBpp0112115;sim|FBpp0217857;yak|FBpp0270775;mel|FBpp0305961;mel|FBpp0305962;vir|FBpp0224632;moj|FBpp0172677;pse|FBpp0301665;mel|FBpp0305963;mel|FBpp0290051;mel|FBpp0081267;mel|FBpp0112114;pse|FBpp0301664;pse|FBpp0301666;ana|FBpp0120042;yak|FBpp0256118;
F1385	7	ana|FBpp0123642;yak|FBpp0262350;mel|FBpp0305727;mel|FBpp0305726;mel|FBpp0070026;moj|FBpp0164022;vir|FBpp0233889;pse|FBpp0273079;sim|FBpp0220661;yak|FBpp0270964;mel|FBpp0305674;mel|FBpp0079636;ana|FBpp0119782;moj|FBpp0165462;vir|FBpp0231127;pse|FBpp0273045;
F1387	6	ana|FBpp0115368;pse|FBpp0278199;vir|FBpp0234312;mel|FBpp0089202;mel|FBpp0089201;mel|FBpp0085862;mel|FBpp0085861;mel|FBpp0085860;mel|FBpp0085859;sim|FBpp0209782;yak|FBpp0256978;cea|212646112;vir|FBpp0230322;sim|FBpp0213408;cea|193204903;cea|17536109;
F1390	7	sim|FBpp0215985;ana|FBpp0119072;mel|FBpp0080431;mel|FBpp0080430;yak|FBpp0258189;pse|FBpp0279762;mel|FBpp0290367;sim|FBpp0220311;sim|FBpp0210369;yak|FBpp0258190;moj|FBpp0170637;moj|FBpp0163031;vir|FBpp0231869;ana|FBpp0115239;sim|FBpp0223390;mel|FBpp0072114;
F1393	7	ana|FBpp0114244;sim|FBpp0208806;mel|FBpp0112984;pse|FBpp0278721;yak|FBpp0265802;mel|FBpp0085343;mel|FBpp0085341;mel|FBpp0085339;mel|FBpp0085340;mel|FBpp0307592;pse|FBpp0306357;vir|FBpp0235870;moj|FBpp0167592;cea|17535361;ana|FBpp0125132;ana|FBpp0126625;
F1394	7	ana|FBpp0123042;mel|FBpp0306687;mel|FBpp0290550;mel|FBpp0290551;vir|FBpp0235419;moj|FBpp0163321;yak|FBpp0259505;pse|FBpp0272388;sim|FBpp0222767;pse|FBpp0280602;yak|FBpp0263328;sim|FBpp0220856;mel|FBpp0111632;moj|FBpp0166258;vir|FBpp0239123;ana|FBpp0126009;
F1397	7	cea|17536143;cea|115535081;mel|FBpp0086125;mel|FBpp0086124;mel|FBpp0293620;sim|FBpp0209642;mel|FBpp0086123;yak|FBpp0256648;sim|FBpp0220155;pse|FBpp0276614;moj|FBpp0170556;ana|FBpp0114622;vir|FBpp0234102;cea|71992811;cea|71992817;sim|FBpp0216843;
F1399	7	ana|FBpp0114661;sim|FBpp0224231;yak|FBpp0258447;mel|FBpp0292598;mel|FBpp0087003;mel|FBpp0087000;mel|FBpp0293225;mel|FBpp0292599;mel|FBpp0087001;mel|FBpp0087002;pse|FBpp0278290;pse|FBpp0307519;vir|FBpp0234520;moj|FBpp0169646;cea|32563631;cea|193202520;
F1408	7	ana|FBpp0123121;ana|FBpp0114006;pse|FBpp0293103;mel|FBpp0305091;mel|FBpp0100006;moj|FBpp0160927;yak|FBpp0267077;sim|FBpp0210739;vir|FBpp0225801;pse|FBpp0278914;pse|FBpp0279457;ana|FBpp0124899;ana|FBpp0123781;ana|FBpp0126814;vir|FBpp0231264;pse|FBpp0278688;
F1415	7	ana|FBpp0124085;yak|FBpp0261212;mel|FBpp0305908;mel|FBpp0305907;mel|FBpp0305906;mel|FBpp0305909;sim|FBpp0214322;vir|FBpp0231020;moj|FBpp0163913;pse|FBpp0272964;sim|FBpp0214323;yak|FBpp0261213;vir|FBpp0231022;cea|212645715;cea|212645717;cea|212645719;
F1427	7	ana|FBpp0116891;yak|FBpp0257558;mel|FBpp0290602;mel|FBpp0086789;sim|FBpp0209372;pse|FBpp0277918;moj|FBpp0170549;vir|FBpp0234095;cea|17541142;cea|17541144;ana|FBpp0117941;vir|FBpp0232236;moj|FBpp0171124;yak|FBpp0264005;mel|FBpp0078758;pse|FBpp0278883;
F1431	7	ana|FBpp0128366;yak|FBpp0265090;mel|FBpp0075629;mel|FBpp0075630;sim|FBpp0211082;pse|FBpp0274490;vir|FBpp0228388;moj|FBpp0162851;cea|17541820;vir|FBpp0225499;moj|FBpp0159491;pse|FBpp0284529;sim|FBpp0217204;mel|FBpp0082018;yak|FBpp0271171;ana|FBpp0120425;
F1432	7	ana|FBpp0118459;sim|FBpp0220825;mel|FBpp0079234;yak|FBpp0256079;pse|FBpp0280508;vir|FBpp0234987;moj|FBpp0163459;cea|25146207;vir|FBpp0232429;moj|FBpp0159419;cea|71999402;mel|FBpp0080817;yak|FBpp0257654;sim|FBpp0220150;ana|FBpp0118818;pse|FBpp0279317;
F1433	7	ana|FBpp0117862;mel|FBpp0305455;mel|FBpp0305454;mel|FBpp0077256;mel|FBpp0305450;sim|FBpp0221155;mel|FBpp0305451;vir|FBpp0232018;mel|FBpp0305456;yak|FBpp0259867;moj|FBpp0166994;mel|FBpp0305453;mel|FBpp0305452;mel|FBpp0305457;pse|FBpp0280599;moj|FBpp0172589;
F1434	7	ana|FBpp0115287;mel|FBpp0271715;sim|FBpp0223600;yak|FBpp0258723;mel|FBpp0290772;mel|FBpp0071623;mel|FBpp0271714;pse|FBpp0306105;pse|FBpp0306106;mel|FBpp0071622;mel|FBpp0071624;moj|FBpp0169684;vir|FBpp0236734;mel|FBpp0297065;cea|25150517;cea|25150520;
F1435	7	ana|FBpp0118407;sim|FBpp0220187;yak|FBpp0257688;mel|FBpp0080719;pse|FBpp0279265;vir|FBpp0230527;moj|FBpp0166564;vir|FBpp0236591;moj|FBpp0168514;pse|FBpp0277290;mel|FBpp0085457;ana|FBpp0114258;yak|FBpp0264081;cea|17541536;sim|FBpp0216292;sim|FBpp0213737;
F1440	6	ana|FBpp0121734;mel|FBpp0290946;mel|FBpp0301593;mel|FBpp0301594;mel|FBpp0301597;mel|FBpp0306659;mel|FBpp0290941;mel|FBpp0290942;mel|FBpp0290945;mel|FBpp0290944;mel|FBpp0290940;sim|FBpp0217450;pse|FBpp0284498;vir|FBpp0237901;moj|FBpp0159413;pse|FBpp0300701;
F1441	7	ana|FBpp0119334;yak|FBpp0269031;pse|FBpp0283328;mel|FBpp0083670;sim|FBpp0216845;vir|FBpp0238589;moj|FBpp0159738;cea|17511129;pse|FBpp0274630;sim|FBpp0215193;yak|FBpp0261750;mel|FBpp0070861;ana|FBpp0123579;vir|FBpp0229996;moj|FBpp0170931;cea|17552892;
F1446	7	ana|FBpp0128446;sim|FBpp0212699;mel|FBpp0293473;mel|FBpp0293472;mel|FBpp0291839;mel|FBpp0291837;mel|FBpp0291836;mel|FBpp0303315;yak|FBpp0266812;mel|FBpp0291838;mel|FBpp0291840;pse|FBpp0274149;vir|FBpp0225694;moj|FBpp0160815;sim|FBpp0212700;yak|FBpp0266813;
F1454	7	ana|FBpp0127469;mel|FBpp0075147;mel|FBpp0302687;mel|FBpp0302689;mel|FBpp0302688;mel|FBpp0302690;moj|FBpp0165761;vir|FBpp0227213;sim|FBpp0213042;yak|FBpp0268023;mel|FBpp0303601;yak|FBpp0264576;pse|FBpp0286761;cea|25149655;cea|17563148;cea|25149658;
F1456	7	ana|FBpp0121344;yak|FBpp0269969;mel|FBpp0300419;sim|FBpp0218364;mel|FBpp0081280;mel|FBpp0307212;mel|FBpp0307214;mel|FBpp0307213;mel|FBpp0307215;vir|FBpp0228701;moj|FBpp0173643;pse|FBpp0282291;pse|FBpp0297854;mel|FBpp0300418;cea|71988642;cea|71988646;
F1466	6	yak|FBpp0264144;sim|FBpp0208894;sim|FBpp0208895;sim|FBpp0213747;cea|17532075;sim|FBpp0222527;pse|FBpp0275028;moj|FBpp0160013;mel|FBpp0084871;yak|FBpp0268913;pse|FBpp0283095;vir|FBpp0228811;cea|32565456;cea|32565470;cea|17535619;
F1467	7	vir|FBpp0233731;pse|FBpp0283403;moj|FBpp0174043;vir|FBpp0238886;ana|FBpp0118753;pse|FBpp0279361;mel|FBpp0304751;mel|FBpp0080281;yak|FBpp0264427;moj|FBpp0166547;vir|FBpp0230392;sim|FBpp0220374;cea|17536493;sim|FBpp0215626;sim|FBpp0217231;
F1468	7	ana|FBpp0114943;yak|FBpp0257106;mel|FBpp0085584;mel|FBpp0085583;mel|FBpp0085582;sim|FBpp0209901;pse|FBpp0276473;vir|FBpp0235370;moj|FBpp0170322;cea|115533410;cea|115533412;cea|72001146;cea|17567059;cea|17540028;cea|71996133;
F1470	7	vir|FBpp0237951;mel|FBpp0083144;pse|FBpp0283516;pse|FBpp0283519;ana|FBpp0119241;pse|FBpp0283517;yak|FBpp0270593;sim|FBpp0217674;pse|FBpp0283515;yak|FBpp0270594;pse|FBpp0272013;ana|FBpp0119243;sim|FBpp0217675;mel|FBpp0083145;moj|FBpp0172773;
F1472	7	vir|FBpp0226797;vir|FBpp0236464;vir|FBpp0226863;vir|FBpp0229959;yak|FBpp0261525;mel|FBpp0070268;moj|FBpp0165248;ana|FBpp0114151;ana|FBpp0127934;pse|FBpp0273413;moj|FBpp0169540;ana|FBpp0126477;pse|FBpp0281951;moj|FBpp0160654;sim|FBpp0214819;
F1473	7	ana|FBpp0122242;mel|FBpp0074419;sim|FBpp0215819;yak|FBpp0262773;pse|FBpp0274762;vir|FBpp0229728;ana|FBpp0114264;sim|FBpp0208827;mel|FBpp0085489;yak|FBpp0264086;moj|FBpp0164099;pse|FBpp0277295;moj|FBpp0168520;vir|FBpp0236597;cea|17533915;
F1477	7	ana|FBpp0127357;sim|FBpp0213010;mel|FBpp0075214;yak|FBpp0264544;yak|FBpp0268128;pse|FBpp0286728;moj|FBpp0161860;vir|FBpp0227180;mel|FBpp0075215;ana|FBpp0113505;yak|FBpp0264545;pse|FBpp0286729;yak|FBpp0268129;moj|FBpp0161861;vir|FBpp0227182;
F1478	5	mel|FBpp0306030;mel|FBpp0306031;mel|FBpp0293736;mel|FBpp0293735;cea|17544122;mel|FBpp0293732;yak|FBpp0265354;mel|FBpp0293733;mel|FBpp0293739;vir|FBpp0228016;mel|FBpp0293738;mel|FBpp0293731;ana|FBpp0127445;moj|FBpp0160621;mel|FBpp0293737;
F1480	7	ana|FBpp0116164;mel|FBpp0112013;yak|FBpp0258748;mel|FBpp0302570;vir|FBpp0236208;moj|FBpp0167984;pse|FBpp0275846;mel|FBpp0071554;pse|FBpp0306453;cea|17506321;moj|FBpp0171152;ana|FBpp0120471;mel|FBpp0078624;sim|FBpp0218098;vir|FBpp0228711;
F1481	7	yak|FBpp0271294;sim|FBpp0217319;mel|FBpp0289813;mel|FBpp0082271;mel|FBpp0289815;mel|FBpp0082272;mel|FBpp0081601;yak|FBpp0269782;ana|FBpp0119250;pse|FBpp0284491;sim|FBpp0219194;moj|FBpp0171817;vir|FBpp0238263;mel|FBpp0293226;cea|17505699;
F1482	7	pse|FBpp0275850;mel|FBpp0288697;mel|FBpp0301274;moj|FBpp0159664;vir|FBpp0236212;moj|FBpp0167987;ana|FBpp0116168;mel|FBpp0071559;yak|FBpp0258751;sim|FBpp0223625;vir|FBpp0225081;ana|FBpp0121325;vir|FBpp0234857;cea|71987595;cea|25151090;
F1486	7	yak|FBpp0265117;sim|FBpp0211108;mel|FBpp0075697;pse|FBpp0274565;vir|FBpp0231071;moj|FBpp0165378;vir|FBpp0234456;ana|FBpp0114660;mel|FBpp0086999;mel|FBpp0086998;sim|FBpp0224230;yak|FBpp0258446;pse|FBpp0278289;mel|FBpp0305316;moj|FBpp0168285;
F1492	6	vir|FBpp0228084;moj|FBpp0160691;mel|FBpp0293633;mel|FBpp0293632;mel|FBpp0112331;ana|FBpp0113789;mel|FBpp0293634;mel|FBpp0293630;mel|FBpp0112330;yak|FBpp0266759;mel|FBpp0293631;mel|FBpp0305201;pse|FBpp0275299;cea|17554646;pse|FBpp0275300;
F1494	7	ana|FBpp0119400;yak|FBpp0268435;mel|FBpp0084967;pse|FBpp0282930;vir|FBpp0228739;mel|FBpp0099836;mel|FBpp0306759;moj|FBpp0171179;pse|FBpp0293328;vir|FBpp0225624;sim|FBpp0215845;moj|FBpp0167282;pse|FBpp0272183;cea|17557542;pse|FBpp0286287;
F1495	7	vir|FBpp0230971;ana|FBpp0114188;yak|FBpp0267646;sim|FBpp0213452;mel|FBpp0078182;pse|FBpp0274612;vir|FBpp0226201;moj|FBpp0162642;sim|FBpp0209684;ana|FBpp0116325;mel|FBpp0086095;mel|FBpp0086094;yak|FBpp0256875;pse|FBpp0277632;cea|25149738;
F1505	7	ana|FBpp0125421;yak|FBpp0261725;mel|FBpp0070298;pse|FBpp0273181;moj|FBpp0171022;vir|FBpp0231395;cea|17542452;cea|212646161;ana|FBpp0127308;yak|FBpp0267746;sim|FBpp0210568;yak|FBpp0267396;mel|FBpp0077938;vir|FBpp0228187;moj|FBpp0161109;
F1517	7	ana|FBpp0114041;mel|FBpp0110113;sim|FBpp0210652;yak|FBpp0267475;vir|FBpp0228422;yak|FBpp0259599;moj|FBpp0162886;ana|FBpp0126779;pse|FBpp0274393;yak|FBpp0266892;vir|FBpp0225736;mel|FBpp0075725;sim|FBpp0212758;moj|FBpp0160854;pse|FBpp0275176;
F1520	7	ana|FBpp0120543;yak|FBpp0270116;mel|FBpp0083264;sim|FBpp0218496;mel|FBpp0083265;pse|FBpp0284712;pse|FBpp0285077;moj|FBpp0159544;vir|FBpp0224599;yak|FBpp0265042;sim|FBpp0211035;cea|71982908;cea|71982905;cea|71988663;cea|71988660;
F1525	7	ana|FBpp0127419;yak|FBpp0266392;moj|FBpp0161728;mel|FBpp0305410;mel|FBpp0111758;mel|FBpp0305411;vir|FBpp0226834;sim|FBpp0212184;mel|FBpp0089267;mel|FBpp0305412;mel|FBpp0111757;mel|FBpp0073011;pse|FBpp0275112;sim|FBpp0212185;cea|17556875;
F1528	7	ana|FBpp0113914;yak|FBpp0267492;sim|FBpp0210668;mel|FBpp0074735;mel|FBpp0271918;vir|FBpp0226289;moj|FBpp0162728;pse|FBpp0286078;pse|FBpp0283014;pse|FBpp0273592;cea|17505831;cea|17556486;yak|FBpp0267779;pse|FBpp0273591;pse|FBpp0285185;
F1532	7	ana|FBpp0115111;yak|FBpp0256442;sim|FBpp0223335;mel|FBpp0072243;pse|FBpp0306308;vir|FBpp0235536;moj|FBpp0168764;ana|FBpp0114566;mel|FBpp0072161;sim|FBpp0213867;yak|FBpp0259391;pse|FBpp0277881;vir|FBpp0234630;moj|FBpp0169477;mel|FBpp0293958;
F1533	7	ana|FBpp0120368;mel|FBpp0307033;mel|FBpp0088433;yak|FBpp0270266;mel|FBpp0307032;mel|FBpp0088963;mel|FBpp0088435;mel|FBpp0088434;mel|FBpp0088432;mel|FBpp0088431;pse|FBpp0284573;pse|FBpp0300770;moj|FBpp0172215;sim|FBpp0218621;vir|FBpp0239008;
F1544	7	mel|FBpp0296972;ana|FBpp0120082;mel|FBpp0296974;mel|FBpp0296969;sim|FBpp0217375;mel|FBpp0296970;mel|FBpp0296971;mel|FBpp0296973;yak|FBpp0269262;pse|FBpp0297017;pse|FBpp0283540;vir|FBpp0238668;moj|FBpp0171349;ana|FBpp0120083;moj|FBpp0171348;
F1549	7	ana|FBpp0115963;mel|FBpp0290766;mel|FBpp0290762;mel|FBpp0303032;mel|FBpp0290765;yak|FBpp0258929;sim|FBpp0223801;pse|FBpp0276290;vir|FBpp0236873;moj|FBpp0168610;mel|FBpp0290764;mel|FBpp0290763;mel|FBpp0085945;mel|FBpp0303031;sim|FBpp0223800;
F1555	7	ana|FBpp0117838;yak|FBpp0257701;sim|FBpp0220198;mel|FBpp0080731;pse|FBpp0280756;vir|FBpp0232093;moj|FBpp0166387;ana|FBpp0117839;yak|FBpp0257702;mel|FBpp0080732;sim|FBpp0220199;vir|FBpp0232094;pse|FBpp0280757;moj|FBpp0166388;cea|17569783;
F1564	7	ana|FBpp0123388;mel|FBpp0300336;mel|FBpp0300335;mel|FBpp0292003;yak|FBpp0260858;sim|FBpp0215848;mel|FBpp0292004;mel|FBpp0292002;mel|FBpp0292001;mel|FBpp0292000;mel|FBpp0291999;pse|FBpp0272862;vir|FBpp0230160;moj|FBpp0165312;ana|FBpp0117334;
F1566	7	ana|FBpp0120061;mel|FBpp0081308;mel|FBpp0307217;yak|FBpp0270759;mel|FBpp0290138;mel|FBpp0081307;mel|FBpp0307216;mel|FBpp0290139;pse|FBpp0284601;pse|FBpp0301024;moj|FBpp0171710;vir|FBpp0224511;cea|17557902;sim|FBpp0217839;sim|FBpp0217840;
F1572	7	ana|FBpp0113521;yak|FBpp0264677;moj|FBpp0162600;mel|FBpp0077836;mel|FBpp0077835;mel|FBpp0077834;mel|FBpp0077833;mel|FBpp0077832;mel|FBpp0077831;pse|FBpp0274954;mel|FBpp0304201;vir|FBpp0225924;sim|FBpp0213278;mel|FBpp0304202;cea|72000368;
F1576	7	ana|FBpp0118252;yak|FBpp0258203;mel|FBpp0080620;sim|FBpp0222544;pse|FBpp0280501;moj|FBpp0163358;vir|FBpp0232183;moj|FBpp0161372;vir|FBpp0227851;ana|FBpp0128120;mel|FBpp0072788;yak|FBpp0265886;sim|FBpp0211801;mel|FBpp0072787;pse|FBpp0274034;
F1579	7	ana|FBpp0126876;sim|FBpp0212925;yak|FBpp0267059;mel|FBpp0075387;mel|FBpp0075389;pse|FBpp0274763;vir|FBpp0228140;moj|FBpp0163150;cea|25148299;ana|FBpp0126875;sim|FBpp0212924;vir|FBpp0228139;yak|FBpp0267057;pse|FBpp0274761;moj|FBpp0163149;
F1584	7	ana|FBpp0118637;yak|FBpp0263434;mel|FBpp0303619;mel|FBpp0112322;mel|FBpp0303614;mel|FBpp0303618;mel|FBpp0303615;mel|FBpp0078955;mel|FBpp0303617;mel|FBpp0303616;sim|FBpp0220962;vir|FBpp0235902;moj|FBpp0173433;pse|FBpp0285773;moj|FBpp0173444;
F1587	5	yak|FBpp0262951;mel|FBpp0288800;mel|FBpp0288801;sim|FBpp0215950;mel|FBpp0288797;mel|FBpp0288799;moj|FBpp0163690;cea|193202797;cea|25144127;vir|FBpp0233228;sim|FBpp0222815;sim|FBpp0222816;moj|FBpp0163691;moj|FBpp0167509;sim|FBpp0215949;
F1592	7	ana|FBpp0120646;mel|FBpp0099901;vir|FBpp0237962;pse|FBpp0292955;yak|FBpp0271026;mel|FBpp0099902;moj|FBpp0172788;mel|FBpp0088481;mel|FBpp0088969;pse|FBpp0292582;pse|FBpp0285588;sim|FBpp0217075;sim|FBpp0217076;cea|25153016;cea|25153013;
F1602	7	ana|FBpp0120049;yak|FBpp0271100;mel|FBpp0293150;mel|FBpp0293147;mel|FBpp0293145;mel|FBpp0293149;pse|FBpp0301875;vir|FBpp0237841;moj|FBpp0171913;mel|FBpp0293146;mel|FBpp0293148;pse|FBpp0301876;sim|FBpp0217151;cea|17552742;yak|FBpp0271099;
F1611	7	pse|FBpp0282817;ana|FBpp0119875;sim|FBpp0217763;mel|FBpp0303076;yak|FBpp0270683;mel|FBpp0306701;mel|FBpp0306699;mel|FBpp0083320;mel|FBpp0289844;mel|FBpp0306700;moj|FBpp0159801;vir|FBpp0237359;yak|FBpp0270684;pse|FBpp0282818;
F1612	7	ana|FBpp0124141;yak|FBpp0261829;vir|FBpp0230991;sim|FBpp0222995;moj|FBpp0160274;mel|FBpp0291095;pse|FBpp0306337;pse|FBpp0277783;sim|FBpp0224090;pse|FBpp0282921;mel|FBpp0086689;yak|FBpp0257330;moj|FBpp0168210;vir|FBpp0234374;
F1621	7	moj|FBpp0161759;vir|FBpp0230475;sim|FBpp0212046;yak|FBpp0266194;mel|FBpp0306198;mel|FBpp0072657;mel|FBpp0306199;mel|FBpp0289520;ana|FBpp0128025;pse|FBpp0286638;vir|FBpp0233954;moj|FBpp0164090;pse|FBpp0273809;cea|71996528;
F1627	6	ana|FBpp0117471;yak|FBpp0264033;moj|FBpp0161975;pse|FBpp0287344;mel|FBpp0301601;mel|FBpp0289821;mel|FBpp0089367;vir|FBpp0232588;mel|FBpp0291048;mel|FBpp0089248;mel|FBpp0291049;vir|FBpp0232981;moj|FBpp0160138;yak|FBpp0262403;
F1628	7	vir|FBpp0235279;moj|FBpp0170477;ana|FBpp0115702;yak|FBpp0259340;mel|FBpp0072035;sim|FBpp0210203;pse|FBpp0277212;sim|FBpp0212740;mel|FBpp0304379;mel|FBpp0075770;moj|FBpp0160825;yak|FBpp0266872;vir|FBpp0225702;pse|FBpp0287149;
F1629	7	ana|FBpp0121173;sim|FBpp0216745;mel|FBpp0300788;mel|FBpp0111801;mel|FBpp0307193;mel|FBpp0300787;mel|FBpp0303406;mel|FBpp0300786;mel|FBpp0111802;yak|FBpp0268922;pse|FBpp0283951;pse|FBpp0300257;vir|FBpp0237258;moj|FBpp0159596;
F1644	7	ana|FBpp0122383;yak|FBpp0260827;pse|FBpp0272708;moj|FBpp0164017;vir|FBpp0233883;mel|FBpp0071223;sim|FBpp0215330;sim|FBpp0214275;mel|FBpp0073668;mel|FBpp0112657;mel|FBpp0112865;mel|FBpp0071225;mel|FBpp0071224;cea|17507751;
F1649	7	sim|FBpp0219242;ana|FBpp0122160;sim|FBpp0216102;ana|FBpp0116985;yak|FBpp0259567;pse|FBpp0273827;mel|FBpp0088159;moj|FBpp0163280;mel|FBpp0302674;vir|FBpp0232997;mel|FBpp0302673;sim|FBpp0220728;cea|17539382;sim|FBpp0210340;
F1663	7	ana|FBpp0119904;mel|FBpp0083705;mel|FBpp0301742;yak|FBpp0255343;mel|FBpp0112183;mel|FBpp0112182;mel|FBpp0301739;mel|FBpp0301740;mel|FBpp0301741;pse|FBpp0282556;sim|FBpp0219386;mel|FBpp0112181;vir|FBpp0228765;moj|FBpp0171210;
F1665	7	ana|FBpp0118078;yak|FBpp0264044;mel|FBpp0080215;sim|FBpp0222366;pse|FBpp0278976;moj|FBpp0159528;vir|FBpp0232437;moj|FBpp0166867;vir|FBpp0232632;pse|FBpp0279407;yak|FBpp0270025;mel|FBpp0089383;sim|FBpp0210371;ana|FBpp0118206;
F1669	7	ana|FBpp0120724;yak|FBpp0269704;mel|FBpp0110252;pse|FBpp0283532;vir|FBpp0238080;moj|FBpp0173250;sim|FBpp0218433;mel|FBpp0083397;yak|FBpp0270046;moj|FBpp0171372;vir|FBpp0238690;pse|FBpp0293324;ana|FBpp0121501;cea|17561404;
F1672	7	ana|FBpp0124405;pse|FBpp0273041;vir|FBpp0231047;moj|FBpp0164437;mel|FBpp0305578;mel|FBpp0078002;moj|FBpp0161239;vir|FBpp0227709;mel|FBpp0305577;mel|FBpp0301169;ana|FBpp0113474;pse|FBpp0275565;yak|FBpp0264763;sim|FBpp0213359;
F1675	7	cea|115533400;cea|115533398;vir|FBpp0233414;pse|FBpp0280160;moj|FBpp0164354;mel|FBpp0305901;mel|FBpp0112228;ana|FBpp0119186;mel|FBpp0074449;mel|FBpp0074448;yak|FBpp0260849;sim|FBpp0215842;vir|FBpp0235573;sim|FBpp0216889;
F1685	7	ana|FBpp0121371;yak|FBpp0269963;pse|FBpp0284765;mel|FBpp0081253;mel|FBpp0113012;sim|FBpp0218359;vir|FBpp0236454;moj|FBpp0169527;pse|FBpp0278610;vir|FBpp0231280;cea|17556695;yak|FBpp0256199;moj|FBpp0170848;cea|17570129;
F1687	7	ana|FBpp0120225;yak|FBpp0268448;mel|FBpp0083917;pse|FBpp0283997;vir|FBpp0239076;moj|FBpp0173361;sim|FBpp0219457;sim|FBpp0221923;mel|FBpp0079219;ana|FBpp0117824;moj|FBpp0166374;yak|FBpp0263761;pse|FBpp0280043;vir|FBpp0232078;
F1690	7	pse|FBpp0277885;moj|FBpp0169480;vir|FBpp0234633;ana|FBpp0114570;ana|FBpp0122339;pse|FBpp0273665;moj|FBpp0163939;vir|FBpp0233853;yak|FBpp0261321;mel|FBpp0305905;mel|FBpp0070572;mel|FBpp0070573;mel|FBpp0070575;sim|FBpp0215053;
F1695	7	ana|FBpp0113254;mel|FBpp0304250;mel|FBpp0072607;pse|FBpp0286660;vir|FBpp0227621;moj|FBpp0162591;pse|FBpp0283627;moj|FBpp0172039;mel|FBpp0112156;vir|FBpp0237240;ana|FBpp0121804;sim|FBpp0218634;yak|FBpp0270280;yak|FBpp0259741;
F1701	7	ana|FBpp0126451;mel|FBpp0305520;mel|FBpp0085164;mel|FBpp0085163;mel|FBpp0085161;mel|FBpp0085160;yak|FBpp0268321;pse|FBpp0297035;pse|FBpp0297034;pse|FBpp0283576;vir|FBpp0238545;moj|FBpp0173417;pse|FBpp0297036;sim|FBpp0213473;
F1704	7	ana|FBpp0117772;yak|FBpp0266463;mel|FBpp0080390;mel|FBpp0080389;sim|FBpp0222453;pse|FBpp0285172;vir|FBpp0225046;moj|FBpp0166292;cea|17561406;ana|FBpp0123628;yak|FBpp0260362;pse|FBpp0273568;sim|FBpp0213940;mel|FBpp0077022;
F1708	7	ana|FBpp0114383;mel|FBpp0111710;mel|FBpp0111709;mel|FBpp0089398;mel|FBpp0089397;mel|FBpp0073967;mel|FBpp0073966;yak|FBpp0261026;moj|FBpp0164040;pse|FBpp0273836;cea|17555172;vir|FBpp0233905;sim|FBpp0214176;pse|FBpp0272571;
F1711	7	ana|FBpp0119476;mel|FBpp0084534;yak|FBpp0268742;pse|FBpp0283610;vir|FBpp0239034;moj|FBpp0172242;pse|FBpp0283892;yak|FBpp0255492;sim|FBpp0216403;mel|FBpp0084712;ana|FBpp0121920;cea|17534469;cea|17542364;cea|193207213;
F1718	7	ana|FBpp0114891;mel|FBpp0305131;mel|FBpp0088014;mel|FBpp0290003;mel|FBpp0088013;pse|FBpp0277740;yak|FBpp0268716;mel|FBpp0305132;moj|FBpp0168409;vir|FBpp0234676;mel|FBpp0290004;sim|FBpp0208630;vir|FBpp0229589;vir|FBpp0234236;
F1725	7	ana|FBpp0119510;mel|FBpp0296948;mel|FBpp0296947;yak|FBpp0268549;pse|FBpp0282248;vir|FBpp0238759;moj|FBpp0171438;moj|FBpp0166024;yak|FBpp0263585;mel|FBpp0079918;ana|FBpp0117379;pse|FBpp0279909;vir|FBpp0231613;sim|FBpp0222223;
F1726	7	ana|FBpp0122440;yak|FBpp0262772;mel|FBpp0074418;moj|FBpp0164730;vir|FBpp0233688;pse|FBpp0274751;sim|FBpp0215818;sim|FBpp0212695;yak|FBpp0266808;mel|FBpp0289576;vir|FBpp0228448;pse|FBpp0274145;moj|FBpp0162906;ana|FBpp0128442;
F1727	6	mel|FBpp0112395;mel|FBpp0110130;mel|FBpp0113071;mel|FBpp0113072;pse|FBpp0277185;vir|FBpp0229525;moj|FBpp0169157;ana|FBpp0115069;mel|FBpp0110129;yak|FBpp0257262;pse|FBpp0277184;vir|FBpp0229524;moj|FBpp0169156;mel|FBpp0110128;
F1728	7	ana|FBpp0113539;yak|FBpp0264696;sim|FBpp0213292;mel|FBpp0077856;pse|FBpp0287083;yak|FBpp0264697;vir|FBpp0225941;pse|FBpp0277637;pse|FBpp0288140;moj|FBpp0162616;pse|FBpp0274884;pse|FBpp0283656;ana|FBpp0121218;mel|FBpp0083792;
F1729	5	yak|FBpp0258138;sim|FBpp0220265;mel|FBpp0080549;moj|FBpp0162004;mel|FBpp0072795;yak|FBpp0265333;mel|FBpp0303830;mel|FBpp0099984;mel|FBpp0072796;mel|FBpp0072797;sim|FBpp0212093;pse|FBpp0275547;sim|FBpp0212091;moj|FBpp0162002;
F1731	7	ana|FBpp0113531;mel|FBpp0305665;mel|FBpp0077851;sim|FBpp0213287;mel|FBpp0305666;mel|FBpp0077850;yak|FBpp0268245;pse|FBpp0287077;mel|FBpp0113009;vir|FBpp0225936;moj|FBpp0162611;cea|17569443;cea|17507977;cea|17511093;
F1740	7	ana|FBpp0120769;yak|FBpp0255161;mel|FBpp0303346;mel|FBpp0078360;mel|FBpp0078359;mel|FBpp0301099;mel|FBpp0301949;mel|FBpp0293334;pse|FBpp0282231;pse|FBpp0292660;vir|FBpp0224777;moj|FBpp0172583;sim|FBpp0218208;cea|17566436;
F1746	7	ana|FBpp0118101;mel|FBpp0077367;mel|FBpp0304732;yak|FBpp0259989;sim|FBpp0221193;mel|FBpp0304733;pse|FBpp0287398;vir|FBpp0232327;moj|FBpp0166784;mel|FBpp0077366;mel|FBpp0077364;cea|17562396;cea|17569319;cea|17539006;
F1755	7	ana|FBpp0119528;yak|FBpp0255153;mel|FBpp0078353;sim|FBpp0218201;pse|FBpp0284164;vir|FBpp0225459;moj|FBpp0159455;cea|17538230;mel|FBpp0083273;sim|FBpp0217740;yak|FBpp0270660;ana|FBpp0120830;vir|FBpp0237856;moj|FBpp0171932;
F1758	7	ana|FBpp0119487;yak|FBpp0268761;mel|FBpp0303144;mel|FBpp0303143;mel|FBpp0303145;mel|FBpp0303141;mel|FBpp0303142;pse|FBpp0293312;vir|FBpp0224884;moj|FBpp0171234;sim|FBpp0219746;cea|193207851;cea|212646379;cea|71991273;
F1764	7	ana|FBpp0114271;mel|FBpp0304271;mel|FBpp0087338;mel|FBpp0087337;yak|FBpp0258078;mel|FBpp0297485;mel|FBpp0112268;sim|FBpp0224351;mel|FBpp0304272;pse|FBpp0276250;mel|FBpp0112269;vir|FBpp0234949;moj|FBpp0170015;sim|FBpp0213662;
F1767	7	ana|FBpp0116194;mel|FBpp0086486;pse|FBpp0276012;yak|FBpp0259157;vir|FBpp0235668;moj|FBpp0169219;sim|FBpp0224013;cea|17505274;cea|71999534;cea|71999536;ana|FBpp0119883;pse|FBpp0293322;sim|FBpp0217774;moj|FBpp0159809;
F1769	7	mel|FBpp0304776;mel|FBpp0304777;pse|FBpp0291956;pse|FBpp0301804;ana|FBpp0120023;yak|FBpp0269831;mel|FBpp0291090;vir|FBpp0238151;pse|FBpp0291957;sim|FBpp0219243;pse|FBpp0301805;moj|FBpp0173162;mel|FBpp0304778;yak|FBpp0269829;
F1781	6	mel|FBpp0304425;mel|FBpp0304430;mel|FBpp0304426;mel|FBpp0304427;mel|FBpp0304428;mel|FBpp0304429;mel|FBpp0304424;pse|FBpp0274040;sim|FBpp0216007;yak|FBpp0265897;pse|FBpp0274041;moj|FBpp0161383;vir|FBpp0227860;
F1785	7	ana|FBpp0117726;mel|FBpp0080884;mel|FBpp0297511;mel|FBpp0291098;mel|FBpp0080885;pse|FBpp0287803;vir|FBpp0237727;mel|FBpp0080887;yak|FBpp0258314;mel|FBpp0080886;mel|FBpp0300327;sim|FBpp0222654;moj|FBpp0171976;
F1792	7	vir|FBpp0227980;mel|FBpp0293522;mel|FBpp0303109;yak|FBpp0264500;mel|FBpp0305414;mel|FBpp0099541;mel|FBpp0078231;moj|FBpp0161086;mel|FBpp0305415;mel|FBpp0305413;pse|FBpp0275005;sim|FBpp0210456;ana|FBpp0126638;
F1794	7	ana|FBpp0126160;yak|FBpp0255956;mel|FBpp0290505;mel|FBpp0303129;mel|FBpp0085154;mel|FBpp0085155;pse|FBpp0282417;vir|FBpp0237503;pse|FBpp0297038;moj|FBpp0172613;cea|115532938;cea|115532936;sim|FBpp0219985;
F1808	7	vir|FBpp0238213;pse|FBpp0284905;moj|FBpp0159277;mel|FBpp0081881;yak|FBpp0269635;ana|FBpp0120313;sim|FBpp0217646;mel|FBpp0083084;mel|FBpp0083083;yak|FBpp0270565;pse|FBpp0282266;moj|FBpp0160024;vir|FBpp0228822;
F1809	6	yak|FBpp0267498;moj|FBpp0162733;ana|FBpp0113919;vir|FBpp0226294;mel|FBpp0111766;sim|FBpp0212115;cea|71989381;cea|71989369;cea|71989376;cea|71989361;cea|25148255;cea|193206869;sim|FBpp0219522;
F1813	7	ana|FBpp0122273;mel|FBpp0073639;mel|FBpp0290665;mel|FBpp0111893;mel|FBpp0290664;mel|FBpp0304110;mel|FBpp0290666;yak|FBpp0262104;sim|FBpp0215538;vir|FBpp0233301;pse|FBpp0285490;moj|FBpp0164294;ana|FBpp0125000;
F1814	6	ana|FBpp0114399;mel|FBpp0292618;mel|FBpp0087891;mel|FBpp0292607;mel|FBpp0292611;mel|FBpp0292608;mel|FBpp0292610;mel|FBpp0292613;pse|FBpp0277890;moj|FBpp0169484;vir|FBpp0234638;sim|FBpp0208585;cea|17561970;
F1821	5	mel|FBpp0302030;mel|FBpp0086144;mel|FBpp0297558;mel|FBpp0297559;mel|FBpp0297556;yak|FBpp0256666;mel|FBpp0086146;vir|FBpp0236047;moj|FBpp0167837;cea|115535127;cea|212648504;sim|FBpp0209660;cea|17556140;
F1829	7	ana|FBpp0125066;mel|FBpp0088288;mel|FBpp0088289;vir|FBpp0229105;moj|FBpp0163337;sim|FBpp0222766;yak|FBpp0259542;pse|FBpp0285384;mel|FBpp0300616;mel|FBpp0088246;ana|FBpp0122523;cea|193204711;sim|FBpp0222795;
F1831	7	ana|FBpp0125021;mel|FBpp0302662;mel|FBpp0303447;mel|FBpp0293380;mel|FBpp0074186;yak|FBpp0260634;mel|FBpp0302661;mel|FBpp0293379;vir|FBpp0233099;moj|FBpp0165046;pse|FBpp0284445;sim|FBpp0214107;cea|17509945;
F1841	7	ana|FBpp0123930;vir|FBpp0238220;mel|FBpp0306945;mel|FBpp0110307;mel|FBpp0083987;yak|FBpp0268480;mel|FBpp0293268;pse|FBpp0300295;pse|FBpp0300294;sim|FBpp0219490;moj|FBpp0159284;cea|193202629;cea|17556394;
F1842	7	ana|FBpp0116702;yak|FBpp0258604;mel|FBpp0305149;mel|FBpp0086622;sim|FBpp0209460;pse|FBpp0277643;moj|FBpp0169799;vir|FBpp0235179;ana|FBpp0116701;mel|FBpp0099505;mel|FBpp0305150;pse|FBpp0277642;moj|FBpp0169798;
F1843	7	ana|FBpp0122866;yak|FBpp0263415;pse|FBpp0278943;sim|FBpp0220945;moj|FBpp0166518;vir|FBpp0231569;vir|FBpp0230108;ana|FBpp0117673;yak|FBpp0263414;sim|FBpp0220944;mel|FBpp0303659;mel|FBpp0288734;mel|FBpp0303661;
F1851	7	ana|FBpp0122396;yak|FBpp0262849;mel|FBpp0111587;pse|FBpp0272486;sim|FBpp0223100;moj|FBpp0165331;mel|FBpp0071374;vir|FBpp0230613;mel|FBpp0113077;mel|FBpp0113076;cea|71984876;cea|71984869;cea|17532297;
F1852	7	ana|FBpp0114575;yak|FBpp0259399;sim|FBpp0210245;mel|FBpp0072168;pse|FBpp0275785;vir|FBpp0235998;moj|FBpp0170529;ana|FBpp0114572;cea|133973187;cea|17553144;cea|17553142;cea|25148796;cea|25148793;
F1853	7	ana|FBpp0113591;mel|FBpp0075526;pse|FBpp0286786;yak|FBpp0265046;moj|FBpp0162895;vir|FBpp0228433;sim|FBpp0211039;cea|17542402;cea|17542400;pse|FBpp0285942;ana|FBpp0125791;vir|FBpp0233028;moj|FBpp0164969;
F1861	7	cea|71994435;ana|FBpp0116589;mel|FBpp0086941;sim|FBpp0209305;mel|FBpp0305312;yak|FBpp0257490;pse|FBpp0276229;vir|FBpp0236743;pse|FBpp0307521;moj|FBpp0169692;pse|FBpp0307520;mel|FBpp0305313;cea|17540844;
F1868	7	yak|FBpp0268733;ana|FBpp0120701;mel|FBpp0082392;sim|FBpp0217361;yak|FBpp0269243;pse|FBpp0284108;vir|FBpp0237226;moj|FBpp0172024;pse|FBpp0283600;mel|FBpp0084956;ana|FBpp0126478;sim|FBpp0219731;mel|FBpp0084486;
F1872	7	ana|FBpp0121220;mel|FBpp0294024;mel|FBpp0294022;mel|FBpp0083795;mel|FBpp0083794;yak|FBpp0268989;pse|FBpp0282372;vir|FBpp0237056;moj|FBpp0173789;pse|FBpp0297026;sim|FBpp0216804;mel|FBpp0294023;cea|71984635;
F1877	7	ana|FBpp0120718;yak|FBpp0271038;mel|FBpp0081709;sim|FBpp0217088;mel|FBpp0081710;pse|FBpp0282485;vir|FBpp0233510;vir|FBpp0237975;pse|FBpp0293641;moj|FBpp0172800;ana|FBpp0120719;mel|FBpp0081711;sim|FBpp0217089;
F1878	6	ana|FBpp0118744;mel|FBpp0292895;mel|FBpp0111560;mel|FBpp0292893;mel|FBpp0292892;mel|FBpp0111561;mel|FBpp0292897;yak|FBpp0263815;mel|FBpp0292894;pse|FBpp0285678;vir|FBpp0232774;moj|FBpp0166640;mel|FBpp0292896;
F1879	7	vir|FBpp0228466;ana|FBpp0128465;sim|FBpp0212714;moj|FBpp0162924;yak|FBpp0266832;pse|FBpp0274172;cea|17509089;mel|FBpp0288463;mel|FBpp0296928;mel|FBpp0305417;mel|FBpp0075829;mel|FBpp0071014;sim|FBpp0215246;
F1881	7	vir|FBpp0235308;moj|FBpp0170507;ana|FBpp0120026;sim|FBpp0219246;mel|FBpp0304780;mel|FBpp0304779;mel|FBpp0099708;mel|FBpp0099707;yak|FBpp0269834;pse|FBpp0302552;vir|FBpp0238154;moj|FBpp0173166;moj|FBpp0173165;
F1893	7	ana|FBpp0120985;mel|FBpp0081167;mel|FBpp0081166;yak|FBpp0270838;sim|FBpp0217922;mel|FBpp0081165;mel|FBpp0081168;pse|FBpp0284299;vir|FBpp0238351;moj|FBpp0173935;pse|FBpp0300462;mel|FBpp0081164;pse|FBpp0300461;
F1898	7	ana|FBpp0116003;yak|FBpp0257200;mel|FBpp0071526;mel|FBpp0302010;mel|FBpp0289624;mel|FBpp0071527;mel|FBpp0071525;mel|FBpp0289623;pse|FBpp0277521;moj|FBpp0168220;vir|FBpp0234386;sim|FBpp0209989;cea|17535489;
F1906	7	ana|FBpp0113799;yak|FBpp0266769;mel|FBpp0303964;mel|FBpp0075992;mel|FBpp0075991;mel|FBpp0075993;pse|FBpp0275312;mel|FBpp0303963;vir|FBpp0227226;moj|FBpp0165774;sim|FBpp0212658;cea|17505727;cea|32564005;
F1910	7	ana|FBpp0123915;yak|FBpp0255818;mel|FBpp0084015;mel|FBpp0084014;mel|FBpp0306668;mel|FBpp0306670;mel|FBpp0306669;mel|FBpp0271791;mel|FBpp0271790;vir|FBpp0237832;pse|FBpp0284243;moj|FBpp0171905;sim|FBpp0216701;
F1913	7	vir|FBpp0238270;moj|FBpp0171825;pse|FBpp0284658;sim|FBpp0219031;mel|FBpp0081996;mel|FBpp0081995;mel|FBpp0081994;mel|FBpp0081993;yak|FBpp0255089;ana|FBpp0126254;cea|17567369;ana|FBpp0127002;pse|FBpp0275189;
F1917	7	ana|FBpp0118550;mel|FBpp0302977;sim|FBpp0222480;mel|FBpp0300960;mel|FBpp0300959;mel|FBpp0111954;pse|FBpp0280094;yak|FBpp0257771;mel|FBpp0080450;vir|FBpp0231720;moj|FBpp0166270;mel|FBpp0302976;yak|FBpp0257772;
F1919	7	ana|FBpp0118311;pse|FBpp0287806;yak|FBpp0258319;mel|FBpp0303237;mel|FBpp0303236;mel|FBpp0303511;mel|FBpp0271886;mel|FBpp0301022;moj|FBpp0171410;vir|FBpp0234479;sim|FBpp0222659;sim|FBpp0215723;sim|FBpp0222660;
F1921	7	ana|FBpp0120144;yak|FBpp0269075;mel|FBpp0307186;mel|FBpp0288710;mel|FBpp0307187;moj|FBpp0171514;pse|FBpp0282515;vir|FBpp0238506;sim|FBpp0216887;sim|FBpp0216886;cea|71996515;cea|72000893;cea|17560626;
F1922	7	ana|FBpp0126765;mel|FBpp0075661;mel|FBpp0075660;mel|FBpp0112998;mel|FBpp0075659;yak|FBpp0266935;mel|FBpp0304354;mel|FBpp0304353;sim|FBpp0212808;pse|FBpp0274068;vir|FBpp0225758;moj|FBpp0160880;sim|FBpp0216038;
F1926	7	ana|FBpp0123898;yak|FBpp0255800;mel|FBpp0110093;mel|FBpp0110092;sim|FBpp0216687;pse|FBpp0285002;vir|FBpp0238268;mel|FBpp0084055;mel|FBpp0084054;mel|FBpp0084053;mel|FBpp0084052;moj|FBpp0171822;pse|FBpp0301932;
F1929	7	ana|FBpp0115956;pse|FBpp0276282;yak|FBpp0258921;mel|FBpp0112273;sim|FBpp0223794;vir|FBpp0236865;mel|FBpp0085903;mel|FBpp0112272;moj|FBpp0168603;cea|25148997;cea|115533312;cea|17565178;cea|25149005;
F1931	7	ana|FBpp0127493;sim|FBpp0213343;yak|FBpp0268066;mel|FBpp0304240;mel|FBpp0304239;mel|FBpp0298376;mel|FBpp0298375;pse|FBpp0275551;vir|FBpp0228295;yak|FBpp0264744;moj|FBpp0162347;mel|FBpp0304238;mel|FBpp0298374;
F1932	7	ana|FBpp0116259;pse|FBpp0276443;yak|FBpp0259317;mel|FBpp0071975;mel|FBpp0305146;mel|FBpp0071979;mel|FBpp0071978;mel|FBpp0071976;mel|FBpp0071977;vir|FBpp0236767;sim|FBpp0210181;moj|FBpp0169717;moj|FBpp0171088;
F1935	6	ana|FBpp0120283;yak|FBpp0269678;moj|FBpp0173080;vir|FBpp0224993;pse|FBpp0300276;mel|FBpp0081783;mel|FBpp0298379;pse|FBpp0300272;pse|FBpp0300275;mel|FBpp0298378;mel|FBpp0292545;pse|FBpp0300274;mel|FBpp0081784;
F1940	7	ana|FBpp0124628;mel|FBpp0304573;mel|FBpp0071424;mel|FBpp0071423;yak|FBpp0262863;pse|FBpp0273501;vir|FBpp0229137;sim|FBpp0215387;mel|FBpp0071425;cea|71994385;moj|FBpp0164650;cea|71994389;cea|17560440;
F1955	7	mel|FBpp0079936;vir|FBpp0231905;moj|FBpp0170755;moj|FBpp0170766;vir|FBpp0230198;yak|FBpp0261634;pse|FBpp0285201;mel|FBpp0070110;moj|FBpp0160314;ana|FBpp0125295;sim|FBpp0214918;cea|17532905;
F1957	7	vir|FBpp0227533;ana|FBpp0126745;yak|FBpp0266592;mel|FBpp0305290;mel|FBpp0112063;pse|FBpp0286201;mel|FBpp0305291;mel|FBpp0305292;mel|FBpp0305293;moj|FBpp0162188;sim|FBpp0212379;sim|FBpp0212381;
F1958	3	pse|FBpp0288226;moj|FBpp0171363;pse|FBpp0275672;pse|FBpp0273944;pse|FBpp0273857;pse|FBpp0285872;mel|FBpp0301130;mel|FBpp0301131;pse|FBpp0273934;pse|FBpp0285275;pse|FBpp0285288;pse|FBpp0275677;
F1959	7	ana|FBpp0117906;pse|FBpp0273014;vir|FBpp0232400;moj|FBpp0163230;ana|FBpp0117905;pse|FBpp0287287;sim|FBpp0222597;mel|FBpp0080738;yak|FBpp0258253;moj|FBpp0163223;vir|FBpp0232667;vir|FBpp0232669;
F1969	7	ana|FBpp0117604;vir|FBpp0231923;yak|FBpp0263573;mel|FBpp0079876;sim|FBpp0222211;pse|FBpp0285149;moj|FBpp0163402;mel|FBpp0080090;ana|FBpp0118854;ana|FBpp0118886;ana|FBpp0118791;ana|FBpp0117693;
F1978	7	sim|FBpp0223623;ana|FBpp0116165;yak|FBpp0258749;mel|FBpp0303268;mel|FBpp0303269;mel|FBpp0302571;mel|FBpp0071556;mel|FBpp0071555;vir|FBpp0236210;pse|FBpp0306454;moj|FBpp0167985;cea|115533692;
F1982	6	mel|FBpp0306993;mel|FBpp0306994;mel|FBpp0306989;mel|FBpp0306995;vir|FBpp0225638;pse|FBpp0274548;yak|FBpp0264816;ana|FBpp0113562;mel|FBpp0306985;yak|FBpp0267826;vir|FBpp0225639;moj|FBpp0160519;
F1984	7	ana|FBpp0114571;mel|FBpp0072165;yak|FBpp0259396;pse|FBpp0277886;vir|FBpp0234634;moj|FBpp0169481;sim|FBpp0210240;cea|71991056;cea|25152210;cea|32566568;cea|25152212;sim|FBpp0208710;
F1985	6	yak|FBpp0262232;ana|FBpp0114155;mel|FBpp0111328;mel|FBpp0302543;sim|FBpp0215644;moj|FBpp0171687;yak|FBpp0261168;vir|FBpp0224487;mel|FBpp0111438;sim|FBpp0214285;moj|FBpp0164063;mel|FBpp0297289;
F1986	5	ana|FBpp0118621;sim|FBpp0221834;mel|FBpp0078967;yak|FBpp0259142;mel|FBpp0301559;pse|FBpp0285752;pse|FBpp0276300;pse|FBpp0285753;cea|71999501;cea|71986554;cea|17553082;cea|32566221;
F1987	7	ana|FBpp0120698;yak|FBpp0268305;sim|FBpp0214652;mel|FBpp0288575;sim|FBpp0214641;pse|FBpp0298790;vir|FBpp0237222;yak|FBpp0268304;moj|FBpp0172019;ana|FBpp0120697;cea|72000169;cea|72000167;
F1995	7	ana|FBpp0126135;yak|FBpp0255590;sim|FBpp0216488;moj|FBpp0159710;pse|FBpp0282386;mel|FBpp0292832;vir|FBpp0237592;mel|FBpp0292831;vir|FBpp0237591;pse|FBpp0282385;cea|17558808;sim|FBpp0210979;
F1998	7	yak|FBpp0255869;pse|FBpp0283113;mel|FBpp0084931;sim|FBpp0219906;mel|FBpp0113089;ana|FBpp0122015;vir|FBpp0225201;cea|71981705;moj|FBpp0173430;mel|FBpp0306762;vir|FBpp0225202;moj|FBpp0173431;
F1999	6	mel|FBpp0306255;mel|FBpp0306259;mel|FBpp0306258;mel|FBpp0306256;mel|FBpp0306252;mel|FBpp0306257;mel|FBpp0306253;ana|FBpp0126578;sim|FBpp0220554;pse|FBpp0279711;vir|FBpp0231891;moj|FBpp0166905;
F2013	7	ana|FBpp0114592;mel|FBpp0086255;yak|FBpp0256820;mel|FBpp0304254;moj|FBpp0170363;pse|FBpp0275753;vir|FBpp0235411;sim|FBpp0209613;mel|FBpp0304255;pse|FBpp0272148;vir|FBpp0230945;moj|FBpp0165506;
F2015	7	ana|FBpp0116378;yak|FBpp0264145;mel|FBpp0087985;mel|FBpp0087986;pse|FBpp0276239;pse|FBpp0307503;vir|FBpp0236520;moj|FBpp0169594;sim|FBpp0213750;mel|FBpp0271808;pse|FBpp0280386;pse|FBpp0280385;
F2018	7	pse|FBpp0276093;vir|FBpp0226269;mel|FBpp0074835;mel|FBpp0086749;sim|FBpp0213184;yak|FBpp0264590;yak|FBpp0257566;ana|FBpp0116898;pse|FBpp0287033;moj|FBpp0162708;ana|FBpp0126845;cea|17566070;
F2020	7	ana|FBpp0113445;yak|FBpp0265677;mel|FBpp0073033;vir|FBpp0230484;moj|FBpp0161985;pse|FBpp0286557;sim|FBpp0211714;mel|FBpp0073032;mel|FBpp0305347;pse|FBpp0282204;cea|17536841;pse|FBpp0283862;
F2021	7	mel|FBpp0300662;mel|FBpp0300661;mel|FBpp0300663;mel|FBpp0303273;mel|FBpp0300664;mel|FBpp0300665;ana|FBpp0116543;moj|FBpp0169083;vir|FBpp0233393;sim|FBpp0210312;yak|FBpp0259465;pse|FBpp0277378;
F2026	7	sim|FBpp0210325;mel|FBpp0072353;pse|FBpp0278068;yak|FBpp0259479;ana|FBpp0116555;vir|FBpp0235446;moj|FBpp0170389;moj|FBpp0166532;vir|FBpp0230261;pse|FBpp0281372;vir|FBpp0230250;sim|FBpp0211315;
F2028	6	cea|193203051;moj|FBpp0168553;yak|FBpp0257834;sim|FBpp0209146;mel|FBpp0087367;pse|FBpp0275991;ana|FBpp0123753;pse|FBpp0301237;mel|FBpp0291024;moj|FBpp0173197;sim|FBpp0211255;mel|FBpp0291025;
F2037	7	sim|FBpp0212977;mel|FBpp0304443;yak|FBpp0267291;mel|FBpp0075260;pse|FBpp0275031;ana|FBpp0127287;moj|FBpp0160908;vir|FBpp0225784;mel|FBpp0112409;mel|FBpp0112408;pse|FBpp0292210;sim|FBpp0218985;
F2040	7	ana|FBpp0116766;yak|FBpp0259114;mel|FBpp0086399;pse|FBpp0275886;vir|FBpp0234502;moj|FBpp0169630;sim|FBpp0223976;vir|FBpp0230780;moj|FBpp0173802;pse|FBpp0279111;ana|FBpp0127022;cea|86562772;
F2044	7	ana|FBpp0122062;pse|FBpp0297047;pse|FBpp0282429;yak|FBpp0268781;mel|FBpp0290366;mel|FBpp0084621;mel|FBpp0307021;mel|FBpp0307020;mel|FBpp0084622;vir|FBpp0224814;moj|FBpp0173531;sim|FBpp0219760;
F2051	7	ana|FBpp0118620;sim|FBpp0220939;mel|FBpp0301561;mel|FBpp0301562;ana|FBpp0117669;mel|FBpp0079008;pse|FBpp0279078;vir|FBpp0231995;moj|FBpp0166967;yak|FBpp0263410;mel|FBpp0079005;vir|FBpp0231996;
F2053	6	cea|17542052;sim|FBpp0220664;mel|FBpp0293054;mel|FBpp0099642;moj|FBpp0162221;yak|FBpp0266909;vir|FBpp0227566;sim|FBpp0212776;mel|FBpp0075686;pse|FBpp0275006;cea|72000505;cea|17533617;
F2058	7	pse|FBpp0272935;mel|FBpp0288527;mel|FBpp0110292;yak|FBpp0261397;mel|FBpp0288864;cea|32564158;ana|FBpp0124518;yak|FBpp0261392;pse|FBpp0272931;sim|FBpp0223149;moj|FBpp0164486;vir|FBpp0231258;
F2073	7	ana|FBpp0116846;sim|FBpp0213762;pse|FBpp0277683;mel|FBpp0087939;yak|FBpp0264178;vir|FBpp0236539;moj|FBpp0169612;yak|FBpp0264179;mel|FBpp0087940;cea|17562780;cea|25141365;cea|25141367;
F2075	7	ana|FBpp0128222;yak|FBpp0265963;mel|FBpp0072587;mel|FBpp0305593;pse|FBpp0276809;mel|FBpp0305594;mel|FBpp0072588;mel|FBpp0072589;vir|FBpp0226881;moj|FBpp0165937;sim|FBpp0211872;cea|17554992;
F2083	7	ana|FBpp0126464;mel|FBpp0301048;sim|FBpp0222304;yak|FBpp0263670;pse|FBpp0279045;vir|FBpp0232524;moj|FBpp0169118;ana|FBpp0126486;sim|FBpp0222305;mel|FBpp0292497;mel|FBpp0301051;yak|FBpp0263671;
F2084	7	ana|FBpp0124183;yak|FBpp0262502;vir|FBpp0231309;mel|FBpp0071077;pse|FBpp0273301;moj|FBpp0170871;mel|FBpp0290889;sim|FBpp0214539;cea|71997289;cea|71997299;mel|FBpp0071078;cea|193204778;
F2102	7	vir|FBpp0226165;moj|FBpp0163110;ana|FBpp0127486;pse|FBpp0275244;mel|FBpp0110337;mel|FBpp0290817;mel|FBpp0077948;sim|FBpp0213334;mel|FBpp0077947;yak|FBpp0264735;sim|FBpp0213330;yak|FBpp0268068;
F2104	7	cea|17563154;cea|71996882;mel|FBpp0302719;mel|FBpp0302718;mel|FBpp0305489;mel|FBpp0075249;sim|FBpp0210916;yak|FBpp0264805;ana|FBpp0113849;pse|FBpp0274912;moj|FBpp0161468;vir|FBpp0225900;
F2105	7	ana|FBpp0124377;ana|FBpp0124378;yak|FBpp0261331;mel|FBpp0070586;mel|FBpp0070588;mel|FBpp0070587;sim|FBpp0215064;sim|FBpp0215065;pse|FBpp0284300;vir|FBpp0230444;sim|FBpp0215066;moj|FBpp0165700;
F2117	5	vir|FBpp0237798;moj|FBpp0171870;mel|FBpp0088471;mel|FBpp0088470;mel|FBpp0088469;sim|FBpp0213340;vir|FBpp0228292;yak|FBpp0264741;yak|FBpp0268268;cea|17556793;cea|71989343;cea|17552110;
F2118	7	ana|FBpp0115001;yak|FBpp0257502;mel|FBpp0291785;mel|FBpp0291784;mel|FBpp0302713;sim|FBpp0209318;moj|FBpp0168852;vir|FBpp0229417;pse|FBpp0273858;sim|FBpp0209317;yak|FBpp0257501;pse|FBpp0288231;
F2119	7	ana|FBpp0117913;yak|FBpp0260598;mel|FBpp0306856;mel|FBpp0077604;mel|FBpp0077602;mel|FBpp0306855;mel|FBpp0077603;mel|FBpp0077601;sim|FBpp0221310;pse|FBpp0279139;moj|FBpp0166302;vir|FBpp0225166;
F2127	7	ana|FBpp0120535;sim|FBpp0218490;mel|FBpp0307227;mel|FBpp0083255;vir|FBpp0224590;moj|FBpp0159536;yak|FBpp0270108;pse|FBpp0301948;cea|32566433;pse|FBpp0302647;ana|FBpp0120536;vir|FBpp0224591;
F2128	7	ana|FBpp0126381;yak|FBpp0269739;sim|FBpp0219160;mel|FBpp0306747;mel|FBpp0306746;mel|FBpp0110086;pse|FBpp0283837;vir|FBpp0238940;moj|FBpp0174098;mel|FBpp0306745;mel|FBpp0081637;pse|FBpp0297459;
F2138	7	ana|FBpp0115811;mel|FBpp0071689;yak|FBpp0259180;pse|FBpp0276062;pse|FBpp0307362;mel|FBpp0089292;vir|FBpp0229513;moj|FBpp0169146;cea|72003693;cea|72003697;sim|FBpp0210058;cea|72003695;
F2142	7	ana|FBpp0113565;yak|FBpp0267831;mel|FBpp0075293;mel|FBpp0293514;mel|FBpp0099969;mel|FBpp0075294;pse|FBpp0274551;moj|FBpp0162836;vir|FBpp0228372;sim|FBpp0210937;cea|193206337;cea|115534462;
F2144	7	ana|FBpp0118693;yak|FBpp0263208;mel|FBpp0271738;mel|FBpp0304043;mel|FBpp0077329;mel|FBpp0077330;pse|FBpp0280448;vir|FBpp0231920;moj|FBpp0163386;sim|FBpp0221600;sim|FBpp0210405;cea|17552028;
F2145	7	ana|FBpp0125605;pse|FBpp0272213;sim|FBpp0214035;yak|FBpp0260533;vir|FBpp0229610;yak|FBpp0260534;mel|FBpp0074399;ana|FBpp0125606;pse|FBpp0272214;moj|FBpp0164807;vir|FBpp0229613;vir|FBpp0229024;
F2168	7	mel|FBpp0303369;mel|FBpp0303367;mel|FBpp0303368;mel|FBpp0288824;mel|FBpp0288826;moj|FBpp0160670;ana|FBpp0127980;yak|FBpp0265449;vir|FBpp0228067;pse|FBpp0274528;sim|FBpp0215994;
F2170	6	mel|FBpp0079163;ana|FBpp0117948;vir|FBpp0232106;moj|FBpp0167134;moj|FBpp0159968;sim|FBpp0216473;cea|17564934;sim|FBpp0222342;yak|FBpp0264023;yak|FBpp0264024;sim|FBpp0222343;
F2171	6	moj|FBpp0167692;sim|FBpp0218069;sim|FBpp0210331;pse|FBpp0288045;ana|FBpp0124697;ana|FBpp0124701;vir|FBpp0229348;yak|FBpp0270397;pse|FBpp0288362;vir|FBpp0234225;vir|FBpp0234223;
F2175	6	ana|FBpp0114083;mel|FBpp0292763;mel|FBpp0303178;mel|FBpp0305261;mel|FBpp0292762;yak|FBpp0265481;pse|FBpp0286966;moj|FBpp0161898;vir|FBpp0227082;ana|FBpp0114082;vir|FBpp0227081;
F2180	7	ana|FBpp0115406;sim|FBpp0209956;mel|FBpp0304844;mel|FBpp0071453;mel|FBpp0304845;mel|FBpp0292294;yak|FBpp0257166;moj|FBpp0170285;pse|FBpp0306339;pse|FBpp0306340;vir|FBpp0236408;
F2181	7	ana|FBpp0121003;yak|FBpp0269980;moj|FBpp0173053;mel|FBpp0288671;mel|FBpp0288670;mel|FBpp0288669;mel|FBpp0083519;vir|FBpp0237711;sim|FBpp0218373;pse|FBpp0300775;sim|FBpp0218374;
F2184	7	pse|FBpp0282735;moj|FBpp0163633;pse|FBpp0273976;vir|FBpp0227956;ana|FBpp0288584;yak|FBpp0264689;moj|FBpp0161057;ana|FBpp0288583;sim|FBpp0213286;mel|FBpp0077849;cea|17507565;
F2190	7	ana|FBpp0116655;mel|FBpp0086268;yak|FBpp0259063;mel|FBpp0297147;sim|FBpp0223933;pse|FBpp0278571;mel|FBpp0297148;pse|FBpp0307068;pse|FBpp0307067;vir|FBpp0234460;moj|FBpp0168287;
F2191	7	ana|FBpp0124093;pse|FBpp0272972;vir|FBpp0231073;yak|FBpp0261219;mel|FBpp0291044;mel|FBpp0073492;mel|FBpp0073493;sim|FBpp0214326;moj|FBpp0165380;mel|FBpp0291045;mel|FBpp0073494;
F2198	7	sim|FBpp0223496;ana|FBpp0114508;mel|FBpp0071902;yak|FBpp0256630;pse|FBpp0278708;mel|FBpp0302008;vir|FBpp0235174;moj|FBpp0167573;mel|FBpp0302007;pse|FBpp0306458;pse|FBpp0279598;
F2209	7	ana|FBpp0119123;ana|FBpp0126211;mel|FBpp0271890;mel|FBpp0293588;yak|FBpp0270183;pse|FBpp0281863;moj|FBpp0173847;sim|FBpp0218554;vir|FBpp0228608;vir|FBpp0228607;cea|17532581;
F2212	7	ana|FBpp0126791;mel|FBpp0304460;mel|FBpp0304459;moj|FBpp0160865;mel|FBpp0304461;mel|FBpp0304458;yak|FBpp0264642;mel|FBpp0074659;sim|FBpp0213236;vir|FBpp0225746;pse|FBpp0274051;
F2213	7	moj|FBpp0169160;vir|FBpp0232189;ana|FBpp0117029;ana|FBpp0119488;moj|FBpp0171236;sim|FBpp0219747;yak|FBpp0268762;mel|FBpp0084585;pse|FBpp0283301;vir|FBpp0224885;cea|71982365;
F2216	6	pse|FBpp0286713;mel|FBpp0076500;sim|FBpp0211436;mel|FBpp0099478;moj|FBpp0161412;vir|FBpp0225844;mel|FBpp0099480;yak|FBpp0265399;mel|FBpp0306710;mel|FBpp0306709;yak|FBpp0265400;
F2224	7	ana|FBpp0126926;yak|FBpp0266255;sim|FBpp0211328;moj|FBpp0162482;vir|FBpp0226452;mel|FBpp0076212;mel|FBpp0076211;mel|FBpp0076210;mel|FBpp0076209;pse|FBpp0276433;mel|FBpp0076213;
F2225	6	mel|FBpp0083477;mel|FBpp0083473;moj|FBpp0160038;vir|FBpp0228837;pse|FBpp0293753;pse|FBpp0293754;sim|FBpp0218381;yak|FBpp0269990;sim|FBpp0218382;yak|FBpp0269991;vir|FBpp0228838;
F2227	7	ana|FBpp0120291;mel|FBpp0084158;sim|FBpp0216635;yak|FBpp0255748;moj|FBpp0164752;vir|FBpp0229296;ana|FBpp0122364;pse|FBpp0280969;mel|FBpp0071234;sim|FBpp0215332;yak|FBpp0260833;
F2244	7	ana|FBpp0113966;yak|FBpp0267928;yak|FBpp0267524;mel|FBpp0301959;mel|FBpp0074785;pse|FBpp0286111;sim|FBpp0210695;vir|FBpp0226324;moj|FBpp0162765;cea|17567775;cea|17564408;
F2252	6	mel|FBpp0081608;yak|FBpp0270991;sim|FBpp0217045;ana|FBpp0122187;pse|FBpp0281027;vir|FBpp0238432;cea|32564301;mel|FBpp0073008;mel|FBpp0073009;pse|FBpp0275229;yak|FBpp0266389;
F2258	7	ana|FBpp0121491;mel|FBpp0082557;mel|FBpp0082556;mel|FBpp0082555;yak|FBpp0269320;pse|FBpp0282317;pse|FBpp0297336;sim|FBpp0217425;vir|FBpp0237297;moj|FBpp0172438;ana|FBpp0121490;
F2261	7	moj|FBpp0165400;vir|FBpp0231089;sim|FBpp0215182;yak|FBpp0262585;mel|FBpp0293886;mel|FBpp0293885;pse|FBpp0282017;ana|FBpp0123559;sim|FBpp0215183;yak|FBpp0262586;pse|FBpp0282028;
F2268	7	ana|FBpp0117227;mel|FBpp0303232;sim|FBpp0220909;mel|FBpp0303231;yak|FBpp0263381;moj|FBpp0167015;pse|FBpp0280352;vir|FBpp0232039;cea|193203195;cea|193203199;cea|193203197;
F2275	6	moj|FBpp0166004;vir|FBpp0226946;ana|FBpp0128163;mel|FBpp0306204;mel|FBpp0072681;mel|FBpp0306205;yak|FBpp0265935;pse|FBpp0275606;mel|FBpp0301579;mel|FBpp0072680;mel|FBpp0306203;
F2289	7	ana|FBpp0119898;mel|FBpp0111580;yak|FBpp0271391;sim|FBpp0218756;mel|FBpp0111579;pse|FBpp0297042;pse|FBpp0297041;mel|FBpp0111581;pse|FBpp0297043;vir|FBpp0224811;moj|FBpp0173527;
F2296	7	ana|FBpp0120409;yak|FBpp0268512;mel|FBpp0084037;mel|FBpp0084036;pse|FBpp0282866;moj|FBpp0173230;vir|FBpp0238061;sim|FBpp0219515;cea|71997968;cea|71997971;cea|32565933;
F2301	7	ana|FBpp0113384;yak|FBpp0267374;mel|FBpp0077984;mel|FBpp0077985;mel|FBpp0305479;mel|FBpp0111743;sim|FBpp0210549;pse|FBpp0274870;moj|FBpp0166051;vir|FBpp0227000;cea|71992166;
F2313	7	ana|FBpp0128250;mel|FBpp0073088;yak|FBpp0266444;sim|FBpp0212233;mel|FBpp0305743;pse|FBpp0287133;vir|FBpp0227260;moj|FBpp0165808;cea|32566441;cea|32566439;cea|212646816;
F2319	6	vir|FBpp0226496;ana|FBpp0127391;moj|FBpp0162526;sim|FBpp0210525;yak|FBpp0267350;yak|FBpp0267352;mel|FBpp0078058;mel|FBpp0304182;cea|133931121;cea|133931119;cea|193206793;
F2321	7	ana|FBpp0128024;yak|FBpp0266193;mel|FBpp0072656;mel|FBpp0292224;pse|FBpp0286264;vir|FBpp0230474;mel|FBpp0292223;mel|FBpp0306197;mel|FBpp0302743;moj|FBpp0161758;sim|FBpp0212045;
F2322	6	ana|FBpp0127776;sim|FBpp0213053;ana|FBpp0125649;moj|FBpp0160370;vir|FBpp0232942;pse|FBpp0280499;pse|FBpp0285144;ana|FBpp0122098;yak|FBpp0270440;pse|FBpp0281545;moj|FBpp0172986;
F2323	7	yak|FBpp0264875;moj|FBpp0165887;mel|FBpp0075073;mel|FBpp0303949;mel|FBpp0303948;mel|FBpp0075072;ana|FBpp0127114;vir|FBpp0227339;pse|FBpp0286771;pse|FBpp0282544;sim|FBpp0213052;
F2330	7	mel|FBpp0289142;ana|FBpp0128076;pse|FBpp0286507;yak|FBpp0266067;mel|FBpp0291103;sim|FBpp0211950;vir|FBpp0226918;moj|FBpp0165974;mel|FBpp0289144;mel|FBpp0072377;mel|FBpp0289143;
F2331	7	moj|FBpp0161967;vir|FBpp0229935;sim|FBpp0215843;ana|FBpp0128283;yak|FBpp0266478;mel|FBpp0304983;mel|FBpp0073201;sim|FBpp0212264;pse|FBpp0286817;pse|FBpp0286816;moj|FBpp0161966;
F2333	6	ana|FBpp0120470;yak|FBpp0269823;mel|FBpp0301889;vir|FBpp0237851;mel|FBpp0293838;mel|FBpp0293840;pse|FBpp0300733;sim|FBpp0219238;mel|FBpp0293839;cea|71992835;cea|71992827;
F2340	7	ana|FBpp0126839;yak|FBpp0264582;mel|FBpp0074831;sim|FBpp0213180;pse|FBpp0274513;vir|FBpp0226263;moj|FBpp0162702;cea|17567905;yak|FBpp0268194;cea|193202660;yak|FBpp0268193;
F2346	7	ana|FBpp0118087;yak|FBpp0264058;sim|FBpp0222379;mel|FBpp0080233;vir|FBpp0226170;pse|FBpp0278992;moj|FBpp0162356;sim|FBpp0210723;sim|FBpp0210722;cea|17566048;pse|FBpp0285518;
F2348	7	ana|FBpp0122322;pse|FBpp0272873;yak|FBpp0262423;mel|FBpp0071283;sim|FBpp0214485;vir|FBpp0229125;moj|FBpp0164271;vir|FBpp0229126;cea|17534607;mel|FBpp0305664;moj|FBpp0164649;
F2361	7	ana|FBpp0120032;yak|FBpp0269839;sim|FBpp0219250;mel|FBpp0088976;mel|FBpp0081427;mel|FBpp0081426;pse|FBpp0281163;vir|FBpp0239001;moj|FBpp0159585;cea|71988094;cea|71988101;
F2365	7	ana|FBpp0125183;yak|FBpp0261584;mel|FBpp0300875;mel|FBpp0070146;vir|FBpp0230181;pse|FBpp0273201;moj|FBpp0165328;sim|FBpp0214868;moj|FBpp0165329;cea|17532239;moj|FBpp0165330;
F2379	7	ana|FBpp0113888;yak|FBpp0267317;mel|FBpp0078118;mel|FBpp0306092;mel|FBpp0291748;sim|FBpp0210502;pse|FBpp0275102;vir|FBpp0225646;vir|FBpp0228514;moj|FBpp0160767;moj|FBpp0162970;
F2382	7	ana|FBpp0124124;yak|FBpp0260296;mel|FBpp0070054;mel|FBpp0070051;mel|FBpp0077066;sim|FBpp0213892;pse|FBpp0273234;vir|FBpp0233428;moj|FBpp0163820;sim|FBpp0211079;cea|17541876;
F2385	7	sim|FBpp0221259;pse|FBpp0276966;sim|FBpp0210012;yak|FBpp0257218;mel|FBpp0071579;mel|FBpp0071578;vir|FBpp0235803;moj|FBpp0167739;ana|FBpp0116447;cea|32564658;cea|17569885;
F2387	7	ana|FBpp0124789;yak|FBpp0263733;mel|FBpp0289422;sim|FBpp0221897;mel|FBpp0297432;mel|FBpp0289421;mel|FBpp0079153;pse|FBpp0280362;vir|FBpp0236911;moj|FBpp0173867;cea|17564958;
F2392	7	ana|FBpp0127676;yak|FBpp0267438;yak|FBpp0267954;sim|FBpp0210617;mel|FBpp0304944;mel|FBpp0291856;pse|FBpp0274665;moj|FBpp0160741;vir|FBpp0225961;yak|FBpp0267956;mel|FBpp0304945;
F2397	7	ana|FBpp0116824;sim|FBpp0210278;mel|FBpp0293591;mel|FBpp0088807;yak|FBpp0259432;pse|FBpp0275903;pse|FBpp0306317;mel|FBpp0088806;vir|FBpp0234665;moj|FBpp0168403;cea|25148449;
F2401	7	ana|FBpp0118956;yak|FBpp0263930;mel|FBpp0079578;sim|FBpp0222077;pse|FBpp0285911;vir|FBpp0229837;moj|FBpp0167488;moj|FBpp0167490;moj|FBpp0167489;cea|17508877;cea|193203147;
F2404	7	ana|FBpp0115521;yak|FBpp0257050;mel|FBpp0085706;sim|FBpp0209848;mel|FBpp0293018;vir|FBpp0234074;moj|FBpp0168259;pse|FBpp0277824;vir|FBpp0234427;moj|FBpp0168258;vir|FBpp0234073;
F2410	7	ana|FBpp0114124;yak|FBpp0267600;sim|FBpp0216052;mel|FBpp0305034;pse|FBpp0274428;vir|FBpp0226337;moj|FBpp0162776;mel|FBpp0088542;mel|FBpp0305035;mel|FBpp0089003;moj|FBpp0162777;
F2425	7	moj|FBpp0171904;vir|FBpp0237831;ana|FBpp0123935;mel|FBpp0271831;yak|FBpp0268485;mel|FBpp0271832;mel|FBpp0303399;pse|FBpp0300296;pse|FBpp0281737;sim|FBpp0219495;cea|25151179;
F2438	7	ana|FBpp0123173;yak|FBpp0260905;mel|FBpp0305152;mel|FBpp0305151;moj|FBpp0165472;pse|FBpp0279572;ana|FBpp0123667;yak|FBpp0260906;vir|FBpp0231137;pse|FBpp0285536;sim|FBpp0215394;
F2441	7	ana|FBpp0120851;mel|FBpp0306906;mel|FBpp0081089;pse|FBpp0284726;yak|FBpp0269920;moj|FBpp0172281;sim|FBpp0218320;mel|FBpp0306905;mel|FBpp0081090;vir|FBpp0238994;pse|FBpp0301645;
F2455	7	ana|FBpp0126686;yak|FBpp0268006;mel|FBpp0078139;pse|FBpp0286162;moj|FBpp0160739;vir|FBpp0226194;mel|FBpp0078140;sim|FBpp0210479;yak|FBpp0259823;yak|FBpp0268005;cea|17553186;
F2456	7	ana|FBpp0127060;yak|FBpp0266071;mel|FBpp0072383;mel|FBpp0072382;sim|FBpp0211953;pse|FBpp0286467;moj|FBpp0161822;vir|FBpp0227144;cea|25147884;cea|25147881;cea|32563691;
F2461	7	ana|FBpp0118294;sim|FBpp0220269;yak|FBpp0258143;mel|FBpp0303258;mel|FBpp0080555;mel|FBpp0303259;mel|FBpp0296968;pse|FBpp0278741;vir|FBpp0231688;moj|FBpp0164549;cea|17539164;
F2462	7	ana|FBpp0121376;yak|FBpp0270910;mel|FBpp0289772;mel|FBpp0081393;mel|FBpp0081392;mel|FBpp0081391;sim|FBpp0216969;pse|FBpp0284774;pse|FBpp0301802;vir|FBpp0237094;moj|FBpp0171609;
F2463	7	ana|FBpp0124051;yak|FBpp0261858;mel|FBpp0289979;mel|FBpp0289978;moj|FBpp0170779;vir|FBpp0230124;sim|FBpp0214689;mel|FBpp0070664;pse|FBpp0275601;mel|FBpp0307043;sim|FBpp0223002;
F2468	7	ana|FBpp0121539;yak|FBpp0270883;mel|FBpp0081331;sim|FBpp0216941;pse|FBpp0282041;mel|FBpp0081330;pse|FBpp0300243;vir|FBpp0238945;moj|FBpp0174102;cea|193202528;cea|193202526;
F2470	7	ana|FBpp0127104;mel|FBpp0304368;mel|FBpp0072945;mel|FBpp0072946;yak|FBpp0265701;vir|FBpp0226963;moj|FBpp0166018;pse|FBpp0286685;sim|FBpp0211735;sim|FBpp0211734;cea|17533077;
F2475	7	ana|FBpp0127582;sim|FBpp0210884;mel|FBpp0075186;yak|FBpp0267570;pse|FBpp0286417;vir|FBpp0227044;moj|FBpp0166095;yak|FBpp0267919;sim|FBpp0215968;cea|32565629;cea|17556076;
F2481	7	ana|FBpp0122132;yak|FBpp0270159;mel|FBpp0083163;moj|FBpp0173272;mel|FBpp0307026;mel|FBpp0083164;vir|FBpp0238098;pse|FBpp0292577;sim|FBpp0218533;cea|17508985;sim|FBpp0218532;
F2483	7	ana|FBpp0120838;mel|FBpp0081148;yak|FBpp0269907;yak|FBpp0256183;pse|FBpp0281667;moj|FBpp0172878;vir|FBpp0237638;sim|FBpp0218308;mel|FBpp0293858;sim|FBpp0218307;cea|17507329;
F2515	7	ana|FBpp0116270;yak|FBpp0259330;sim|FBpp0210193;mel|FBpp0112027;mel|FBpp0112026;mel|FBpp0071996;vir|FBpp0232432;moj|FBpp0168959;pse|FBpp0276456;cea|115533566;
F2523	7	pse|FBpp0286561;mel|FBpp0305102;mel|FBpp0072672;moj|FBpp0161990;vir|FBpp0230488;mel|FBpp0305101;mel|FBpp0305100;sim|FBpp0211840;yak|FBpp0265925;ana|FBpp0128154;
F2525	7	ana|FBpp0113550;mel|FBpp0077903;yak|FBpp0264710;pse|FBpp0287100;moj|FBpp0162628;vir|FBpp0225953;sim|FBpp0213306;vir|FBpp0228194;moj|FBpp0161120;ana|FBpp0127315;
F2526	7	moj|FBpp0172378;yak|FBpp0270453;pse|FBpp0300693;mel|FBpp0110258;moj|FBpp0159466;vir|FBpp0225471;sim|FBpp0218158;yak|FBpp0270454;ana|FBpp0122111;cea|133958243;
F2545	5	ana|FBpp0115663;vir|FBpp0229471;yak|FBpp0264294;moj|FBpp0169102;pse|FBpp0307290;ana|FBpp0115662;vir|FBpp0229472;moj|FBpp0169103;yak|FBpp0260211;yak|FBpp0256389;
F2566	7	pse|FBpp0276634;ana|FBpp0116208;sim|FBpp0217549;moj|FBpp0167816;mel|FBpp0071748;yak|FBpp0256870;mel|FBpp0303262;sim|FBpp0223525;vir|FBpp0234812;pse|FBpp0274916;
F2569	7	ana|FBpp0116583;yak|FBpp0257483;mel|FBpp0087051;sim|FBpp0209297;pse|FBpp0276559;moj|FBpp0167741;vir|FBpp0235805;sim|FBpp0218176;cea|17568117;cea|17553122;
F2570	7	ana|FBpp0119855;mel|FBpp0302856;mel|FBpp0080397;mel|FBpp0080396;sim|FBpp0220315;yak|FBpp0257829;pse|FBpp0279769;moj|FBpp0163074;vir|FBpp0231873;ana|FBpp0119866;
F2571	7	ana|FBpp0118698;yak|FBpp0263162;mel|FBpp0077447;mel|FBpp0303533;sim|FBpp0221554;pse|FBpp0287755;vir|FBpp0231704;moj|FBpp0164713;cea|86564130;cea|212646455;
F2578	7	ana|FBpp0126500;pse|FBpp0292846;mel|FBpp0085079;sim|FBpp0215198;yak|FBpp0268364;mel|FBpp0302740;moj|FBpp0159844;vir|FBpp0237397;vir|FBpp0237396;sim|FBpp0218487;
F2583	5	moj|FBpp0160295;mel|FBpp0303993;mel|FBpp0291163;mel|FBpp0303992;mel|FBpp0303994;mel|FBpp0291165;mel|FBpp0291162;pse|FBpp0274962;ana|FBpp0124531;vir|FBpp0229197;
F2590	7	ana|FBpp0128192;yak|FBpp0265156;sim|FBpp0211147;mel|FBpp0075754;moj|FBpp0162120;vir|FBpp0227460;pse|FBpp0274629;cea|25146515;cea|25146518;cea|17531469;
F2592	7	pse|FBpp0284758;yak|FBpp0256197;yak|FBpp0269953;ana|FBpp0120054;vir|FBpp0225371;ana|FBpp0120055;sim|FBpp0218353;moj|FBpp0173348;mel|FBpp0081245;yak|FBpp0269954;
F2597	7	ana|FBpp0115719;mel|FBpp0087205;yak|FBpp0257868;sim|FBpp0209174;mel|FBpp0087203;pse|FBpp0275779;moj|FBpp0168998;vir|FBpp0232114;mel|FBpp0087204;cea|25153208;
F2608	7	ana|FBpp0122688;yak|FBpp0262492;pse|FBpp0282813;sim|FBpp0214531;mel|FBpp0089361;mel|FBpp0071063;moj|FBpp0164430;vir|FBpp0231040;cea|32564021;vir|FBpp0231042;
F2610	7	ana|FBpp0115331;sim|FBpp0213841;yak|FBpp0256941;mel|FBpp0289887;mel|FBpp0289886;pse|FBpp0277822;vir|FBpp0234584;moj|FBpp0169434;ana|FBpp0115330;mel|FBpp0289888;
F2647	7	ana|FBpp0126870;yak|FBpp0263449;mel|FBpp0078898;pse|FBpp0279092;mel|FBpp0078899;moj|FBpp0166507;vir|FBpp0232317;sim|FBpp0220976;cea|17552518;cea|193206427;
F2654	7	ana|FBpp0126312;ana|FBpp0116916;yak|FBpp0257586;mel|FBpp0303475;mel|FBpp0086721;sim|FBpp0209399;pse|FBpp0276252;vir|FBpp0235230;moj|FBpp0170429;cea|17535003;
F2657	7	ana|FBpp0115136;sim|FBpp0209347;mel|FBpp0302634;mel|FBpp0086845;pse|FBpp0276371;yak|FBpp0257529;vir|FBpp0235280;moj|FBpp0170478;cea|17554896;cea|32564391;
F2664	7	sim|FBpp0213500;vir|FBpp0227270;moj|FBpp0165817;yak|FBpp0267182;sim|FBpp0210830;ana|FBpp0127595;pse|FBpp0286652;mel|FBpp0075048;mel|FBpp0301710;cea|17561666;
F2668	7	ana|FBpp0124913;sim|FBpp0220328;yak|FBpp0264382;mel|FBpp0080411;pse|FBpp0285230;vir|FBpp0230671;moj|FBpp0163594;cea|32564937;cea|71987258;cea|32564941;
F2678	7	ana|FBpp0126231;pse|FBpp0282152;yak|FBpp0270995;mel|FBpp0100038;vir|FBpp0237158;moj|FBpp0171956;pse|FBpp0297460;mel|FBpp0081612;sim|FBpp0217049;cea|17552702;
F2683	7	ana|FBpp0127667;mel|FBpp0074616;sim|FBpp0210605;pse|FBpp0274655;vir|FBpp0227950;moj|FBpp0161050;yak|FBpp0267429;yak|FBpp0267958;cea|71996864;yak|FBpp0267431;
F2690	7	ana|FBpp0117004;sim|FBpp0208730;mel|FBpp0085344;yak|FBpp0264430;mel|FBpp0297109;pse|FBpp0275822;pse|FBpp0306358;vir|FBpp0235299;moj|FBpp0170496;cea|25145164;
F2691	7	ana|FBpp0117359;mel|FBpp0078892;yak|FBpp0258922;pse|FBpp0279307;moj|FBpp0162855;vir|FBpp0232753;mel|FBpp0112323;sim|FBpp0221815;sim|FBpp0221816;cea|17507533;
F2698	7	mel|FBpp0302944;moj|FBpp0161499;ana|FBpp0128319;pse|FBpp0278788;ana|FBpp0116644;sim|FBpp0223923;mel|FBpp0086231;yak|FBpp0259051;moj|FBpp0167707;vir|FBpp0235769;
F2709	7	sim|FBpp0218042;ana|FBpp0119267;yak|FBpp0270323;pse|FBpp0284468;mel|FBpp0300442;mel|FBpp0300441;mel|FBpp0300440;mel|FBpp0078485;moj|FBpp0159438;vir|FBpp0225440;
F2712	7	ana|FBpp0122748;yak|FBpp0260401;mel|FBpp0305169;mel|FBpp0071395;mel|FBpp0071394;mel|FBpp0298823;pse|FBpp0281788;sim|FBpp0222951;vir|FBpp0229202;moj|FBpp0164607;
F2719	7	ana|FBpp0126858;mel|FBpp0074759;sim|FBpp0213196;yak|FBpp0268089;yak|FBpp0264606;pse|FBpp0287048;vir|FBpp0227901;moj|FBpp0161000;cea|17552558;mel|FBpp0304237;
F2724	7	ana|FBpp0121462;sim|FBpp0216812;yak|FBpp0268999;mel|FBpp0083750;pse|FBpp0283451;mel|FBpp0083751;vir|FBpp0228779;moj|FBpp0159978;cea|32565006;cea|17532373;
F2727	7	vir|FBpp0232975;yak|FBpp0261003;mel|FBpp0302594;mel|FBpp0290866;mel|FBpp0074033;moj|FBpp0160129;pse|FBpp0278855;mel|FBpp0302000;ana|FBpp0122816;sim|FBpp0214164;
F2733	7	sim|FBpp0224204;pse|FBpp0276109;yak|FBpp0258420;moj|FBpp0168791;vir|FBpp0235567;mel|FBpp0086917;mel|FBpp0086916;mel|FBpp0086918;ana|FBpp0115187;cea|32565188;
F2738	6	ana|FBpp0117661;mel|FBpp0304605;mel|FBpp0078995;sim|FBpp0220932;yak|FBpp0263402;pse|FBpp0285702;moj|FBpp0166958;mel|FBpp0304604;mel|FBpp0297395;cea|17550806;
F2739	7	ana|FBpp0125146;mel|FBpp0305706;mel|FBpp0305708;yak|FBpp0261959;pse|FBpp0272790;moj|FBpp0165132;vir|FBpp0231239;mel|FBpp0305707;sim|FBpp0214770;sim|FBpp0223012;
F2740	6	ana|FBpp0124140;mel|FBpp0111789;mel|FBpp0070720;mel|FBpp0089396;yak|FBpp0261828;mel|FBpp0291094;vir|FBpp0230990;moj|FBpp0160273;pse|FBpp0273386;cea|17538232;
F2745	7	ana|FBpp0114049;yak|FBpp0265817;mel|FBpp0099972;mel|FBpp0076258;mel|FBpp0099973;pse|FBpp0288332;moj|FBpp0166050;vir|FBpp0226999;cea|17554872;sim|FBpp0212558;
F2746	6	ana|FBpp0122685;mel|FBpp0305229;mel|FBpp0294056;mel|FBpp0294054;yak|FBpp0260678;pse|FBpp0282769;vir|FBpp0229163;moj|FBpp0164528;cea|25149201;cea|25149207;
F2747	6	sim|FBpp0210126;mel|FBpp0071854;mel|FBpp0071853;yak|FBpp0259258;pse|FBpp0278044;vir|FBpp0236649;moj|FBpp0168318;mel|FBpp0293335;cea|71983691;pse|FBpp0278000;
F2749	7	ana|FBpp0113758;yak|FBpp0266437;mel|FBpp0073082;mel|FBpp0073081;sim|FBpp0212227;pse|FBpp0287127;vir|FBpp0227253;moj|FBpp0165801;cea|17539680;cea|115534373;
F2754	6	ana|FBpp0128428;mel|FBpp0305846;mel|FBpp0074933;yak|FBpp0267126;pse|FBpp0274126;vir|FBpp0228365;moj|FBpp0162830;cea|17506295;cea|17559308;cea|17559052;
F2756	6	ana|FBpp0125632;vir|FBpp0233439;moj|FBpp0165079;pse|FBpp0286372;yak|FBpp0260313;mel|FBpp0302935;mel|FBpp0076919;mel|FBpp0302937;mel|FBpp0302936;mel|FBpp0305891;
F2757	7	ana|FBpp0117803;sim|FBpp0221541;mel|FBpp0100141;mel|FBpp0100138;mel|FBpp0100140;yak|FBpp0263061;vir|FBpp0231909;moj|FBpp0170798;cea|17510021;pse|FBpp0280013;
F2760	7	ana|FBpp0124498;yak|FBpp0262487;mel|FBpp0071138;vir|FBpp0233177;moj|FBpp0163629;pse|FBpp0282703;sim|FBpp0214528;vir|FBpp0231323;moj|FBpp0165482;cea|32563657;
F2761	7	ana|FBpp0119766;yak|FBpp0270930;sim|FBpp0216989;mel|FBpp0081442;mel|FBpp0081443;mel|FBpp0081444;pse|FBpp0281143;vir|FBpp0224719;moj|FBpp0171798;cea|25150283;
F2765	6	ana|FBpp0119040;pse|FBpp0292211;vir|FBpp0229419;mel|FBpp0112427;mel|FBpp0289926;mel|FBpp0289928;yak|FBpp0259910;moj|FBpp0166697;mel|FBpp0112428;mel|FBpp0289927;
F2766	7	ana|FBpp0115140;yak|FBpp0257536;mel|FBpp0086853;mel|FBpp0086854;pse|FBpp0277763;mel|FBpp0305354;vir|FBpp0234963;sim|FBpp0209354;moj|FBpp0170030;cea|17532739;
F2771	6	ana|FBpp0126383;yak|FBpp0269743;mel|FBpp0291087;mel|FBpp0291086;mel|FBpp0081640;mel|FBpp0081639;pse|FBpp0283840;vir|FBpp0238942;moj|FBpp0174100;cea|72001326;
F2776	7	ana|FBpp0113797;mel|FBpp0112333;sim|FBpp0212657;yak|FBpp0266768;pse|FBpp0275311;vir|FBpp0227225;moj|FBpp0165773;cea|17567679;cea|17535883;cea|115533856;
F2783	7	ana|FBpp0120235;mel|FBpp0082066;sim|FBpp0218968;vir|FBpp0237206;pse|FBpp0282622;moj|FBpp0172004;yak|FBpp0269527;mel|FBpp0305488;mel|FBpp0075248;yak|FBpp0268037;
F2784	7	ana|FBpp0120195;yak|FBpp0255333;mel|FBpp0083695;vir|FBpp0224877;moj|FBpp0171223;pse|FBpp0275845;pse|FBpp0286448;sim|FBpp0219377;sim|FBpp0219376;pse|FBpp0288174;
F2787	7	ana|FBpp0128110;mel|FBpp0292514;mel|FBpp0292513;mel|FBpp0072769;yak|FBpp0265329;sim|FBpp0212088;vir|FBpp0230498;pse|FBpp0275541;moj|FBpp0161999;moj|FBpp0163789;
F2792	7	ana|FBpp0116581;sim|FBpp0213660;sim|FBpp0213658;mel|FBpp0304269;mel|FBpp0087333;yak|FBpp0258073;moj|FBpp0167650;vir|FBpp0235934;pse|FBpp0276557;cea|17543764;
F2794	7	ana|FBpp0122100;mel|FBpp0300977;mel|FBpp0078501;pse|FBpp0281546;sim|FBpp0218147;yak|FBpp0270441;vir|FBpp0238370;moj|FBpp0172987;yak|FBpp0270442;cea|25144380;
F2801	7	ana|FBpp0119868;yak|FBpp0269872;sim|FBpp0219281;mel|FBpp0297718;mel|FBpp0297717;mel|FBpp0081353;mel|FBpp0304808;pse|FBpp0297975;vir|FBpp0225037;moj|FBpp0172630;
F2806	7	ana|FBpp0116895;yak|FBpp0257562;sim|FBpp0209376;mel|FBpp0086795;pse|FBpp0277923;vir|FBpp0234179;moj|FBpp0167553;vir|FBpp0229733;moj|FBpp0164101;cea|17552458;
F2809	7	ana|FBpp0117304;sim|FBpp0220675;mel|FBpp0304058;mel|FBpp0304057;mel|FBpp0304056;mel|FBpp0079649;yak|FBpp0271106;pse|FBpp0279694;moj|FBpp0166118;vir|FBpp0236323;
F2812	7	ana|FBpp0116856;yak|FBpp0264188;sim|FBpp0208945;mel|FBpp0087861;vir|FBpp0236549;pse|FBpp0276573;moj|FBpp0168474;pse|FBpp0274862;cea|17556290;cea|17556288;
F2822	7	ana|FBpp0126798;sim|FBpp0213242;mel|FBpp0304185;mel|FBpp0074665;yak|FBpp0264647;pse|FBpp0274057;moj|FBpp0160871;vir|FBpp0225751;yak|FBpp0268232;cea|17569423;
F2829	7	ana|FBpp0127951;yak|FBpp0266102;mel|FBpp0072453;sim|FBpp0211964;pse|FBpp0276908;vir|FBpp0227333;moj|FBpp0165881;mel|FBpp0072454;cea|71983057;cea|71983062;
F2836	7	ana|FBpp0126678;yak|FBpp0266982;sim|FBpp0212853;mel|FBpp0075586;mel|FBpp0303924;mel|FBpp0303923;pse|FBpp0286157;vir|FBpp0226188;mel|FBpp0075587;moj|FBpp0160733;
F2851	7	ana|FBpp0128408;ana|FBpp0122778;yak|FBpp0267946;yak|FBpp0267452;mel|FBpp0291561;mel|FBpp0074641;sim|FBpp0210631;moj|FBpp0160545;vir|FBpp0226001;pse|FBpp0286568;
F2852	7	ana|FBpp0127324;yak|FBpp0267752;mel|FBpp0077883;sim|FBpp0210587;pse|FBpp0286060;vir|FBpp0228202;moj|FBpp0161128;mel|FBpp0077884;cea|17555220;cea|17550752;
F2854	7	ana|FBpp0118955;sim|FBpp0222076;mel|FBpp0079577;yak|FBpp0263929;pse|FBpp0285571;vir|FBpp0236367;moj|FBpp0167479;vir|FBpp0225786;moj|FBpp0160909;cea|17558202;
F2855	7	ana|FBpp0116745;mel|FBpp0289089;yak|FBpp0259256;mel|FBpp0071814;sim|FBpp0210123;pse|FBpp0278672;vir|FBpp0236647;moj|FBpp0168316;cea|71985870;cea|25150345;
F2862	4	vir|FBpp0225337;yak|FBpp0269921;mel|FBpp0293685;pse|FBpp0301648;pse|FBpp0301649;mel|FBpp0291393;mel|FBpp0291394;mel|FBpp0306908;mel|FBpp0306909;pse|FBpp0301646;
F2867	7	ana|FBpp0114437;mel|FBpp0072255;mel|FBpp0072254;yak|FBpp0256455;sim|FBpp0223347;vir|FBpp0235142;pse|FBpp0278727;moj|FBpp0168118;cea|17561658;cea|17561656;
F2869	7	ana|FBpp0113365;pse|FBpp0274005;sim|FBpp0210530;yak|FBpp0267969;mel|FBpp0078065;vir|FBpp0225846;moj|FBpp0161414;mel|FBpp0305082;mel|FBpp0078064;yak|FBpp0267358;
F2878	7	ana|FBpp0126134;mel|FBpp0303324;sim|FBpp0216384;mel|FBpp0084784;yak|FBpp0255486;pse|FBpp0282383;vir|FBpp0237589;moj|FBpp0159708;yak|FBpp0255487;sim|FBpp0216394;
F2887	7	ana|FBpp0115027;mel|FBpp0082592;sim|FBpp0218777;yak|FBpp0271413;pse|FBpp0281237;pse|FBpp0285073;vir|FBpp0237792;moj|FBpp0171863;cea|193203626;cea|71996232;
F2889	7	ana|FBpp0116058;yak|FBpp0257473;sim|FBpp0209288;mel|FBpp0087038;pse|FBpp0277367;vir|FBpp0236760;moj|FBpp0169710;vir|FBpp0234453;moj|FBpp0168282;cea|17533015;
F2891	6	ana|FBpp0117602;yak|FBpp0263571;mel|FBpp0079874;moj|FBpp0163392;vir|FBpp0231921;sim|FBpp0222208;cea|25143064;mel|FBpp0302821;mel|FBpp0079872;cea|17533177;
F2895	7	ana|FBpp0115254;yak|FBpp0258458;mel|FBpp0087063;sim|FBpp0224242;pse|FBpp0277080;moj|FBpp0169697;vir|FBpp0236747;cea|17541256;cea|17541258;cea|17541254;
F2896	7	ana|FBpp0123015;pse|FBpp0278096;sim|FBpp0224189;mel|FBpp0306542;mel|FBpp0302637;mel|FBpp0086884;mel|FBpp0303358;yak|FBpp0258404;vir|FBpp0235894;moj|FBpp0167616;
F2897	7	ana|FBpp0120650;mel|FBpp0081703;yak|FBpp0271032;pse|FBpp0282478;pse|FBpp0282475;vir|FBpp0237969;moj|FBpp0172792;cea|17535605;cea|32564013;sim|FBpp0217082;
F2898	6	ana|FBpp0117795;mel|FBpp0077504;mel|FBpp0303507;vir|FBpp0224627;sim|FBpp0221536;mel|FBpp0077503;moj|FBpp0164952;pse|FBpp0280008;cea|32564386;mel|FBpp0070323;
F2906	7	ana|FBpp0121302;mel|FBpp0083068;yak|FBpp0270206;mel|FBpp0290647;mel|FBpp0305965;pse|FBpp0283800;pse|FBpp0297951;moj|FBpp0173473;vir|FBpp0225246;sim|FBpp0218570;
F2917	7	ana|FBpp0126792;yak|FBpp0264643;sim|FBpp0213238;mel|FBpp0074660;pse|FBpp0274052;vir|FBpp0225747;moj|FBpp0160866;mel|FBpp0074661;cea|17554268;yak|FBpp0268019;
F2919	7	ana|FBpp0113980;mel|FBpp0074806;yak|FBpp0267539;sim|FBpp0210711;vir|FBpp0227933;pse|FBpp0286126;moj|FBpp0161029;mel|FBpp0304895;mel|FBpp0304896;yak|FBpp0267799;
F2920	7	ana|FBpp0119240;sim|FBpp0217673;yak|FBpp0270592;pse|FBpp0283514;moj|FBpp0173798;mel|FBpp0293258;mel|FBpp0083143;vir|FBpp0237064;cea|193209293;cea|193209291;
F2921	7	ana|FBpp0119471;mel|FBpp0084525;yak|FBpp0268736;mel|FBpp0084526;vir|FBpp0238463;moj|FBpp0171472;mel|FBpp0084524;pse|FBpp0297266;sim|FBpp0219734;sim|FBpp0213591;
F2926	6	ana|FBpp0124208;pse|FBpp0272903;mel|FBpp0300236;mel|FBpp0300235;mel|FBpp0111540;yak|FBpp0261697;moj|FBpp0164915;moj|FBpp0164916;sim|FBpp0214961;sim|FBpp0214960;
F2938	7	ana|FBpp0126856;yak|FBpp0268087;yak|FBpp0264604;sim|FBpp0213194;mel|FBpp0074758;mel|FBpp0074757;vir|FBpp0227900;moj|FBpp0160998;pse|FBpp0287045;cea|71999360;
F2940	7	ana|FBpp0120142;yak|FBpp0269073;mel|FBpp0307185;mel|FBpp0083583;sim|FBpp0216884;moj|FBpp0171512;vir|FBpp0238504;pse|FBpp0284117;cea|17536071;pse|FBpp0283560;
F2955	3	mel|FBpp0076986;mel|FBpp0293117;mel|FBpp0293120;mel|FBpp0293119;mel|FBpp0293118;mel|FBpp0293116;mel|FBpp0076987;mel|FBpp0289714;sim|FBpp0213928;yak|FBpp0260349;
F2959	3	mel|FBpp0304146;mel|FBpp0291329;mel|FBpp0291328;mel|FBpp0290217;mel|FBpp0290216;mel|FBpp0304145;vir|FBpp0230222;sim|FBpp0214668;sim|FBpp0223000;
F2963	7	ana|FBpp0117362;sim|FBpp0221820;mel|FBpp0078918;yak|FBpp0258976;pse|FBpp0285935;pse|FBpp0279311;moj|FBpp0169563;vir|FBpp0228115;cea|17506881;
F2969	7	moj|FBpp0162685;ana|FBpp0126912;sim|FBpp0213369;mel|FBpp0304962;mel|FBpp0078014;mel|FBpp0078013;yak|FBpp0264774;pse|FBpp0273979;vir|FBpp0226248;
F2972	7	ana|FBpp0118335;pse|FBpp0279088;moj|FBpp0168782;vir|FBpp0236483;yak|FBpp0267532;yak|FBpp0267792;mel|FBpp0074800;sim|FBpp0210705;cea|17554656;
F2973	3	ana|FBpp0123821;vir|FBpp0234150;ana|FBpp0125983;pse|FBpp0285250;vir|FBpp0234129;ana|FBpp0123694;pse|FBpp0288219;vir|FBpp0229349;pse|FBpp0288160;
F2980	7	pse|FBpp0279841;ana|FBpp0126669;pse|FBpp0287019;mel|FBpp0075495;yak|FBpp0266993;mel|FBpp0305234;vir|FBpp0228256;moj|FBpp0162308;sim|FBpp0212861;
F2983	7	ana|FBpp0127063;sim|FBpp0211675;mel|FBpp0073103;mel|FBpp0073102;mel|FBpp0073101;yak|FBpp0265641;moj|FBpp0166033;pse|FBpp0286009;vir|FBpp0226980;
F2988	6	ana|FBpp0114046;mel|FBpp0076255;cea|17538534;pse|FBpp0281896;ana|FBpp0125278;mel|FBpp0070829;yak|FBpp0262578;sim|FBpp0215175;moj|FBpp0164536;
F2992	7	ana|FBpp0117815;sim|FBpp0221913;yak|FBpp0263751;mel|FBpp0079207;pse|FBpp0306546;vir|FBpp0238720;moj|FBpp0166222;cea|25150970;cea|72000130;
F2995	7	yak|FBpp0267494;mel|FBpp0297152;mel|FBpp0297151;vir|FBpp0226291;ana|FBpp0113916;pse|FBpp0286080;moj|FBpp0162730;sim|FBpp0210670;yak|FBpp0267780;
F3014	7	sim|FBpp0215499;mel|FBpp0291476;yak|FBpp0262050;sim|FBpp0215500;ana|FBpp0124594;ana|FBpp0124593;vir|FBpp0230946;moj|FBpp0165507;pse|FBpp0272151;
F3015	7	ana|FBpp0127746;sim|FBpp0211211;mel|FBpp0305579;mel|FBpp0075911;yak|FBpp0265230;vir|FBpp0228461;pse|FBpp0275424;moj|FBpp0162919;yak|FBpp0267862;
F3024	6	ana|FBpp0127150;mel|FBpp0076408;yak|FBpp0266668;moj|FBpp0162539;pse|FBpp0277972;vir|FBpp0226509;ana|FBpp0117116;ana|FBpp0125078;ana|FBpp0125868;
F3029	7	ana|FBpp0114223;yak|FBpp0265593;mel|FBpp0307249;mel|FBpp0085380;sim|FBpp0208787;pse|FBpp0276266;moj|FBpp0169161;vir|FBpp0232200;cea|17509225;
F3037	7	ana|FBpp0118438;mel|FBpp0291586;moj|FBpp0173083;sim|FBpp0221648;pse|FBpp0279971;vir|FBpp0235531;yak|FBpp0263259;vir|FBpp0235553;vir|FBpp0225772;
F3040	7	ana|FBpp0124866;yak|FBpp0256742;mel|FBpp0303894;sim|FBpp0220473;pse|FBpp0285718;vir|FBpp0232685;moj|FBpp0163296;vir|FBpp0232825;yak|FBpp0256384;
F3052	4	yak|FBpp0255422;mel|FBpp0084879;sim|FBpp0215980;moj|FBpp0159665;cea|133930981;cea|71982042;cea|71989928;cea|212644978;sim|FBpp0224029;
F3056	7	ana|FBpp0115100;mel|FBpp0304308;mel|FBpp0100042;yak|FBpp0256432;pse|FBpp0306138;moj|FBpp0168753;sim|FBpp0223326;vir|FBpp0235523;vir|FBpp0235524;
F3061	7	ana|FBpp0122708;yak|FBpp0262283;mel|FBpp0074053;mel|FBpp0074052;moj|FBpp0170702;mel|FBpp0288508;pse|FBpp0283375;vir|FBpp0232932;sim|FBpp0215687;
F3063	7	ana|FBpp0126255;vir|FBpp0238271;mel|FBpp0300672;mel|FBpp0081560;sim|FBpp0217039;yak|FBpp0270983;pse|FBpp0284659;moj|FBpp0171826;cea|17556837;
F3068	7	ana|FBpp0117298;mel|FBpp0304507;mel|FBpp0079643;yak|FBpp0271052;sim|FBpp0220669;pse|FBpp0272477;moj|FBpp0167389;vir|FBpp0229034;cea|17566356;
F3081	7	sim|FBpp0222270;yak|FBpp0263629;sim|FBpp0208605;vir|FBpp0236652;mel|FBpp0087950;yak|FBpp0268442;moj|FBpp0168323;ana|FBpp0114416;pse|FBpp0276759;
F3086	7	mel|FBpp0289754;mel|FBpp0289123;mel|FBpp0290980;pse|FBpp0307311;ana|FBpp0115657;sim|FBpp0209058;yak|FBpp0264288;moj|FBpp0169094;vir|FBpp0229465;
F3087	7	mel|FBpp0300986;mel|FBpp0300985;mel|FBpp0290339;yak|FBpp0270643;sim|FBpp0217723;pse|FBpp0281234;vir|FBpp0225414;moj|FBpp0171651;ana|FBpp0120817;
F3108	7	ana|FBpp0117747;mel|FBpp0288498;sim|FBpp0220092;mel|FBpp0288499;yak|FBpp0258562;pse|FBpp0280730;vir|FBpp0231846;moj|FBpp0168859;cea|17508615;
F3112	7	ana|FBpp0118727;mel|FBpp0305609;mel|FBpp0079299;mel|FBpp0079298;yak|FBpp0263796;sim|FBpp0221957;pse|FBpp0279123;vir|FBpp0236109;moj|FBpp0159704;
F3119	7	moj|FBpp0162763;ana|FBpp0113964;vir|FBpp0226322;mel|FBpp0304465;mel|FBpp0303842;mel|FBpp0074781;yak|FBpp0267932;pse|FBpp0286108;sim|FBpp0210690;
F3120	6	moj|FBpp0169631;ana|FBpp0116518;vir|FBpp0234503;yak|FBpp0259115;mel|FBpp0086400;pse|FBpp0275887;cea|17508495;moj|FBpp0161271;ana|FBpp0124120;
F3123	7	ana|FBpp0117768;yak|FBpp0266408;sim|FBpp0222448;mel|FBpp0080384;pse|FBpp0285168;vir|FBpp0225003;moj|FBpp0166288;cea|32565002;cea|193205371;
F3140	7	moj|FBpp0170124;pse|FBpp0285473;sim|FBpp0215725;yak|FBpp0262645;mel|FBpp0074119;mel|FBpp0074118;ana|FBpp0124948;vir|FBpp0233253;moj|FBpp0164575;
F3142	7	ana|FBpp0126412;moj|FBpp0172186;pse|FBpp0284043;vir|FBpp0228963;yak|FBpp0270574;sim|FBpp0217657;mel|FBpp0306589;mel|FBpp0083113;mel|FBpp0083112;
F3145	7	ana|FBpp0127685;sim|FBpp0221378;yak|FBpp0261348;mel|FBpp0077802;vir|FBpp0231666;pse|FBpp0279470;moj|FBpp0164321;cea|17541080;cea|17541078;
F3147	7	ana|FBpp0118668;vir|FBpp0229097;moj|FBpp0167408;pse|FBpp0285723;yak|FBpp0257640;mel|FBpp0080854;sim|FBpp0220137;mel|FBpp0080853;cea|17508131;
F3149	7	ana|FBpp0127355;sim|FBpp0213009;mel|FBpp0111355;pse|FBpp0286727;moj|FBpp0161859;vir|FBpp0227178;yak|FBpp0268127;yak|FBpp0264543;cea|17541320;
F3157	7	ana|FBpp0114031;mel|FBpp0074686;yak|FBpp0267464;mel|FBpp0074685;vir|FBpp0225749;pse|FBpp0275506;moj|FBpp0160870;sim|FBpp0210641;yak|FBpp0259731;
F3166	6	ana|FBpp0128054;sim|FBpp0211789;mel|FBpp0303831;yak|FBpp0266713;vir|FBpp0230468;mel|FBpp0297532;moj|FBpp0161751;mel|FBpp0072833;mel|FBpp0072834;
F3173	7	sim|FBpp0210016;yak|FBpp0269636;sim|FBpp0219064;mel|FBpp0081882;ana|FBpp0121353;pse|FBpp0284907;vir|FBpp0238214;moj|FBpp0159279;cea|17508927;
F3186	7	ana|FBpp0114690;mel|FBpp0086421;yak|FBpp0256743;sim|FBpp0209540;pse|FBpp0275729;moj|FBpp0168991;vir|FBpp0232048;moj|FBpp0168381;vir|FBpp0234538;
F3189	5	yak|FBpp0260824;pse|FBpp0273552;mel|FBpp0289278;mel|FBpp0292037;mel|FBpp0292038;mel|FBpp0289277;ana|FBpp0122380;sim|FBpp0215324;cea|25145403;
F3193	7	ana|FBpp0124840;ana|FBpp0117560;yak|FBpp0255926;sim|FBpp0220798;mel|FBpp0079306;pse|FBpp0278401;vir|FBpp0232615;moj|FBpp0166850;cea|17561330;
F3202	7	moj|FBpp0171490;ana|FBpp0126481;pse|FBpp0292737;yak|FBpp0268845;vir|FBpp0238483;mel|FBpp0084742;mel|FBpp0084741;mel|FBpp0084740;sim|FBpp0219817;
F3221	7	ana|FBpp0125943;ana|FBpp0126964;sim|FBpp0211443;mel|FBpp0076532;yak|FBpp0265407;pse|FBpp0274699;vir|FBpp0228247;moj|FBpp0162298;pse|FBpp0279142;
F3229	7	ana|FBpp0114374;sim|FBpp0224159;mel|FBpp0086820;yak|FBpp0258369;pse|FBpp0276539;vir|FBpp0234098;moj|FBpp0170553;cea|115532686;cea|115532688;
F3230	7	ana|FBpp0127292;sim|FBpp0212982;mel|FBpp0305751;mel|FBpp0075266;yak|FBpp0267294;yak|FBpp0267879;pse|FBpp0275035;moj|FBpp0161091;vir|FBpp0227987;
F3247	7	ana|FBpp0115248;yak|FBpp0256525;sim|FBpp0223401;mel|FBpp0072130;pse|FBpp0277088;vir|FBpp0236294;moj|FBpp0168061;cea|25148417;cea|25148414;
F3251	4	mel|FBpp0301148;mel|FBpp0079486;mel|FBpp0292904;yak|FBpp0255103;mel|FBpp0301150;mel|FBpp0301149;vir|FBpp0232718;sim|FBpp0220719;sim|FBpp0213495;
F3252	6	ana|FBpp0117699;yak|FBpp0258702;mel|FBpp0078834;sim|FBpp0221794;moj|FBpp0160953;ana|FBpp0114878;yak|FBpp0256924;pse|FBpp0277729;moj|FBpp0169462;
F3263	7	ana|FBpp0120680;mel|FBpp0271899;mel|FBpp0301707;mel|FBpp0301706;yak|FBpp0271467;sim|FBpp0218830;pse|FBpp0281886;moj|FBpp0174028;vir|FBpp0238873;
F3267	7	ana|FBpp0122303;yak|FBpp0262426;mel|FBpp0305943;mel|FBpp0071285;sim|FBpp0222965;pse|FBpp0272916;vir|FBpp0233119;moj|FBpp0165093;cea|17564816;
F3269	7	ana|FBpp0113274;mel|FBpp0072540;mel|FBpp0072539;moj|FBpp0161932;yak|FBpp0265997;pse|FBpp0286180;sim|FBpp0211902;cea|32563995;vir|FBpp0227120;
F3271	6	moj|FBpp0161044;mel|FBpp0074841;yak|FBpp0267552;vir|FBpp0227944;pse|FBpp0286137;ana|FBpp0113991;pse|FBpp0282164;yak|FBpp0267557;cea|17542010;
F3272	6	ana|FBpp0123653;yak|FBpp0262361;mel|FBpp0292965;mel|FBpp0074574;mel|FBpp0074573;mel|FBpp0292964;pse|FBpp0273156;moj|FBpp0164461;vir|FBpp0229232;
F3274	6	ana|FBpp0128355;pse|FBpp0274478;yak|FBpp0268040;mel|FBpp0306088;mel|FBpp0078085;mel|FBpp0078084;yak|FBpp0264795;vir|FBpp0225657;moj|FBpp0160777;
F3276	7	ana|FBpp0127423;sim|FBpp0216028;yak|FBpp0266396;mel|FBpp0073016;mel|FBpp0303128;pse|FBpp0286641;moj|FBpp0161762;moj|FBpp0163488;vir|FBpp0230480;
F3281	7	sim|FBpp0213425;mel|FBpp0078144;yak|FBpp0267616;moj|FBpp0162999;vir|FBpp0228001;ana|FBpp0114141;pse|FBpp0287010;cea|25148291;mel|FBpp0112439;
F3286	5	ana|FBpp0113974;yak|FBpp0267791;yak|FBpp0267530;mel|FBpp0303126;mel|FBpp0074799;sim|FBpp0210704;pse|FBpp0287039;cea|71993428;cea|71993435;
F3292	6	cea|25147359;cea|25147362;ana|FBpp0114261;pse|FBpp0277293;sim|FBpp0208824;yak|FBpp0264084;moj|FBpp0168517;vir|FBpp0236594;cea|17552936;
F3293	7	sim|FBpp0210521;ana|FBpp0127385;yak|FBpp0267346;mel|FBpp0078054;mel|FBpp0078053;vir|FBpp0226492;pse|FBpp0273995;moj|FBpp0162522;cea|17510375;
F3294	7	ana|FBpp0121441;mel|FBpp0082947;sim|FBpp0218608;yak|FBpp0270251;pse|FBpp0281062;vir|FBpp0238395;moj|FBpp0173102;cea|193210556;mel|FBpp0304703;
F3295	7	ana|FBpp0121404;mel|FBpp0291543;mel|FBpp0078559;yak|FBpp0270424;vir|FBpp0237382;pse|FBpp0281346;moj|FBpp0159828;sim|FBpp0218129;cea|17550820;
F3297	6	ana|FBpp0124586;mel|FBpp0294050;yak|FBpp0262045;pse|FBpp0272145;sim|FBpp0215494;vir|FBpp0230937;ana|FBpp0124585;mel|FBpp0294049;pse|FBpp0272144;
F3303	7	cea|17555346;ana|FBpp0126325;yak|FBpp0263660;mel|FBpp0080047;sim|FBpp0222296;pse|FBpp0279033;vir|FBpp0232390;moj|FBpp0166433;cea|71983151;
F3305	7	ana|FBpp0121026;ana|FBpp0121024;yak|FBpp0269282;sim|FBpp0217391;mel|FBpp0082485;pse|FBpp0284394;vir|FBpp0238441;vir|FBpp0238439;moj|FBpp0173145;
F3322	7	ana|FBpp0121838;yak|FBpp0269147;moj|FBpp0171856;vir|FBpp0238304;mel|FBpp0078319;mel|FBpp0078318;pse|FBpp0281803;sim|FBpp0217983;cea|17554262;
F3324	7	ana|FBpp0126849;yak|FBpp0256287;sim|FBpp0221716;mel|FBpp0303669;mel|FBpp0078635;pse|FBpp0287740;vir|FBpp0231693;moj|FBpp0164603;cea|17536507;
F3330	6	ana|FBpp0116539;mel|FBpp0291063;mel|FBpp0291062;mel|FBpp0291061;mel|FBpp0293593;yak|FBpp0259462;pse|FBpp0277373;moj|FBpp0169078;vir|FBpp0233333;
F3342	4	sim|FBpp0211260;mel|FBpp0076009;yak|FBpp0265278;pse|FBpp0274270;mel|FBpp0111347;mel|FBpp0290170;pse|FBpp0274269;mel|FBpp0290171;yak|FBpp0265276;
F3344	7	ana|FBpp0115271;yak|FBpp0258475;mel|FBpp0087116;pse|FBpp0277448;vir|FBpp0235973;moj|FBpp0168167;sim|FBpp0224256;cea|17552816;cea|17553842;
F3349	7	ana|FBpp0116410;yak|FBpp0258966;mel|FBpp0086004;sim|FBpp0223837;pse|FBpp0275961;pse|FBpp0307097;moj|FBpp0169651;vir|FBpp0234523;pse|FBpp0272686;
F3350	6	moj|FBpp0171665;vir|FBpp0225427;ana|FBpp0119811;pse|FBpp0284680;mel|FBpp0300326;mel|FBpp0081909;mel|FBpp0081908;mel|FBpp0303202;yak|FBpp0255099;
F3360	7	ana|FBpp0121326;mel|FBpp0305959;mel|FBpp0081663;yak|FBpp0269711;moj|FBpp0171603;pse|FBpp0282463;vir|FBpp0238836;sim|FBpp0219133;mel|FBpp0305958;
F3363	7	ana|FBpp0114403;yak|FBpp0268311;mel|FBpp0100132;vir|FBpp0234643;moj|FBpp0169490;mel|FBpp0100131;sim|FBpp0208592;pse|FBpp0277894;sim|FBpp0208591;
F3364	7	ana|FBpp0118632;yak|FBpp0259065;mel|FBpp0288761;pse|FBpp0285767;vir|FBpp0231976;moj|FBpp0166949;sim|FBpp0221828;sim|FBpp0221827;sim|FBpp0222769;
F3381	7	ana|FBpp0125792;sim|FBpp0215544;mel|FBpp0304097;mel|FBpp0073649;yak|FBpp0262114;vir|FBpp0233804;moj|FBpp0163550;pse|FBpp0285952;cea|72003642;
F3383	7	ana|FBpp0124826;yak|FBpp0256568;mel|FBpp0304785;mel|FBpp0080092;mel|FBpp0080091;sim|FBpp0220457;pse|FBpp0279332;vir|FBpp0229261;moj|FBpp0167432;
F3397	6	ana|FBpp0127349;mel|FBpp0291126;mel|FBpp0075208;pse|FBpp0286718;yak|FBpp0264533;mel|FBpp0305487;vir|FBpp0226851;moj|FBpp0165915;cea|17508865;
F3405	7	ana|FBpp0119938;sim|FBpp0217592;mel|FBpp0293444;mel|FBpp0088712;yak|FBpp0270511;pse|FBpp0301870;pse|FBpp0275631;vir|FBpp0237680;moj|FBpp0172922;
F3410	6	ana|FBpp0122715;yak|FBpp0260564;mel|FBpp0089022;pse|FBpp0274727;vir|FBpp0231250;moj|FBpp0165145;vir|FBpp0235793;moj|FBpp0167731;mel|FBpp0300671;
F3412	7	ana|FBpp0121934;yak|FBpp0268938;mel|FBpp0302807;mel|FBpp0083858;sim|FBpp0216759;vir|FBpp0239066;moj|FBpp0171617;pse|FBpp0282122;cea|17563256;
F3415	7	ana|FBpp0127326;yak|FBpp0267755;yak|FBpp0267410;mel|FBpp0288705;pse|FBpp0275593;sim|FBpp0210589;moj|FBpp0162688;vir|FBpp0226251;cea|32564533;
F3418	7	ana|FBpp0126033;yak|FBpp0263343;sim|FBpp0220869;vir|FBpp0231181;mel|FBpp0079116;pse|FBpp0280158;moj|FBpp0167302;mel|FBpp0079117;cea|115533732;
F3427	6	ana|FBpp0117944;yak|FBpp0259965;mel|FBpp0307457;mel|FBpp0077353;pse|FBpp0280705;moj|FBpp0166315;vir|FBpp0225312;cea|17565032;cea|72001267;
F3429	7	ana|FBpp0125925;mel|FBpp0079409;yak|FBpp0263850;pse|FBpp0279138;vir|FBpp0232279;moj|FBpp0166883;sim|FBpp0222005;sim|FBpp0222006;cea|25150412;
F3432	7	moj|FBpp0166887;cea|17552834;moj|FBpp0170512;sim|FBpp0223865;pse|FBpp0276772;mel|FBpp0086061;ana|FBpp0116438;yak|FBpp0258994;vir|FBpp0235314;
F3437	7	ana|FBpp0127425;yak|FBpp0266399;mel|FBpp0073018;pse|FBpp0286643;moj|FBpp0161764;vir|FBpp0230482;sim|FBpp0212190;sim|FBpp0212189;vir|FBpp0229946;
F3440	7	ana|FBpp0119235;pse|FBpp0284415;sim|FBpp0218012;mel|FBpp0078408;yak|FBpp0270282;pse|FBpp0300591;mel|FBpp0078409;moj|FBpp0173710;vir|FBpp0238975;
F3452	7	ana|FBpp0114494;yak|FBpp0271348;mel|FBpp0082689;sim|FBpp0218711;pse|FBpp0284705;vir|FBpp0238255;moj|FBpp0159318;ana|FBpp0117435;mel|FBpp0080788;
F3453	7	ana|FBpp0117651;mel|FBpp0305544;mel|FBpp0078951;sim|FBpp0220958;yak|FBpp0263429;pse|FBpp0285693;vir|FBpp0235840;moj|FBpp0173367;cea|17557105;
F3454	7	ana|FBpp0121318;yak|FBpp0271435;mel|FBpp0112147;sim|FBpp0218798;pse|FBpp0282453;vir|FBpp0237470;moj|FBpp0173491;cea|17531757;cea|32564304;
F3467	7	ana|FBpp0120629;pse|FBpp0284917;yak|FBpp0269679;vir|FBpp0237648;mel|FBpp0081786;moj|FBpp0172888;sim|FBpp0219107;vir|FBpp0235791;cea|25151550;
F3474	7	ana|FBpp0118686;moj|FBpp0164124;sim|FBpp0220543;pse|FBpp0285247;vir|FBpp0238467;mel|FBpp0079892;yak|FBpp0257521;cea|71992778;cea|212645795;
F3478	7	ana|FBpp0128432;yak|FBpp0267130;mel|FBpp0074937;pse|FBpp0274130;moj|FBpp0160523;vir|FBpp0225642;sim|FBpp0210779;cea|25152222;cea|25152219;
F3479	7	ana|FBpp0114982;yak|FBpp0258520;mel|FBpp0297171;mel|FBpp0290167;mel|FBpp0087191;sim|FBpp0224295;pse|FBpp0276834;vir|FBpp0236382;moj|FBpp0170255;
F3483	7	ana|FBpp0116057;sim|FBpp0209287;mel|FBpp0292314;mel|FBpp0087037;yak|FBpp0257472;pse|FBpp0277365;vir|FBpp0236759;moj|FBpp0169709;cea|17505769;
F3491	7	ana|FBpp0125434;sim|FBpp0214187;yak|FBpp0261040;mel|FBpp0073874;pse|FBpp0273627;vir|FBpp0230135;moj|FBpp0165290;cea|17537129;mel|FBpp0073875;
F3503	7	ana|FBpp0119721;pse|FBpp0284516;moj|FBpp0173286;vir|FBpp0238134;yak|FBpp0269221;sim|FBpp0217191;mel|FBpp0081953;mel|FBpp0081954;mel|FBpp0081955;
F3510	7	ana|FBpp0122689;yak|FBpp0262493;mel|FBpp0071064;mel|FBpp0071066;mel|FBpp0071065;vir|FBpp0231043;moj|FBpp0164431;pse|FBpp0273571;sim|FBpp0214532;
F3515	7	ana|FBpp0119937;vir|FBpp0237679;sim|FBpp0217591;mel|FBpp0088713;moj|FBpp0172921;pse|FBpp0301871;yak|FBpp0270510;cea|115533498;pse|FBpp0275630;
F3516	7	ana|FBpp0113982;mel|FBpp0074808;sim|FBpp0210713;yak|FBpp0267541;yak|FBpp0267801;pse|FBpp0286128;vir|FBpp0227935;moj|FBpp0161032;cea|71997438;
F3523	7	ana|FBpp0126366;yak|FBpp0271340;pse|FBpp0284696;mel|FBpp0099503;mel|FBpp0082729;sim|FBpp0218705;moj|FBpp0159308;vir|FBpp0238245;cea|17554374;
F3531	7	ana|FBpp0119245;yak|FBpp0270595;mel|FBpp0307025;mel|FBpp0083146;sim|FBpp0217676;yak|FBpp0259631;moj|FBpp0172774;pse|FBpp0292810;vir|FBpp0237953;
F3553	7	ana|FBpp0120418;yak|FBpp0271165;mel|FBpp0112136;sim|FBpp0217198;pse|FBpp0284524;moj|FBpp0172771;vir|FBpp0237949;cea|71990456;cea|71990464;
F3557	7	moj|FBpp0165396;ana|FBpp0124515;pse|FBpp0275502;vir|FBpp0231086;yak|FBpp0262059;sim|FBpp0215507;mel|FBpp0073557;cea|17536265;sim|FBpp0215506;
F3558	7	ana|FBpp0127864;yak|FBpp0265883;mel|FBpp0076132;sim|FBpp0212614;pse|FBpp0282064;pse|FBpp0274193;moj|FBpp0162245;vir|FBpp0226541;cea|32565600;
F3562	7	ana|FBpp0121373;yak|FBpp0270906;mel|FBpp0293880;mel|FBpp0081387;pse|FBpp0284771;moj|FBpp0173986;vir|FBpp0237091;cea|17549960;sim|FBpp0222489;
F3569	7	ana|FBpp0127861;mel|FBpp0303131;yak|FBpp0265878;mel|FBpp0076125;pse|FBpp0286384;moj|FBpp0166025;vir|FBpp0226971;sim|FBpp0212610;moj|FBpp0166026;
F3571	7	ana|FBpp0116445;yak|FBpp0257214;sim|FBpp0210009;mel|FBpp0293270;mel|FBpp0071575;pse|FBpp0276962;vir|FBpp0235800;moj|FBpp0167736;cea|32566390;
F3572	6	ana|FBpp0125572;yak|FBpp0260630;mel|FBpp0292855;mel|FBpp0289101;mel|FBpp0100100;mel|FBpp0100099;pse|FBpp0287602;moj|FBpp0165042;sim|FBpp0214101;
F3577	7	ana|FBpp0126228;yak|FBpp0270992;pse|FBpp0282149;mel|FBpp0081609;vir|FBpp0237156;moj|FBpp0171953;sim|FBpp0217046;cea|71997620;cea|17557650;
F3579	7	ana|FBpp0118058;yak|FBpp0257704;mel|FBpp0080734;sim|FBpp0220201;pse|FBpp0280134;vir|FBpp0238839;moj|FBpp0166233;cea|193203593;cea|71995891;
F3590	7	ana|FBpp0118618;mel|FBpp0078965;sim|FBpp0221833;yak|FBpp0259131;moj|FBpp0162803;vir|FBpp0226646;pse|FBpp0279426;mel|FBpp0304612;mel|FBpp0078966;
F3646	4	mel|FBpp0306552;vir|FBpp0230177;mel|FBpp0290554;mel|FBpp0306553;mel|FBpp0088734;yak|FBpp0259570;pse|FBpp0272384;cea|17568939;
F3655	7	cea|17540172;ana|FBpp0119983;yak|FBpp0268649;sim|FBpp0219656;mel|FBpp0084323;pse|FBpp0281692;moj|FBpp0173897;vir|FBpp0238316;
F3660	7	ana|FBpp0122290;mel|FBpp0071269;yak|FBpp0260473;pse|FBpp0285868;vir|FBpp0233220;sim|FBpp0214476;moj|FBpp0163685;cea|71983463;
F3661	7	ana|FBpp0114055;yak|FBpp0265103;mel|FBpp0271745;mel|FBpp0075671;sim|FBpp0211094;vir|FBpp0228398;pse|FBpp0275492;moj|FBpp0162864;
F3664	7	ana|FBpp0123106;pse|FBpp0284124;yak|FBpp0270905;mel|FBpp0081386;moj|FBpp0159734;vir|FBpp0237615;sim|FBpp0216965;cea|17532715;
F3667	7	ana|FBpp0116233;mel|FBpp0303047;mel|FBpp0303048;yak|FBpp0256716;sim|FBpp0209521;vir|FBpp0236891;pse|FBpp0278236;moj|FBpp0168627;
F3687	7	mel|FBpp0305686;mel|FBpp0305685;ana|FBpp0127617;yak|FBpp0266124;sim|FBpp0211989;pse|FBpp0275222;vir|FBpp0228047;moj|FBpp0160650;
F3688	7	mel|FBpp0077975;mel|FBpp0077974;yak|FBpp0267366;sim|FBpp0210540;pse|FBpp0274015;moj|FBpp0161425;ana|FBpp0113376;vir|FBpp0225859;
F3690	7	ana|FBpp0122418;mel|FBpp0071261;yak|FBpp0260467;pse|FBpp0273612;vir|FBpp0233191;moj|FBpp0163654;sim|FBpp0214470;cea|25144188;
F3692	7	ana|FBpp0114469;sim|FBpp0223955;yak|FBpp0259090;mel|FBpp0086329;pse|FBpp0277544;vir|FBpp0236438;moj|FBpp0169511;cea|71981900;
F3706	5	ana|FBpp0121661;vir|FBpp0238963;yak|FBpp0270152;mel|FBpp0290907;pse|FBpp0301884;pse|FBpp0301883;mel|FBpp0290906;cea|25152042;
F3722	7	mel|FBpp0075730;sim|FBpp0212765;ana|FBpp0127996;vir|FBpp0226738;yak|FBpp0266899;pse|FBpp0274974;moj|FBpp0161642;mel|FBpp0075731;
F3731	7	ana|FBpp0117970;sim|FBpp0222495;yak|FBpp0257788;vir|FBpp0230598;moj|FBpp0166356;pse|FBpp0278479;mel|FBpp0290470;cea|17556556;
F3744	7	ana|FBpp0117837;yak|FBpp0257700;mel|FBpp0080729;sim|FBpp0220197;pse|FBpp0280755;mel|FBpp0089380;vir|FBpp0232091;moj|FBpp0166386;
F3747	5	moj|FBpp0173939;pse|FBpp0284044;ana|FBpp0126415;mel|FBpp0112158;mel|FBpp0083117;mel|FBpp0083116;pse|FBpp0297977;yak|FBpp0260133;
F3750	6	ana|FBpp0118291;yak|FBpp0258139;mel|FBpp0296964;mel|FBpp0080551;pse|FBpp0280924;vir|FBpp0234722;moj|FBpp0171627;cea|17538133;
F3762	7	ana|FBpp0117499;yak|FBpp0270602;mel|FBpp0078765;pse|FBpp0287832;moj|FBpp0160446;vir|FBpp0226709;sim|FBpp0221761;cea|17539012;
F3765	7	moj|FBpp0165480;ana|FBpp0124066;vir|FBpp0231321;mel|FBpp0073578;mel|FBpp0303422;sim|FBpp0214311;yak|FBpp0261191;pse|FBpp0272661;
F3768	7	ana|FBpp0119359;vir|FBpp0237476;pse|FBpp0283882;moj|FBpp0173497;yak|FBpp0269878;mel|FBpp0081302;sim|FBpp0219287;mel|FBpp0297404;
F3773	7	mel|FBpp0086723;mel|FBpp0086722;ana|FBpp0115213;yak|FBpp0257588;sim|FBpp0209400;vir|FBpp0235454;pse|FBpp0276298;moj|FBpp0170396;
F3778	6	mel|FBpp0302970;mel|FBpp0292201;moj|FBpp0169419;sim|FBpp0219523;ana|FBpp0115319;ana|FBpp0115318;pse|FBpp0277809;vir|FBpp0231525;
F3791	5	ana|FBpp0114642;mel|FBpp0301759;mel|FBpp0302029;mel|FBpp0301760;sim|FBpp0209663;pse|FBpp0306295;pse|FBpp0306296;moj|FBpp0167838;
F3795	7	vir|FBpp0238644;ana|FBpp0126181;yak|FBpp0270866;moj|FBpp0171327;sim|FBpp0216924;mel|FBpp0081297;mel|FBpp0081295;pse|FBpp0283962;
F3810	7	vir|FBpp0225470;moj|FBpp0159465;yak|FBpp0270451;ana|FBpp0122110;mel|FBpp0111415;pse|FBpp0300692;sim|FBpp0218157;yak|FBpp0270452;
F3835	7	ana|FBpp0123592;yak|FBpp0262336;mel|FBpp0073253;mel|FBpp0073252;vir|FBpp0230359;moj|FBpp0165680;sim|FBpp0222943;pse|FBpp0284622;
F3856	7	ana|FBpp0120843;sim|FBpp0218314;mel|FBpp0081084;pse|FBpp0284719;yak|FBpp0269913;vir|FBpp0238988;moj|FBpp0172276;yak|FBpp0269912;
F3857	4	mel|FBpp0307484;mel|FBpp0307482;mel|FBpp0307480;vir|FBpp0236600;moj|FBpp0168522;mel|FBpp0307481;pse|FBpp0277298;moj|FBpp0168523;
F3862	3	cea|115534507;ana|FBpp0117297;pse|FBpp0285257;moj|FBpp0163244;cea|133901888;cea|115532986;cea|17544430;cea|115532988;
F3863	6	ana|FBpp0117303;yak|FBpp0271095;sim|FBpp0220674;mel|FBpp0079648;vir|FBpp0229011;moj|FBpp0167501;cea|17555242;moj|FBpp0167500;
F3868	7	ana|FBpp0117388;yak|FBpp0263598;mel|FBpp0079949;sim|FBpp0222239;pse|FBpp0280473;moj|FBpp0163650;vir|FBpp0230682;cea|17564890;
F3877	7	ana|FBpp0127860;sim|FBpp0211325;mel|FBpp0088818;vir|FBpp0226969;pse|FBpp0286382;moj|FBpp0166023;yak|FBpp0266252;cea|17557125;
F3879	7	pse|FBpp0307327;mel|FBpp0302009;mel|FBpp0289207;ana|FBpp0114676;vir|FBpp0235250;yak|FBpp0267125;sim|FBpp0208458;moj|FBpp0170447;
F3894	6	moj|FBpp0168379;vir|FBpp0236714;mel|FBpp0088686;ana|FBpp0114393;mel|FBpp0088684;yak|FBpp0264139;pse|FBpp0307517;pse|FBpp0276232;
F3900	7	ana|FBpp0115470;yak|FBpp0258940;mel|FBpp0085954;pse|FBpp0276668;vir|FBpp0235089;moj|FBpp0170167;sim|FBpp0223813;cea|17508241;
F3906	7	ana|FBpp0116663;yak|FBpp0256485;mel|FBpp0072184;sim|FBpp0223371;pse|FBpp0276576;moj|FBpp0168477;vir|FBpp0236552;cea|17552032;
F3908	7	ana|FBpp0126078;ana|FBpp0121599;sim|FBpp0219830;mel|FBpp0084763;yak|FBpp0268856;pse|FBpp0282859;moj|FBpp0171566;vir|FBpp0228645;
F3909	5	sim|FBpp0221632;cea|17550150;mel|FBpp0297300;yak|FBpp0256119;mel|FBpp0079247;moj|FBpp0164614;vir|FBpp0231695;sim|FBpp0220832;
F3910	7	ana|FBpp0117658;yak|FBpp0263399;sim|FBpp0220928;mel|FBpp0078992;pse|FBpp0285699;moj|FBpp0166955;vir|FBpp0231979;cea|17541534;
F3913	7	ana|FBpp0113769;mel|FBpp0076068;mel|FBpp0076069;yak|FBpp0266734;sim|FBpp0212623;vir|FBpp0227664;moj|FBpp0161528;pse|FBpp0274316;
F3916	7	ana|FBpp0122141;mel|FBpp0083453;mel|FBpp0303402;yak|FBpp0270728;pse|FBpp0283421;sim|FBpp0217810;moj|FBpp0171156;vir|FBpp0228716;
F3923	7	ana|FBpp0117794;sim|FBpp0221535;yak|FBpp0262953;mel|FBpp0077502;pse|FBpp0280007;vir|FBpp0224616;moj|FBpp0164941;cea|17506677;
F3932	7	ana|FBpp0124858;mel|FBpp0080050;sim|FBpp0220468;yak|FBpp0256676;pse|FBpp0279348;vir|FBpp0232678;moj|FBpp0163279;cea|17505318;
F3934	5	vir|FBpp0234124;sim|FBpp0213917;ana|FBpp0122178;yak|FBpp0259859;moj|FBpp0163573;sim|FBpp0210341;sim|FBpp0216084;vir|FBpp0234040;
F3945	7	pse|FBpp0287063;vir|FBpp0226292;moj|FBpp0162731;ana|FBpp0126899;mel|FBpp0074708;sim|FBpp0213216;yak|FBpp0268221;yak|FBpp0264621;
F3957	7	ana|FBpp0126316;mel|FBpp0080045;yak|FBpp0263658;sim|FBpp0222294;vir|FBpp0232387;pse|FBpp0279031;moj|FBpp0166431;cea|17556466;
F3959	7	ana|FBpp0126827;sim|FBpp0221076;mel|FBpp0078688;yak|FBpp0263723;moj|FBpp0164581;vir|FBpp0231691;pse|FBpp0287738;cea|17531419;
F3960	7	ana|FBpp0118983;yak|FBpp0263956;mel|FBpp0079616;sim|FBpp0222105;moj|FBpp0167379;pse|FBpp0279418;vir|FBpp0229009;cea|17555368;
F3968	7	ana|FBpp0113463;sim|FBpp0211731;mel|FBpp0072940;yak|FBpp0265697;mel|FBpp0072941;pse|FBpp0286188;vir|FBpp0227524;moj|FBpp0162179;
F3972	7	vir|FBpp0237492;moj|FBpp0173514;mel|FBpp0084441;mel|FBpp0290357;pse|FBpp0283580;sim|FBpp0219719;yak|FBpp0268713;ana|FBpp0126455;
F3982	7	ana|FBpp0118490;mel|FBpp0077515;mel|FBpp0303525;yak|FBpp0260208;sim|FBpp0221266;vir|FBpp0231627;moj|FBpp0166135;pse|FBpp0280539;
F3996	7	ana|FBpp0116844;sim|FBpp0208931;mel|FBpp0290448;mel|FBpp0087935;yak|FBpp0264176;pse|FBpp0277681;vir|FBpp0236536;moj|FBpp0169610;
F4006	5	ana|FBpp0115209;mel|FBpp0296933;mel|FBpp0087497;yak|FBpp0264346;pse|FBpp0278021;mel|FBpp0087496;mel|FBpp0087495;moj|FBpp0168487;
F4014	7	ana|FBpp0126564;yak|FBpp0268890;mel|FBpp0084843;mel|FBpp0305956;sim|FBpp0219863;pse|FBpp0282508;vir|FBpp0225055;moj|FBpp0159640;
F4015	6	sim|FBpp0214330;mel|FBpp0305359;yak|FBpp0261222;mel|FBpp0305358;mel|FBpp0305357;ana|FBpp0124096;moj|FBpp0165383;pse|FBpp0272971;
F4032	7	ana|FBpp0120935;pse|FBpp0281467;yak|FBpp0269556;mel|FBpp0082020;mel|FBpp0082021;sim|FBpp0219001;moj|FBpp0171685;vir|FBpp0224485;
F4036	7	ana|FBpp0124605;yak|FBpp0261447;pse|FBpp0273162;mel|FBpp0070999;vir|FBpp0231416;moj|FBpp0164512;sim|FBpp0222984;cea|32565413;
F4043	7	ana|FBpp0115208;mel|FBpp0087494;mel|FBpp0087493;sim|FBpp0209115;yak|FBpp0264345;pse|FBpp0278020;vir|FBpp0236563;moj|FBpp0168486;
F4052	6	mel|FBpp0300569;mel|FBpp0088212;yak|FBpp0259533;pse|FBpp0287243;moj|FBpp0163294;sim|FBpp0216250;vir|FBpp0229695;sim|FBpp0220409;
F4060	7	moj|FBpp0163682;sim|FBpp0222963;yak|FBpp0260470;mel|FBpp0298282;mel|FBpp0071266;ana|FBpp0122287;vir|FBpp0233217;pse|FBpp0285846;
F4064	6	vir|FBpp0235648;moj|FBpp0169196;mel|FBpp0303463;mel|FBpp0289616;mel|FBpp0086906;yak|FBpp0257520;ana|FBpp0116125;pse|FBpp0277688;
F4071	7	ana|FBpp0114867;yak|FBpp0256911;mel|FBpp0088519;vir|FBpp0236663;moj|FBpp0168333;pse|FBpp0278581;mel|FBpp0088520;sim|FBpp0209720;
F4074	7	moj|FBpp0163052;vir|FBpp0231871;ana|FBpp0119075;yak|FBpp0257825;sim|FBpp0220313;mel|FBpp0080437;pse|FBpp0279766;pse|FBpp0273930;
F4076	7	ana|FBpp0115226;vir|FBpp0234478;mel|FBpp0086659;yak|FBpp0258573;moj|FBpp0168305;pse|FBpp0278562;moj|FBpp0163203;sim|FBpp0217033;
F4079	7	ana|FBpp0114937;vir|FBpp0235366;pse|FBpp0277412;mel|FBpp0085623;moj|FBpp0170318;yak|FBpp0257101;sim|FBpp0209896;cea|71992794;
F4080	7	ana|FBpp0113767;sim|FBpp0212408;mel|FBpp0076550;yak|FBpp0266617;pse|FBpp0286833;vir|FBpp0227294;moj|FBpp0165838;moj|FBpp0167518;
F4118	7	ana|FBpp0114574;yak|FBpp0259398;mel|FBpp0292795;mel|FBpp0072167;pse|FBpp0275784;moj|FBpp0170528;vir|FBpp0235997;sim|FBpp0210244;
F4139	7	cea|32565901;moj|FBpp0171435;vir|FBpp0238756;pse|FBpp0282245;ana|FBpp0119507;mel|FBpp0084123;yak|FBpp0268544;sim|FBpp0219551;
F4147	7	ana|FBpp0113602;pse|FBpp0274412;yak|FBpp0265074;mel|FBpp0075591;vir|FBpp0226239;moj|FBpp0162676;sim|FBpp0211064;cea|17534261;
F4157	7	sim|FBpp0213364;ana|FBpp0114067;pse|FBpp0288253;mel|FBpp0078008;mel|FBpp0078007;yak|FBpp0264769;moj|FBpp0161579;vir|FBpp0226671;
F4176	6	ana|FBpp0127384;yak|FBpp0267344;yak|FBpp0267986;mel|FBpp0078051;pse|FBpp0273994;vir|FBpp0226816;moj|FBpp0161713;mel|FBpp0304206;
F4213	7	ana|FBpp0117335;pse|FBpp0280304;mel|FBpp0302627;mel|FBpp0079485;yak|FBpp0255092;vir|FBpp0232717;moj|FBpp0160169;sim|FBpp0220718;
F4214	7	ana|FBpp0126831;pse|FBpp0274502;yak|FBpp0264982;mel|FBpp0074821;sim|FBpp0213169;moj|FBpp0160532;vir|FBpp0225989;cea|17554678;
F4236	7	ana|FBpp0121702;yak|FBpp0270528;pse|FBpp0284894;mel|FBpp0082980;vir|FBpp0237697;moj|FBpp0172939;sim|FBpp0217612;cea|133958025;
F4252	7	ana|FBpp0118542;yak|FBpp0257351;mel|FBpp0080921;pse|FBpp0279802;sim|FBpp0222677;vir|FBpp0237416;moj|FBpp0167468;vir|FBpp0233500;
F4255	7	ana|FBpp0120887;yak|FBpp0268614;mel|FBpp0084251;sim|FBpp0219622;pse|FBpp0284400;vir|FBpp0225381;moj|FBpp0171621;cea|17561038;
F4265	7	ana|FBpp0126258;mel|FBpp0083451;yak|FBpp0270726;pse|FBpp0284661;moj|FBpp0171828;vir|FBpp0238274;sim|FBpp0217808;cea|17557161;
F4272	7	ana|FBpp0118140;moj|FBpp0160496;yak|FBpp0259087;sim|FBpp0221829;mel|FBpp0078929;pse|FBpp0279422;vir|FBpp0226869;cea|32564121;
F4291	6	ana|FBpp0115847;mel|FBpp0085925;sim|FBpp0209747;yak|FBpp0256938;vir|FBpp0236091;moj|FBpp0167875;cea|25153775;cea|17539354;
F4292	5	ana|FBpp0114534;sim|FBpp0209686;yak|FBpp0256877;cea|71998426;cea|71998428;yak|FBpp0267599;pse|FBpp0274427;vir|FBpp0226336;
F4294	7	ana|FBpp0127974;mel|FBpp0305345;mel|FBpp0288663;yak|FBpp0265671;moj|FBpp0161981;pse|FBpp0286553;sim|FBpp0211708;vir|FBpp0230522;
F4313	7	ana|FBpp0115251;yak|FBpp0256528;sim|FBpp0223404;mel|FBpp0072134;pse|FBpp0277092;vir|FBpp0234875;moj|FBpp0169938;cea|17508203;
F4314	6	ana|FBpp0121617;yak|FBpp0269805;mel|FBpp0290739;mel|FBpp0081468;mel|FBpp0081467;moj|FBpp0171717;pse|FBpp0284605;vir|FBpp0224520;
F4318	3	sim|FBpp0218068;mel|FBpp0307563;mel|FBpp0078535;mel|FBpp0078534;yak|FBpp0270352;sim|FBpp0222280;yak|FBpp0256139;mel|FBpp0290512;
F4322	5	ana|FBpp0118346;mel|FBpp0081027;pse|FBpp0279498;moj|FBpp0163733;sim|FBpp0220051;cea|17554336;cea|17557121;cea|17537593;
F4337	7	ana|FBpp0120505;mel|FBpp0081117;sim|FBpp0217894;yak|FBpp0270813;pse|FBpp0281216;vir|FBpp0224663;moj|FBpp0172713;cea|25149204;
F4340	7	sim|FBpp0224165;ana|FBpp0114381;mel|FBpp0086834;yak|FBpp0258376;vir|FBpp0235609;pse|FBpp0279670;pse|FBpp0279669;moj|FBpp0168656;
F4356	7	ana|FBpp0120008;pse|FBpp0284624;mel|FBpp0078595;sim|FBpp0218088;yak|FBpp0270370;vir|FBpp0238484;mel|FBpp0078596;moj|FBpp0171491;
F4365	7	ana|FBpp0124860;mel|FBpp0080051;yak|FBpp0256687;sim|FBpp0220469;pse|FBpp0279350;vir|FBpp0232680;moj|FBpp0163287;cea|17552202;
F4386	7	ana|FBpp0120643;pse|FBpp0282257;yak|FBpp0269260;sim|FBpp0217373;mel|FBpp0082426;mel|FBpp0082427;moj|FBpp0159902;vir|FBpp0238772;
F4387	7	ana|FBpp0115059;yak|FBpp0259162;sim|FBpp0224018;mel|FBpp0086492;pse|FBpp0276260;moj|FBpp0169318;vir|FBpp0234287;vir|FBpp0229869;
F4393	7	ana|FBpp0115173;mel|FBpp0086887;sim|FBpp0224191;yak|FBpp0258407;mel|FBpp0086888;pse|FBpp0276736;vir|FBpp0235554;moj|FBpp0168778;
F4394	6	cea|17533391;sim|FBpp0210504;mel|FBpp0078120;yak|FBpp0267989;yak|FBpp0267319;moj|FBpp0160547;ana|FBpp0113890;vir|FBpp0226004;
F4403	7	ana|FBpp0127738;mel|FBpp0077806;sim|FBpp0221383;yak|FBpp0261393;pse|FBpp0280408;vir|FBpp0231671;moj|FBpp0164375;cea|17537241;
F4406	7	ana|FBpp0123240;mel|FBpp0300969;yak|FBpp0264578;yak|FBpp0268094;vir|FBpp0225993;sim|FBpp0213175;pse|FBpp0274509;moj|FBpp0160537;
F4409	7	ana|FBpp0117538;sim|FBpp0220778;yak|FBpp0255730;pse|FBpp0285776;mel|FBpp0079391;vir|FBpp0232292;moj|FBpp0161559;cea|193202443;
F4428	7	ana|FBpp0118355;pse|FBpp0280851;mel|FBpp0077622;mel|FBpp0304560;yak|FBpp0262340;sim|FBpp0221472;vir|FBpp0233926;moj|FBpp0167193;
F4431	7	ana|FBpp0117645;yak|FBpp0259042;sim|FBpp0221825;mel|FBpp0292316;mel|FBpp0078925;pse|FBpp0285685;vir|FBpp0231971;moj|FBpp0166944;
F4442	7	ana|FBpp0118982;sim|FBpp0222104;mel|FBpp0305673;mel|FBpp0079615;vir|FBpp0228181;moj|FBpp0169639;yak|FBpp0263955;pse|FBpp0285253;
F4443	7	ana|FBpp0119764;yak|FBpp0270927;mel|FBpp0081439;pse|FBpp0281139;vir|FBpp0224717;moj|FBpp0171795;sim|FBpp0216985;sim|FBpp0216986;
F4450	7	ana|FBpp0116151;sim|FBpp0224179;yak|FBpp0258390;mel|FBpp0086874;pse|FBpp0276660;vir|FBpp0236204;moj|FBpp0167980;cea|17533615;
F4452	7	ana|FBpp0115127;yak|FBpp0257179;vir|FBpp0234955;sim|FBpp0209967;moj|FBpp0170022;mel|FBpp0071497;pse|FBpp0278691;cea|17508591;
F4455	7	ana|FBpp0128473;yak|FBpp0266846;sim|FBpp0212722;mel|FBpp0075839;moj|FBpp0162934;pse|FBpp0274182;vir|FBpp0228477;cea|17544578;
F4470	7	ana|FBpp0119331;yak|FBpp0255540;mel|FBpp0084638;sim|FBpp0216451;pse|FBpp0283573;vir|FBpp0225190;moj|FBpp0172490;cea|25148911;
F4475	7	ana|FBpp0120472;pse|FBpp0284635;sim|FBpp0218099;mel|FBpp0078625;yak|FBpp0270380;moj|FBpp0173963;vir|FBpp0228990;cea|17540282;
F4477	7	ana|FBpp0117946;mel|FBpp0302819;mel|FBpp0079899;sim|FBpp0220547;yak|FBpp0257576;pse|FBpp0280708;vir|FBpp0231883;moj|FBpp0166898;
F4486	7	ana|FBpp0117832;yak|FBpp0263769;moj|FBpp0166381;sim|FBpp0221930;mel|FBpp0079227;vir|FBpp0232086;pse|FBpp0280748;pse|FBpp0280747;
F4500	7	ana|FBpp0117713;sim|FBpp0221811;mel|FBpp0078887;yak|FBpp0258878;pse|FBpp0285632;vir|FBpp0227331;moj|FBpp0160812;cea|17544594;
F4503	7	ana|FBpp0120510;yak|FBpp0270818;sim|FBpp0217899;mel|FBpp0081123;pse|FBpp0281219;moj|FBpp0173731;vir|FBpp0237104;cea|71997680;
F4507	7	ana|FBpp0119734;sim|FBpp0217681;yak|FBpp0270601;mel|FBpp0083151;pse|FBpp0284935;vir|FBpp0237132;moj|FBpp0172311;yak|FBpp0256216;
F4514	7	ana|FBpp0120035;yak|FBpp0269844;mel|FBpp0081432;mel|FBpp0081431;moj|FBpp0172050;vir|FBpp0239005;pse|FBpp0281166;sim|FBpp0213520;
F4525	6	ana|FBpp0117296;yak|FBpp0271030;mel|FBpp0304506;mel|FBpp0079642;sim|FBpp0220667;vir|FBpp0229342;moj|FBpp0159900;cea|71994394;
F4549	7	ana|FBpp0117813;mel|FBpp0077444;yak|FBpp0263158;sim|FBpp0221551;moj|FBpp0164668;pse|FBpp0280030;vir|FBpp0231700;cea|71988932;
F4551	7	ana|FBpp0118515;yak|FBpp0264375;mel|FBpp0080401;sim|FBpp0220321;pse|FBpp0285222;vir|FBpp0231578;moj|FBpp0163890;cea|17564584;
F4553	7	ana|FBpp0122654;yak|FBpp0261357;sim|FBpp0215094;mel|FBpp0301042;mel|FBpp0070642;pse|FBpp0272955;moj|FBpp0171007;vir|FBpp0231379;
F4567	7	ana|FBpp0117357;sim|FBpp0221813;yak|FBpp0258900;mel|FBpp0078890;pse|FBpp0279304;vir|FBpp0232750;moj|FBpp0162834;sim|FBpp0212236;
F4580	7	ana|FBpp0117864;yak|FBpp0259875;sim|FBpp0221157;mel|FBpp0077258;pse|FBpp0280601;vir|FBpp0239112;moj|FBpp0166257;cea|17506591;
F4588	3	yak|FBpp0260700;mel|FBpp0303298;sim|FBpp0215223;mel|FBpp0303300;mel|FBpp0303294;mel|FBpp0303293;mel|FBpp0303296;yak|FBpp0260699;
F4589	7	ana|FBpp0116128;yak|FBpp0257525;sim|FBpp0209342;mel|FBpp0288780;pse|FBpp0277693;mel|FBpp0290540;vir|FBpp0235650;moj|FBpp0169201;
F4590	7	ana|FBpp0118958;yak|FBpp0263932;mel|FBpp0079582;sim|FBpp0222079;pse|FBpp0272473;vir|FBpp0231953;moj|FBpp0167895;cea|71998235;
F4600	7	ana|FBpp0119442;vir|FBpp0237199;moj|FBpp0171996;pse|FBpp0283240;sim|FBpp0219424;mel|FBpp0088565;yak|FBpp0255388;cea|17554522;
F4605	7	ana|FBpp0126663;mel|FBpp0075554;mel|FBpp0293443;yak|FBpp0266987;pse|FBpp0286144;moj|FBpp0163146;vir|FBpp0228134;sim|FBpp0212857;
F4614	7	ana|FBpp0113552;yak|FBpp0264713;sim|FBpp0213309;mel|FBpp0077909;pse|FBpp0287104;vir|FBpp0225956;moj|FBpp0162631;cea|17541806;
F4618	7	yak|FBpp0263401;mel|FBpp0304603;mel|FBpp0078994;ana|FBpp0117660;pse|FBpp0285701;vir|FBpp0231981;moj|FBpp0166957;sim|FBpp0220931;
F4638	7	ana|FBpp0117218;sim|FBpp0220898;mel|FBpp0079091;yak|FBpp0263370;moj|FBpp0167002;vir|FBpp0232028;pse|FBpp0278920;cea|17538518;
F4641	7	ana|FBpp0127325;yak|FBpp0267754;mel|FBpp0077885;sim|FBpp0210588;pse|FBpp0286061;vir|FBpp0228204;moj|FBpp0161130;cea|17510709;
F4647	7	ana|FBpp0118624;mel|FBpp0078971;yak|FBpp0259175;pse|FBpp0285757;vir|FBpp0235707;sim|FBpp0221837;moj|FBpp0173223;cea|17537867;
F4654	7	ana|FBpp0124918;mel|FBpp0071122;yak|FBpp0260789;pse|FBpp0272587;vir|FBpp0233801;moj|FBpp0163547;sim|FBpp0218502;cea|17511143;
F4666	7	ana|FBpp0127485;sim|FBpp0213329;yak|FBpp0264734;mel|FBpp0077946;mel|FBpp0293360;pse|FBpp0274735;vir|FBpp0226163;moj|FBpp0163109;
F4670	7	ana|FBpp0114042;yak|FBpp0267476;mel|FBpp0306010;mel|FBpp0074696;sim|FBpp0210653;pse|FBpp0281732;vir|FBpp0228423;moj|FBpp0162887;
F4684	7	ana|FBpp0114160;yak|FBpp0265065;mel|FBpp0075560;pse|FBpp0287029;vir|FBpp0226038;moj|FBpp0160583;cea|71990236;sim|FBpp0211055;
F4687	7	ana|FBpp0127254;yak|FBpp0266957;mel|FBpp0075617;sim|FBpp0212827;moj|FBpp0160968;pse|FBpp0275141;vir|FBpp0227878;cea|25143299;
F4689	7	ana|FBpp0120824;mel|FBpp0083238;yak|FBpp0270651;pse|FBpp0281118;vir|FBpp0225420;moj|FBpp0171657;sim|FBpp0217734;cea|25144219;
F4700	7	ana|FBpp0126034;yak|FBpp0263344;sim|FBpp0220870;mel|FBpp0079118;pse|FBpp0280159;vir|FBpp0231189;moj|FBpp0167303;cea|17541738;
F4705	7	ana|FBpp0120671;yak|FBpp0271456;mel|FBpp0082445;sim|FBpp0218818;pse|FBpp0282443;moj|FBpp0171991;vir|FBpp0237193;cea|17564574;
F4716	7	ana|FBpp0116910;yak|FBpp0257581;sim|FBpp0209394;mel|FBpp0086712;pse|FBpp0277910;vir|FBpp0235219;moj|FBpp0170418;cea|71994745;
F4727	6	ana|FBpp0113381;mel|FBpp0305640;mel|FBpp0077980;vir|FBpp0228027;moj|FBpp0160632;pse|FBpp0286280;yak|FBpp0267371;cea|17540606;
F4734	7	ana|FBpp0126891;mel|FBpp0303613;mel|FBpp0078901;pse|FBpp0279094;yak|FBpp0263452;sim|FBpp0220978;vir|FBpp0230602;moj|FBpp0173616;
F4771	7	ana|FBpp0115262;mel|FBpp0087067;sim|FBpp0224249;yak|FBpp0258465;pse|FBpp0276606;vir|FBpp0236754;moj|FBpp0169702;
F4784	6	pse|FBpp0281733;vir|FBpp0238221;yak|FBpp0268481;ana|FBpp0123931;mel|FBpp0083988;moj|FBpp0159285;vir|FBpp0230783;
F4801	5	ana|FBpp0123823;sim|FBpp0216103;sim|FBpp0224083;pse|FBpp0288091;moj|FBpp0163668;vir|FBpp0236937;pse|FBpp0273946;
F4806	7	ana|FBpp0117361;yak|FBpp0258943;sim|FBpp0221818;mel|FBpp0078917;pse|FBpp0279309;vir|FBpp0232755;moj|FBpp0162877;
F4807	7	ana|FBpp0117360;pse|FBpp0279308;mel|FBpp0078916;yak|FBpp0258932;moj|FBpp0162866;sim|FBpp0221817;vir|FBpp0232754;
F4839	7	ana|FBpp0118520;yak|FBpp0264380;mel|FBpp0080409;sim|FBpp0220326;vir|FBpp0231583;pse|FBpp0285228;moj|FBpp0163942;
F4855	7	ana|FBpp0118665;mel|FBpp0080849;sim|FBpp0220134;yak|FBpp0257636;pse|FBpp0285720;vir|FBpp0229089;moj|FBpp0167405;
F4864	7	ana|FBpp0119135;pse|FBpp0273629;sim|FBpp0215836;mel|FBpp0074443;yak|FBpp0260843;vir|FBpp0233863;moj|FBpp0160198;
F4866	7	ana|FBpp0116160;yak|FBpp0258403;mel|FBpp0099939;sim|FBpp0224188;pse|FBpp0278093;vir|FBpp0235893;moj|FBpp0167615;
F4869	7	ana|FBpp0120802;yak|FBpp0270626;sim|FBpp0217706;mel|FBpp0083195;pse|FBpp0284957;vir|FBpp0225394;moj|FBpp0171634;
F4892	7	ana|FBpp0115969;mel|FBpp0085951;yak|FBpp0258937;pse|FBpp0276296;sim|FBpp0223811;vir|FBpp0235579;moj|FBpp0169285;
F4893	7	ana|FBpp0118670;mel|FBpp0080856;yak|FBpp0257643;pse|FBpp0285726;vir|FBpp0229100;moj|FBpp0167410;sim|FBpp0220141;
F4914	7	ana|FBpp0127175;sim|FBpp0212293;mel|FBpp0076793;yak|FBpp0266506;vir|FBpp0227826;pse|FBpp0274300;moj|FBpp0161350;
F4918	6	pse|FBpp0286520;mel|FBpp0303810;ana|FBpp0127631;mel|FBpp0303809;yak|FBpp0266137;moj|FBpp0165981;vir|FBpp0226926;
F4968	5	mel|FBpp0297865;mel|FBpp0304664;ana|FBpp0124026;vir|FBpp0233768;sim|FBpp0222947;yak|FBpp0260393;vir|FBpp0233769;
F4977	6	ana|FBpp0120674;mel|FBpp0111544;mel|FBpp0111542;yak|FBpp0271462;pse|FBpp0279624;vir|FBpp0238867;moj|FBpp0174023;
F4979	6	moj|FBpp0166962;ana|FBpp0117665;yak|FBpp0263406;pse|FBpp0285706;sim|FBpp0220937;mel|FBpp0304607;mel|FBpp0078999;
F5003	6	ana|FBpp0118580;yak|FBpp0263453;mel|FBpp0302983;sim|FBpp0220979;mel|FBpp0078902;moj|FBpp0166712;vir|FBpp0229576;
F5027	7	ana|FBpp0124002;yak|FBpp0261594;mel|FBpp0070089;pse|FBpp0282503;moj|FBpp0165454;vir|FBpp0230345;sim|FBpp0214879;
F5033	7	ana|FBpp0120056;yak|FBpp0271104;mel|FBpp0081863;pse|FBpp0279823;vir|FBpp0237845;moj|FBpp0171917;sim|FBpp0217155;
F5035	7	mel|FBpp0111523;pse|FBpp0285163;vir|FBpp0230581;ana|FBpp0127641;sim|FBpp0220913;yak|FBpp0263385;moj|FBpp0166343;
F5040	7	vir|FBpp0232539;sim|FBpp0220459;mel|FBpp0080097;moj|FBpp0167433;yak|FBpp0256590;ana|FBpp0124831;pse|FBpp0279334;
F5053	7	ana|FBpp0121306;sim|FBpp0218575;mel|FBpp0083001;yak|FBpp0270211;pse|FBpp0283803;vir|FBpp0225251;moj|FBpp0173478;
F5083	6	mel|FBpp0088313;mel|FBpp0088314;yak|FBpp0259514;pse|FBpp0272392;moj|FBpp0163276;vir|FBpp0232876;sim|FBpp0216247;
F5099	4	vir|FBpp0237383;mel|FBpp0088611;ana|FBpp0115265;yak|FBpp0258469;mel|FBpp0088612;mel|FBpp0088610;mel|FBpp0088613;
F5102	7	ana|FBpp0115188;mel|FBpp0086919;yak|FBpp0258421;sim|FBpp0224205;pse|FBpp0276110;vir|FBpp0235568;moj|FBpp0168792;
F5107	7	ana|FBpp0126128;pse|FBpp0282377;yak|FBpp0255481;mel|FBpp0084779;sim|FBpp0213477;vir|FBpp0228653;moj|FBpp0173597;
F5119	7	ana|FBpp0114004;yak|FBpp0267075;pse|FBpp0274079;sim|FBpp0210737;mel|FBpp0074865;moj|FBpp0162953;vir|FBpp0228500;
F5142	4	pse|FBpp0287570;vir|FBpp0224583;moj|FBpp0164908;moj|FBpp0166194;ana|FBpp0118903;cea|17553572;cea|115532372;
F5172	7	ana|FBpp0124950;sim|FBpp0214510;yak|FBpp0262457;mel|FBpp0071179;pse|FBpp0285475;moj|FBpp0163814;vir|FBpp0233755;
F5226	6	ana|FBpp0115244;yak|FBpp0256520;mel|FBpp0072119;sim|FBpp0223394;vir|FBpp0236300;moj|FBpp0168067;cea|17555844;
F5233	7	ana|FBpp0119434;sim|FBpp0219534;mel|FBpp0290226;yak|FBpp0268527;moj|FBpp0172785;pse|FBpp0282884;vir|FBpp0237960;
F5252	7	ana|FBpp0119505;sim|FBpp0219549;mel|FBpp0084092;yak|FBpp0268542;moj|FBpp0173651;pse|FBpp0297386;vir|FBpp0225125;
F5264	7	ana|FBpp0117472;sim|FBpp0222357;mel|FBpp0294008;yak|FBpp0264036;pse|FBpp0287346;moj|FBpp0161997;vir|FBpp0232591;
F5286	6	yak|FBpp0271404;mel|FBpp0082581;mel|FBpp0082580;pse|FBpp0281104;vir|FBpp0238454;moj|FBpp0173881;sim|FBpp0218768;
F5297	7	ana|FBpp0117263;yak|FBpp0258405;sim|FBpp0220633;mel|FBpp0079710;pse|FBpp0287483;moj|FBpp0167035;vir|FBpp0232063;
F5301	7	ana|FBpp0115005;mel|FBpp0082590;sim|FBpp0218775;yak|FBpp0271411;pse|FBpp0301820;moj|FBpp0171861;vir|FBpp0237789;
F5305	6	ana|FBpp0117972;yak|FBpp0257790;pse|FBpp0278500;moj|FBpp0166358;vir|FBpp0230599;sim|FBpp0222498;cea|25143802;
F5311	5	ana|FBpp0120037;mel|FBpp0081260;sim|FBpp0217853;yak|FBpp0270771;pse|FBpp0281168;cea|17541882;pse|FBpp0287592;
F5320	6	yak|FBpp0255095;mel|FBpp0082005;mel|FBpp0305953;pse|FBpp0301246;sim|FBpp0219037;vir|FBpp0224573;moj|FBpp0159519;
F5367	7	ana|FBpp0126454;vir|FBpp0238547;pse|FBpp0283579;moj|FBpp0173419;mel|FBpp0085167;sim|FBpp0214794;yak|FBpp0268324;
F5378	6	ana|FBpp0114364;vir|FBpp0234088;moj|FBpp0169845;ana|FBpp0114363;yak|FBpp0258358;mel|FBpp0292826;sim|FBpp0224151;
F5379	7	ana|FBpp0125101;yak|FBpp0262202;moj|FBpp0164154;vir|FBpp0233383;mel|FBpp0073856;sim|FBpp0215615;pse|FBpp0273224;
F5380	7	ana|FBpp0127062;mel|FBpp0072386;yak|FBpp0266073;pse|FBpp0286469;moj|FBpp0161824;vir|FBpp0227147;sim|FBpp0211955;
F5393	7	ana|FBpp0122305;yak|FBpp0262429;mel|FBpp0071288;pse|FBpp0280314;moj|FBpp0164672;vir|FBpp0233587;sim|FBpp0214488;
F5413	7	ana|FBpp0118022;yak|FBpp0257726;mel|FBpp0080674;sim|FBpp0220220;pse|FBpp0279778;vir|FBpp0234869;moj|FBpp0163418;
F5414	6	ana|FBpp0119326;mel|FBpp0289668;vir|FBpp0225185;yak|FBpp0255533;pse|FBpp0283567;sim|FBpp0216444;vir|FBpp0225183;
F5423	6	mel|FBpp0301738;mel|FBpp0301737;yak|FBpp0261105;vir|FBpp0234142;moj|FBpp0167248;pse|FBpp0280375;sim|FBpp0221357;
F5431	6	ana|FBpp0126173;pse|FBpp0281857;sim|FBpp0219999;mel|FBpp0085192;vir|FBpp0237519;moj|FBpp0172345;cea|17511059;
F5443	7	ana|FBpp0115638;yak|FBpp0258451;pse|FBpp0275890;mel|FBpp0087052;moj|FBpp0168979;vir|FBpp0232623;sim|FBpp0224234;
F5449	6	ana|FBpp0126881;yak|FBpp0263450;mel|FBpp0303612;mel|FBpp0078900;sim|FBpp0220977;pse|FBpp0279093;moj|FBpp0167416;
F5496	7	ana|FBpp0116587;yak|FBpp0257486;mel|FBpp0086938;sim|FBpp0209303;moj|FBpp0168341;vir|FBpp0236673;pse|FBpp0276227;
F5500	5	ana|FBpp0116975;mel|FBpp0088669;yak|FBpp0257856;mel|FBpp0088670;pse|FBpp0278260;sim|FBpp0209165;mel|FBpp0088668;
F5503	7	yak|FBpp0270600;mel|FBpp0083150;ana|FBpp0119733;sim|FBpp0217680;vir|FBpp0238417;pse|FBpp0284934;moj|FBpp0173121;
F5509	6	ana|FBpp0125596;mel|FBpp0074387;yak|FBpp0260517;moj|FBpp0164297;pse|FBpp0272270;mel|FBpp0290760;vir|FBpp0233304;
F5511	6	ana|FBpp0121120;yak|FBpp0271145;mel|FBpp0082801;moj|FBpp0171854;vir|FBpp0238301;pse|FBpp0281801;cea|17541888;
F5514	7	ana|FBpp0127666;yak|FBpp0267428;sim|FBpp0210604;mel|FBpp0074615;pse|FBpp0274654;vir|FBpp0227949;moj|FBpp0161049;
F5520	6	ana|FBpp0127335;yak|FBpp0267420;mel|FBpp0077896;sim|FBpp0210598;pse|FBpp0275600;moj|FBpp0162697;yak|FBpp0267419;
F5571	7	ana|FBpp0115279;sim|FBpp0223587;mel|FBpp0289584;yak|FBpp0258706;pse|FBpp0306116;vir|FBpp0236725;moj|FBpp0169675;
F5575	7	ana|FBpp0121731;yak|FBpp0269346;sim|FBpp0217447;mel|FBpp0082626;pse|FBpp0284495;vir|FBpp0225291;moj|FBpp0159390;
F5613	5	ana|FBpp0127275;sim|FBpp0212960;mel|FBpp0075318;yak|FBpp0267267;moj|FBpp0160899;mel|FBpp0075319;yak|FBpp0264844;
F5625	7	ana|FBpp0126480;mel|FBpp0084739;sim|FBpp0219816;yak|FBpp0268844;pse|FBpp0283603;moj|FBpp0171489;vir|FBpp0238482;
F5641	2	cea|17558492;mel|FBpp0087913;mel|FBpp0087912;mel|FBpp0087911;pse|FBpp0279328;pse|FBpp0288215;cea|193202302;
F5642	7	ana|FBpp0116828;yak|FBpp0264161;mel|FBpp0087910;pse|FBpp0277010;sim|FBpp0208913;vir|FBpp0235659;moj|FBpp0169210;
F5643	7	ana|FBpp0125454;yak|FBpp0261764;sim|FBpp0215204;mel|FBpp0070876;vir|FBpp0231144;moj|FBpp0165574;pse|FBpp0272959;
F5645	7	ana|FBpp0116658;mel|FBpp0072179;yak|FBpp0256479;sim|FBpp0223367;pse|FBpp0278743;vir|FBpp0235158;moj|FBpp0167562;
F5664	6	cea|17537287;vir|FBpp0229452;moj|FBpp0166700;pse|FBpp0287270;yak|FBpp0270802;sim|FBpp0217884;mel|FBpp0081082;
F5692	5	ana|FBpp0116377;mel|FBpp0301727;mel|FBpp0087984;pse|FBpp0276238;vir|FBpp0236519;moj|FBpp0169593;
F5706	6	yak|FBpp0259526;ana|FBpp0122519;pse|FBpp0272512;vir|FBpp0232656;moj|FBpp0163272;sim|FBpp0222785;
F5707	4	ana|FBpp0115030;moj|FBpp0168840;vir|FBpp0229406;ana|FBpp0128188;pse|FBpp0274625;vir|FBpp0226611;
F5710	6	ana|FBpp0123610;yak|FBpp0260872;mel|FBpp0074515;pse|FBpp0272836;vir|FBpp0230375;moj|FBpp0160321;
F5721	5	ana|FBpp0118300;mel|FBpp0080522;mel|FBpp0080521;yak|FBpp0258151;moj|FBpp0163479;pse|FBpp0273683;
F5722	4	mel|FBpp0306703;mel|FBpp0111700;mel|FBpp0306702;ana|FBpp0119878;yak|FBpp0270687;sim|FBpp0217767;
F5736	5	sim|FBpp0223016;ana|FBpp0125639;yak|FBpp0261283;mel|FBpp0070456;vir|FBpp0233444;sim|FBpp0215017;
F5752	6	mel|FBpp0088389;pse|FBpp0307101;sim|FBpp0224374;yak|FBpp0258104;vir|FBpp0234552;moj|FBpp0169401;
F5775	6	ana|FBpp0118613;yak|FBpp0258221;sim|FBpp0222563;mel|FBpp0080659;pse|FBpp0280570;vir|FBpp0230542;
F5776	5	moj|FBpp0170193;ana|FBpp0117678;yak|FBpp0257713;sim|FBpp0220209;vir|FBpp0232159;moj|FBpp0167335;
F5799	4	ana|FBpp0121797;sim|FBpp0217834;mel|FBpp0290429;pse|FBpp0297260;mel|FBpp0083511;mel|FBpp0306726;
F5807	5	moj|FBpp0169774;ana|FBpp0115079;vir|FBpp0236827;ana|FBpp0116215;mel|FBpp0071756;sim|FBpp0223534;
F5827	5	pse|FBpp0277896;moj|FBpp0169491;mel|FBpp0290176;mel|FBpp0099488;yak|FBpp0268322;vir|FBpp0234644;
F5844	6	ana|FBpp0117290;yak|FBpp0270953;mel|FBpp0293061;sim|FBpp0220660;vir|FBpp0229015;moj|FBpp0167382;
F5846	6	vir|FBpp0230163;pse|FBpp0272566;ana|FBpp0123405;moj|FBpp0165315;yak|FBpp0260880;mel|FBpp0074558;
F5853	6	ana|FBpp0128020;yak|FBpp0266191;mel|FBpp0072649;sim|FBpp0212043;vir|FBpp0227290;moj|FBpp0165833;
F5883	5	sim|FBpp0222624;yak|FBpp0258279;mel|FBpp0099683;mel|FBpp0080794;pse|FBpp0279075;vir|FBpp0232644;
F5887	5	mel|FBpp0078593;mel|FBpp0078592;ana|FBpp0120007;pse|FBpp0301035;moj|FBpp0172104;vir|FBpp0228600;
F5923	3	yak|FBpp0264632;mel|FBpp0306009;mel|FBpp0074644;mel|FBpp0074643;mel|FBpp0074642;sim|FBpp0213227;
F5966	6	ana|FBpp0127446;yak|FBpp0265355;vir|FBpp0228018;pse|FBpp0286852;moj|FBpp0160622;sim|FBpp0212116;
F5969	6	ana|FBpp0125849;yak|FBpp0262626;mel|FBpp0074098;sim|FBpp0215703;pse|FBpp0272734;vir|FBpp0233719;
F5975	3	sim|FBpp0210667;mel|FBpp0306028;mel|FBpp0074734;pse|FBpp0286077;cea|25144114;cea|25144111;
F5988	3	sim|FBpp0222446;mel|FBpp0303860;mel|FBpp0303859;mel|FBpp0080382;yak|FBpp0266386;yak|FBpp0264398;
F6006	6	ana|FBpp0116229;yak|FBpp0256713;sim|FBpp0209517;vir|FBpp0236887;pse|FBpp0278232;moj|FBpp0168623;
F6036	6	ana|FBpp0125701;yak|FBpp0260544;mel|FBpp0074348;pse|FBpp0272222;vir|FBpp0229619;moj|FBpp0164816;
F6043	6	ana|FBpp0127529;yak|FBpp0265767;mel|FBpp0303198;moj|FBpp0162130;sim|FBpp0212513;vir|FBpp0227473;
F6064	5	ana|FBpp0118900;sim|FBpp0221718;pse|FBpp0287742;vir|FBpp0231901;moj|FBpp0170711;cea|17551024;
F6065	2	mel|FBpp0303011;mel|FBpp0303009;mel|FBpp0288449;mel|FBpp0303010;mel|FBpp0303012;yak|FBpp0256294;
F6073	6	ana|FBpp0125161;mel|FBpp0070380;pse|FBpp0273175;moj|FBpp0171014;vir|FBpp0231386;sim|FBpp0215005;
F6074	5	ana|FBpp0120039;sim|FBpp0217855;yak|FBpp0270773;mel|FBpp0081262;pse|FBpp0281171;pse|FBpp0301673;
F6076	5	ana|FBpp0116582;mel|FBpp0304270;mel|FBpp0087334;pse|FBpp0276558;vir|FBpp0230541;sim|FBpp0213661;
F6081	6	mel|FBpp0074160;sim|FBpp0215731;yak|FBpp0262654;pse|FBpp0282977;moj|FBpp0164019;ana|FBpp0125758;
F6095	5	ana|FBpp0120852;moj|FBpp0173317;mel|FBpp0081091;sim|FBpp0218321;pse|FBpp0301647;cea|17509373;
F6120	4	mel|FBpp0081906;sim|FBpp0217184;yak|FBpp0269210;pse|FBpp0292177;cea|71997787;cea|71997780;
F6121	6	ana|FBpp0125147;yak|FBpp0261960;pse|FBpp0272791;moj|FBpp0165133;vir|FBpp0231240;sim|FBpp0223013;
F6127	5	mel|FBpp0079029;mel|FBpp0110277;yak|FBpp0259383;vir|FBpp0230672;moj|FBpp0163599;pse|FBpp0285231;
F6237	5	sim|FBpp0218280;mel|FBpp0081172;yak|FBpp0255234;moj|FBpp0171701;vir|FBpp0224500;
F6242	5	ana|FBpp0119475;pse|FBpp0283609;moj|FBpp0172241;vir|FBpp0239033;sim|FBpp0213539;
F6250	4	yak|FBpp0255530;ana|FBpp0114583;ana|FBpp0119325;moj|FBpp0174069;vir|FBpp0238912;
F6259	5	yak|FBpp0270513;mel|FBpp0303306;sim|FBpp0217595;moj|FBpp0172924;vir|FBpp0237682;
F6270	5	yak|FBpp0258364;sim|FBpp0224155;mel|FBpp0086805;ana|FBpp0114369;moj|FBpp0170545;
F6272	4	sim|FBpp0218525;moj|FBpp0173698;mel|FBpp0290908;pse|FBpp0301885;cea|193205641;
F6274	2	pse|FBpp0273881;pse|FBpp0273260;pse|FBpp0272458;pse|FBpp0285087;vir|FBpp0234162;
F6277	5	pse|FBpp0282418;yak|FBpp0255957;mel|FBpp0085156;vir|FBpp0237504;moj|FBpp0172614;
F6293	5	ana|FBpp0125164;mel|FBpp0070404;pse|FBpp0273151;vir|FBpp0230895;moj|FBpp0170674;
F6294	1	yak|FBpp0261975;cea|25151898;cea|25151891;cea|25151895;yak|FBpp0264486;
F6304	5	pse|FBpp0285188;ana|FBpp0118213;mel|FBpp0077167;yak|FBpp0259774;sim|FBpp0210392;
F6305	3	cea|17539734;cea|193206109;ana|FBpp0118054;pse|FBpp0285202;sim|FBpp0221402;
F6308	5	pse|FBpp0274512;sim|FBpp0213179;mel|FBpp0111364;moj|FBpp0162701;vir|FBpp0226262;
F6315	4	ana|FBpp0121435;yak|FBpp0270244;mel|FBpp0307575;mel|FBpp0083039;moj|FBpp0173095;
F6320	2	cea|17505625;cea|115533906;vir|FBpp0237613;moj|FBpp0159732;cea|17532829;
F6345	5	ana|FBpp0123812;mel|FBpp0271691;vir|FBpp0231875;sim|FBpp0220316;pse|FBpp0279770;
F6364	5	ana|FBpp0120052;yak|FBpp0271103;mel|FBpp0081862;sim|FBpp0217154;pse|FBpp0281039;
F6365	3	vir|FBpp0237843;moj|FBpp0171915;vir|FBpp0236535;moj|FBpp0166396;pse|FBpp0280454;
F6368	4	yak|FBpp0265947;pse|FBpp0274313;vir|FBpp0226957;moj|FBpp0166012;cea|193203246;
F6387	5	ana|FBpp0123916;mel|FBpp0084016;pse|FBpp0284244;vir|FBpp0237833;moj|FBpp0171906;
F6430	5	ana|FBpp0123950;sim|FBpp0219510;vir|FBpp0238239;pse|FBpp0300290;moj|FBpp0159304;
F6467	5	ana|FBpp0122126;mel|FBpp0081539;vir|FBpp0237787;pse|FBpp0281502;moj|FBpp0159368;
F6477	4	ana|FBpp0126530;pse|FBpp0279055;vir|FBpp0227812;moj|FBpp0169184;pse|FBpp0279331;
F6504	3	pse|FBpp0306355;mel|FBpp0291914;mel|FBpp0291913;moj|FBpp0170522;pse|FBpp0306353;
F6510	1	mel|FBpp0305709;mel|FBpp0305710;mel|FBpp0305712;mel|FBpp0305711;mel|FBpp0305713;
F6527	5	pse|FBpp0275859;ana|FBpp0116178;yak|FBpp0258760;mel|FBpp0071474;sim|FBpp0223633;
F6539	5	ana|FBpp0122309;pse|FBpp0280347;mel|FBpp0071292;yak|FBpp0262432;sim|FBpp0214491;
F6567	5	ana|FBpp0117533;pse|FBpp0279018;vir|FBpp0226371;moj|FBpp0162541;sim|FBpp0222397;
F6583	3	vir|FBpp0235742;moj|FBpp0167686;yak|FBpp0255272;moj|FBpp0159370;cea|193204953;
F6597	4	ana|FBpp0116386;sim|FBpp0208905;mel|FBpp0087998;vir|FBpp0236525;cea|17560970;
F6606	4	yak|FBpp0267656;pse|FBpp0274599;moj|FBpp0162653;vir|FBpp0226215;cea|17555086;
F6649	5	ana|FBpp0127300;yak|FBpp0267892;mel|FBpp0075274;sim|FBpp0212990;vir|FBpp0225954;
F6656	5	ana|FBpp0114775;sim|FBpp0217809;yak|FBpp0270727;mel|FBpp0083452;pse|FBpp0283420;
F6700	4	ana|FBpp0116287;moj|FBpp0169127;pse|FBpp0278156;cea|17544646;sim|FBpp0224216;
F6717	4	ana|FBpp0115832;mel|FBpp0111340;sim|FBpp0224258;yak|FBpp0258481;mel|FBpp0111341;
F6820	4	sim|FBpp0211487;pse|FBpp0274529;vir|FBpp0228068;moj|FBpp0160671;
F6848	3	ana|FBpp0122574;pse|FBpp0273321;moj|FBpp0170847;cea|17565380;
F6850	3	vir|FBpp0230653;pse|FBpp0280068;sim|FBpp0220277;pse|FBpp0274375;
F6858	4	ana|FBpp0114963;moj|FBpp0169720;vir|FBpp0236770;pse|FBpp0276805;
F6875	2	sim|FBpp0210329;sim|FBpp0216121;yak|FBpp0259925;yak|FBpp0256345;
F6878	4	pse|FBpp0276639;mel|FBpp0087453;yak|FBpp0266709;sim|FBpp0224402;
F6886	4	sim|FBpp0223291;mel|FBpp0077037;yak|FBpp0262947;ana|FBpp0124192;
F6897	4	ana|FBpp0121180;sim|FBpp0217778;yak|FBpp0270698;moj|FBpp0159813;
F6917	3	cea|17553290;ana|FBpp0126527;vir|FBpp0237177;moj|FBpp0171975;
F6918	4	ana|FBpp0126579;sim|FBpp0216144;pse|FBpp0278835;vir|FBpp0234054;
F6926	3	yak|FBpp0256934;sim|FBpp0209742;mel|FBpp0303033;mel|FBpp0085914;
F6928	4	ana|FBpp0124463;yak|FBpp0260279;vir|FBpp0233430;moj|FBpp0163822;
F6933	3	yak|FBpp0262264;ana|FBpp0122341;pse|FBpp0275855;cea|193208338;
F6962	4	moj|FBpp0167452;ana|FBpp0117447;pse|FBpp0287312;vir|FBpp0232559;
F6970	4	moj|FBpp0164342;ana|FBpp0127707;sim|FBpp0221380;mel|FBpp0077804;
F6993	4	ana|FBpp0114295;sim|FBpp0224378;yak|FBpp0258108;moj|FBpp0169406;
F7072	2	sim|FBpp0210476;yak|FBpp0264521;cea|71993454;cea|71993445;
F7074	3	mel|FBpp0073728;sim|FBpp0215571;yak|FBpp0262146;yak|FBpp0262147;
F7089	4	pse|FBpp0274510;vir|FBpp0225994;moj|FBpp0160538;sim|FBpp0213177;
F7090	4	ana|FBpp0116938;sim|FBpp0223754;mel|FBpp0085809;vir|FBpp0236850;
F7106	3	mel|FBpp0307234;mel|FBpp0290604;yak|FBpp0255564;vir|FBpp0225109;
F7107	3	mel|FBpp0071039;sim|FBpp0214554;pse|FBpp0281690;pse|FBpp0285746;
F7109	3	sim|FBpp0213189;yak|FBpp0264596;mel|FBpp0074793;mel|FBpp0303123;
F7133	4	pse|FBpp0288096;sim|FBpp0215752;yak|FBpp0260592;mel|FBpp0074258;
F7152	4	ana|FBpp0115325;yak|FBpp0266720;pse|FBpp0276640;moj|FBpp0169427;
F7168	4	ana|FBpp0121751;moj|FBpp0171429;pse|FBpp0283351;mel|FBpp0084457;
F7215	4	ana|FBpp0118495;pse|FBpp0280543;vir|FBpp0231633;moj|FBpp0166177;
F7231	1	mel|FBpp0290108;mel|FBpp0290107;mel|FBpp0290106;mel|FBpp0290104;
F7268	3	pse|FBpp0286984;vir|FBpp0228557;pse|FBpp0285412;sim|FBpp0212171;
F7282	4	sim|FBpp0221847;mel|FBpp0297779;moj|FBpp0166686;vir|FBpp0228921;
F7288	1	mel|FBpp0293683;cea|17509377;cea|17509383;cea|71981124;
F7293	3	pse|FBpp0281089;pse|FBpp0301868;vir|FBpp0238295;moj|FBpp0171849;
F7308	4	ana|FBpp0121582;yak|FBpp0269204;pse|FBpp0281270;vir|FBpp0225310;
F7313	3	sim|FBpp0222086;mel|FBpp0304499;mel|FBpp0079591;pse|FBpp0272476;
F7342	3	mel|FBpp0084017;vir|FBpp0237834;moj|FBpp0171907;cea|25149136;
F7367	4	yak|FBpp0262606;mel|FBpp0073444;pse|FBpp0287780;sim|FBpp0214371;
F7505	3	mel|FBpp0073985;yak|FBpp0262257;sim|FBpp0215665;yak|FBpp0260114;
F7532	4	mel|FBpp0084981;yak|FBpp0255879;sim|FBpp0219913;pse|FBpp0282899;
F7547	1	pse|FBpp0276119;pse|FBpp0285429;pse|FBpp0288303;pse|FBpp0288304;
F7559	2	sim|FBpp0214676;yak|FBpp0261374;yak|FBpp0261843;sim|FBpp0215106;
F7619	3	sim|FBpp0222464;vir|FBpp0237120;moj|FBpp0166480;
F7662	2	ana|FBpp0114698;mel|FBpp0305377;mel|FBpp0072356;
F7672	3	ana|FBpp0118137;sim|FBpp0220919;pse|FBpp0279412;
F7674	3	vir|FBpp0234265;ana|FBpp0118046;yak|FBpp0257749;
F7694	1	cea|193210023;cea|193210021;pse|FBpp0282727;
F7697	3	yak|FBpp0271041;sim|FBpp0220668;mel|FBpp0088796;
F7716	3	yak|FBpp0267489;sim|FBpp0210665;mel|FBpp0297447;
F7730	3	pse|FBpp0280927;ana|FBpp0123216;moj|FBpp0166126;
F7761	3	yak|FBpp0259189;mel|FBpp0071733;sim|FBpp0210066;
F7800	3	ana|FBpp0125319;mel|FBpp0070171;pse|FBpp0272869;
F7840	2	moj|FBpp0166089;cea|71988834;sim|FBpp0210879;
F7853	3	ana|FBpp0117306;mel|FBpp0079651;sim|FBpp0220678;
F7860	2	yak|FBpp0267685;vir|FBpp0227453;cea|17539018;
F7872	3	sim|FBpp0209301;mel|FBpp0086936;pse|FBpp0291215;
F7885	3	ana|FBpp0117256;yak|FBpp0258294;pse|FBpp0287476;
F7908	2	moj|FBpp0162296;sim|FBpp0208968;sim|FBpp0208444;
F7922	3	mel|FBpp0087323;sim|FBpp0209162;yak|FBpp0257853;
F7927	2	mel|FBpp0294057;mel|FBpp0294055;sim|FBpp0223195;
F7929	3	mel|FBpp0071616;vir|FBpp0236729;moj|FBpp0169680;
F7960	3	yak|FBpp0259113;moj|FBpp0169629;sim|FBpp0223975;
F7961	3	pse|FBpp0286440;vir|FBpp0227070;moj|FBpp0161890;
F7987	3	vir|FBpp0225839;pse|FBpp0286706;moj|FBpp0163859;
F7995	3	pse|FBpp0285748;vir|FBpp0232385;moj|FBpp0166427;
F8066	3	mel|FBpp0291265;yak|FBpp0260251;sim|FBpp0213872;
F8104	3	ana|FBpp0116393;sim|FBpp0209592;mel|FBpp0297190;
F8129	2	vir|FBpp0235810;moj|FBpp0167744;cea|32563965;
F8184	3	vir|FBpp0229647;sim|FBpp0214957;moj|FBpp0164914;
F8204	3	ana|FBpp0123439;moj|FBpp0163933;vir|FBpp0231197;
F8568	1	mel|FBpp0289463;mel|FBpp0306163;mel|FBpp0306162;
F8619	3	moj|FBpp0166562;sim|FBpp0222377;yak|FBpp0264055;
F8623	1	vir|FBpp0232838;vir|FBpp0233491;vir|FBpp0233501;
F8736	2	yak|FBpp0265166;sim|FBpp0211159;
F8753	2	yak|FBpp0261503;sim|FBpp0215466;
F8867	2	ana|FBpp0119211;yak|FBpp0256357;
F8879	1	ana|FBpp0124838;ana|FBpp0122170;
F8942	1	ana|FBpp0125899;ana|FBpp0122192;
F8953	2	pse|FBpp0286824;moj|FBpp0161971;
F8994	2	pse|FBpp0278163;sim|FBpp0224223;
F9033	2	pse|FBpp0301856;mel|FBpp0088896;
F9088	2	mel|FBpp0081088;pse|FBpp0284725;
F9093	2	ana|FBpp0126257;moj|FBpp0171827;
F9116	2	ana|FBpp0127578;yak|FBpp0267915;
F9138	1	sim|FBpp0216043;sim|FBpp0212983;
F9216	2	sim|FBpp0220952;yak|FBpp0263423;
F9254	1	sim|FBpp0219316;sim|FBpp0212544;
F9273	2	ana|FBpp0118153;pse|FBpp0278970;
F9303	2	moj|FBpp0164677;vir|FBpp0233590;
F9319	2	vir|FBpp0236681;moj|FBpp0168348;
F9334	2	yak|FBpp0258368;sim|FBpp0224158;
F9346	2	ana|FBpp0123698;pse|FBpp0272421;
F9374	2	pse|FBpp0285682;moj|FBpp0166644;
F9378	2	moj|FBpp0161181;sim|FBpp0211752;
F9393	2	moj|FBpp0170578;sim|FBpp0213633;
F9437	2	moj|FBpp0167782;pse|FBpp0277603;
F9443	2	vir|FBpp0226265;pse|FBpp0279005;
F9449	2	mel|FBpp0288798;sim|FBpp0215948;
F9505	1	mel|FBpp0293684;mel|FBpp0306907;
F9530	2	pse|FBpp0283526;moj|FBpp0173245;
F9539	2	vir|FBpp0236621;moj|FBpp0166403;
F9589	1	mel|FBpp0070200;mel|FBpp0304565;
F9591	2	sim|FBpp0209734;mel|FBpp0088573;
F9624	2	sim|FBpp0221677;moj|FBpp0167527;
F9637	2	sim|FBpp0223763;vir|FBpp0236484;
F10486	2	moj|FBpp0162106;yak|FBpp0267166;
F10557	2	moj|FBpp0166049;vir|FBpp0226997;
F10594	2	moj|FBpp0160867;pse|FBpp0285730;
F10707	1	sim|FBpp0213204;sim|FBpp0213207;
F10799	2	vir|FBpp0238501;pse|FBpp0283553;
F10828	1	ana|FBpp0122198;
F10874	1	moj|FBpp0165836;
F11168	1	yak|FBpp0268220;
F11287	1	sim|FBpp0212247;
F11366	1	ana|FBpp0124204;
F11474	1	pse|FBpp0285764;
F11650	1	ana|FBpp0122462;
F11744	1	ana|FBpp0124275;
F12022	1	yak|FBpp0264495;
F12280	1	ana|FBpp0127155;
F12359	1	sim|FBpp0223492;
F12367	1	ana|FBpp0123807;
F12424	1	sim|FBpp0224222;
F12465	1	sim|FBpp0208632;
F12511	1	moj|FBpp0166392;
F12542	1	pse|FBpp0276071;
F12588	1	sim|FBpp0221888;
F12594	1	pse|FBpp0285826;
F12640	1	sim|FBpp0212455;
F12730	1	sim|FBpp0210697;
F12927	1	mel|FBpp0292036;
F12975	1	moj|FBpp0169433;
F12989	1	yak|FBpp0270071;
F13013	1	mel|FBpp0087004;
F13119	1	sim|FBpp0224314;
F13169	1	pse|FBpp0279003;
F13243	1	yak|FBpp0268246;
F13267	1	sim|FBpp0222087;
F13497	1	pse|FBpp0279090;
F13682	1	yak|FBpp0259874;
F13750	1	moj|FBpp0168478;
F14159	1	pse|FBpp0282378;
F14229	1	yak|FBpp0264638;
F14397	1	yak|FBpp0267491;
F14424	1	mel|FBpp0083673;
F14436	1	moj|FBpp0168549;
F14519	1	pse|FBpp0282370;
F14645	1	sim|FBpp0221852;
F14764	1	pse|FBpp0282446;
F14840	1	sim|FBpp0224030;
F14841	1	yak|FBpp0257263;
F15006	1	yak|FBpp0267591;
F15193	1	sim|FBpp0224187;
F15253	1	sim|FBpp0210672;
F15262	1	pse|FBpp0285707;
F15275	1	pse|FBpp0277754;
F15312	1	mel|FBpp0302877;
F15313	1	mel|FBpp0110543;
F15346	1	sim|FBpp0222102;
F15382	1	ana|FBpp0123403;
F15548	1	mel|FBpp0081310;
F15867	1	mel|FBpp0074818;
F15942	1	moj|FBpp0166104;
F16030	1	sim|FBpp0212721;
F16192	1	sim|FBpp0209368;
F16245	1	sim|FBpp0222497;
F16247	1	pse|FBpp0278489;
F16296	1	moj|FBpp0163921;
F16297	1	sim|FBpp0220324;
F16452	1	yak|FBpp0257374;
F16453	1	mel|FBpp0113067;
F16454	1	vir|FBpp0234776;
F16455	1	sim|FBpp0209201;
F16493	1	sim|FBpp0224370;
F16556	1	pse|FBpp0277944;
F16603	1	pse|FBpp0273096;
F16687	1	sim|FBpp0216429;
F16688	1	mel|FBpp0084689;
F16871	1	moj|FBpp0168319;
F17008	1	sim|FBpp0224239;
F17020	1	moj|FBpp0171924;
F17201	1	moj|FBpp0171580;
F17253	1	yak|FBpp0270175;
F17280	1	moj|FBpp0166079;
F17336	1	pse|FBpp0279364;
F17374	1	ana|FBpp0118874;
F17397	1	yak|FBpp0264163;
F17519	1	mel|FBpp0111647;
F17711	1	ana|FBpp0116347;
F17752	1	vir|FBpp0230905;
F17783	1	yak|FBpp0267604;
F17840	1	pse|FBpp0282381;
F17970	1	sim|FBpp0212979;
F17971	1	mel|FBpp0305749;
F17972	1	mel|FBpp0075264;
F18019	1	ana|FBpp0114153;
F18430	1	yak|FBpp0270264;
F18442	1	moj|FBpp0171801;
F18502	1	moj|FBpp0168513;
F18515	1	vir|FBpp0227326;
F18573	1	sim|FBpp0220673;
F18715	1	ana|FBpp0127179;
F18820	1	moj|FBpp0168655;
F18849	1	moj|FBpp0169442;
F18930	1	sim|FBpp0224380;
F18947	1	mel|FBpp0074790;
F18948	1	yak|FBpp0264592;
F18963	1	pse|FBpp0285742;
F19026	1	moj|FBpp0166061;
F19094	1	mel|FBpp0293087;
F19096	1	mel|FBpp0083970;
F19149	1	sim|FBpp0213183;
F24687	1	mel|FBpp0289892;
F24711	1	mel|FBpp0291608;
F24713	1	mel|FBpp0291609;
F24715	1	mel|FBpp0291606;
F24822	1	mel|FBpp0293176;
F24823	1	mel|FBpp0293177;
F24913	1	mel|FBpp0293729;
F24914	1	mel|FBpp0293730;
F25617	1	moj|FBpp0168249;
F25712	1	moj|FBpp0165992;
F25790	1	moj|FBpp0164384;
F26125	1	moj|FBpp0164946;
F26160	1	moj|FBpp0166056;
F26207	1	moj|FBpp0169378;
F26323	1	vir|FBpp0224697;
F26397	1	moj|FBpp0167519;
F27915	1	sim|FBpp0224071;
F28511	1	sim|FBpp0220820;
F28721	1	sim|FBpp0218291;
F28893	1	vir|FBpp0227134;
