# Supplementary material for: The Landscape of A-to-I RNA Editome Is Shaped by Both Positive and Purifying Selection
Source: PLoS Genet. 2016 Jul 28;12(7):e1006191. doi: 10.1371/journal.pgen.1006191 (PMC4965139; doi:10.1371/journal.pgen.1006191)
Supplement: S10 Table — (XLSX) [file pgen.1006191.s010.xlsx]

## Sheet: S10_Table
S10 Table. Occurrences of A-to-I RNA editing events in different development stages.
Sites	Type	Editing appearance				Gene
		Embryo	Larvae	Pupae	Adult	Gene ID	Gene Name	Full name	GO Term
2L-11159274	III	1	0	1	1	FBgn0259822	Ca-beta	voltage-dependent calcium channel beta, invertebrate	GO:0005216,ion channel activity;GO:0005244,voltage-gated ion channel activity;GO:0005245,voltage-gated calcium channel activity;GO:0005262,calcium channel activity;GO:0005886,plasma membrane;GO:0005891,voltage-gated calcium channel complex;GO:0006810,transport;GO:0006811,ion transport;GO:0006816,calcium ion transport;GO:0007268,synaptic transmission;GO:0007601,visual perception;GO:0016020,membran…
2L-11159893	III	0	1	1	1	FBgn0259822	Ca-beta	voltage-dependent calcium channel beta, invertebrate	GO:0005216,ion channel activity;GO:0005244,voltage-gated ion channel activity;GO:0005245,voltage-gated calcium channel activity;GO:0005262,calcium channel activity;GO:0005886,plasma membrane;GO:0005891,voltage-gated calcium channel complex;GO:0006810,transport;GO:0006811,ion transport;GO:0006816,calcium ion transport;GO:0007268,synaptic transmission;GO:0007601,visual perception;GO:0016020,membran…
2L-11159899	III	0	0	1	1	FBgn0259822	Ca-beta	voltage-dependent calcium channel beta, invertebrate	GO:0005216,ion channel activity;GO:0005244,voltage-gated ion channel activity;GO:0005245,voltage-gated calcium channel activity;GO:0005262,calcium channel activity;GO:0005886,plasma membrane;GO:0005891,voltage-gated calcium channel complex;GO:0006810,transport;GO:0006811,ion transport;GO:0006816,calcium ion transport;GO:0007268,synaptic transmission;GO:0007601,visual perception;GO:0016020,membran…
2L-11159902	III	0	0	1	1	FBgn0259822	Ca-beta	voltage-dependent calcium channel beta, invertebrate	GO:0005216,ion channel activity;GO:0005244,voltage-gated ion channel activity;GO:0005245,voltage-gated calcium channel activity;GO:0005262,calcium channel activity;GO:0005886,plasma membrane;GO:0005891,voltage-gated calcium channel complex;GO:0006810,transport;GO:0006811,ion transport;GO:0006816,calcium ion transport;GO:0007268,synaptic transmission;GO:0007601,visual perception;GO:0016020,membran…
2L-11817946	III	1	1	1	1	FBgn0264815	Pde1c	alpha-glucosidase	GO:0003824,catalytic activity;GO:0004558,alpha-glucosidase activity;GO:0005975,carbohydrate metabolic process;GO:0008152,metabolic process;GO:0016787,hydrolase activity;GO:0016798,hydrolase activity, acting on glycosyl bonds;GO:0032450,maltose alpha-glucosidase activity;GO:0043169,cation binding;GO:0000790,nuclear chromatin;GO:0005634,nucleus;GO:0006351,transcription, DNA-dependent;GO:0006355,reg…
2L-13188337	III	1	1	1	1	FBgn0032479	CG16974	na	GO:0005737,cytoplasm;GO:0005856,cytoskeleton;GO:0005929,cilium;GO:0005932,microtubule basal body;GO:0007126,meiosis;GO:0007275,multicellular organismal development;GO:0007283,spermatogenesis;GO:0019861,flagellum;GO:0030154,cell differentiation;GO:0042995,cell projection;GO:0005576,extracellular region;GO:0005615,extracellular space;GO:0007155,cell adhesion;GO:0000164,protein phosphatase type 1 co…
2L-13188408	III	1	1	1	1	FBgn0032479	CG16974	na	GO:0005737,cytoplasm;GO:0005856,cytoskeleton;GO:0005929,cilium;GO:0005932,microtubule basal body;GO:0007126,meiosis;GO:0007275,multicellular organismal development;GO:0007283,spermatogenesis;GO:0019861,flagellum;GO:0030154,cell differentiation;GO:0042995,cell projection;GO:0005576,extracellular region;GO:0005615,extracellular space;GO:0007155,cell adhesion;GO:0000164,protein phosphatase type 1 co…
2L-13189312	III	1	1	1	1	FBgn0032479	CG16974	na	GO:0005737,cytoplasm;GO:0005856,cytoskeleton;GO:0005929,cilium;GO:0005932,microtubule basal body;GO:0007126,meiosis;GO:0007275,multicellular organismal development;GO:0007283,spermatogenesis;GO:0019861,flagellum;GO:0030154,cell differentiation;GO:0042995,cell projection;GO:0005576,extracellular region;GO:0005615,extracellular space;GO:0007155,cell adhesion;GO:0000164,protein phosphatase type 1 co…
2L-16174116	III	0	0	1	1	FBgn0001991	Ca-alpha1D	voltage-dependent calcium channel alpha 1, invertebrate	GO:0005216,ion channel activity;GO:0005244,voltage-gated ion channel activity;GO:0005245,voltage-gated calcium channel activity;GO:0005262,calcium channel activity;GO:0005891,voltage-gated calcium channel complex;GO:0006810,transport;GO:0006811,ion transport;GO:0006816,calcium ion transport;GO:0016020,membrane;GO:0016021,integral to membrane;GO:0034765,regulation of ion transmembrane transport;GO…
2L-16174194	III	1	0	0	1	FBgn0001991	Ca-alpha1D	voltage-dependent calcium channel alpha 1, invertebrate	GO:0005216,ion channel activity;GO:0005244,voltage-gated ion channel activity;GO:0005245,voltage-gated calcium channel activity;GO:0005262,calcium channel activity;GO:0005891,voltage-gated calcium channel complex;GO:0006810,transport;GO:0006811,ion transport;GO:0006816,calcium ion transport;GO:0016020,membrane;GO:0016021,integral to membrane;GO:0034765,regulation of ion transmembrane transport;GO…
2L-19509577	III	1	1	1	1	FBgn0032797	CG10186	na	GO:0007155,cell adhesion;GO:0016020,membrane;GO:0016021,integral to membrane;GO:0030246,carbohydrate binding;GO:0001848,complement binding;GO:0005576,extracellular region;GO:0019012,virion;GO:0019048,virus-host interaction;GO:0020002,host cell plasma membrane;GO:0030683,evasion by virus of host immune response;GO:0033644,host cell membrane;GO:0039573,suppression by virus of host complement activa…
2L-20346120	III	1	1	1	1	FBgn0003475	spir	spire	GO:0003779,actin binding;GO:0005737,cytoplasm;GO:0005856,cytoskeleton;GO:0006810,transport;GO:0007275,multicellular organismal development
2L-2785542	III	1	1	1	1	FBgn0004242	Syt1	synaptotagmin-1	GO:0005215,transporter activity;GO:0005737,cytoplasm;GO:0006810,transport;GO:0008021,synaptic vesicle;GO:0016020,membrane;GO:0016021,integral to membrane;GO:0030054,cell junction;GO:0030672,synaptic vesicle membrane;GO:0031410,cytoplasmic vesicle;GO:0042584,chromaffin granule membrane;GO:0045202,synapse;GO:0046872,metal ion binding;GO:0000149,SNARE binding;GO:0005509,calcium ion binding;GO:001607…
2L-2785610	III	1	0	1	1	FBgn0004242	Syt1	synaptotagmin-1	GO:0005215,transporter activity;GO:0005737,cytoplasm;GO:0006810,transport;GO:0008021,synaptic vesicle;GO:0016020,membrane;GO:0016021,integral to membrane;GO:0030054,cell junction;GO:0030672,synaptic vesicle membrane;GO:0031410,cytoplasmic vesicle;GO:0042584,chromaffin granule membrane;GO:0045202,synapse;GO:0046872,metal ion binding;GO:0000149,SNARE binding;GO:0005509,calcium ion binding;GO:001607…
2L-2785621	III	0	0	1	1	FBgn0004242	Syt1	synaptotagmin-1	GO:0005215,transporter activity;GO:0005737,cytoplasm;GO:0006810,transport;GO:0008021,synaptic vesicle;GO:0016020,membrane;GO:0016021,integral to membrane;GO:0030054,cell junction;GO:0030672,synaptic vesicle membrane;GO:0031410,cytoplasmic vesicle;GO:0042584,chromaffin granule membrane;GO:0045202,synapse;GO:0046872,metal ion binding;GO:0000149,SNARE binding;GO:0005509,calcium ion binding;GO:001607…
2L-2882059	III	1	0	1	1	FBgn0024947	NTPase	na	GO:0004382,guanosine-diphosphatase activity;GO:0005783,endoplasmic reticulum;GO:0005788,endoplasmic reticulum lumen;GO:0006096,glycolysis;GO:0006486,protein glycosylation;GO:0006487,protein N-linked glycosylation;GO:0008283,cell proliferation;GO:0014066,regulation of phosphatidylinositol 3-kinase cascade;GO:0016049,cell growth;GO:0016787,hydrolase activity;GO:0017110,nucleoside-diphosphatase acti…
2L-3761976	III	0	0	1	1	FBgn0263846	CG43707	na	GO:0005543,phospholipid binding
2L-411895	III	1	1	1	1	FBgn0264855	AP-2alpha	AP-2 complex subunit alpha	GO:0005886,plasma membrane;GO:0005905,coated pit;GO:0006810,transport;GO:0006886,intracellular protein transport;GO:0006897,endocytosis;GO:0008565,protein transporter activity;GO:0015031,protein transport;GO:0016020,membrane;GO:0016192,vesicle-mediated transport;GO:0030117,membrane coat;GO:0030131,clathrin adaptor complex;GO:0048488,synaptic vesicle endocytosis;GO:0005506,iron ion binding;GO:0009…
2L-4308806	III	1	1	1	1	FBgn0010473	tutl	na	na
2L-4314586	III	1	1	1	1	FBgn0010473	tutl	na	na
2L-4986257	III	1	1	1	1	FBgn0083962	CG34126	na	na
2L-4986611	III	1	1	1	1	FBgn0083962	CG34126	na	na
2L-6452387	III	1	1	1	1	FBgn0031814	retm	na	GO:0003674,molecular_function;GO:0005739,mitochondrion;GO:0006810,transport;GO:0008150,biological_process;GO:0016021,integral to membrane;GO:0005215,transporter activity;GO:0005622,intracellular
2L-6499302	III	1	0	1	1	FBgn0051637	CG31637	na	GO:0008146,sulfotransferase activity;GO:0016740,transferase activity
2L-6499312	III	0	0	0	1	FBgn0051637	CG31637	na	GO:0008146,sulfotransferase activity;GO:0016740,transferase activity
2L-6636665	III	1	0	1	1	FBgn0051635	CG31635	na	na
2L-6636849	III	0	0	1	1	FBgn0051635	CG31635	na	na
2L-6636852	III	1	1	1	1	FBgn0051635	CG31635	na	na
2L-6682191	III	1	0	1	1	FBgn0028703	Nhe3	solute carrier family 9 (sodium/hydrogen exchanger), member 6/7	GO:0006810,transport;GO:0006811,ion transport;GO:0006812,cation transport;GO:0006814,sodium ion transport;GO:0006885,regulation of pH;GO:0015297,antiporter activity;GO:0015299,solute:hydrogen antiporter activity;GO:0015385,sodium:hydrogen antiporter activity;GO:0016020,membrane;GO:0016021,integral to membrane;GO:0055085,transmembrane transport
2L-7052677	III	1	1	1	1	FBgn0262872	milt	trafficking kinesin-binding protein 1	GO:0004857,enzyme inhibitor activity;GO:0030599,pectinesterase activity;GO:0043086,negative regulation of catalytic activity;GO:0008104,protein localization;GO:0016023,cytoplasmic membrane-bounded vesicle;GO:0047496,vesicle transport along microtubule
2L-7986277	III	0	0	1	0	FBgn0031968	CG7231	na	GO:0006629,lipid metabolic process;GO:0008081,phosphoric diester hydrolase activity
2L-8052588	III	1	0	1	1	FBgn0031981	CG7466	na	GO:0005509,calcium ion binding;GO:0016020,membrane;GO:0016021,integral to membrane;GO:0001891,phagocytic cup;GO:0043654,recognition of apoptotic cell
2L-8119964	III	1	0	0	1	FBgn0031985	mon2	na	GO:0003674,molecular_function;GO:0005575,cellular_component;GO:0006810,transport;GO:0008150,biological_process;GO:0015031,protein transport
2R-10184437	III	0	0	1	1	FBgn0263397	Ih	hyperpolarization activated cyclic nucleotide-gated potassium channel 2	GO:0005216,ion channel activity;GO:0005249,voltage-gated potassium channel activity;GO:0006810,transport;GO:0006811,ion transport;GO:0006813,potassium ion transport;GO:0016020,membrane;GO:0016021,integral to membrane;GO:0055085,transmembrane transport;GO:0001932,regulation of protein phosphorylation;GO:0005952,cAMP-dependent protein kinase complex;GO:0008603,cAMP-dependent protein kinase regulato…
2R-10185499	III	1	1	1	1	FBgn0263397	Ih	hyperpolarization activated cyclic nucleotide-gated potassium channel 2	GO:0005216,ion channel activity;GO:0005249,voltage-gated potassium channel activity;GO:0006810,transport;GO:0006811,ion transport;GO:0006813,potassium ion transport;GO:0016020,membrane;GO:0016021,integral to membrane;GO:0055085,transmembrane transport;GO:0001932,regulation of protein phosphorylation;GO:0005952,cAMP-dependent protein kinase complex;GO:0008603,cAMP-dependent protein kinase regulato…
2R-10395134	III	1	0	0	1	FBgn0261823	Asx	additional sex combs-like protein	na
2R-10629097	III	1	1	1	1	FBgn0033958	CG12858	na	GO:0016021,integral to membrane;GO:0055085,transmembrane transport
2R-12534997	III	1	1	0	1	FBgn0024232	gprs	na	na
2R-14168715	III	1	0	1	0	FBgn0010575	sbb	na	na
2R-15111141	III	0	0	1	1	FBgn0263395	hppy	mitogen-activated protein kinase kinase kinase kinase 5	GO:0000166,nucleotide binding;GO:0004672,protein kinase activity;GO:0005083,small GTPase regulator activity;GO:0005524,ATP binding;GO:0006468,protein phosphorylation;GO:0016772,transferase activity, transferring phosphorus-containing groups;GO:0016301,kinase activity;GO:0016310,phosphorylation;GO:0004674,protein serine/threonine kinase activity
2R-15113163	III	1	0	1	1	FBgn0263395	hppy	mitogen-activated protein kinase kinase kinase kinase 5	GO:0000166,nucleotide binding;GO:0004672,protein kinase activity;GO:0005083,small GTPase regulator activity;GO:0005524,ATP binding;GO:0006468,protein phosphorylation;GO:0016772,transferase activity, transferring phosphorus-containing groups;GO:0016301,kinase activity;GO:0016310,phosphorylation;GO:0004674,protein serine/threonine kinase activity
2R-17203191	III	1	1	1	1	FBgn0034618	CG9485	glycogen debranching enzyme [EC:2.4.1.25 3.2.1.33]	GO:0003824,catalytic activity;GO:0004133,glycogen debranching enzyme activity;GO:0004134,4-alpha-glucanotransferase activity;GO:0004135,amylo-alpha-1,6-glucosidase activity;GO:0005634,nucleus;GO:0005737,cytoplasm;GO:0005975,carbohydrate metabolic process;GO:0005977,glycogen metabolic process;GO:0005978,glycogen biosynthetic process;GO:0008152,metabolic process;GO:0016234,inclusion body;GO:0016740…
2R-17508354	III	1	1	1	1	FBgn0016641	PTP-ER	protein-tyrosine phosphatase	GO:0004721,phosphoprotein phosphatase activity;GO:0004725,protein tyrosine phosphatase activity;GO:0006470,protein dephosphorylation;GO:0016311,dephosphorylation;GO:0016787,hydrolase activity;GO:0016791,phosphatase activity;GO:0035335,peptidyl-tyrosine dephosphorylation
2R-18451878	III	0	1	1	1	FBgn0260866	dnr1	na	GO:0003676,nucleic acid binding;GO:0008270,zinc ion binding;GO:0015074,DNA integration;GO:0003723,RNA binding;GO:0003964,RNA-directed DNA polymerase activity;GO:0004190,aspartic-type endopeptidase activity;GO:0006278,RNA-dependent DNA replication;GO:0006508,proteolysis;GO:0016787,hydrolase activity;GO:0003824,catalytic activity;GO:0008152,metabolic process;GO:0005856,cytoskeleton;GO:0046872,metal…
2R-18451882	III	1	1	1	1	FBgn0260866	dnr1	na	GO:0003676,nucleic acid binding;GO:0008270,zinc ion binding;GO:0015074,DNA integration;GO:0003723,RNA binding;GO:0003964,RNA-directed DNA polymerase activity;GO:0004190,aspartic-type endopeptidase activity;GO:0006278,RNA-dependent DNA replication;GO:0006508,proteolysis;GO:0016787,hydrolase activity;GO:0003824,catalytic activity;GO:0008152,metabolic process;GO:0005856,cytoskeleton;GO:0046872,metal…
2R-19894078	III	1	1	1	1	FBgn0053519	Unc-89	na	GO:0004672,protein kinase activity;GO:0005089,Rho guanyl-nucleotide exchange factor activity;GO:0005524,ATP binding;GO:0005543,phospholipid binding;GO:0005622,intracellular;GO:0006468,protein phosphorylation;GO:0016772,transferase activity, transferring phosphorus-containing groups;GO:0035023,regulation of Rho protein signal transduction;GO:0005021,vascular endothelial growth factor-activated rec…
2R-20272335	III	1	1	0	0	FBgn0000037	mAChR	muscarinic acetylcholine receptor M3	GO:0004871,signal transducer activity;GO:0004930,G-protein coupled receptor activity;GO:0005886,plasma membrane;GO:0007165,signal transduction;GO:0007186,G-protein coupled receptor signaling pathway;GO:0007213,G-protein coupled acetylcholine receptor signaling pathway;GO:0016020,membrane;GO:0016021,integral to membrane;GO:0016907,G-protein coupled acetylcholine receptor activity;GO:0030054,cell j…
2R-20883120	III	1	1	1	1	FBgn0265434	zip	myosin heavy chain	GO:0000166,nucleotide binding;GO:0001725,stress fiber;GO:0003774,motor activity;GO:0003779,actin binding;GO:0005516,calmodulin binding;GO:0005524,ATP binding;GO:0005737,cytoplasm;GO:0005859,muscle myosin complex;GO:0006939,smooth muscle contraction;GO:0008307,structural constituent of muscle;GO:0016459,myosin complex;GO:0030016,myofibril;GO:0030241,skeletal muscle myosin thick filament assembly;G…
2R-20883380	III	1	1	1	1	FBgn0265434	zip	myosin heavy chain	GO:0000166,nucleotide binding;GO:0001725,stress fiber;GO:0003774,motor activity;GO:0003779,actin binding;GO:0005516,calmodulin binding;GO:0005524,ATP binding;GO:0005737,cytoplasm;GO:0005859,muscle myosin complex;GO:0006939,smooth muscle contraction;GO:0008307,structural constituent of muscle;GO:0016459,myosin complex;GO:0030016,myofibril;GO:0030241,skeletal muscle myosin thick filament assembly;G…
2R-2612849	III	0	0	1	1	FBgn0010482	l(2)01289	na	GO:0045454,cell redox homeostasis;GO:0016853,isomerase activity
2R-2620585	III	0	0	1	1	FBgn0010482	l(2)01289	na	GO:0045454,cell redox homeostasis;GO:0016853,isomerase activity
2R-2620725	III	0	0	1	1	FBgn0010482	l(2)01289	na	GO:0045454,cell redox homeostasis;GO:0016853,isomerase activity
2R-3388683	III	0	1	1	1	FBgn0261397	didum	myosin V	GO:0000166,nucleotide binding;GO:0003774,motor activity;GO:0005524,ATP binding;GO:0016459,myosin complex;GO:0051015,actin filament binding
2R-3389693	III	0	0	1	1	FBgn0261397	didum	myosin V	GO:0000166,nucleotide binding;GO:0003774,motor activity;GO:0005524,ATP binding;GO:0016459,myosin complex;GO:0051015,actin filament binding
2R-3467211	III	1	1	1	1	FBgn0033194	Vps13	na	GO:0008104,protein localization
2R-3701368	III	0	1	1	1	FBgn0033226	CG1882	na	GO:0003841,1-acylglycerol-3-phosphate O-acyltransferase activity;GO:0005737,cytoplasm;GO:0005811,lipid particle;GO:0005829,cytosol;GO:0006629,lipid metabolic process;GO:0006631,fatty acid metabolic process;GO:0006654,phosphatidic acid biosynthetic process;GO:0008654,phospholipid biosynthetic process;GO:0010891,negative regulation of sequestering of triglyceride;GO:0010898,positive regulation of t…
2R-3858414	III	0	0	0	1	FBgn0033244	CG8726	na	GO:0003779,actin binding;GO:0004672,protein kinase activity;GO:0005524,ATP binding;GO:0006468,protein phosphorylation;GO:0007154,cell communication;GO:0016772,transferase activity, transferring phosphorus-containing groups;GO:0035091,phosphatidylinositol binding;GO:0016301,kinase activity;GO:0016310,phosphorylation
2R-4764295	III	1	0	0	1	FBgn0011286	RyR	ryanodine receptor 2	GO:0005216,ion channel activity;GO:0005219,ryanodine-sensitive calcium-release channel activity;GO:0005262,calcium channel activity;GO:0005509,calcium ion binding;GO:0006810,transport;GO:0006811,ion transport;GO:0006874,cellular calcium ion homeostasis;GO:0016020,membrane;GO:0016021,integral to membrane;GO:0055085,transmembrane transport;GO:0070588,calcium ion transmembrane transport;GO:0001666,r…
2R-4771195	III	0	0	1	1	FBgn0011286	RyR	ryanodine receptor 2	GO:0005216,ion channel activity;GO:0005219,ryanodine-sensitive calcium-release channel activity;GO:0005262,calcium channel activity;GO:0005509,calcium ion binding;GO:0006810,transport;GO:0006811,ion transport;GO:0006874,cellular calcium ion homeostasis;GO:0016020,membrane;GO:0016021,integral to membrane;GO:0055085,transmembrane transport;GO:0070588,calcium ion transmembrane transport;GO:0001666,r…
2R-4771250	III	1	0	1	1	FBgn0011286	RyR	ryanodine receptor 2	GO:0005216,ion channel activity;GO:0005219,ryanodine-sensitive calcium-release channel activity;GO:0005262,calcium channel activity;GO:0005509,calcium ion binding;GO:0006810,transport;GO:0006811,ion transport;GO:0006874,cellular calcium ion homeostasis;GO:0016020,membrane;GO:0016021,integral to membrane;GO:0055085,transmembrane transport;GO:0070588,calcium ion transmembrane transport;GO:0001666,r…
2R-4772736	III	0	0	1	1	FBgn0011286	RyR	ryanodine receptor 2	GO:0005216,ion channel activity;GO:0005219,ryanodine-sensitive calcium-release channel activity;GO:0005262,calcium channel activity;GO:0005509,calcium ion binding;GO:0006810,transport;GO:0006811,ion transport;GO:0006874,cellular calcium ion homeostasis;GO:0016020,membrane;GO:0016021,integral to membrane;GO:0055085,transmembrane transport;GO:0070588,calcium ion transmembrane transport;GO:0001666,r…
2R-4772882	III	0	0	1	1	FBgn0011286	RyR	ryanodine receptor 2	GO:0005216,ion channel activity;GO:0005219,ryanodine-sensitive calcium-release channel activity;GO:0005262,calcium channel activity;GO:0005509,calcium ion binding;GO:0006810,transport;GO:0006811,ion transport;GO:0006874,cellular calcium ion homeostasis;GO:0016020,membrane;GO:0016021,integral to membrane;GO:0055085,transmembrane transport;GO:0070588,calcium ion transmembrane transport;GO:0001666,r…
2R-5422435	III	0	1	1	1	FBgn0259246	brp	na	GO:0046983,protein dimerization activity;GO:0000166,nucleotide binding;GO:0003777,microtubule motor activity;GO:0005524,ATP binding;GO:0005874,microtubule;GO:0007018,microtubule-based movement;GO:0008168,methyltransferase activity;GO:0016740,transferase activity;GO:0032259,methylation
2R-5422448	III	0	0	1	0	FBgn0259246	brp	na	GO:0046983,protein dimerization activity;GO:0000166,nucleotide binding;GO:0003777,microtubule motor activity;GO:0005524,ATP binding;GO:0005874,microtubule;GO:0007018,microtubule-based movement;GO:0008168,methyltransferase activity;GO:0016740,transferase activity;GO:0032259,methylation
2R-5611069	III	1	1	1	1	FBgn0259678	sqa	myosin-light-chain kinase	GO:0003723,RNA binding;GO:0003964,RNA-directed DNA polymerase activity;GO:0003968,RNA-directed RNA polymerase activity;GO:0005739,mitochondrion;GO:0006278,RNA-dependent DNA replication;GO:0016740,transferase activity;GO:0016779,nucleotidyltransferase activity;GO:0003676,nucleic acid binding;GO:0015074,DNA integration;GO:0016787,hydrolase activity;GO:0004190,aspartic-type endopeptidase activity;GO…
2R-5611077	III	0	1	1	1	FBgn0259678	sqa	myosin-light-chain kinase	GO:0003723,RNA binding;GO:0003964,RNA-directed DNA polymerase activity;GO:0003968,RNA-directed RNA polymerase activity;GO:0005739,mitochondrion;GO:0006278,RNA-dependent DNA replication;GO:0016740,transferase activity;GO:0016779,nucleotidyltransferase activity;GO:0003676,nucleic acid binding;GO:0015074,DNA integration;GO:0016787,hydrolase activity;GO:0004190,aspartic-type endopeptidase activity;GO…
2R-6168388	III	0	1	1	1	FBgn0033504	CAP	na	na
2R-6168493	III	1	1	0	1	FBgn0033504	CAP	na	na
2R-6498966	III	1	0	1	1	FBgn0263102	psq	na	GO:0003723,RNA binding;GO:0003964,RNA-directed DNA polymerase activity;GO:0003968,RNA-directed RNA polymerase activity;GO:0005739,mitochondrion;GO:0006278,RNA-dependent DNA replication;GO:0016740,transferase activity;GO:0016779,nucleotidyltransferase activity;GO:0003676,nucleic acid binding;GO:0015074,DNA integration;GO:0004190,aspartic-type endopeptidase activity;GO:0006508,proteolysis;GO:000451…
2R-8646087	III	1	0	1	1	FBgn0020930	Dgkepsilon	diacylglycerol kinase	GO:0004143,diacylglycerol kinase activity;GO:0005622,intracellular;GO:0007205,protein kinase C-activating G-protein coupled receptor signaling pathway;GO:0035556,intracellular signal transduction;GO:0016740,transferase activity;GO:0016301,kinase activity;GO:0016310,phosphorylation
2R-9697052	III	1	1	1	1	FBgn0261041	stj	voltage-dependent calcium channel alpha-2/delta, invertebrate	na
2R-9697112	III	1	1	1	1	FBgn0261041	stj	voltage-dependent calcium channel alpha-2/delta, invertebrate	na
2R-9697467	III	0	1	1	1	FBgn0261041	stj	voltage-dependent calcium channel alpha-2/delta, invertebrate	na
2R-9697704	III	1	1	1	1	FBgn0261041	stj	voltage-dependent calcium channel alpha-2/delta, invertebrate	na
2R-9704614	III	0	0	1	1	FBgn0261041	stj	voltage-dependent calcium channel alpha-2/delta, invertebrate	na
2R-9704884	III	1	1	1	1	FBgn0261041	stj	voltage-dependent calcium channel alpha-2/delta, invertebrate	na
2R-9767879	III	0	0	1	1	FBgn0013733	shot	na	GO:0000166,nucleotide binding;GO:0003774,motor activity;GO:0003779,actin binding;GO:0005524,ATP binding;GO:0005737,cytoplasm;GO:0016459,myosin complex;GO:0030016,myofibril;GO:0032982,myosin filament;GO:0005576,extracellular region;GO:0004518,nuclease activity;GO:0006281,DNA repair;GO:0006974,response to DNA damage stimulus;GO:0008270,zinc ion binding;GO:0016787,hydrolase activity;GO:0017111,nucle…
2R-9775061	III	1	1	1	1	FBgn0013733	shot	na	GO:0000166,nucleotide binding;GO:0003774,motor activity;GO:0003779,actin binding;GO:0005524,ATP binding;GO:0005737,cytoplasm;GO:0016459,myosin complex;GO:0030016,myofibril;GO:0032982,myosin filament;GO:0005576,extracellular region;GO:0004518,nuclease activity;GO:0006281,DNA repair;GO:0006974,response to DNA damage stimulus;GO:0008270,zinc ion binding;GO:0016787,hydrolase activity;GO:0017111,nucle…
2R-9781085	III	0	0	0	1	FBgn0013733	shot	na	GO:0000166,nucleotide binding;GO:0003774,motor activity;GO:0003779,actin binding;GO:0005524,ATP binding;GO:0005737,cytoplasm;GO:0016459,myosin complex;GO:0030016,myofibril;GO:0032982,myosin filament;GO:0005576,extracellular region;GO:0004518,nuclease activity;GO:0006281,DNA repair;GO:0006974,response to DNA damage stimulus;GO:0008270,zinc ion binding;GO:0016787,hydrolase activity;GO:0017111,nucle…
2R-9781439	III	0	1	1	1	FBgn0013733	shot	na	GO:0000166,nucleotide binding;GO:0003774,motor activity;GO:0003779,actin binding;GO:0005524,ATP binding;GO:0005737,cytoplasm;GO:0016459,myosin complex;GO:0030016,myofibril;GO:0032982,myosin filament;GO:0005576,extracellular region;GO:0004518,nuclease activity;GO:0006281,DNA repair;GO:0006974,response to DNA damage stimulus;GO:0008270,zinc ion binding;GO:0016787,hydrolase activity;GO:0017111,nucle…
3L-11168868	III	0	0	1	0	FBgn0036143	CG14142	na	na
3L-11218250	III	1	1	1	1	FBgn0261553	CG42671	na	na
3L-11218585	III	0	1	1	0	FBgn0261553	CG42671	na	na
3L-13013548	III	1	1	1	1	FBgn0036337	AdenoK	adenosine kinase	GO:0004001,adenosine kinase activity;GO:0006166,purine ribonucleoside salvage;GO:0006167,AMP biosynthetic process;GO:0016773,phosphotransferase activity, alcohol group as acceptor;GO:0016740,transferase activity;GO:0016301,kinase activity;GO:0016310,phosphorylation;GO:0005634,nucleus;GO:0005829,cytosol;GO:0006175,dATP biosynthetic process;GO:0005507,copper ion binding;GO:0005886,plasma membrane;G…
3L-13031538	III	1	1	1	1	FBgn0036340	SRm160	serine/arginine repetitive matrix protein 1	GO:0006397,mRNA processing;GO:0005681,spliceosomal complex;GO:0071013,catalytic step 2 spliceosome
3L-13460546	III	1	0	1	1	FBgn0036369	CG10089	dual specificity phosphatase [EC:3.1.3.16 3.1.3.48]	GO:0006470,protein dephosphorylation;GO:0008138,protein tyrosine/serine/threonine phosphatase activity;GO:0016311,dephosphorylation;GO:0016791,phosphatase activity;GO:0016787,hydrolase activity;GO:0004721,phosphoprotein phosphatase activity;GO:0000122,negative regulation of transcription from RNA polymerase II promoter;GO:0007179,transforming growth factor beta receptor signaling pathway;GO:00421…
3L-14744703	III	1	0	1	1	FBgn0013263	Trl	na	GO:0003676,nucleic acid binding;GO:0005622,intracellular;GO:0005634,nucleus;GO:0008270,zinc ion binding;GO:0046872,metal ion binding;GO:0000213,tRNA-intron endonuclease activity;GO:0000214,tRNA-intron endonuclease complex;GO:0000379,tRNA-type intron splice site recognition and cleavage;GO:0004518,nuclease activity;GO:0006388,tRNA splicing, via endonucleolytic cleavage and ligation;GO:0090305,nucl…
3L-16104689	III	1	0	1	1	FBgn0263603	Zn72D	zinc finger RNA-binding protein	GO:0003676,nucleic acid binding;GO:0005622,intracellular;GO:0008270,zinc ion binding
3L-16708947	III	1	0	1	1	FBgn0000414	Dab	na	na
3L-19276364	III	1	1	1	1	FBgn0036862	Gbs-76A	protein phosphatase 1, regulatory (inhibitor) subunit 3	GO:0005975,carbohydrate metabolic process;GO:0005977,glycogen metabolic process;GO:0005737,cytoplasm;GO:0019903,protein phosphatase binding;GO:0042593,glucose homeostasis;GO:0045725,positive regulation of glycogen biosynthetic process;GO:2000467,positive regulation of glycogen (starch) synthase activity;GO:2001069,glycogen binding
3L-20372778	III	1	1	1	1	FBgn0036980	RhoBTB	Rho-related BTB domain-containing protein 1/2	GO:0000166,nucleotide binding;GO:0005525,GTP binding;GO:0005622,intracellular;GO:0005886,plasma membrane;GO:0007264,small GTPase mediated signal transduction;GO:0016020,membrane;GO:0005737,cytoplasm;GO:0005856,cytoskeleton;GO:0005938,cell cortex;GO:0007049,cell cycle;GO:0030334,regulation of cell migration;GO:0030496,midbody;GO:0032154,cleavage furrow;GO:0036089,cleavage furrow formation;GO:00432…
3L-21196353	III	1	0	0	1	FBgn0037057	CG10512	na	GO:0005737,cytoplasm;GO:0006099,tricarboxylic acid cycle;GO:0008152,metabolic process;GO:0016491,oxidoreductase activity;GO:0030060,L-malate dehydrogenase activity;GO:0055114,oxidation-reduction process;GO:0019295,coenzyme M biosynthetic process;GO:0050578,(R)-2-hydroxyacid dehydrogenase activity;GO:0046554,malate dehydrogenase (NADP+) activity;GO:0009040,ureidoglycolate dehydrogenase activity
3L-21206443	III	1	0	1	1	FBgn0037060	CG10508	na	na
3L-2126093	III	0	1	1	1	FBgn0052311	zormin	na	GO:0005516,calmodulin binding;GO:0005089,Rho guanyl-nucleotide exchange factor activity;GO:0005543,phospholipid binding;GO:0005622,intracellular;GO:0035023,regulation of Rho protein signal transduction;GO:0004672,protein kinase activity;GO:0005524,ATP binding;GO:0006468,protein phosphorylation;GO:0016772,transferase activity, transferring phosphorus-containing groups;GO:0005021,vascular endotheli…
3L-21327037	III	1	1	1	1	FBgn0086913	Rab26	na	GO:0000166,nucleotide binding;GO:0005525,GTP binding;GO:0007264,small GTPase mediated signal transduction;GO:0015031,protein transport;GO:0004767,sphingomyelin phosphodiesterase activity;GO:0016787,hydrolase activity
3L-3086223	III	1	0	1	1	FBgn0035397	CG11486	PAB-dependent poly(A)-specific ribonuclease subunit 3	GO:0004672,protein kinase activity;GO:0005524,ATP binding;GO:0006468,protein phosphorylation;GO:0016772,transferase activity, transferring phosphorus-containing groups
3L-3359345	III	0	0	1	1	FBgn0004167	kst	spectrin beta	GO:0000166,nucleotide binding;GO:0004518,nuclease activity;GO:0005524,ATP binding;GO:0006281,DNA repair;GO:0006974,response to DNA damage stimulus;GO:0008270,zinc ion binding;GO:0016787,hydrolase activity;GO:0017111,nucleoside-triphosphatase activity;GO:0046872,metal ion binding;GO:0090305,nucleic acid phosphodiester bond hydrolysis;GO:0003779,actin binding;GO:0005543,phospholipid binding;GO:0004…
3L-3371827	III	1	0	1	1	FBgn0027616	YT521-B	na	na
3L-3371858	III	1	1	1	1	FBgn0027616	YT521-B	na	na
3L-3371901	III	1	0	1	1	FBgn0027616	YT521-B	na	na
3L-3371976	III	1	1	0	1	FBgn0027616	YT521-B	na	na
3L-4198341	III	0	1	1	1	FBgn0263110	CG43367	na	GO:0042302,structural constituent of cuticle;GO:0009877,nodulation
3L-4432487	III	1	1	1	1	FBgn0000038	nAChRbeta1	nicotinic acetylcholine receptor, invertebrate	GO:0005216,ion channel activity;GO:0005230,extracellular ligand-gated ion channel activity;GO:0005886,plasma membrane;GO:0006810,transport;GO:0006811,ion transport;GO:0016020,membrane;GO:0016021,integral to membrane;GO:0030054,cell junction;GO:0045202,synapse;GO:0045211,postsynaptic membrane;GO:0003009,skeletal muscle contraction;GO:0004889,acetylcholine-activated cation-selective channel activit…
3L-4586715	III	1	1	1	1	FBgn0260657	CG42540	na	GO:0003674,molecular_function;GO:0005575,cellular_component;GO:0008150,biological_process;GO:0016020,membrane;GO:0016021,integral to membrane;GO:0003677,DNA binding
3L-6947854	III	1	1	1	1	FBgn0035720	CG10077	ATP-dependent RNA helicase DDX5/DBP2	GO:0000122,negative regulation of transcription from RNA polymerase II promoter;GO:0000166,nucleotide binding;GO:0000381,regulation of alternative nuclear mRNA splicing, via spliceosome;GO:0003676,nucleic acid binding;GO:0003712,transcription cofactor activity;GO:0003713,transcription coactivator activity;GO:0003723,RNA binding;GO:0003724,RNA helicase activity;GO:0004386,helicase activity;GO:0005…
3L-7173538	III	0	1	1	1	FBgn0265296	Dscam2	na	na
3L-7921780	III	1	1	1	1	FBgn0024187	syd	na	GO:0000139,Golgi membrane;GO:0005078,MAP-kinase scaffold activity;GO:0005737,cytoplasm;GO:0008088,axon cargo transport;GO:0016192,vesicle-mediated transport;GO:0019894,kinesin binding;GO:0019901,protein kinase binding;GO:0030140,trans-Golgi network transport vesicle;GO:0046328,regulation of JNK cascade
3L-8733195	III	0	0	1	1	FBgn0003149	Prm	na	GO:0003774,motor activity;GO:0016459,myosin complex
3L-9144935	III	0	1	0	0	FBgn0004244	Rdl	glycine receptor alpha-3	GO:0004890,GABA-A receptor activity;GO:0005216,ion channel activity;GO:0005230,extracellular ligand-gated ion channel activity;GO:0005254,chloride channel activity;GO:0005886,plasma membrane;GO:0006810,transport;GO:0006811,ion transport;GO:0006821,chloride transport;GO:0007268,synaptic transmission;GO:0016020,membrane;GO:0016021,integral to membrane;GO:0030054,cell junction;GO:0030594,neurotransm…
3L-9148285	III	1	1	1	1	FBgn0004244	Rdl	glycine receptor alpha-3	GO:0004890,GABA-A receptor activity;GO:0005216,ion channel activity;GO:0005230,extracellular ligand-gated ion channel activity;GO:0005254,chloride channel activity;GO:0005886,plasma membrane;GO:0006810,transport;GO:0006811,ion transport;GO:0006821,chloride transport;GO:0007268,synaptic transmission;GO:0016020,membrane;GO:0016021,integral to membrane;GO:0030054,cell junction;GO:0030594,neurotransm…
3L-9148318	III	1	1	1	1	FBgn0004244	Rdl	glycine receptor alpha-3	GO:0004890,GABA-A receptor activity;GO:0005216,ion channel activity;GO:0005230,extracellular ligand-gated ion channel activity;GO:0005254,chloride channel activity;GO:0005886,plasma membrane;GO:0006810,transport;GO:0006811,ion transport;GO:0006821,chloride transport;GO:0007268,synaptic transmission;GO:0016020,membrane;GO:0016021,integral to membrane;GO:0030054,cell junction;GO:0030594,neurotransm…
3L-9156017	III	1	1	1	0	FBgn0004244	Rdl	glycine receptor alpha-3	GO:0004890,GABA-A receptor activity;GO:0005216,ion channel activity;GO:0005230,extracellular ligand-gated ion channel activity;GO:0005254,chloride channel activity;GO:0005886,plasma membrane;GO:0006810,transport;GO:0006811,ion transport;GO:0006821,chloride transport;GO:0007268,synaptic transmission;GO:0016020,membrane;GO:0016021,integral to membrane;GO:0030054,cell junction;GO:0030594,neurotransm…
3L-9860439	III	1	1	1	1	FBgn0027567	CG8108	na	GO:0005622,intracellular;GO:0008270,zinc ion binding
3L-9885234	III	1	1	1	1	FBgn0025866	CalpB	calpain, invertebrate	GO:0004198,calcium-dependent cysteine-type endopeptidase activity;GO:0005509,calcium ion binding;GO:0005622,intracellular;GO:0005737,cytoplasm;GO:0005886,plasma membrane;GO:0006508,proteolysis;GO:0008233,peptidase activity;GO:0008234,cysteine-type peptidase activity;GO:0016020,membrane;GO:0016787,hydrolase activity;GO:0000785,chromatin;GO:0001824,blastocyst development;GO:0005634,nucleus;GO:00075…
3R-10485581	III	1	0	1	1	FBgn0038251	Hexim	protein HEXIM1/2	GO:0000122,negative regulation of transcription from RNA polymerase II promoter;GO:0004861,cyclin-dependent protein kinase inhibitor activity;GO:0005634,nucleus;GO:0005737,cytoplasm;GO:0017069,snRNA binding
3R-11181202	III	1	0	0	0	FBgn0038325	CG6194	autophagy-related protein 4	GO:0005737,cytoplasm;GO:0006508,proteolysis;GO:0006810,transport;GO:0006914,autophagy;GO:0008233,peptidase activity;GO:0008234,cysteine-type peptidase activity;GO:0015031,protein transport;GO:0016787,hydrolase activity
3R-11212944	III	1	1	1	1	FBgn0262483	Rbp	na	na
3R-11225168	III	1	1	1	1	FBgn0262483	Rbp	na	na
3R-11238976	III	1	0	1	1	FBgn0041188	Atx2	na	na
3R-11239027	III	1	0	1	1	FBgn0041188	Atx2	na	na
3R-11239744	III	1	1	0	1	FBgn0041188	Atx2	na	na
3R-12635658	III	1	0	0	0	FBgn0000014	abd-A	Antp family, other	GO:0003677,DNA binding;GO:0003700,sequence-specific DNA binding transcription factor activity;GO:0005634,nucleus;GO:0006355,regulation of transcription, DNA-dependent;GO:0007275,multicellular organismal development;GO:0009952,anterior/posterior pattern specification;GO:0043565,sequence-specific DNA binding;GO:0006351,transcription, DNA-dependent;GO:0000976,transcription regulatory region sequence…
3R-14181027	III	1	0	0	0	FBgn0038606	CG15803	na	na
3R-1475953	III	1	1	1	1	FBgn0262125	Sec23	protein transport protein SEC23	GO:0000139,Golgi membrane;GO:0005783,endoplasmic reticulum;GO:0005794,Golgi apparatus;GO:0006810,transport;GO:0006886,intracellular protein transport;GO:0006888,ER to Golgi vesicle-mediated transport;GO:0008270,zinc ion binding;GO:0015031,protein transport;GO:0016020,membrane;GO:0016192,vesicle-mediated transport;GO:0030127,COPII vesicle coat;GO:0030868,smooth endoplasmic reticulum membrane;GO:00…
3R-1476073	III	1	1	1	1	FBgn0262125	Sec23	protein transport protein SEC23	GO:0000139,Golgi membrane;GO:0005783,endoplasmic reticulum;GO:0005794,Golgi apparatus;GO:0006810,transport;GO:0006886,intracellular protein transport;GO:0006888,ER to Golgi vesicle-mediated transport;GO:0008270,zinc ion binding;GO:0015031,protein transport;GO:0016020,membrane;GO:0016192,vesicle-mediated transport;GO:0030127,COPII vesicle coat;GO:0030868,smooth endoplasmic reticulum membrane;GO:00…
3R-14796414	III	1	0	1	1	FBgn0261262	CG42613	na	na
3R-14797034	III	1	1	1	1	FBgn0261262	CG42613	na	na
3R-15063919	III	0	0	1	1	FBgn0038693	unc79	na	na
3R-15064080	III	1	0	1	1	FBgn0038693	unc79	na	na
3R-16114588	III	1	1	0	1	FBgn0262582	cic	na	GO:0003723,RNA binding;GO:0003964,RNA-directed DNA polymerase activity;GO:0003968,RNA-directed RNA polymerase activity;GO:0005739,mitochondrion;GO:0006278,RNA-dependent DNA replication;GO:0016740,transferase activity;GO:0016779,nucleotidyltransferase activity;GO:0003676,nucleic acid binding;GO:0004519,endonuclease activity;GO:0015074,DNA integration;GO:0004190,aspartic-type endopeptidase activity…
3R-16790050	III	0	1	1	1	FBgn0002921	Atpalpha	sodium/potassium-transporting ATPase subunit alpha	GO:0000166,nucleotide binding;GO:0003824,catalytic activity;GO:0005391,sodium:potassium-exchanging ATPase activity;GO:0005524,ATP binding;GO:0006754,ATP biosynthetic process;GO:0006810,transport;GO:0006811,ion transport;GO:0006812,cation transport;GO:0006813,potassium ion transport;GO:0006814,sodium ion transport;GO:0008152,metabolic process;GO:0015077,monovalent inorganic cation transmembrane tr…
3R-16790761	III	0	1	1	1	FBgn0002921	Atpalpha	sodium/potassium-transporting ATPase subunit alpha	GO:0000166,nucleotide binding;GO:0003824,catalytic activity;GO:0005391,sodium:potassium-exchanging ATPase activity;GO:0005524,ATP binding;GO:0006754,ATP biosynthetic process;GO:0006810,transport;GO:0006811,ion transport;GO:0006812,cation transport;GO:0006813,potassium ion transport;GO:0006814,sodium ion transport;GO:0008152,metabolic process;GO:0015077,monovalent inorganic cation transmembrane tr…
3R-16819460	III	1	1	1	1	FBgn0013995	Calx	solute carrier family 8 (sodium/calcium exchanger)	GO:0005432,calcium:sodium antiporter activity;GO:0005516,calmodulin binding;GO:0005886,plasma membrane;GO:0006810,transport;GO:0006811,ion transport;GO:0006814,sodium ion transport;GO:0006816,calcium ion transport;GO:0007154,cell communication;GO:0015297,antiporter activity;GO:0016020,membrane;GO:0016021,integral to membrane;GO:0031072,heat shock protein binding;GO:0046872,metal ion binding;GO:00…
3R-16819575	III	1	0	1	1	FBgn0013995	Calx	solute carrier family 8 (sodium/calcium exchanger)	GO:0005432,calcium:sodium antiporter activity;GO:0005516,calmodulin binding;GO:0005886,plasma membrane;GO:0006810,transport;GO:0006811,ion transport;GO:0006814,sodium ion transport;GO:0006816,calcium ion transport;GO:0007154,cell communication;GO:0015297,antiporter activity;GO:0016020,membrane;GO:0016021,integral to membrane;GO:0031072,heat shock protein binding;GO:0046872,metal ion binding;GO:00…
3R-16844310	III	1	1	1	1	FBgn0026056	Rlip	RalA-binding protein 1	GO:0005622,intracellular;GO:0007165,signal transduction
3R-16844318	III	1	1	1	1	FBgn0026056	Rlip	RalA-binding protein 1	GO:0005622,intracellular;GO:0007165,signal transduction
3R-16844382	III	1	1	1	1	FBgn0026056	Rlip	RalA-binding protein 1	GO:0005622,intracellular;GO:0007165,signal transduction
3R-16844415	III	1	1	1	1	FBgn0026056	Rlip	RalA-binding protein 1	GO:0005622,intracellular;GO:0007165,signal transduction
3R-17053769	III	1	1	1	1	FBgn0038872	Nelf-A	negative elongation factor A	GO:0032021,NELF complex;GO:0034244,negative regulation of transcription elongation from RNA polymerase II promoter
3R-17053904	III	1	1	1	1	FBgn0038872	Nelf-A	negative elongation factor A	GO:0032021,NELF complex;GO:0034244,negative regulation of transcription elongation from RNA polymerase II promoter
3R-191196	III	1	1	1	1	FBgn0037238	CG1090	na	GO:0016020,membrane;GO:0016021,integral to membrane;GO:0055085,transmembrane transport;GO:0005432,calcium:sodium antiporter activity;GO:0006816,calcium ion transport
3R-19779042	III	1	1	1	0	FBgn0005674	Aats-glupro	bifunctional glutamyl/prolyl-tRNA synthetase [EC:6.1.1.17 6.1.1.15]	GO:0000166,nucleotide binding;GO:0004812,aminoacyl-tRNA ligase activity;GO:0004827,proline-tRNA ligase activity;GO:0005524,ATP binding;GO:0005737,cytoplasm;GO:0006412,translation;GO:0006418,tRNA aminoacylation for protein translation;GO:0006433,prolyl-tRNA aminoacylation;GO:0016874,ligase activity;GO:0046872,metal ion binding;GO:0016876,ligase activity, forming aminoacyl-tRNA and related compound…
3R-20137053	III	0	0	1	1	FBgn0259685	crb	na	GO:0005509,calcium ion binding;GO:0005576,extracellular region;GO:0005578,proteinaceous extracellular matrix;GO:0005615,extracellular space;GO:0016023,cytoplasmic membrane-bounded vesicle;GO:0031410,cytoplasmic vesicle;GO:0032579,apical lamina of hyaline layer;GO:0033166,hyaline layer;GO:0004872,receptor activity;GO:0005654,nucleoplasm;GO:0006355,regulation of transcription, DNA-dependent;GO:0007…
3R-20337373	III	1	1	1	1	FBgn0004118	nAChRbeta2	nicotinic acetylcholine receptor, invertebrate	GO:0005216,ion channel activity;GO:0005230,extracellular ligand-gated ion channel activity;GO:0005886,plasma membrane;GO:0006810,transport;GO:0006811,ion transport;GO:0016020,membrane;GO:0016021,integral to membrane;GO:0030054,cell junction;GO:0045202,synapse;GO:0045211,postsynaptic membrane;GO:0004889,acetylcholine-activated cation-selective channel activity
3R-20337378	III	1	1	1	1	FBgn0004118	nAChRbeta2	nicotinic acetylcholine receptor, invertebrate	GO:0005216,ion channel activity;GO:0005230,extracellular ligand-gated ion channel activity;GO:0005886,plasma membrane;GO:0006810,transport;GO:0006811,ion transport;GO:0016020,membrane;GO:0016021,integral to membrane;GO:0030054,cell junction;GO:0045202,synapse;GO:0045211,postsynaptic membrane;GO:0004889,acetylcholine-activated cation-selective channel activity
3R-217296	III	1	1	1	0	FBgn0037241	CG14646	na	na
3R-21791353	III	0	0	1	1	FBgn0000206	boss	bride of sevenless protein	GO:0004871,signal transducer activity;GO:0004930,G-protein coupled receptor activity;GO:0005118,sevenless binding;GO:0005886,plasma membrane;GO:0007165,signal transduction;GO:0007186,G-protein coupled receptor signaling pathway;GO:0007601,visual perception;GO:0016020,membrane;GO:0016021,integral to membrane;GO:0050896,response to stimulus
3R-21791365	III	0	0	0	1	FBgn0000206	boss	bride of sevenless protein	GO:0004871,signal transducer activity;GO:0004930,G-protein coupled receptor activity;GO:0005118,sevenless binding;GO:0005886,plasma membrane;GO:0007165,signal transduction;GO:0007186,G-protein coupled receptor signaling pathway;GO:0007601,visual perception;GO:0016020,membrane;GO:0016021,integral to membrane;GO:0050896,response to stimulus
3R-23494869	III	0	1	1	1	FBgn0039536	CG18437	na	na
3R-23495062	III	0	0	1	1	FBgn0039536	CG18437	na	na
3R-23498894	III	1	0	1	1	FBgn0039536	CG18437	na	na
3R-23500441	III	0	1	1	1	FBgn0039536	CG18437	na	na
3R-23500629	III	1	0	1	1	FBgn0039536	CG18437	na	na
3R-27662808	III	0	1	1	0	FBgn0039883	RhoGAP100F	na	na
3R-27662811	III	1	1	1	0	FBgn0039883	RhoGAP100F	na	na
3R-27667009	III	0	0	1	0	FBgn0039883	RhoGAP100F	na	na
3R-3018497	III	1	1	1	1	FBgn0086372	lap	na	GO:0005543,phospholipid binding;GO:0005545,1-phosphatidylinositol binding;GO:0030118,clathrin coat;GO:0030276,clathrin binding;GO:0048268,clathrin coat assembly
3R-3018547	III	0	0	1	1	FBgn0086372	lap	na	GO:0005543,phospholipid binding;GO:0005545,1-phosphatidylinositol binding;GO:0030118,clathrin coat;GO:0030276,clathrin binding;GO:0048268,clathrin coat assembly
3R-3829179	III	0	0	1	0	FBgn0037536	CG2698	na	GO:0016021,integral to membrane
3R-3829208	III	0	0	1	1	FBgn0037536	CG2698	na	GO:0016021,integral to membrane
3R-3848991	III	0	1	1	1	FBgn0037541	CG2747	na	na
3R-5595147	III	1	1	1	1	FBgn0037747	CG8481	na	GO:0008080,N-acetyltransferase activity;GO:0016740,transferase activity;GO:0016746,transferase activity, transferring acyl groups
3R-6021706	III	1	0	1	1	FBgn0004575	Syn	na	GO:0003676,nucleic acid binding;GO:0003723,RNA binding;GO:0003964,RNA-directed DNA polymerase activity;GO:0006278,RNA-dependent DNA replication;GO:0015074,DNA integration;GO:0003824,catalytic activity;GO:0005524,ATP binding;GO:0007269,neurotransmitter secretion;GO:0008021,synaptic vesicle;GO:0008152,metabolic process;GO:0016787,hydrolase activity;GO:0005576,extracellular region;GO:0008191,metallo…
3R-6071147	III	1	0	1	1	FBgn0261928	CG42795	na	GO:0003723,RNA binding;GO:0003964,RNA-directed DNA polymerase activity;GO:0003968,RNA-directed RNA polymerase activity;GO:0005739,mitochondrion;GO:0006278,RNA-dependent DNA replication;GO:0016740,transferase activity;GO:0016779,nucleotidyltransferase activity;GO:0003677,DNA binding;GO:0005634,nucleus;GO:0005694,chromosome;GO:0005097,Rab GTPase activator activity;GO:0005622,intracellular;GO:003231…
3R-6594237	III	1	1	1	1	FBgn0020439	fau	na	na
3R-7217253	III	1	1	1	1	FBgn0004595	pros	MAP/microtubule affinity-regulating kinase	GO:0003677,DNA binding;GO:0005634,nucleus;GO:0006351,transcription, DNA-dependent;GO:0006355,regulation of transcription, DNA-dependent;GO:0007275,multicellular organismal development;GO:0000166,nucleotide binding;GO:0004672,protein kinase activity;GO:0004674,protein serine/threonine kinase activity;GO:0005524,ATP binding;GO:0006468,protein phosphorylation;GO:0006950,response to stress;GO:0016301…
3R-7626994	III	1	0	0	0	FBgn0051116	ClC-a	chloride channel 2	GO:0005216,ion channel activity;GO:0005247,voltage-gated chloride channel activity;GO:0006821,chloride transport;GO:0016020,membrane;GO:0055085,transmembrane transport;GO:0016021,integral to membrane;GO:0003824,catalytic activity;GO:0008152,metabolic process
3R-7990069	III	0	0	1	1	FBgn0261714	Cpn	na	na
4-1268833	III	1	1	1	1	FBgn0053653	Caps	na	GO:0005543,phospholipid binding;GO:0016023,cytoplasmic membrane-bounded vesicle;GO:0016082,synaptic vesicle priming;GO:0031410,cytoplasmic vesicle;GO:0042734,presynaptic membrane;GO:0045211,postsynaptic membrane;GO:0045921,positive regulation of exocytosis;GO:0005215,transporter activity;GO:0006810,transport;GO:0016020,membrane
4-763696	III	0	0	0	1	FBgn0005666	bt	na	GO:0000166,nucleotide binding;GO:0003779,actin binding;GO:0004672,protein kinase activity;GO:0004674,protein serine/threonine kinase activity;GO:0004687,myosin light chain kinase activity;GO:0005516,calmodulin binding;GO:0005524,ATP binding;GO:0005737,cytoplasm;GO:0005856,cytoskeleton;GO:0006468,protein phosphorylation;GO:0016301,kinase activity;GO:0016310,phosphorylation;GO:0016740,transferase a…
4-768364	III	0	0	0	1	FBgn0005666	bt	na	GO:0000166,nucleotide binding;GO:0003779,actin binding;GO:0004672,protein kinase activity;GO:0004674,protein serine/threonine kinase activity;GO:0004687,myosin light chain kinase activity;GO:0005516,calmodulin binding;GO:0005524,ATP binding;GO:0005737,cytoplasm;GO:0005856,cytoskeleton;GO:0006468,protein phosphorylation;GO:0016301,kinase activity;GO:0016310,phosphorylation;GO:0016740,transferase a…
X-10640518	III	0	0	1	1	FBgn0003204	ras	IMP dehydrogenase	GO:0003824,catalytic activity;GO:0003938,IMP dehydrogenase activity;GO:0006164,purine nucleotide biosynthetic process;GO:0006177,GMP biosynthetic process;GO:0016491,oxidoreductase activity;GO:0046872,metal ion binding;GO:0055114,oxidation-reduction process;GO:0000166,nucleotide binding;GO:0005634,nucleus;GO:0005737,cytoplasm;GO:0005778,peroxisomal membrane;GO:0046651,lymphocyte proliferation;GO:0…
X-10640521	III	1	1	1	1	FBgn0003204	ras	IMP dehydrogenase	GO:0003824,catalytic activity;GO:0003938,IMP dehydrogenase activity;GO:0006164,purine nucleotide biosynthetic process;GO:0006177,GMP biosynthetic process;GO:0016491,oxidoreductase activity;GO:0046872,metal ion binding;GO:0055114,oxidation-reduction process;GO:0000166,nucleotide binding;GO:0005634,nucleus;GO:0005737,cytoplasm;GO:0005778,peroxisomal membrane;GO:0046651,lymphocyte proliferation;GO:0…
X-10941700	III	1	0	1	1	FBgn0030257	CG11160	na	GO:0008270,zinc ion binding;GO:0046872,metal ion binding;GO:0051536,iron-sulfur cluster binding
X-10941712	III	1	0	1	1	FBgn0030257	CG11160	na	GO:0008270,zinc ion binding;GO:0046872,metal ion binding;GO:0051536,iron-sulfur cluster binding
X-10941783	III	1	1	1	1	FBgn0030257	CG11160	na	GO:0008270,zinc ion binding;GO:0046872,metal ion binding;GO:0051536,iron-sulfur cluster binding
X-10941786	III	1	0	1	1	FBgn0030257	CG11160	na	GO:0008270,zinc ion binding;GO:0046872,metal ion binding;GO:0051536,iron-sulfur cluster binding
X-10942016	III	0	0	0	1	FBgn0030257	CG11160	na	GO:0008270,zinc ion binding;GO:0046872,metal ion binding;GO:0051536,iron-sulfur cluster binding
X-10942136	III	1	1	1	1	FBgn0030257	CG11160	na	GO:0008270,zinc ion binding;GO:0046872,metal ion binding;GO:0051536,iron-sulfur cluster binding
X-10946831	III	1	1	1	1	FBgn0030258	CG1552	na	na
X-11469588	III	1	1	1	1	FBgn0030314	CG11696	na	GO:0003676,nucleic acid binding;GO:0005622,intracellular;GO:0005634,nucleus;GO:0006351,transcription, DNA-dependent;GO:0006355,regulation of transcription, DNA-dependent;GO:0008270,zinc ion binding;GO:0046872,metal ion binding;GO:0003677,DNA binding;GO:0005730,nucleolus;GO:0005737,cytoplasm
X-11705972	III	1	0	0	1	FBgn0030336	CG1578	na	GO:0005524,ATP binding
X-11833731	III	1	1	1	1	FBgn0263111	cac	na	GO:0005216,ion channel activity;GO:0005244,voltage-gated ion channel activity;GO:0005245,voltage-gated calcium channel activity;GO:0005262,calcium channel activity;GO:0005891,voltage-gated calcium channel complex;GO:0006810,transport;GO:0006811,ion transport;GO:0006816,calcium ion transport;GO:0016020,membrane;GO:0016021,integral to membrane;GO:0034765,regulation of ion transmembrane transport;GO…
X-11833797	III	1	0	1	1	FBgn0263111	cac	na	GO:0005216,ion channel activity;GO:0005244,voltage-gated ion channel activity;GO:0005245,voltage-gated calcium channel activity;GO:0005262,calcium channel activity;GO:0005891,voltage-gated calcium channel complex;GO:0006810,transport;GO:0006811,ion transport;GO:0006816,calcium ion transport;GO:0016020,membrane;GO:0016021,integral to membrane;GO:0034765,regulation of ion transmembrane transport;GO…
X-11843915	III	1	1	0	1	FBgn0263111	cac	na	GO:0005216,ion channel activity;GO:0005244,voltage-gated ion channel activity;GO:0005245,voltage-gated calcium channel activity;GO:0005262,calcium channel activity;GO:0005891,voltage-gated calcium channel complex;GO:0006810,transport;GO:0006811,ion transport;GO:0006816,calcium ion transport;GO:0016020,membrane;GO:0016021,integral to membrane;GO:0034765,regulation of ion transmembrane transport;GO…
X-11848310	III	1	1	0	1	FBgn0263111	cac	na	GO:0005216,ion channel activity;GO:0005244,voltage-gated ion channel activity;GO:0005245,voltage-gated calcium channel activity;GO:0005262,calcium channel activity;GO:0005891,voltage-gated calcium channel complex;GO:0006810,transport;GO:0006811,ion transport;GO:0006816,calcium ion transport;GO:0016020,membrane;GO:0016021,integral to membrane;GO:0034765,regulation of ion transmembrane transport;GO…
X-11863002	III	0	0	1	0	FBgn0263111	cac	na	GO:0005216,ion channel activity;GO:0005244,voltage-gated ion channel activity;GO:0005245,voltage-gated calcium channel activity;GO:0005262,calcium channel activity;GO:0005891,voltage-gated calcium channel complex;GO:0006810,transport;GO:0006811,ion transport;GO:0006816,calcium ion transport;GO:0016020,membrane;GO:0016021,integral to membrane;GO:0034765,regulation of ion transmembrane transport;GO…
X-11864589	III	0	0	0	1	FBgn0263111	cac	na	GO:0005216,ion channel activity;GO:0005244,voltage-gated ion channel activity;GO:0005245,voltage-gated calcium channel activity;GO:0005262,calcium channel activity;GO:0005891,voltage-gated calcium channel complex;GO:0006810,transport;GO:0006811,ion transport;GO:0006816,calcium ion transport;GO:0016020,membrane;GO:0016021,integral to membrane;GO:0034765,regulation of ion transmembrane transport;GO…
X-11865886	III	0	0	0	1	FBgn0263111	cac	na	GO:0005216,ion channel activity;GO:0005244,voltage-gated ion channel activity;GO:0005245,voltage-gated calcium channel activity;GO:0005262,calcium channel activity;GO:0005891,voltage-gated calcium channel complex;GO:0006810,transport;GO:0006811,ion transport;GO:0006816,calcium ion transport;GO:0016020,membrane;GO:0016021,integral to membrane;GO:0034765,regulation of ion transmembrane transport;GO…
X-11871571	III	1	0	0	0	FBgn0263111	cac	na	GO:0005216,ion channel activity;GO:0005244,voltage-gated ion channel activity;GO:0005245,voltage-gated calcium channel activity;GO:0005262,calcium channel activity;GO:0005891,voltage-gated calcium channel complex;GO:0006810,transport;GO:0006811,ion transport;GO:0006816,calcium ion transport;GO:0016020,membrane;GO:0016021,integral to membrane;GO:0034765,regulation of ion transmembrane transport;GO…
X-1385610	III	0	1	1	1	FBgn0053513	Nmdar2	glutamate [NMDA] receptor subunit epsilon-2	GO:0004872,receptor activity;GO:0004970,ionotropic glutamate receptor activity;GO:0005215,transporter activity;GO:0005216,ion channel activity;GO:0005234,extracellular-glutamate-gated ion channel activity;GO:0005886,plasma membrane;GO:0006810,transport;GO:0006811,ion transport;GO:0016020,membrane;GO:0016021,integral to membrane;GO:0030054,cell junction;GO:0030288,outer membrane-bounded periplasmi…
X-14166125	III	1	1	1	1	FBgn0002917	na	na	GO:0005216,ion channel activity;GO:0006810,transport;GO:0006811,ion transport;GO:0016020,membrane;GO:0016021,integral to membrane;GO:0055085,transmembrane transport;GO:0003676,nucleic acid binding;GO:0005622,intracellular;GO:0008270,zinc ion binding
X-14166129	III	1	1	1	1	FBgn0002917	na	na	GO:0005216,ion channel activity;GO:0006810,transport;GO:0006811,ion transport;GO:0016020,membrane;GO:0016021,integral to membrane;GO:0055085,transmembrane transport;GO:0003676,nucleic acid binding;GO:0005622,intracellular;GO:0008270,zinc ion binding
X-14685486	III	0	0	0	1	FBgn0003301	rut	adenylate cyclase 1	GO:0003676,nucleic acid binding;GO:0003964,RNA-directed DNA polymerase activity;GO:0004190,aspartic-type endopeptidase activity;GO:0004518,nuclease activity;GO:0004519,endonuclease activity;GO:0006508,proteolysis;GO:0008233,peptidase activity;GO:0008270,zinc ion binding;GO:0015074,DNA integration;GO:0016740,transferase activity;GO:0016779,nucleotidyltransferase activity;GO:0016787,hydrolase activ…
X-14687368	III	0	0	1	1	FBgn0003301	rut	adenylate cyclase 1	GO:0003676,nucleic acid binding;GO:0003964,RNA-directed DNA polymerase activity;GO:0004190,aspartic-type endopeptidase activity;GO:0004518,nuclease activity;GO:0004519,endonuclease activity;GO:0006508,proteolysis;GO:0008233,peptidase activity;GO:0008270,zinc ion binding;GO:0015074,DNA integration;GO:0016740,transferase activity;GO:0016779,nucleotidyltransferase activity;GO:0016787,hydrolase activ…
X-14694671	III	0	0	0	1	FBgn0003301	rut	adenylate cyclase 1	GO:0003676,nucleic acid binding;GO:0003964,RNA-directed DNA polymerase activity;GO:0004190,aspartic-type endopeptidase activity;GO:0004518,nuclease activity;GO:0004519,endonuclease activity;GO:0006508,proteolysis;GO:0008233,peptidase activity;GO:0008270,zinc ion binding;GO:0015074,DNA integration;GO:0016740,transferase activity;GO:0016779,nucleotidyltransferase activity;GO:0016787,hydrolase activ…
X-14890707	III	1	1	1	1	FBgn0000535	eag	potassium voltage-gated channel Eag-related subfamily H, invertebrate	GO:0000155,two-component sensor activity;GO:0000160,two-component signal transduction system (phosphorelay);GO:0005216,ion channel activity;GO:0005249,voltage-gated potassium channel activity;GO:0006355,regulation of transcription, DNA-dependent;GO:0006810,transport;GO:0006811,ion transport;GO:0006813,potassium ion transport;GO:0007165,signal transduction;GO:0016020,membrane;GO:0016021,integral t…
X-14894656	III	0	0	0	1	FBgn0000535	eag	potassium voltage-gated channel Eag-related subfamily H, invertebrate	GO:0000155,two-component sensor activity;GO:0000160,two-component signal transduction system (phosphorelay);GO:0005216,ion channel activity;GO:0005249,voltage-gated potassium channel activity;GO:0006355,regulation of transcription, DNA-dependent;GO:0006810,transport;GO:0006811,ion transport;GO:0006813,potassium ion transport;GO:0007165,signal transduction;GO:0016020,membrane;GO:0016021,integral t…
X-14898890	III	0	0	1	0	FBgn0000535	eag	potassium voltage-gated channel Eag-related subfamily H, invertebrate	GO:0000155,two-component sensor activity;GO:0000160,two-component signal transduction system (phosphorelay);GO:0005216,ion channel activity;GO:0005249,voltage-gated potassium channel activity;GO:0006355,regulation of transcription, DNA-dependent;GO:0006810,transport;GO:0006811,ion transport;GO:0006813,potassium ion transport;GO:0007165,signal transduction;GO:0016020,membrane;GO:0016021,integral t…
X-15286718	III	1	0	0	1	FBgn0263257	Cngl	na	GO:0005216,ion channel activity;GO:0006810,transport;GO:0006811,ion transport;GO:0016020,membrane;GO:0016021,integral to membrane;GO:0055085,transmembrane transport;GO:0003723,RNA binding;GO:0003964,RNA-directed DNA polymerase activity;GO:0006278,RNA-dependent DNA replication;GO:0004519,endonuclease activity;GO:0004692,cGMP-dependent protein kinase activity;GO:0016740,transferase activity;GO:0016…
X-15791327	III	1	1	1	1	FBgn0003392	shi	dynamin GTPase	GO:0000166,nucleotide binding;GO:0003924,GTPase activity;GO:0005525,GTP binding;GO:0005543,phospholipid binding;GO:0006184,GTP catabolic process;GO:0006897,endocytosis;GO:0006898,receptor-mediated endocytosis;GO:0007032,endosome organization;GO:0030117,membrane coat;GO:0042802,identical protein binding;GO:0005874,microtubule;GO:0031623,receptor internalization;GO:0033572,transferrin transport;GO:…
X-1675873	III	1	0	1	1	FBgn0026086	Adar	na	GO:0003723,RNA binding;GO:0003725,double-stranded RNA binding;GO:0004000,adenosine deaminase activity;GO:0005622,intracellular;GO:0006396,RNA processing;GO:0016787,hydrolase activity
X-16991039	III	0	0	0	1	FBgn0030816	CG16700	solute carrier family 36 (proton-coupled amino acid transporter)	GO:0016020,membrane;GO:0016021,integral to membrane
X-16991098	III	1	0	1	1	FBgn0030816	CG16700	solute carrier family 36 (proton-coupled amino acid transporter)	GO:0016020,membrane;GO:0016021,integral to membrane
X-17844090	III	1	1	1	1	FBgn0003380	Sh	na	GO:0005201,extracellular matrix structural constituent;GO:0005576,extracellular region;GO:0005578,proteinaceous extracellular matrix;GO:0005581,collagen;GO:0005604,basement membrane;GO:0008201,heparin binding;GO:0001525,angiogenesis;GO:0007155,cell adhesion;GO:0010811,positive regulation of cell-substrate adhesion;GO:0031012,extracellular matrix;GO:0048593,camera-type eye morphogenesis;GO:0050673…
X-18064144	III	1	1	1	1	FBgn0030897	Frq1	na	GO:0005245,voltage-gated calcium channel activity;GO:0005509,calcium ion binding;GO:0010975,regulation of neuron projection development;GO:0016020,membrane;GO:0005737,cytoplasm;GO:0005794,Golgi apparatus;GO:0005886,plasma membrane;GO:0014069,postsynaptic density;GO:0030054,cell junction;GO:0032580,Golgi cisterna membrane;GO:0045202,synapse;GO:0045211,postsynaptic membrane;GO:0048471,perinuclear r…
X-18064153	III	1	0	1	1	FBgn0030897	Frq1	na	GO:0005245,voltage-gated calcium channel activity;GO:0005509,calcium ion binding;GO:0010975,regulation of neuron projection development;GO:0016020,membrane;GO:0005737,cytoplasm;GO:0005794,Golgi apparatus;GO:0005886,plasma membrane;GO:0014069,postsynaptic density;GO:0030054,cell junction;GO:0032580,Golgi cisterna membrane;GO:0045202,synapse;GO:0045211,postsynaptic membrane;GO:0048471,perinuclear r…
X-18064159	III	1	1	1	1	FBgn0030897	Frq1	na	GO:0005245,voltage-gated calcium channel activity;GO:0005509,calcium ion binding;GO:0010975,regulation of neuron projection development;GO:0016020,membrane;GO:0005737,cytoplasm;GO:0005794,Golgi apparatus;GO:0005886,plasma membrane;GO:0014069,postsynaptic density;GO:0030054,cell junction;GO:0032580,Golgi cisterna membrane;GO:0045202,synapse;GO:0045211,postsynaptic membrane;GO:0048471,perinuclear r…
X-18095462	III	1	1	1	1	FBgn0083228	Frq2	na	GO:0005245,voltage-gated calcium channel activity;GO:0005509,calcium ion binding;GO:0010975,regulation of neuron projection development;GO:0016020,membrane;GO:0005737,cytoplasm;GO:0005794,Golgi apparatus;GO:0005886,plasma membrane;GO:0014069,postsynaptic density;GO:0030054,cell junction;GO:0032580,Golgi cisterna membrane;GO:0045202,synapse;GO:0045211,postsynaptic membrane;GO:0048471,perinuclear r…
X-19178377	III	1	1	1	1	FBgn0031011	CG8034	na	GO:0016021,integral to membrane;GO:0055085,transmembrane transport
X-19236040	III	0	0	1	1	FBgn0086778	nAChRalpha7	nicotinic acetylcholine receptor, invertebrate	GO:0004889,acetylcholine-activated cation-selective channel activity;GO:0005216,ion channel activity;GO:0005230,extracellular ligand-gated ion channel activity;GO:0005886,plasma membrane;GO:0006810,transport;GO:0006811,ion transport;GO:0016020,membrane;GO:0016021,integral to membrane;GO:0030054,cell junction;GO:0045202,synapse;GO:0045211,postsynaptic membrane
X-19402480	III	1	1	1	1	FBgn0027621	Pfrx	6-phosphofructo-2-kinase / fructose-2,6-bisphosphatase [EC:2.7.1.105 3.1.3.46]	GO:0000166,nucleotide binding;GO:0003824,catalytic activity;GO:0003873,6-phosphofructo-2-kinase activity;GO:0004331,fructose-2,6-bisphosphate 2-phosphatase activity;GO:0005524,ATP binding;GO:0006000,fructose metabolic process;GO:0006003,fructose 2,6-bisphosphate metabolic process;GO:0008152,metabolic process;GO:0016301,kinase activity;GO:0016310,phosphorylation;GO:0016740,transferase activity;GO:…
X-2111839	III	1	1	1	1	FBgn0004397	Vinc	vinculin	GO:0003779,actin binding;GO:0005198,structural molecule activity;GO:0005737,cytoplasm;GO:0005856,cytoskeleton;GO:0005886,plasma membrane;GO:0005912,adherens junction;GO:0007155,cell adhesion;GO:0015629,actin cytoskeleton;GO:0016020,membrane;GO:0030054,cell junction;GO:0002009,morphogenesis of an epithelium;GO:0002162,dystroglycan binding;GO:0005911,cell-cell junction;GO:0005913,cell-cell adherens…
X-22384545	III	1	1	1	1	FBgn0016975	stnB	na	GO:0006886,intracellular protein transport;GO:0006897,endocytosis;GO:0016192,vesicle-mediated transport;GO:0030131,clathrin adaptor complex;GO:0003676,nucleic acid binding;GO:0008270,zinc ion binding;GO:0003964,RNA-directed DNA polymerase activity;GO:0006508,proteolysis;GO:0008233,peptidase activity;GO:0015074,DNA integration;GO:0003723,RNA binding;GO:0006278,RNA-dependent DNA replication;GO:0004…
X-2275082	III	0	0	1	1	FBgn0264598	PsGEF	na	GO:0003735,structural constituent of ribosome;GO:0005840,ribosome;GO:0006412,translation;GO:0030529,ribonucleoprotein complex;GO:0005089,Rho guanyl-nucleotide exchange factor activity;GO:0005543,phospholipid binding;GO:0005622,intracellular;GO:0035023,regulation of Rho protein signal transduction
X-2522899	III	0	0	1	1	FBgn0261922	PI4KIIIalpha	phosphatidylinositol 4-kinase	GO:0016301,kinase activity;GO:0016310,phosphorylation;GO:0016740,transferase activity;GO:0016772,transferase activity, transferring phosphorus-containing groups;GO:0016773,phosphotransferase activity, alcohol group as acceptor;GO:0046854,phosphatidylinositol phosphorylation;GO:0048015,phosphatidylinositol-mediated signaling;GO:0004430,1-phosphatidylinositol 4-kinase activity
X-4427364	III	0	0	1	1	FBgn0029708	CG3556	na	GO:0015889,cobalamin transport;GO:0031419,cobalamin binding
X-5290552	III	1	1	1	0	FBgn0029761	SK	potassium intermediate/small conductance calcium-activated channel subfamily N, invertebrate	GO:0005516,calmodulin binding;GO:0006813,potassium ion transport;GO:0015269,calcium-activated potassium channel activity;GO:0016021,integral to membrane;GO:0016286,small conductance calcium-activated potassium channel activity;GO:0005216,ion channel activity;GO:0005737,cytoplasm;GO:0005886,plasma membrane
X-5524147	III	1	1	1	1	FBgn0259994	CG42492	na	na
X-5524267	III	1	1	1	1	FBgn0259994	CG42492	na	na
X-5524375	III	0	1	1	1	FBgn0259994	CG42492	na	na
X-5525059	III	1	0	1	1	FBgn0259994	CG42492	na	na
X-5525068	III	1	1	1	1	FBgn0259994	CG42492	na	na
X-5525081	III	1	1	1	1	FBgn0259994	CG42492	na	na
X-6001644	III	0	1	1	1	FBgn0264386	Ca-alpha1T	voltage-dependent calcium channel alpha 1, invertebrate	GO:0003723,RNA binding;GO:0003964,RNA-directed DNA polymerase activity;GO:0003968,RNA-directed RNA polymerase activity;GO:0005739,mitochondrion;GO:0006278,RNA-dependent DNA replication;GO:0016740,transferase activity;GO:0016779,nucleotidyltransferase activity;GO:0003676,nucleic acid binding;GO:0015074,DNA integration;GO:0005216,ion channel activity;GO:0005244,voltage-gated ion channel activity;GO…
X-6001653	III	1	1	1	1	FBgn0264386	Ca-alpha1T	voltage-dependent calcium channel alpha 1, invertebrate	GO:0003723,RNA binding;GO:0003964,RNA-directed DNA polymerase activity;GO:0003968,RNA-directed RNA polymerase activity;GO:0005739,mitochondrion;GO:0006278,RNA-dependent DNA replication;GO:0016740,transferase activity;GO:0016779,nucleotidyltransferase activity;GO:0003676,nucleic acid binding;GO:0015074,DNA integration;GO:0005216,ion channel activity;GO:0005244,voltage-gated ion channel activity;GO…
X-6001749	III	1	1	1	1	FBgn0264386	Ca-alpha1T	voltage-dependent calcium channel alpha 1, invertebrate	GO:0003723,RNA binding;GO:0003964,RNA-directed DNA polymerase activity;GO:0003968,RNA-directed RNA polymerase activity;GO:0005739,mitochondrion;GO:0006278,RNA-dependent DNA replication;GO:0016740,transferase activity;GO:0016779,nucleotidyltransferase activity;GO:0003676,nucleic acid binding;GO:0015074,DNA integration;GO:0005216,ion channel activity;GO:0005244,voltage-gated ion channel activity;GO…
X-6001957	III	0	1	0	0	FBgn0264386	Ca-alpha1T	voltage-dependent calcium channel alpha 1, invertebrate	GO:0003723,RNA binding;GO:0003964,RNA-directed DNA polymerase activity;GO:0003968,RNA-directed RNA polymerase activity;GO:0005739,mitochondrion;GO:0006278,RNA-dependent DNA replication;GO:0016740,transferase activity;GO:0016779,nucleotidyltransferase activity;GO:0003676,nucleic acid binding;GO:0015074,DNA integration;GO:0005216,ion channel activity;GO:0005244,voltage-gated ion channel activity;GO…
X-6002484	III	0	0	1	1	FBgn0264386	Ca-alpha1T	voltage-dependent calcium channel alpha 1, invertebrate	GO:0003723,RNA binding;GO:0003964,RNA-directed DNA polymerase activity;GO:0003968,RNA-directed RNA polymerase activity;GO:0005739,mitochondrion;GO:0006278,RNA-dependent DNA replication;GO:0016740,transferase activity;GO:0016779,nucleotidyltransferase activity;GO:0003676,nucleic acid binding;GO:0015074,DNA integration;GO:0005216,ion channel activity;GO:0005244,voltage-gated ion channel activity;GO…
X-6002586	III	1	1	1	1	FBgn0264386	Ca-alpha1T	voltage-dependent calcium channel alpha 1, invertebrate	GO:0003723,RNA binding;GO:0003964,RNA-directed DNA polymerase activity;GO:0003968,RNA-directed RNA polymerase activity;GO:0005739,mitochondrion;GO:0006278,RNA-dependent DNA replication;GO:0016740,transferase activity;GO:0016779,nucleotidyltransferase activity;GO:0003676,nucleic acid binding;GO:0015074,DNA integration;GO:0005216,ion channel activity;GO:0005244,voltage-gated ion channel activity;GO…
X-6002745	III	1	1	1	1	FBgn0264386	Ca-alpha1T	voltage-dependent calcium channel alpha 1, invertebrate	GO:0003723,RNA binding;GO:0003964,RNA-directed DNA polymerase activity;GO:0003968,RNA-directed RNA polymerase activity;GO:0005739,mitochondrion;GO:0006278,RNA-dependent DNA replication;GO:0016740,transferase activity;GO:0016779,nucleotidyltransferase activity;GO:0003676,nucleic acid binding;GO:0015074,DNA integration;GO:0005216,ion channel activity;GO:0005244,voltage-gated ion channel activity;GO…
X-6002799	III	0	0	1	1	FBgn0264386	Ca-alpha1T	voltage-dependent calcium channel alpha 1, invertebrate	GO:0003723,RNA binding;GO:0003964,RNA-directed DNA polymerase activity;GO:0003968,RNA-directed RNA polymerase activity;GO:0005739,mitochondrion;GO:0006278,RNA-dependent DNA replication;GO:0016740,transferase activity;GO:0016779,nucleotidyltransferase activity;GO:0003676,nucleic acid binding;GO:0015074,DNA integration;GO:0005216,ion channel activity;GO:0005244,voltage-gated ion channel activity;GO…
X-6009458	III	0	0	0	1	FBgn0264386	Ca-alpha1T	voltage-dependent calcium channel alpha 1, invertebrate	GO:0003723,RNA binding;GO:0003964,RNA-directed DNA polymerase activity;GO:0003968,RNA-directed RNA polymerase activity;GO:0005739,mitochondrion;GO:0006278,RNA-dependent DNA replication;GO:0016740,transferase activity;GO:0016779,nucleotidyltransferase activity;GO:0003676,nucleic acid binding;GO:0015074,DNA integration;GO:0005216,ion channel activity;GO:0005244,voltage-gated ion channel activity;GO…
X-9171062	III	0	0	1	1	FBgn0040236	c11.1	na	na
X-9572433	III	1	1	1	1	FBgn0261617	nej	E1A/CREB-binding protein	GO:0003712,transcription cofactor activity;GO:0003713,transcription coactivator activity;GO:0004402,histone acetyltransferase activity;GO:0005634,nucleus;GO:0006355,regulation of transcription, DNA-dependent;GO:0008270,zinc ion binding;GO:0016573,histone acetylation;GO:0016740,transferase activity
X-9648523	III	1	1	1	1	FBgn0020378	Sp1	na	GO:0003676,nucleic acid binding;GO:0003677,DNA binding;GO:0005622,intracellular;GO:0005634,nucleus;GO:0006351,transcription, DNA-dependent;GO:0006355,regulation of transcription, DNA-dependent;GO:0008270,zinc ion binding;GO:0046872,metal ion binding;GO:0009953,dorsal/ventral pattern formation;GO:0009954,proximal/distal pattern formation;GO:0030326,embryonic limb morphogenesis;GO:0000979,RNA polym…
2L-10216865	II	1	0	0	1	FBgn0024320	Npc1a	Niemann-Pick C1 protein	GO:0008158,hedgehog receptor activity;GO:0016020,membrane;GO:0016021,integral to membrane;GO:0030301,cholesterol transport;GO:0005635,nuclear envelope;GO:0005764,lysosome;GO:0005768,endosome;GO:0005783,endoplasmic reticulum;GO:0005794,Golgi apparatus;GO:0005886,plasma membrane;GO:0005887,integral to plasma membrane;GO:0006897,endocytosis;GO:0006914,autophagy;GO:0007628,adult walking behavior;GO:0…
2L-10303310	II	0	1	1	0	FBgn0005322	nmd	na	GO:0000166,nucleotide binding;GO:0005524,ATP binding;GO:0017111,nucleoside-triphosphatase activity;GO:0016787,hydrolase activity;GO:0000502,proteasome complex;GO:0008568,microtubule-severing ATPase activity;GO:0002092,positive regulation of receptor internalization;GO:0005739,mitochondrion;GO:0005778,peroxisomal membrane;GO:0006200,ATP catabolic process;GO:0007612,learning;GO:0007613,memory;GO:00…
2L-10311991	II	1	1	0	0	FBgn0032215	CG5385	na	na
2L-12724493	II	0	0	1	1	FBgn0032456	MRP	na	GO:0003723,RNA binding;GO:0003964,RNA-directed DNA polymerase activity;GO:0006278,RNA-dependent DNA replication;GO:0016740,transferase activity;GO:0016779,nucleotidyltransferase activity;GO:0000166,nucleotide binding;GO:0005524,ATP binding;GO:0006200,ATP catabolic process;GO:0006810,transport;GO:0016021,integral to membrane;GO:0016887,ATPase activity;GO:0017111,nucleoside-triphosphatase activity;…
2L-13272811	II	1	0	0	0	FBgn0264894	CG44085	na	na
2L-13485127	II	1	1	1	0	FBgn0263354	CG42784	na	GO:0000166,nucleotide binding;GO:0005524,ATP binding;GO:0005737,cytoplasm;GO:0005739,mitochondrion;GO:0005759,mitochondrial matrix;GO:0006457,protein folding;GO:0042026,protein refolding;GO:0044267,cellular protein metabolic process;GO:0006950,response to stress;GO:0034605,cellular response to heat;GO:0005507,copper ion binding;GO:0005829,cytosol;GO:0005886,plasma membrane;GO:0009408,response to …
2L-13485151	II	1	1	0	0	FBgn0263354	CG42784	na	GO:0000166,nucleotide binding;GO:0005524,ATP binding;GO:0005737,cytoplasm;GO:0005739,mitochondrion;GO:0005759,mitochondrial matrix;GO:0006457,protein folding;GO:0042026,protein refolding;GO:0044267,cellular protein metabolic process;GO:0006950,response to stress;GO:0034605,cellular response to heat;GO:0005507,copper ion binding;GO:0005829,cytosol;GO:0005886,plasma membrane;GO:0009408,response to …
2L-13485154	II	1	0	0	0	FBgn0263354	CG42784	na	GO:0000166,nucleotide binding;GO:0005524,ATP binding;GO:0005737,cytoplasm;GO:0005739,mitochondrion;GO:0005759,mitochondrial matrix;GO:0006457,protein folding;GO:0042026,protein refolding;GO:0044267,cellular protein metabolic process;GO:0006950,response to stress;GO:0034605,cellular response to heat;GO:0005507,copper ion binding;GO:0005829,cytosol;GO:0005886,plasma membrane;GO:0009408,response to …
2L-14737412	II	1	1	1	0	FBgn0028537	CG31775	na	na
2L-16746262	II	1	0	1	0	FBgn0032600	CG17912	na	GO:0003677,DNA binding;GO:0005622,intracellular;GO:0008270,zinc ion binding
2L-17371342	II	1	1	1	1	FBgn0032633	Lrch	na	GO:0000164,protein phosphatase type 1 complex;GO:0005634,nucleus;GO:0005737,cytoplasm;GO:0019903,protein phosphatase binding;GO:0046579,positive regulation of Ras protein signal transduction;GO:0000151,ubiquitin ligase complex;GO:0004842,ubiquitin-protein ligase activity;GO:0016567,protein ubiquitination
2L-17483251	II	1	0	0	0	FBgn0032643	CG6453	protein kinase C substrate 80K-H	GO:0005509,calcium ion binding;GO:0016301,kinase activity;GO:0016310,phosphorylation
2L-18182220	II	0	1	1	1	FBgn0032673	CG7180	na	GO:0004721,phosphoprotein phosphatase activity;GO:0004725,protein tyrosine phosphatase activity;GO:0006470,protein dephosphorylation;GO:0016311,dephosphorylation;GO:0016787,hydrolase activity;GO:0016791,phosphatase activity;GO:0035335,peptidyl-tyrosine dephosphorylation;GO:0019048,virus-host interaction;GO:0030683,evasion by virus of host immune response;GO:0039503,suppression by virus of host in…
2L-2742815	II	1	0	0	0	FBgn0031450	Hrs	hepatocyte growth factor-regulated tyrosine kinase substrate	GO:0005622,intracellular;GO:0006886,intracellular protein transport;GO:0046872,metal ion binding;GO:0016301,kinase activity;GO:0016310,phosphorylation
2L-3503636	II	0	0	1	1	FBgn0014396	tim	timeless	GO:0005634,nucleus;GO:0005737,cytoplasm;GO:0048471,perinuclear region of cytoplasm;GO:0048511,rhythmic process
2L-4307932	II	1	0	1	1	FBgn0010473	tutl	na	na
2L-4881520	II	0	0	0	1	FBgn0000286	Cf2	chorion factor 2	GO:0003676,nucleic acid binding;GO:0003677,DNA binding;GO:0005622,intracellular;GO:0005634,nucleus;GO:0006351,transcription, DNA-dependent;GO:0006355,regulation of transcription, DNA-dependent;GO:0008270,zinc ion binding;GO:0046872,metal ion binding;GO:0005730,nucleolus;GO:0005886,plasma membrane;GO:0003723,RNA binding;GO:0005737,cytoplasm;GO:0003700,sequence-specific DNA binding transcription fa…
2L-4902205	II	1	0	1	1	FBgn0031645	CG3036	MFS transporter, ACS family, solute carrier family 17 (sodium-dependent inorganic phosphate cotransporter), other	GO:0016021,integral to membrane;GO:0055085,transmembrane transport
2L-4968572	II	1	1	1	1	FBgn0262467	Scox	na	GO:0046872,metal ion binding;GO:0005507,copper ion binding;GO:0005743,mitochondrial inner membrane;GO:0006825,copper ion transport;GO:0006878,cellular copper ion homeostasis;GO:0008535,respiratory chain complex IV assembly;GO:0016787,hydrolase activity;GO:0006457,protein folding;GO:0016272,prefoldin complex;GO:0051082,unfolded protein binding;GO:0005739,mitochondrion;GO:0005581,collagen;GO:000170…
2L-4986891	II	0	1	1	1	FBgn0083962	CG34126	na	na
2L-5132837	II	0	0	1	1	FBgn0261836	Msp-300	na	GO:0003674,molecular_function;GO:0005886,plasma membrane;GO:0016020,membrane;GO:0016021,integral to membrane;GO:0016337,cell-cell adhesion;GO:0005737,cytoplasm;GO:0000166,nucleotide binding;GO:0003774,motor activity;GO:0003779,actin binding;GO:0005516,calmodulin binding;GO:0005524,ATP binding;GO:0016459,myosin complex;GO:0030016,myofibril;GO:0032982,myosin filament;GO:0005783,endoplasmic reticulu…
2L-5164694	II	0	0	0	1	FBgn0261836	Msp-300	na	GO:0003674,molecular_function;GO:0005886,plasma membrane;GO:0016020,membrane;GO:0016021,integral to membrane;GO:0016337,cell-cell adhesion;GO:0005737,cytoplasm;GO:0000166,nucleotide binding;GO:0003774,motor activity;GO:0003779,actin binding;GO:0005516,calmodulin binding;GO:0005524,ATP binding;GO:0016459,myosin complex;GO:0030016,myofibril;GO:0032982,myosin filament;GO:0005783,endoplasmic reticulu…
2L-5164718	II	0	0	0	1	FBgn0261836	Msp-300	na	GO:0003674,molecular_function;GO:0005886,plasma membrane;GO:0016020,membrane;GO:0016021,integral to membrane;GO:0016337,cell-cell adhesion;GO:0005737,cytoplasm;GO:0000166,nucleotide binding;GO:0003774,motor activity;GO:0003779,actin binding;GO:0005516,calmodulin binding;GO:0005524,ATP binding;GO:0016459,myosin complex;GO:0030016,myofibril;GO:0032982,myosin filament;GO:0005783,endoplasmic reticulu…
2L-5167632	II	0	1	0	0	FBgn0261836	Msp-300	na	GO:0003674,molecular_function;GO:0005886,plasma membrane;GO:0016020,membrane;GO:0016021,integral to membrane;GO:0016337,cell-cell adhesion;GO:0005737,cytoplasm;GO:0000166,nucleotide binding;GO:0003774,motor activity;GO:0003779,actin binding;GO:0005516,calmodulin binding;GO:0005524,ATP binding;GO:0016459,myosin complex;GO:0030016,myofibril;GO:0032982,myosin filament;GO:0005783,endoplasmic reticulu…
2L-5171706	II	1	0	0	0	FBgn0261836	Msp-300	na	GO:0003674,molecular_function;GO:0005886,plasma membrane;GO:0016020,membrane;GO:0016021,integral to membrane;GO:0016337,cell-cell adhesion;GO:0005737,cytoplasm;GO:0000166,nucleotide binding;GO:0003774,motor activity;GO:0003779,actin binding;GO:0005516,calmodulin binding;GO:0005524,ATP binding;GO:0016459,myosin complex;GO:0030016,myofibril;GO:0032982,myosin filament;GO:0005783,endoplasmic reticulu…
2L-5181908	II	1	0	1	0	FBgn0261836	Msp-300	na	GO:0003674,molecular_function;GO:0005886,plasma membrane;GO:0016020,membrane;GO:0016021,integral to membrane;GO:0016337,cell-cell adhesion;GO:0005737,cytoplasm;GO:0000166,nucleotide binding;GO:0003774,motor activity;GO:0003779,actin binding;GO:0005516,calmodulin binding;GO:0005524,ATP binding;GO:0016459,myosin complex;GO:0030016,myofibril;GO:0032982,myosin filament;GO:0005783,endoplasmic reticulu…
2L-5185155	II	0	1	1	1	FBgn0261836	Msp-300	na	GO:0003674,molecular_function;GO:0005886,plasma membrane;GO:0016020,membrane;GO:0016021,integral to membrane;GO:0016337,cell-cell adhesion;GO:0005737,cytoplasm;GO:0000166,nucleotide binding;GO:0003774,motor activity;GO:0003779,actin binding;GO:0005516,calmodulin binding;GO:0005524,ATP binding;GO:0016459,myosin complex;GO:0030016,myofibril;GO:0032982,myosin filament;GO:0005783,endoplasmic reticulu…
2L-5364359	II	1	0	0	0	FBgn0016920	nompC	na	GO:0007165,signal transduction;GO:0005622,intracellular;GO:0016567,protein ubiquitination;GO:0035556,intracellular signal transduction;GO:0004129,cytochrome-c oxidase activity;GO:0005216,ion channel activity;GO:0005262,calcium channel activity;GO:0006810,transport;GO:0006811,ion transport;GO:0016020,membrane;GO:0016021,integral to membrane;GO:0055085,transmembrane transport;GO:0070588,calcium ion…
2L-5558592	II	1	0	0	0	FBgn0004620	GluRIIA	glutamate receptor, ionotropic, invertebrate	GO:0004872,receptor activity;GO:0004970,ionotropic glutamate receptor activity;GO:0005216,ion channel activity;GO:0005234,extracellular-glutamate-gated ion channel activity;GO:0005886,plasma membrane;GO:0006810,transport;GO:0006811,ion transport;GO:0016020,membrane;GO:0016021,integral to membrane;GO:0030054,cell junction;GO:0035235,ionotropic glutamate receptor signaling pathway;GO:0045202,synaps…
2L-6779407	II	1	1	1	1	FBgn0015776	nrv1	sodium/potassium-transporting ATPase subunit beta	GO:0005391,sodium:potassium-exchanging ATPase activity;GO:0006810,transport;GO:0006811,ion transport;GO:0006813,potassium ion transport;GO:0006814,sodium ion transport;GO:0016020,membrane;GO:0016021,integral to membrane;GO:0046034,ATP metabolic process;GO:0006754,ATP biosynthetic process;GO:0005886,plasma membrane;GO:0016323,basolateral plasma membrane;GO:0016787,hydrolase activity;GO:0005737,cyt…
2L-8353798	II	0	1	1	0	FBgn0051901	Mur29B	na	na
2L-8354278	II	1	0	0	0	FBgn0051901	Mur29B	na	na
2R-10395610	II	0	0	0	1	FBgn0261823	Asx	additional sex combs-like protein	na
2R-11151551	II	1	1	1	1	FBgn0265194	Trpm	NADH dehydrogenase (ubiquinone) flavoprotein 1 [EC:1.6.5.3 1.6.99.3]	GO:0003954,NADH dehydrogenase activity;GO:0005739,mitochondrion;GO:0005743,mitochondrial inner membrane;GO:0008137,NADH dehydrogenase (ubiquinone) activity;GO:0010181,FMN binding;GO:0016020,membrane;GO:0016491,oxidoreductase activity;GO:0016651,oxidoreductase activity, acting on NADH or NADPH;GO:0022900,electron transport chain;GO:0046872,metal ion binding;GO:0051287,NAD binding;GO:0051536,iron-s…
2R-11151556	II	0	1	1	1	FBgn0265194	Trpm	NADH dehydrogenase (ubiquinone) flavoprotein 1 [EC:1.6.5.3 1.6.99.3]	GO:0003954,NADH dehydrogenase activity;GO:0005739,mitochondrion;GO:0005743,mitochondrial inner membrane;GO:0008137,NADH dehydrogenase (ubiquinone) activity;GO:0010181,FMN binding;GO:0016020,membrane;GO:0016491,oxidoreductase activity;GO:0016651,oxidoreductase activity, acting on NADH or NADPH;GO:0022900,electron transport chain;GO:0046872,metal ion binding;GO:0051287,NAD binding;GO:0051536,iron-s…
2R-11151601	II	1	1	1	1	FBgn0265194	Trpm	NADH dehydrogenase (ubiquinone) flavoprotein 1 [EC:1.6.5.3 1.6.99.3]	GO:0003954,NADH dehydrogenase activity;GO:0005739,mitochondrion;GO:0005743,mitochondrial inner membrane;GO:0008137,NADH dehydrogenase (ubiquinone) activity;GO:0010181,FMN binding;GO:0016020,membrane;GO:0016491,oxidoreductase activity;GO:0016651,oxidoreductase activity, acting on NADH or NADPH;GO:0022900,electron transport chain;GO:0046872,metal ion binding;GO:0051287,NAD binding;GO:0051536,iron-s…
2R-11151722	II	0	0	0	1	FBgn0265194	Trpm	NADH dehydrogenase (ubiquinone) flavoprotein 1 [EC:1.6.5.3 1.6.99.3]	GO:0003954,NADH dehydrogenase activity;GO:0005739,mitochondrion;GO:0005743,mitochondrial inner membrane;GO:0008137,NADH dehydrogenase (ubiquinone) activity;GO:0010181,FMN binding;GO:0016020,membrane;GO:0016491,oxidoreductase activity;GO:0016651,oxidoreductase activity, acting on NADH or NADPH;GO:0022900,electron transport chain;GO:0046872,metal ion binding;GO:0051287,NAD binding;GO:0051536,iron-s…
2R-11152103	II	0	0	0	1	FBgn0265194	Trpm	NADH dehydrogenase (ubiquinone) flavoprotein 1 [EC:1.6.5.3 1.6.99.3]	GO:0003954,NADH dehydrogenase activity;GO:0005739,mitochondrion;GO:0005743,mitochondrial inner membrane;GO:0008137,NADH dehydrogenase (ubiquinone) activity;GO:0010181,FMN binding;GO:0016020,membrane;GO:0016491,oxidoreductase activity;GO:0016651,oxidoreductase activity, acting on NADH or NADPH;GO:0022900,electron transport chain;GO:0046872,metal ion binding;GO:0051287,NAD binding;GO:0051536,iron-s…
2R-11152248	II	0	0	1	1	FBgn0265194	Trpm	NADH dehydrogenase (ubiquinone) flavoprotein 1 [EC:1.6.5.3 1.6.99.3]	GO:0003954,NADH dehydrogenase activity;GO:0005739,mitochondrion;GO:0005743,mitochondrial inner membrane;GO:0008137,NADH dehydrogenase (ubiquinone) activity;GO:0010181,FMN binding;GO:0016020,membrane;GO:0016491,oxidoreductase activity;GO:0016651,oxidoreductase activity, acting on NADH or NADPH;GO:0022900,electron transport chain;GO:0046872,metal ion binding;GO:0051287,NAD binding;GO:0051536,iron-s…
2R-11623701	II	1	0	0	0	FBgn0050089	CG30089	na	na
2R-11652804	II	1	0	1	1	FBgn0265991	Zasp52	na	GO:0008270,zinc ion binding;GO:0046872,metal ion binding;GO:0001952,regulation of cell-matrix adhesion;GO:0015629,actin cytoskeleton;GO:0051371,muscle alpha-actinin binding
2R-13315727	II	1	0	0	0	FBgn0034215	Mtap	5'-methylthioadenosine phosphorylase	GO:0003824,catalytic activity;GO:0004645,phosphorylase activity;GO:0005634,nucleus;GO:0005737,cytoplasm;GO:0006166,purine ribonucleoside salvage;GO:0009116,nucleoside metabolic process;GO:0016740,transferase activity;GO:0016757,transferase activity, transferring glycosyl groups;GO:0016763,transferase activity, transferring pentosyl groups;GO:0017061,S-methyl-5-thioadenosine phosphorylase activity…
2R-13715307	II	1	0	0	0	FBgn0259211	grh	transcription factor CP2 and related proteins	na
2R-13986555	II	1	1	1	0	FBgn0034300	CG5098	na	GO:0008270,zinc ion binding
2R-14064122	II	1	0	0	0	FBgn0034313	CG5726	na	GO:0016070,RNA metabolic process
2R-14571035	II	0	0	0	1	FBgn0265626	CG44434	na	na
2R-16551189	II	1	0	1	1	FBgn0034542	Fem-1	Fem-1 homolog b	GO:0005634,nucleus;GO:0005737,cytoplasm;GO:0006915,apoptotic process;GO:0016567,protein ubiquitination;GO:2000001,regulation of DNA damage checkpoint;GO:0002070,epithelial cell maturation;GO:0004842,ubiquitin-protein ligase activity;GO:0005123,death receptor binding;GO:0042981,regulation of apoptotic process;GO:0051438,regulation of ubiquitin-protein ligase activity;GO:0060442,branching involved …
2R-16892787	II	1	0	0	0	FBgn0034570	CG10543	na	GO:0003676,nucleic acid binding;GO:0003677,DNA binding;GO:0005622,intracellular;GO:0005634,nucleus;GO:0006351,transcription, DNA-dependent;GO:0006355,regulation of transcription, DNA-dependent;GO:0008270,zinc ion binding;GO:0046872,metal ion binding;GO:0005730,nucleolus;GO:0005737,cytoplasm;GO:0003700,sequence-specific DNA binding transcription factor activity;GO:0007275,multicellular organismal …
2R-16893153	II	0	0	1	0	FBgn0034570	CG10543	na	GO:0003676,nucleic acid binding;GO:0003677,DNA binding;GO:0005622,intracellular;GO:0005634,nucleus;GO:0006351,transcription, DNA-dependent;GO:0006355,regulation of transcription, DNA-dependent;GO:0008270,zinc ion binding;GO:0046872,metal ion binding;GO:0005730,nucleolus;GO:0005737,cytoplasm;GO:0003700,sequence-specific DNA binding transcription factor activity;GO:0007275,multicellular organismal …
2R-17108911	II	1	0	0	0	FBgn0034606	ASPP	na	na
2R-17371360	II	1	0	1	0	FBgn0026369	Sara	MAD, mothers against decapentaplegic interacting protein	GO:0046872,metal ion binding
2R-17508580	II	1	1	1	1	FBgn0016641	PTP-ER	protein-tyrosine phosphatase	GO:0004721,phosphoprotein phosphatase activity;GO:0004725,protein tyrosine phosphatase activity;GO:0006470,protein dephosphorylation;GO:0016311,dephosphorylation;GO:0016787,hydrolase activity;GO:0016791,phosphatase activity;GO:0035335,peptidyl-tyrosine dephosphorylation
2R-18357459	II	0	1	0	0	FBgn0034731	CG10384	na	GO:0003723,RNA binding
2R-18451673	II	0	0	1	1	FBgn0260866	dnr1	na	GO:0003676,nucleic acid binding;GO:0008270,zinc ion binding;GO:0015074,DNA integration;GO:0003723,RNA binding;GO:0003964,RNA-directed DNA polymerase activity;GO:0004190,aspartic-type endopeptidase activity;GO:0006278,RNA-dependent DNA replication;GO:0006508,proteolysis;GO:0016787,hydrolase activity;GO:0003824,catalytic activity;GO:0008152,metabolic process;GO:0005856,cytoskeleton;GO:0046872,metal…
2R-19893625	II	0	0	0	1	FBgn0053519	Unc-89	na	GO:0004672,protein kinase activity;GO:0005089,Rho guanyl-nucleotide exchange factor activity;GO:0005524,ATP binding;GO:0005543,phospholipid binding;GO:0005622,intracellular;GO:0006468,protein phosphorylation;GO:0016772,transferase activity, transferring phosphorus-containing groups;GO:0035023,regulation of Rho protein signal transduction;GO:0005021,vascular endothelial growth factor-activated rec…
2R-20463299	II	0	0	1	0	FBgn0035028	Start1	na	GO:0006694,steroid biosynthetic process;GO:0015485,cholesterol binding;GO:0017127,cholesterol transporter activity;GO:0030301,cholesterol transport
2R-20773373	II	0	0	1	1	FBgn0085442	NKAIN	na	GO:0005886,plasma membrane;GO:0016020,membrane;GO:0016021,integral to membrane
2R-20792240	II	0	0	1	1	FBgn0085434	NaCP60E	na	GO:0001518,voltage-gated sodium channel complex;GO:0005216,ion channel activity;GO:0005244,voltage-gated ion channel activity;GO:0005248,voltage-gated sodium channel activity;GO:0005272,sodium channel activity;GO:0006810,transport;GO:0006811,ion transport;GO:0006814,sodium ion transport;GO:0016020,membrane;GO:0016021,integral to membrane;GO:0034765,regulation of ion transmembrane transport;GO:003…
2R-20797921	II	0	0	0	1	FBgn0085434	NaCP60E	na	GO:0001518,voltage-gated sodium channel complex;GO:0005216,ion channel activity;GO:0005244,voltage-gated ion channel activity;GO:0005248,voltage-gated sodium channel activity;GO:0005272,sodium channel activity;GO:0006810,transport;GO:0006811,ion transport;GO:0006814,sodium ion transport;GO:0016020,membrane;GO:0016021,integral to membrane;GO:0034765,regulation of ion transmembrane transport;GO:003…
2R-20798091	II	0	0	1	1	FBgn0085434	NaCP60E	na	GO:0001518,voltage-gated sodium channel complex;GO:0005216,ion channel activity;GO:0005244,voltage-gated ion channel activity;GO:0005248,voltage-gated sodium channel activity;GO:0005272,sodium channel activity;GO:0006810,transport;GO:0006811,ion transport;GO:0006814,sodium ion transport;GO:0016020,membrane;GO:0016021,integral to membrane;GO:0034765,regulation of ion transmembrane transport;GO:003…
2R-20798275	II	0	0	0	1	FBgn0085434	NaCP60E	na	GO:0001518,voltage-gated sodium channel complex;GO:0005216,ion channel activity;GO:0005244,voltage-gated ion channel activity;GO:0005248,voltage-gated sodium channel activity;GO:0005272,sodium channel activity;GO:0006810,transport;GO:0006811,ion transport;GO:0006814,sodium ion transport;GO:0016020,membrane;GO:0016021,integral to membrane;GO:0034765,regulation of ion transmembrane transport;GO:003…
2R-20798298	II	0	1	1	1	FBgn0085434	NaCP60E	na	GO:0001518,voltage-gated sodium channel complex;GO:0005216,ion channel activity;GO:0005244,voltage-gated ion channel activity;GO:0005248,voltage-gated sodium channel activity;GO:0005272,sodium channel activity;GO:0006810,transport;GO:0006811,ion transport;GO:0006814,sodium ion transport;GO:0016020,membrane;GO:0016021,integral to membrane;GO:0034765,regulation of ion transmembrane transport;GO:003…
2R-20798337	II	0	0	0	1	FBgn0085434	NaCP60E	na	GO:0001518,voltage-gated sodium channel complex;GO:0005216,ion channel activity;GO:0005244,voltage-gated ion channel activity;GO:0005248,voltage-gated sodium channel activity;GO:0005272,sodium channel activity;GO:0006810,transport;GO:0006811,ion transport;GO:0006814,sodium ion transport;GO:0016020,membrane;GO:0016021,integral to membrane;GO:0034765,regulation of ion transmembrane transport;GO:003…
2R-20798346	II	0	0	0	1	FBgn0085434	NaCP60E	na	GO:0001518,voltage-gated sodium channel complex;GO:0005216,ion channel activity;GO:0005244,voltage-gated ion channel activity;GO:0005248,voltage-gated sodium channel activity;GO:0005272,sodium channel activity;GO:0006810,transport;GO:0006811,ion transport;GO:0006814,sodium ion transport;GO:0016020,membrane;GO:0016021,integral to membrane;GO:0034765,regulation of ion transmembrane transport;GO:003…
2R-20798584	II	0	0	0	1	FBgn0085434	NaCP60E	na	GO:0001518,voltage-gated sodium channel complex;GO:0005216,ion channel activity;GO:0005244,voltage-gated ion channel activity;GO:0005248,voltage-gated sodium channel activity;GO:0005272,sodium channel activity;GO:0006810,transport;GO:0006811,ion transport;GO:0006814,sodium ion transport;GO:0016020,membrane;GO:0016021,integral to membrane;GO:0034765,regulation of ion transmembrane transport;GO:003…
2R-20798632	II	0	0	0	1	FBgn0085434	NaCP60E	na	GO:0001518,voltage-gated sodium channel complex;GO:0005216,ion channel activity;GO:0005244,voltage-gated ion channel activity;GO:0005248,voltage-gated sodium channel activity;GO:0005272,sodium channel activity;GO:0006810,transport;GO:0006811,ion transport;GO:0006814,sodium ion transport;GO:0016020,membrane;GO:0016021,integral to membrane;GO:0034765,regulation of ion transmembrane transport;GO:003…
2R-20799527	II	0	0	1	1	FBgn0085434	NaCP60E	na	GO:0001518,voltage-gated sodium channel complex;GO:0005216,ion channel activity;GO:0005244,voltage-gated ion channel activity;GO:0005248,voltage-gated sodium channel activity;GO:0005272,sodium channel activity;GO:0006810,transport;GO:0006811,ion transport;GO:0006814,sodium ion transport;GO:0016020,membrane;GO:0016021,integral to membrane;GO:0034765,regulation of ion transmembrane transport;GO:003…
2R-20802225	II	1	0	0	1	FBgn0085434	NaCP60E	na	GO:0001518,voltage-gated sodium channel complex;GO:0005216,ion channel activity;GO:0005244,voltage-gated ion channel activity;GO:0005248,voltage-gated sodium channel activity;GO:0005272,sodium channel activity;GO:0006810,transport;GO:0006811,ion transport;GO:0006814,sodium ion transport;GO:0016020,membrane;GO:0016021,integral to membrane;GO:0034765,regulation of ion transmembrane transport;GO:003…
2R-20802317	II	0	0	0	1	FBgn0085434	NaCP60E	na	GO:0001518,voltage-gated sodium channel complex;GO:0005216,ion channel activity;GO:0005244,voltage-gated ion channel activity;GO:0005248,voltage-gated sodium channel activity;GO:0005272,sodium channel activity;GO:0006810,transport;GO:0006811,ion transport;GO:0006814,sodium ion transport;GO:0016020,membrane;GO:0016021,integral to membrane;GO:0034765,regulation of ion transmembrane transport;GO:003…
2R-20802381	II	0	1	1	1	FBgn0085434	NaCP60E	na	GO:0001518,voltage-gated sodium channel complex;GO:0005216,ion channel activity;GO:0005244,voltage-gated ion channel activity;GO:0005248,voltage-gated sodium channel activity;GO:0005272,sodium channel activity;GO:0006810,transport;GO:0006811,ion transport;GO:0006814,sodium ion transport;GO:0016020,membrane;GO:0016021,integral to membrane;GO:0034765,regulation of ion transmembrane transport;GO:003…
2R-20802387	II	0	1	0	1	FBgn0085434	NaCP60E	na	GO:0001518,voltage-gated sodium channel complex;GO:0005216,ion channel activity;GO:0005244,voltage-gated ion channel activity;GO:0005248,voltage-gated sodium channel activity;GO:0005272,sodium channel activity;GO:0006810,transport;GO:0006811,ion transport;GO:0006814,sodium ion transport;GO:0016020,membrane;GO:0016021,integral to membrane;GO:0034765,regulation of ion transmembrane transport;GO:003…
2R-21063616	II	0	0	0	1	FBgn0004181	Peb	na	na
2R-21063631	II	0	0	1	1	FBgn0004181	Peb	na	na
2R-3572668	II	1	0	0	0	FBgn0033212	CG1399	na	na
2R-4497948	II	1	0	0	0	FBgn0033310	rgr	na	GO:0003676,nucleic acid binding;GO:0003677,DNA binding;GO:0005622,intracellular;GO:0005634,nucleus;GO:0006351,transcription, DNA-dependent;GO:0006355,regulation of transcription, DNA-dependent;GO:0008270,zinc ion binding;GO:0046872,metal ion binding;GO:0003700,sequence-specific DNA binding transcription factor activity;GO:0007275,multicellular organismal development;GO:0007283,spermatogenesis;GO:…
2R-4771211	II	1	1	1	1	FBgn0011286	RyR	ryanodine receptor 2	GO:0005216,ion channel activity;GO:0005219,ryanodine-sensitive calcium-release channel activity;GO:0005262,calcium channel activity;GO:0005509,calcium ion binding;GO:0006810,transport;GO:0006811,ion transport;GO:0006874,cellular calcium ion homeostasis;GO:0016020,membrane;GO:0016021,integral to membrane;GO:0055085,transmembrane transport;GO:0070588,calcium ion transmembrane transport;GO:0001666,r…
2R-5421664	II	1	1	1	1	FBgn0259246	brp	na	GO:0046983,protein dimerization activity;GO:0000166,nucleotide binding;GO:0003777,microtubule motor activity;GO:0005524,ATP binding;GO:0005874,microtubule;GO:0007018,microtubule-based movement;GO:0008168,methyltransferase activity;GO:0016740,transferase activity;GO:0032259,methylation
2R-5422288	II	1	1	0	1	FBgn0259246	brp	na	GO:0046983,protein dimerization activity;GO:0000166,nucleotide binding;GO:0003777,microtubule motor activity;GO:0005524,ATP binding;GO:0005874,microtubule;GO:0007018,microtubule-based movement;GO:0008168,methyltransferase activity;GO:0016740,transferase activity;GO:0032259,methylation
2R-5422352	II	0	0	1	1	FBgn0259246	brp	na	GO:0046983,protein dimerization activity;GO:0000166,nucleotide binding;GO:0003777,microtubule motor activity;GO:0005524,ATP binding;GO:0005874,microtubule;GO:0007018,microtubule-based movement;GO:0008168,methyltransferase activity;GO:0016740,transferase activity;GO:0032259,methylation
2R-5993864	II	1	0	0	1	FBgn0004907	14-3-3zeta	14-3-3 protein beta/theta/zeta	GO:0005737,cytoplasm;GO:0019904,protein domain specific binding;GO:0005634,nucleus;GO:0005813,centrosome;GO:0006605,protein targeting;GO:0019899,enzyme binding;GO:0035308,negative regulation of protein dephosphorylation;GO:0042470,melanosome;GO:0042826,histone deacetylase binding;GO:0043085,positive regulation of catalytic activity;GO:0048471,perinuclear region of cytoplasm;GO:0050815,phosphoseri…
2R-6306569	II	1	0	1	1	FBgn0033518	Prx2540-2	peroxidase	GO:0003824,catalytic activity;GO:0004601,peroxidase activity;GO:0004602,glutathione peroxidase activity;GO:0005737,cytoplasm;GO:0005764,lysosome;GO:0006629,lipid metabolic process;GO:0008152,metabolic process;GO:0016023,cytoplasmic membrane-bounded vesicle;GO:0016042,lipid catabolic process;GO:0016209,antioxidant activity;GO:0016491,oxidoreductase activity;GO:0016787,hydrolase activity;GO:0031410…
2R-6727563	II	0	0	1	1	FBgn0050015	CG30015	na	na
2R-7170894	II	1	1	0	1	FBgn0033607	CG9062	WD repeat-containing protein 48	GO:0005634,nucleus;GO:0005737,cytoplasm;GO:0005764,lysosome;GO:0016579,protein deubiquitination;GO:0043231,intracellular membrane-bounded organelle;GO:0005815,microtubule organizing center;GO:0005819,spindle;GO:0005856,cytoskeleton;GO:0005874,microtubule;GO:0006629,lipid metabolic process;GO:0006810,transport;GO:0007049,cell cycle;GO:0007067,mitosis;GO:0007275,multicellular organismal development…
2R-8190676	II	0	0	1	0	FBgn0061197	SIP2	na	GO:0005882,intermediate filament;GO:0045095,keratin filament
2R-9066039	II	1	0	0	0	FBgn0033802	CG17724	na	GO:0003676,nucleic acid binding;GO:0005622,intracellular;GO:0008270,zinc ion binding
2R-9070639	II	1	0	0	0	FBgn0028991	seq	na	GO:0003676,nucleic acid binding;GO:0005622,intracellular;GO:0008270,zinc ion binding
2R-9117227	II	0	1	0	0	FBgn0033812	Pex13	peroxin-13	GO:0005777,peroxisome;GO:0016021,integral to membrane;GO:0016560,protein import into peroxisome matrix, docking
2R-9286180	II	0	0	1	1	FBgn0033834	CG4744	na	GO:0003824,catalytic activity;GO:0008152,metabolic process;GO:0008484,sulfuric ester hydrolase activity
2R-9772187	II	0	1	0	1	FBgn0013733	shot	na	GO:0000166,nucleotide binding;GO:0003774,motor activity;GO:0003779,actin binding;GO:0005524,ATP binding;GO:0005737,cytoplasm;GO:0016459,myosin complex;GO:0030016,myofibril;GO:0032982,myosin filament;GO:0005576,extracellular region;GO:0004518,nuclease activity;GO:0006281,DNA repair;GO:0006974,response to DNA damage stimulus;GO:0008270,zinc ion binding;GO:0016787,hydrolase activity;GO:0017111,nucle…
3L-1026639	II	0	0	0	1	FBgn0024277	trio	triple functional domain protein	GO:0005089,Rho guanyl-nucleotide exchange factor activity;GO:0005543,phospholipid binding;GO:0005622,intracellular;GO:0035023,regulation of Rho protein signal transduction;GO:0005085,guanyl-nucleotide exchange factor activity;GO:0035556,intracellular signal transduction;GO:0004725,protein tyrosine phosphatase activity;GO:0016740,transferase activity;GO:0016787,hydrolase activity;GO:0035335,peptid…
3L-1027109	II	1	0	1	1	FBgn0024277	trio	triple functional domain protein	GO:0005089,Rho guanyl-nucleotide exchange factor activity;GO:0005543,phospholipid binding;GO:0005622,intracellular;GO:0035023,regulation of Rho protein signal transduction;GO:0005085,guanyl-nucleotide exchange factor activity;GO:0035556,intracellular signal transduction;GO:0004725,protein tyrosine phosphatase activity;GO:0016740,transferase activity;GO:0016787,hydrolase activity;GO:0035335,peptid…
3L-11168876	II	0	0	1	0	FBgn0036143	CG14142	na	na
3L-11761954	II	0	0	0	1	FBgn0036203	Muc68D	na	GO:0005576,extracellular region;GO:0006030,chitin metabolic process;GO:0008061,chitin binding;GO:0003712,transcription cofactor activity;GO:0005102,receptor binding;GO:0005634,nucleus;GO:0006357,regulation of transcription from RNA polymerase II promoter
3L-12587369	II	1	0	0	0	FBgn0015904	ara	na	GO:0003677,DNA binding;GO:0003700,sequence-specific DNA binding transcription factor activity;GO:0005634,nucleus;GO:0006355,regulation of transcription, DNA-dependent;GO:0043565,sequence-specific DNA binding;GO:0002027,regulation of heart rate;GO:0010468,regulation of gene expression;GO:0042551,neuron maturation;GO:0048468,cell development;GO:0060040,retinal bipolar neuron differentiation
3L-14009196	II	1	1	1	0	FBgn0036398	upSET	na	GO:0008270,zinc ion binding;GO:0046872,metal ion binding
3L-14787697	II	1	0	1	1	FBgn0036451	CG9425	na	GO:0000166,nucleotide binding;GO:0003676,nucleic acid binding;GO:0005524,ATP binding;GO:0005622,intracellular;GO:0008270,zinc ion binding;GO:0017111,nucleoside-triphosphatase activity;GO:0016787,hydrolase activity;GO:0004386,helicase activity;GO:0009616,virus induced gene silencing
3L-14791395	II	1	0	1	1	FBgn0036451	CG9425	na	GO:0000166,nucleotide binding;GO:0003676,nucleic acid binding;GO:0005524,ATP binding;GO:0005622,intracellular;GO:0008270,zinc ion binding;GO:0017111,nucleoside-triphosphatase activity;GO:0016787,hydrolase activity;GO:0004386,helicase activity;GO:0009616,virus induced gene silencing
3L-16570681	II	1	0	1	0	FBgn0036640	nxf2	na	GO:0005634,nucleus;GO:0051028,mRNA transport
3L-18658856	II	1	0	0	0	FBgn0036801	MYPT-75D	na	GO:0004622,lysophospholipase activity;GO:0016787,hydrolase activity;GO:0005886,plasma membrane
3L-18659127	II	1	0	0	0	FBgn0036801	MYPT-75D	na	GO:0004622,lysophospholipase activity;GO:0016787,hydrolase activity;GO:0005886,plasma membrane
3L-18659137	II	1	0	0	1	FBgn0036801	MYPT-75D	na	GO:0004622,lysophospholipase activity;GO:0016787,hydrolase activity;GO:0005886,plasma membrane
3L-18662275	II	1	0	0	0	FBgn0042134	Capr	na	na
3L-18791591	II	1	0	0	0	FBgn0001078	ftz-f1	nuclear receptor subfamily 5 group A member 3	GO:0003676,nucleic acid binding;GO:0003723,RNA binding;GO:0003964,RNA-directed DNA polymerase activity;GO:0004190,aspartic-type endopeptidase activity;GO:0006278,RNA-dependent DNA replication;GO:0006508,proteolysis;GO:0008270,zinc ion binding;GO:0015074,DNA integration;GO:0003677,DNA binding;GO:0003700,sequence-specific DNA binding transcription factor activity;GO:0003707,steroid hormone receptor…
3L-18797386	II	1	0	0	0	FBgn0036814	CG14073	na	GO:0016301,kinase activity;GO:0016310,phosphorylation
3L-18797956	II	1	0	0	0	FBgn0036814	CG14073	na	GO:0016301,kinase activity;GO:0016310,phosphorylation
3L-18801046	II	1	1	0	0	FBgn0036814	CG14073	na	GO:0016301,kinase activity;GO:0016310,phosphorylation
3L-18822769	II	1	0	0	0	FBgn0036816	Indy	solute carrier family 13 (sodium-dependent dicarboxylate transporter), member 2/3/5	GO:0005215,transporter activity;GO:0006814,sodium ion transport;GO:0016020,membrane;GO:0055085,transmembrane transport;GO:0006281,DNA repair
3L-18897544	II	1	0	0	0	FBgn0027057	CSN1b	COP9 signalosome complex subunit 1	GO:0005634,nucleus;GO:0005737,cytoplasm;GO:0008180,signalosome;GO:0007275,multicellular organismal development;GO:0009585,red, far-red light phototransduction;GO:0010017,red or far-red light signaling pathway;GO:0003677,DNA binding;GO:0003700,sequence-specific DNA binding transcription factor activity;GO:0006355,regulation of transcription, DNA-dependent;GO:0043565,sequence-specific DNA binding;G…
3L-18902174	II	0	0	1	0	FBgn0036829	Ir75d	na	GO:0004970,ionotropic glutamate receptor activity;GO:0005234,extracellular-glutamate-gated ion channel activity;GO:0016020,membrane;GO:0035235,ionotropic glutamate receptor signaling pathway
3L-18985631	II	1	0	0	0	FBgn0036837	CG18135	na	GO:0004629,phospholipase C activity;GO:0005622,intracellular;GO:0006071,glycerol metabolic process;GO:0006629,lipid metabolic process;GO:0008081,phosphoric diester hydrolase activity;GO:0008889,glycerophosphodiester phosphodiesterase activity;GO:0030246,carbohydrate binding;GO:0035556,intracellular signal transduction;GO:2001070,starch binding;GO:0004630,phospholipase D activity;GO:0016787,hydrol…
3L-18998143	II	0	0	1	0	FBgn0002945	nkd	naked cuticle	na
3L-19062797	II	1	0	0	0	FBgn0036844	Mkp3	dual specificity phosphatase [EC:3.1.3.16 3.1.3.48]	GO:0006470,protein dephosphorylation;GO:0008138,protein tyrosine/serine/threonine phosphatase activity;GO:0004721,phosphoprotein phosphatase activity;GO:0004725,protein tyrosine phosphatase activity;GO:0016311,dephosphorylation;GO:0016787,hydrolase activity;GO:0016791,phosphatase activity;GO:0017017,MAP kinase tyrosine/serine/threonine phosphatase activity;GO:0035335,peptidyl-tyrosine dephosphory…
3L-19255156	II	1	0	0	0	FBgn0260857	Bet1	blocked early in transport 1	na
3L-1934991	II	1	0	1	1	FBgn0035293	CG5687	na	GO:0005215,transporter activity;GO:0006810,transport;GO:0016020,membrane;GO:0016021,integral to membrane;GO:0055085,transmembrane transport;GO:0015355,secondary active monocarboxylate transmembrane transporter activity;GO:0015718,monocarboxylic acid transport
3L-19586559	II	1	0	1	0	FBgn0005386	ash1	histone-lysine N-methyltransferase ASH1L	GO:0005634,nucleus;GO:0005694,chromosome;GO:0008168,methyltransferase activity;GO:0008270,zinc ion binding;GO:0016568,chromatin modification;GO:0016740,transferase activity;GO:0018024,histone-lysine N-methyltransferase activity;GO:0032259,methylation;GO:0034968,histone lysine methylation;GO:0003677,DNA binding;GO:0046872,metal ion binding
3L-19641100	II	1	0	0	0	FBgn0022774	Oat	ornithine--oxo-acid transaminase	GO:0003824,catalytic activity;GO:0004587,ornithine-oxo-acid transaminase activity;GO:0005739,mitochondrion;GO:0005759,mitochondrial matrix;GO:0008483,transaminase activity;GO:0016740,transferase activity;GO:0030170,pyridoxal phosphate binding;GO:0055129,L-proline biosynthetic process;GO:0005737,cytoplasm;GO:0006591,ornithine metabolic process;GO:0005634,nucleus;GO:0005829,cytosol;GO:0006525,argin…
3L-201923	II	1	0	0	0	FBgn0035107	mri	glycerol kinase	GO:0051260,protein homooligomerization;GO:0005216,ion channel activity
3L-20520189	II	1	0	0	0	FBgn0037011	CG4858	na	GO:0000166,nucleotide binding;GO:0005524,ATP binding;GO:0046872,metal ion binding;GO:0051536,iron-sulfur cluster binding;GO:0051539,4 iron, 4 sulfur cluster binding;GO:0017111,nucleoside-triphosphatase activity;GO:0005737,cytoplasm;GO:0005634,nucleus;GO:0002098,tRNA wobble uridine modification;GO:0005506,iron ion binding;GO:0016226,iron-sulfur cluster assembly;GO:0005829,cytosol;GO:0042803,protei…
3L-21062288	II	1	0	0	0	FBgn0026179	siz	IQ motif and SEC7 domain-containing protein	GO:0005086,ARF guanyl-nucleotide exchange factor activity;GO:0005543,phospholipid binding;GO:0005622,intracellular;GO:0032012,regulation of ARF protein signal transduction;GO:0005730,nucleolus;GO:0030054,cell junction;GO:0043231,intracellular membrane-bounded organelle
3L-21190676	II	1	0	1	1	FBgn0053054	CG33054	na	GO:0001883,purine nucleoside binding;GO:0019213,deacetylase activity;GO:0042278,purine nucleoside metabolic process
3L-2134649	II	0	0	1	1	FBgn0052311	zormin	na	GO:0005516,calmodulin binding;GO:0005089,Rho guanyl-nucleotide exchange factor activity;GO:0005543,phospholipid binding;GO:0005622,intracellular;GO:0035023,regulation of Rho protein signal transduction;GO:0004672,protein kinase activity;GO:0005524,ATP binding;GO:0006468,protein phosphorylation;GO:0016772,transferase activity, transferring phosphorus-containing groups;GO:0005021,vascular endotheli…
3L-21625599	II	1	0	0	0	FBgn0037109	MED1	mediator of RNA polymerase II transcription subunit 1	GO:0001104,RNA polymerase II transcription cofactor activity;GO:0006357,regulation of transcription from RNA polymerase II promoter;GO:0016592,mediator complex
3L-21827350	II	1	1	1	0	FBgn0037137	Nopp140	nucleolin	na
3L-21829121	II	1	0	0	0	FBgn0037137	Nopp140	nucleolin	na
3L-3371838	II	0	0	0	1	FBgn0027616	YT521-B	na	na
3L-4039936	II	1	0	0	1	FBgn0035488	CG11593	na	GO:0006917,induction of apoptosis;GO:0051318,G1 phase;GO:0005634,nucleus;GO:0005829,cytosol;GO:0006915,apoptotic process;GO:0008285,negative regulation of cell proliferation;GO:0040009,regulation of growth rate;GO:0042802,identical protein binding
3L-595942	II	1	0	1	0	FBgn0035145	MED14	mediator of RNA polymerase II transcription subunit 14	GO:0001104,RNA polymerase II transcription cofactor activity;GO:0005634,nucleus;GO:0006351,transcription, DNA-dependent;GO:0006355,regulation of transcription, DNA-dependent;GO:0006357,regulation of transcription from RNA polymerase II promoter;GO:0016592,mediator complex
3L-8113468	II	1	1	1	1	FBgn0026252	msk	na	GO:0005622,intracellular;GO:0006886,intracellular protein transport;GO:0008565,protein transporter activity
3L-9409727	II	0	1	0	0	FBgn0035988	CG3982	na	na
3L-9501099	II	0	0	1	0	FBgn0036008	CG3408	na	na
3R-12269403	II	1	0	0	0	FBgn0038429	CG14882	[methionine synthase] reductase	GO:0016491,oxidoreductase activity;GO:0055114,oxidation-reduction process;GO:0008168,methyltransferase activity;GO:0016740,transferase activity;GO:0032259,methylation
3R-13370256	II	0	0	1	1	FBgn0025571	SF1	splicing factor 1	GO:0003676,nucleic acid binding;GO:0003723,RNA binding;GO:0008270,zinc ion binding;GO:0046872,metal ion binding;GO:0022402,cell cycle process;GO:0030238,male sex determination;GO:0033327,Leydig cell differentiation;GO:0050810,regulation of steroid biosynthetic process
3R-13370300	II	1	1	1	1	FBgn0025571	SF1	splicing factor 1	GO:0003676,nucleic acid binding;GO:0003723,RNA binding;GO:0008270,zinc ion binding;GO:0046872,metal ion binding;GO:0022402,cell cycle process;GO:0030238,male sex determination;GO:0033327,Leydig cell differentiation;GO:0050810,regulation of steroid biosynthetic process
3R-14000455	II	0	0	1	0	FBgn0042693	PP2A-B'	protein phosphatase 2 (formerly 2A), regulatory subunit B'	GO:0000159,protein phosphatase type 2A complex;GO:0005634,nucleus;GO:0007165,signal transduction;GO:0008601,protein phosphatase type 2A regulator activity;GO:0000775,chromosome, centromeric region;GO:0005694,chromosome;GO:0006977,DNA damage response, signal transduction by p53 class mediator resulting in cell cycle arrest;GO:0008285,negative regulation of cell proliferation;GO:0042771,DNA damage …
3R-1439445	II	1	0	0	0	FBgn0019637	Atu	RNA polymerase-associated protein LEO1	na
3R-14560218	II	0	0	1	1	FBgn0024329	Mekk1	na	GO:0000166,nucleotide binding;GO:0004672,protein kinase activity;GO:0004674,protein serine/threonine kinase activity;GO:0005524,ATP binding;GO:0006468,protein phosphorylation;GO:0016772,transferase activity, transferring phosphorus-containing groups;GO:0016740,transferase activity;GO:0016301,kinase activity;GO:0016310,phosphorylation;GO:0005737,cytoplasm;GO:0007243,intracellular protein kinase ca…
3R-14733374	II	1	1	1	1	FBgn0038659	endoA	endophilin-A	GO:0005737,cytoplasm;GO:0006897,endocytosis;GO:0016020,membrane;GO:0042171,lysophosphatidic acid acyltransferase activity;GO:0048488,synaptic vesicle endocytosis;GO:0050803,regulation of synapse structure and activity;GO:0016740,transferase activity;GO:0016746,transferase activity, transferring acyl groups;GO:0042802,identical protein binding;GO:0002090,regulation of receptor internalization;GO:0…
3R-14733397	II	1	1	1	1	FBgn0038659	endoA	endophilin-A	GO:0005737,cytoplasm;GO:0006897,endocytosis;GO:0016020,membrane;GO:0042171,lysophosphatidic acid acyltransferase activity;GO:0048488,synaptic vesicle endocytosis;GO:0050803,regulation of synapse structure and activity;GO:0016740,transferase activity;GO:0016746,transferase activity, transferring acyl groups;GO:0042802,identical protein binding;GO:0002090,regulation of receptor internalization;GO:0…
3R-14733521	II	1	1	1	1	FBgn0038659	endoA	endophilin-A	GO:0005737,cytoplasm;GO:0006897,endocytosis;GO:0016020,membrane;GO:0042171,lysophosphatidic acid acyltransferase activity;GO:0048488,synaptic vesicle endocytosis;GO:0050803,regulation of synapse structure and activity;GO:0016740,transferase activity;GO:0016746,transferase activity, transferring acyl groups;GO:0042802,identical protein binding;GO:0002090,regulation of receptor internalization;GO:0…
3R-14733702	II	1	1	1	1	FBgn0038659	endoA	endophilin-A	GO:0005737,cytoplasm;GO:0006897,endocytosis;GO:0016020,membrane;GO:0042171,lysophosphatidic acid acyltransferase activity;GO:0048488,synaptic vesicle endocytosis;GO:0050803,regulation of synapse structure and activity;GO:0016740,transferase activity;GO:0016746,transferase activity, transferring acyl groups;GO:0042802,identical protein binding;GO:0002090,regulation of receptor internalization;GO:0…
3R-14962035	II	1	1	1	1	FBgn0038681	Cyp12a4	cytochrome P450, family 12	GO:0004497,monooxygenase activity;GO:0005506,iron ion binding;GO:0009055,electron carrier activity;GO:0016491,oxidoreductase activity;GO:0016705,oxidoreductase activity, acting on paired donors, with incorporation or reduction of molecular oxygen;GO:0020037,heme binding;GO:0046872,metal ion binding;GO:0055114,oxidation-reduction process;GO:0004501,ecdysone 20-monooxygenase activity
3R-15056819	II	1	1	1	1	FBgn0038693	unc79	na	na
3R-15056822	II	0	0	1	1	FBgn0038693	unc79	na	na
3R-15064567	II	0	0	1	1	FBgn0038693	unc79	na	na
3R-16804638	II	0	0	1	1	FBgn0013995	Calx	solute carrier family 8 (sodium/calcium exchanger)	GO:0005432,calcium:sodium antiporter activity;GO:0005516,calmodulin binding;GO:0005886,plasma membrane;GO:0006810,transport;GO:0006811,ion transport;GO:0006814,sodium ion transport;GO:0006816,calcium ion transport;GO:0007154,cell communication;GO:0015297,antiporter activity;GO:0016020,membrane;GO:0016021,integral to membrane;GO:0031072,heat shock protein binding;GO:0046872,metal ion binding;GO:00…
3R-16819338	II	0	0	1	1	FBgn0013995	Calx	solute carrier family 8 (sodium/calcium exchanger)	GO:0005432,calcium:sodium antiporter activity;GO:0005516,calmodulin binding;GO:0005886,plasma membrane;GO:0006810,transport;GO:0006811,ion transport;GO:0006814,sodium ion transport;GO:0006816,calcium ion transport;GO:0007154,cell communication;GO:0015297,antiporter activity;GO:0016020,membrane;GO:0016021,integral to membrane;GO:0031072,heat shock protein binding;GO:0046872,metal ion binding;GO:00…
3R-16819563	II	1	0	1	1	FBgn0013995	Calx	solute carrier family 8 (sodium/calcium exchanger)	GO:0005432,calcium:sodium antiporter activity;GO:0005516,calmodulin binding;GO:0005886,plasma membrane;GO:0006810,transport;GO:0006811,ion transport;GO:0006814,sodium ion transport;GO:0006816,calcium ion transport;GO:0007154,cell communication;GO:0015297,antiporter activity;GO:0016020,membrane;GO:0016021,integral to membrane;GO:0031072,heat shock protein binding;GO:0046872,metal ion binding;GO:00…
3R-17168189	II	1	0	1	1	FBgn0038881	CG16791	na	na
3R-17168236	II	1	1	1	1	FBgn0038881	CG16791	na	na
3R-17349993	II	1	0	1	0	FBgn0038890	CG7956	na	GO:0042578,phosphoric ester hydrolase activity
3R-18039839	II	0	0	1	0	FBgn0038934	Gld2	na	GO:0016779,nucleotidyltransferase activity
3R-1830102	II	1	1	1	1	FBgn0003261	Rm62	ATP-dependent RNA helicase DDX5/DBP2	GO:0000122,negative regulation of transcription from RNA polymerase II promoter;GO:0000166,nucleotide binding;GO:0000381,regulation of alternative nuclear mRNA splicing, via spliceosome;GO:0003676,nucleic acid binding;GO:0003712,transcription cofactor activity;GO:0003713,transcription coactivator activity;GO:0003723,RNA binding;GO:0003724,RNA helicase activity;GO:0004386,helicase activity;GO:0005…
3R-18428764	II	0	0	0	1	FBgn0051158	Efa6	PH and SEC7 domain-containing protein	GO:0005086,ARF guanyl-nucleotide exchange factor activity;GO:0005543,phospholipid binding;GO:0005622,intracellular;GO:0032012,regulation of ARF protein signal transduction;GO:0030425,dendrite;GO:0043025,neuronal cell body
3R-18613539	II	0	1	0	0	FBgn0039026	CG7029	na	GO:0004221,ubiquitin thiolesterase activity;GO:0004843,ubiquitin-specific protease activity;GO:0006508,proteolysis;GO:0006511,ubiquitin-dependent protein catabolic process;GO:0007610,behavior;GO:0008233,peptidase activity;GO:0008234,cysteine-type peptidase activity;GO:0016579,protein deubiquitination;GO:0016787,hydrolase activity;GO:0032228,regulation of synaptic transmission, GABAergic;GO:000419…
3R-18880789	II	0	0	0	1	FBgn0039045	CG17119	cystinosin	GO:0005764,lysosome;GO:0005765,lysosomal membrane;GO:0005770,late endosome;GO:0006749,glutathione metabolic process;GO:0007420,brain development;GO:0015184,L-cystine transmembrane transporter activity;GO:0015811,L-cystine transport;GO:0046034,ATP metabolic process;GO:0050890,cognition
3R-18885672	II	1	0	0	0	FBgn0053193	sav	na	GO:0007165,signal transduction
3R-191127	II	0	0	1	1	FBgn0037238	CG1090	na	GO:0016020,membrane;GO:0016021,integral to membrane;GO:0055085,transmembrane transport;GO:0005432,calcium:sodium antiporter activity;GO:0006816,calcium ion transport
3R-19746259	II	0	1	0	0	FBgn0016754	sba	na	GO:0003677,DNA binding;GO:0005634,nucleus
3R-19929436	II	1	1	1	1	FBgn0013343	Syx1A	syntaxin 1A	GO:0005484,SNAP receptor activity;GO:0005622,intracellular;GO:0006810,transport;GO:0006836,neurotransmitter transport;GO:0006886,intracellular protein transport;GO:0016020,membrane;GO:0016021,integral to membrane;GO:0016192,vesicle-mediated transport;GO:0006887,exocytosis;GO:0007268,synaptic transmission;GO:0030054,cell junction;GO:0030672,synaptic vesicle membrane;GO:0031410,cytoplasmic vesicle;…
3R-20762896	II	0	0	1	1	FBgn0020626	Osbp	na	GO:0005543,phospholipid binding;GO:0006810,transport;GO:0006869,lipid transport;GO:0016740,transferase activity;GO:0033868,Goodpasture-antigen-binding protein kinase activity
3R-20845889	II	1	1	1	0	FBgn0039257	tnc	na	GO:0000287,magnesium ion binding;GO:0005634,nucleus;GO:0005737,cytoplasm;GO:0008152,metabolic process;GO:0008652,cellular amino acid biosynthetic process;GO:0008967,phosphoglycolate phosphatase activity;GO:0009086,methionine biosynthetic process;GO:0016787,hydrolase activity;GO:0019509,L-methionine salvage from methylthioadenosine;GO:0043874,acireductone synthase activity;GO:0046872,metal ion bin…
3R-2281275	II	0	0	1	1	FBgn0037445	CG9727	na	GO:0003677,DNA binding;GO:0006355,regulation of transcription, DNA-dependent
3R-2281712	II	1	1	1	1	FBgn0037445	CG9727	na	GO:0003677,DNA binding;GO:0006355,regulation of transcription, DNA-dependent
3R-22943470	II	1	0	0	0	FBgn0039489	CG5880	na	GO:0008270,zinc ion binding;GO:0046872,metal ion binding;GO:0016740,transferase activity
3R-23499011	II	1	1	1	1	FBgn0039536	CG18437	na	na
3R-23500290	II	0	1	1	1	FBgn0039536	CG18437	na	na
3R-23500600	II	1	1	0	1	FBgn0039536	CG18437	na	na
3R-23500796	II	1	0	1	0	FBgn0039536	CG18437	na	na
3R-23501954	II	0	0	1	1	FBgn0039536	CG18437	na	na
3R-24743826	II	0	1	0	1	FBgn0265998	Doa	CDC-like kinase	GO:0000166,nucleotide binding;GO:0004672,protein kinase activity;GO:0004674,protein serine/threonine kinase activity;GO:0005524,ATP binding;GO:0006468,protein phosphorylation;GO:0016772,transferase activity, transferring phosphorus-containing groups;GO:0016740,transferase activity
3R-24743829	II	1	0	0	1	FBgn0265998	Doa	CDC-like kinase	GO:0000166,nucleotide binding;GO:0004672,protein kinase activity;GO:0004674,protein serine/threonine kinase activity;GO:0005524,ATP binding;GO:0006468,protein phosphorylation;GO:0016772,transferase activity, transferring phosphorus-containing groups;GO:0016740,transferase activity
3R-25309563	II	1	0	1	0	FBgn0004369	Ptp99A	na	GO:0004721,phosphoprotein phosphatase activity;GO:0004725,protein tyrosine phosphatase activity;GO:0006470,protein dephosphorylation;GO:0016311,dephosphorylation;GO:0016787,hydrolase activity;GO:0016791,phosphatase activity;GO:0035335,peptidyl-tyrosine dephosphorylation;GO:0005515,protein binding;GO:0016740,transferase activity;GO:0050254,rhodopsin kinase activity;GO:0005578,proteinaceous extrace…
3R-25857632	II	1	1	1	1	FBgn0026597	Axn	axin 1	GO:0004871,signal transducer activity;GO:0005622,intracellular;GO:0007165,signal transduction;GO:0007275,multicellular organismal development;GO:0038032,termination of G-protein coupled receptor signaling pathway
3R-25935366	II	0	1	0	0	FBgn0266411	sima	hypoxia-inducible factor 1 alpha	GO:0003677,DNA binding;GO:0004871,signal transducer activity;GO:0005634,nucleus;GO:0006351,transcription, DNA-dependent;GO:0006355,regulation of transcription, DNA-dependent;GO:0007165,signal transduction;GO:0046983,protein dimerization activity;GO:0003700,sequence-specific DNA binding transcription factor activity;GO:0005667,transcription factor complex;GO:0005737,cytoplasm;GO:0003989,acetyl-CoA…
3R-26703965	II	0	0	1	0	FBgn0039808	CG12071	na	GO:0003676,nucleic acid binding;GO:0003677,DNA binding;GO:0005622,intracellular;GO:0005634,nucleus;GO:0006351,transcription, DNA-dependent;GO:0006355,regulation of transcription, DNA-dependent;GO:0008270,zinc ion binding;GO:0046872,metal ion binding
3R-27427440	II	1	1	1	1	FBgn0039858	CycG	na	GO:0003700,sequence-specific DNA binding transcription factor activity;GO:0005622,intracellular;GO:0005634,nucleus;GO:0005667,transcription factor complex;GO:0006351,transcription, DNA-dependent;GO:0006355,regulation of transcription, DNA-dependent;GO:0007179,transforming growth factor beta receptor signaling pathway
3R-2926918	II	1	0	0	0	FBgn0261238	Alh	na	GO:0005737,cytoplasm;GO:0005856,cytoskeleton;GO:0008270,zinc ion binding;GO:0046872,metal ion binding;GO:0005634,nucleus;GO:0007275,multicellular organismal development;GO:0030154,cell differentiation;GO:0008168,methyltransferase activity;GO:0016740,transferase activity;GO:0018024,histone-lysine N-methyltransferase activity;GO:0032259,methylation;GO:0034968,histone lysine methylation;GO:0002026,r…
3R-3736253	II	1	0	1	0	FBgn0004901	Prat	amidophosphoribosyltransferase	GO:0004044,amidophosphoribosyltransferase activity;GO:0006164,purine nucleotide biosynthetic process;GO:0006189,'de novo' IMP biosynthetic process;GO:0006541,glutamine metabolic process;GO:0009113,purine base biosynthetic process;GO:0009116,nucleoside metabolic process;GO:0016740,transferase activity;GO:0016757,transferase activity, transferring glycosyl groups;GO:0046872,metal ion binding;GO:005…
3R-3801212	II	1	0	0	0	FBgn0037533	CD98hc	solute carrier family 3, member 2	GO:0003824,catalytic activity;GO:0005975,carbohydrate metabolic process;GO:0043169,cation binding
3R-3844339	II	1	1	0	0	FBgn0037541	CG2747	na	na
3R-3846904	II	1	0	1	0	FBgn0037541	CG2747	na	na
3R-4487141	II	0	1	1	0	FBgn0086679	p	na	GO:0003674,molecular_function;GO:0005575,cellular_component;GO:0006622,protein targeting to lysosome;GO:0006726,eye pigment biosynthetic process;GO:0007601,visual perception;GO:0031409,pigment binding;GO:0050896,response to stimulus
3R-4489181	II	1	0	0	0	FBgn0086679	p	na	GO:0003674,molecular_function;GO:0005575,cellular_component;GO:0006622,protein targeting to lysosome;GO:0006726,eye pigment biosynthetic process;GO:0007601,visual perception;GO:0031409,pigment binding;GO:0050896,response to stimulus
3R-4492568	II	0	1	0	0	FBgn0037606	CG8032	na	GO:0016491,oxidoreductase activity;GO:0055114,oxidation-reduction process;GO:0008152,metabolic process
3R-4519082	II	1	0	0	0	FBgn0001180	hb	hunchback	GO:0003676,nucleic acid binding;GO:0003677,DNA binding;GO:0005622,intracellular;GO:0005634,nucleus;GO:0007275,multicellular organismal development;GO:0008270,zinc ion binding;GO:0035282,segmentation;GO:0046872,metal ion binding;GO:0006351,transcription, DNA-dependent;GO:0006355,regulation of transcription, DNA-dependent;GO:0005730,nucleolus;GO:0005737,cytoplasm
3R-4563532	II	1	1	1	1	FBgn0037623	CG9801	na	GO:0003824,catalytic activity;GO:0008152,metabolic process
3R-4655959	II	1	0	0	0	FBgn0262614	pyd	na	GO:0003676,nucleic acid binding;GO:0003964,RNA-directed DNA polymerase activity;GO:0004190,aspartic-type endopeptidase activity;GO:0004518,nuclease activity;GO:0004519,endonuclease activity;GO:0006508,proteolysis;GO:0008233,peptidase activity;GO:0008270,zinc ion binding;GO:0015074,DNA integration;GO:0016740,transferase activity;GO:0016779,nucleotidyltransferase activity;GO:0016787,hydrolase activ…
3R-4655980	II	1	0	0	0	FBgn0262614	pyd	na	GO:0003676,nucleic acid binding;GO:0003964,RNA-directed DNA polymerase activity;GO:0004190,aspartic-type endopeptidase activity;GO:0004518,nuclease activity;GO:0004519,endonuclease activity;GO:0006508,proteolysis;GO:0008233,peptidase activity;GO:0008270,zinc ion binding;GO:0015074,DNA integration;GO:0016740,transferase activity;GO:0016779,nucleotidyltransferase activity;GO:0016787,hydrolase activ…
3R-4820142	II	1	0	0	0	FBgn0037648	CG11975	na	GO:0000045,autophagic vacuole assembly;GO:0005737,cytoplasm;GO:0032266,phosphatidylinositol-3-phosphate binding;GO:0080025,phosphatidylinositol-3,5-bisphosphate binding;GO:0005773,vacuole;GO:0005774,vacuolar membrane;GO:0006810,transport;GO:0015031,protein transport;GO:0016020,membrane;GO:0030659,cytoplasmic vesicle membrane;GO:0031410,cytoplasmic vesicle;GO:0005083,small GTPase regulator activit…
3R-4837299	II	0	0	0	1	FBgn0037655	CG11984	na	GO:0005622,intracellular;GO:0008270,zinc ion binding;GO:0003676,nucleic acid binding;GO:0005216,ion channel activity
3R-4896714	II	1	0	0	0	FBgn0003165	pum	na	GO:0003723,RNA binding
3R-6021148	II	1	0	0	0	FBgn0004575	Syn	na	GO:0003676,nucleic acid binding;GO:0003723,RNA binding;GO:0003964,RNA-directed DNA polymerase activity;GO:0006278,RNA-dependent DNA replication;GO:0015074,DNA integration;GO:0003824,catalytic activity;GO:0005524,ATP binding;GO:0007269,neurotransmitter secretion;GO:0008021,synaptic vesicle;GO:0008152,metabolic process;GO:0016787,hydrolase activity;GO:0005576,extracellular region;GO:0008191,metallo…
3R-7051926	II	0	0	0	1	FBgn0037879	scpr-C	na	na
3R-7066033	II	0	0	1	1	FBgn0037888	scpr-B	na	na
3R-7837502	II	1	0	0	0	FBgn0037979	CG3532	na	GO:0003774,motor activity;GO:0005737,cytoplasm;GO:0016459,myosin complex;GO:0030016,myofibril;GO:0032982,myosin filament;GO:0000166,nucleotide binding;GO:0003779,actin binding;GO:0005524,ATP binding;GO:0000042,protein targeting to Golgi;GO:0019861,flagellum;GO:0003700,sequence-specific DNA binding transcription factor activity;GO:0006355,regulation of transcription, DNA-dependent;GO:0043565,seque…
3R-910635	II	1	1	1	1	FBgn0010313	corto	na	na
3R-9906517	II	1	0	0	0	FBgn0038197	foxo	na	GO:0003677,DNA binding;GO:0003700,sequence-specific DNA binding transcription factor activity;GO:0005634,nucleus;GO:0005737,cytoplasm;GO:0006351,transcription, DNA-dependent;GO:0006355,regulation of transcription, DNA-dependent;GO:0007049,cell cycle;GO:0007275,multicellular organismal development;GO:0008285,negative regulation of cell proliferation;GO:0010259,multicellular organismal aging;GO:001…
4-787813	II	0	0	1	1	FBgn0005666	bt	na	GO:0000166,nucleotide binding;GO:0003779,actin binding;GO:0004672,protein kinase activity;GO:0004674,protein serine/threonine kinase activity;GO:0004687,myosin light chain kinase activity;GO:0005516,calmodulin binding;GO:0005524,ATP binding;GO:0005737,cytoplasm;GO:0005856,cytoskeleton;GO:0006468,protein phosphorylation;GO:0016301,kinase activity;GO:0016310,phosphorylation;GO:0016740,transferase a…
4-787825	II	1	0	1	1	FBgn0005666	bt	na	GO:0000166,nucleotide binding;GO:0003779,actin binding;GO:0004672,protein kinase activity;GO:0004674,protein serine/threonine kinase activity;GO:0004687,myosin light chain kinase activity;GO:0005516,calmodulin binding;GO:0005524,ATP binding;GO:0005737,cytoplasm;GO:0005856,cytoskeleton;GO:0006468,protein phosphorylation;GO:0016301,kinase activity;GO:0016310,phosphorylation;GO:0016740,transferase a…
4-787890	II	1	1	1	1	FBgn0005666	bt	na	GO:0000166,nucleotide binding;GO:0003779,actin binding;GO:0004672,protein kinase activity;GO:0004674,protein serine/threonine kinase activity;GO:0004687,myosin light chain kinase activity;GO:0005516,calmodulin binding;GO:0005524,ATP binding;GO:0005737,cytoplasm;GO:0005856,cytoskeleton;GO:0006468,protein phosphorylation;GO:0016301,kinase activity;GO:0016310,phosphorylation;GO:0016740,transferase a…
4-807480	II	1	1	1	1	FBgn0039923	MED26	mediator of RNA polymerase II transcription subunit 26	GO:0001104,RNA polymerase II transcription cofactor activity;GO:0003677,DNA binding;GO:0005634,nucleus;GO:0006351,transcription, DNA-dependent;GO:0006355,regulation of transcription, DNA-dependent;GO:0006357,regulation of transcription from RNA polymerase II promoter;GO:0016592,mediator complex;GO:0004803,transposase activity;GO:0006313,transposition, DNA-mediated;GO:0015074,DNA integration
X-10224699	II	0	0	1	0	FBgn0030191	CG15306	na	GO:0005576,extracellular region;GO:0005737,cytoplasm;GO:0005874,microtubule;GO:0005881,cytoplasmic microtubule;GO:0007049,cell cycle;GO:0030496,midbody;GO:0045893,positive regulation of transcription, DNA-dependent;GO:0048471,perinuclear region of cytoplasm
X-10773223	II	0	0	0	1	FBgn0017561	Ork1	na	GO:0005216,ion channel activity;GO:0005267,potassium channel activity;GO:0006810,transport;GO:0006811,ion transport;GO:0016020,membrane;GO:0016021,integral to membrane;GO:0071805,potassium ion transmembrane transport
X-11706122	II	1	1	1	1	FBgn0030336	CG1578	na	GO:0005524,ATP binding
X-11718230	II	1	1	1	1	FBgn0266019	rudhira	na	na
X-1267379	II	1	0	1	1	FBgn0024987	ssx	na	GO:0000166,nucleotide binding;GO:0003676,nucleic acid binding;GO:0003723,RNA binding
X-12975844	II	1	0	1	1	FBgn0010303	hep	mitogen-activated protein kinase kinase 7	GO:0000166,nucleotide binding;GO:0004672,protein kinase activity;GO:0004674,protein serine/threonine kinase activity;GO:0004713,protein tyrosine kinase activity;GO:0005524,ATP binding;GO:0006468,protein phosphorylation;GO:0016301,kinase activity;GO:0016310,phosphorylation;GO:0016740,transferase activity;GO:0016772,transferase activity, transferring phosphorus-containing groups
X-1385626	II	0	0	1	1	FBgn0053513	Nmdar2	glutamate [NMDA] receptor subunit epsilon-2	GO:0004872,receptor activity;GO:0004970,ionotropic glutamate receptor activity;GO:0005215,transporter activity;GO:0005216,ion channel activity;GO:0005234,extracellular-glutamate-gated ion channel activity;GO:0005886,plasma membrane;GO:0006810,transport;GO:0006811,ion transport;GO:0016020,membrane;GO:0016021,integral to membrane;GO:0030054,cell junction;GO:0030288,outer membrane-bounded periplasmi…
X-14146907	II	1	0	0	1	FBgn0002873	mud	na	GO:0003774,motor activity;GO:0005923,tight junction;GO:0016459,myosin complex;GO:0030054,cell junction;GO:0005737,cytoplasm;GO:0030016,myofibril;GO:0032982,myosin filament;GO:0005576,extracellular region;GO:0009405,pathogenesis;GO:0020035,cytoadherence to microvasculature, mediated by symbiont protein;GO:0043296,apical junction complex;GO:0000156,two-component response regulator activity;GO:00001…
X-14166119	II	1	1	1	1	FBgn0002917	na	na	GO:0005216,ion channel activity;GO:0006810,transport;GO:0006811,ion transport;GO:0016020,membrane;GO:0016021,integral to membrane;GO:0055085,transmembrane transport;GO:0003676,nucleic acid binding;GO:0005622,intracellular;GO:0008270,zinc ion binding
X-14168301	II	1	0	1	1	FBgn0002917	na	na	GO:0005216,ion channel activity;GO:0006810,transport;GO:0006811,ion transport;GO:0016020,membrane;GO:0016021,integral to membrane;GO:0055085,transmembrane transport;GO:0003676,nucleic acid binding;GO:0005622,intracellular;GO:0008270,zinc ion binding
X-14172368	II	0	0	0	1	FBgn0052602	Muc12Ea	na	GO:0009405,pathogenesis;GO:0016020,membrane;GO:0016021,integral to membrane;GO:0016032,viral reproduction;GO:0019012,virion;GO:0055036,virion membrane;GO:0005576,extracellular region;GO:0005634,nucleus;GO:0006281,DNA repair;GO:0006974,response to DNA damage stimulus;GO:0007049,cell cycle;GO:0005618,cell wall;GO:0006950,response to stress;GO:0007047,cellular cell wall organization;GO:0031225,ancho…
X-14172446	II	0	0	0	1	FBgn0052602	Muc12Ea	na	GO:0009405,pathogenesis;GO:0016020,membrane;GO:0016021,integral to membrane;GO:0016032,viral reproduction;GO:0019012,virion;GO:0055036,virion membrane;GO:0005576,extracellular region;GO:0005634,nucleus;GO:0006281,DNA repair;GO:0006974,response to DNA damage stimulus;GO:0007049,cell cycle;GO:0005618,cell wall;GO:0006950,response to stress;GO:0007047,cellular cell wall organization;GO:0031225,ancho…
X-14172524	II	0	0	0	1	FBgn0052602	Muc12Ea	na	GO:0009405,pathogenesis;GO:0016020,membrane;GO:0016021,integral to membrane;GO:0016032,viral reproduction;GO:0019012,virion;GO:0055036,virion membrane;GO:0005576,extracellular region;GO:0005634,nucleus;GO:0006281,DNA repair;GO:0006974,response to DNA damage stimulus;GO:0007049,cell cycle;GO:0005618,cell wall;GO:0006950,response to stress;GO:0007047,cellular cell wall organization;GO:0031225,ancho…
X-14172680	II	0	0	0	1	FBgn0052602	Muc12Ea	na	GO:0009405,pathogenesis;GO:0016020,membrane;GO:0016021,integral to membrane;GO:0016032,viral reproduction;GO:0019012,virion;GO:0055036,virion membrane;GO:0005576,extracellular region;GO:0005634,nucleus;GO:0006281,DNA repair;GO:0006974,response to DNA damage stimulus;GO:0007049,cell cycle;GO:0005618,cell wall;GO:0006950,response to stress;GO:0007047,cellular cell wall organization;GO:0031225,ancho…
X-14172875	II	0	0	0	1	FBgn0052602	Muc12Ea	na	GO:0009405,pathogenesis;GO:0016020,membrane;GO:0016021,integral to membrane;GO:0016032,viral reproduction;GO:0019012,virion;GO:0055036,virion membrane;GO:0005576,extracellular region;GO:0005634,nucleus;GO:0006281,DNA repair;GO:0006974,response to DNA damage stimulus;GO:0007049,cell cycle;GO:0005618,cell wall;GO:0006950,response to stress;GO:0007047,cellular cell wall organization;GO:0031225,ancho…
X-14172953	II	0	0	0	1	FBgn0052602	Muc12Ea	na	GO:0009405,pathogenesis;GO:0016020,membrane;GO:0016021,integral to membrane;GO:0016032,viral reproduction;GO:0019012,virion;GO:0055036,virion membrane;GO:0005576,extracellular region;GO:0005634,nucleus;GO:0006281,DNA repair;GO:0006974,response to DNA damage stimulus;GO:0007049,cell cycle;GO:0005618,cell wall;GO:0006950,response to stress;GO:0007047,cellular cell wall organization;GO:0031225,ancho…
X-14172992	II	0	0	0	1	FBgn0052602	Muc12Ea	na	GO:0009405,pathogenesis;GO:0016020,membrane;GO:0016021,integral to membrane;GO:0016032,viral reproduction;GO:0019012,virion;GO:0055036,virion membrane;GO:0005576,extracellular region;GO:0005634,nucleus;GO:0006281,DNA repair;GO:0006974,response to DNA damage stimulus;GO:0007049,cell cycle;GO:0005618,cell wall;GO:0006950,response to stress;GO:0007047,cellular cell wall organization;GO:0031225,ancho…
X-14173506	II	0	0	0	1	FBgn0052602	Muc12Ea	na	GO:0009405,pathogenesis;GO:0016020,membrane;GO:0016021,integral to membrane;GO:0016032,viral reproduction;GO:0019012,virion;GO:0055036,virion membrane;GO:0005576,extracellular region;GO:0005634,nucleus;GO:0006281,DNA repair;GO:0006974,response to DNA damage stimulus;GO:0007049,cell cycle;GO:0005618,cell wall;GO:0006950,response to stress;GO:0007047,cellular cell wall organization;GO:0031225,ancho…
X-14173616	II	0	0	0	1	FBgn0052602	Muc12Ea	na	GO:0009405,pathogenesis;GO:0016020,membrane;GO:0016021,integral to membrane;GO:0016032,viral reproduction;GO:0019012,virion;GO:0055036,virion membrane;GO:0005576,extracellular region;GO:0005634,nucleus;GO:0006281,DNA repair;GO:0006974,response to DNA damage stimulus;GO:0007049,cell cycle;GO:0005618,cell wall;GO:0006950,response to stress;GO:0007047,cellular cell wall organization;GO:0031225,ancho…
X-14173740	II	0	0	0	1	FBgn0052602	Muc12Ea	na	GO:0009405,pathogenesis;GO:0016020,membrane;GO:0016021,integral to membrane;GO:0016032,viral reproduction;GO:0019012,virion;GO:0055036,virion membrane;GO:0005576,extracellular region;GO:0005634,nucleus;GO:0006281,DNA repair;GO:0006974,response to DNA damage stimulus;GO:0007049,cell cycle;GO:0005618,cell wall;GO:0006950,response to stress;GO:0007047,cellular cell wall organization;GO:0031225,ancho…
X-14173850	II	0	0	0	1	FBgn0052602	Muc12Ea	na	GO:0009405,pathogenesis;GO:0016020,membrane;GO:0016021,integral to membrane;GO:0016032,viral reproduction;GO:0019012,virion;GO:0055036,virion membrane;GO:0005576,extracellular region;GO:0005634,nucleus;GO:0006281,DNA repair;GO:0006974,response to DNA damage stimulus;GO:0007049,cell cycle;GO:0005618,cell wall;GO:0006950,response to stress;GO:0007047,cellular cell wall organization;GO:0031225,ancho…
X-14174208	II	0	0	0	1	FBgn0052602	Muc12Ea	na	GO:0009405,pathogenesis;GO:0016020,membrane;GO:0016021,integral to membrane;GO:0016032,viral reproduction;GO:0019012,virion;GO:0055036,virion membrane;GO:0005576,extracellular region;GO:0005634,nucleus;GO:0006281,DNA repair;GO:0006974,response to DNA damage stimulus;GO:0007049,cell cycle;GO:0005618,cell wall;GO:0006950,response to stress;GO:0007047,cellular cell wall organization;GO:0031225,ancho…
X-14174240	II	0	0	0	1	FBgn0052602	Muc12Ea	na	GO:0009405,pathogenesis;GO:0016020,membrane;GO:0016021,integral to membrane;GO:0016032,viral reproduction;GO:0019012,virion;GO:0055036,virion membrane;GO:0005576,extracellular region;GO:0005634,nucleus;GO:0006281,DNA repair;GO:0006974,response to DNA damage stimulus;GO:0007049,cell cycle;GO:0005618,cell wall;GO:0006950,response to stress;GO:0007047,cellular cell wall organization;GO:0031225,ancho…
X-14174756	II	0	0	0	1	FBgn0052602	Muc12Ea	na	GO:0009405,pathogenesis;GO:0016020,membrane;GO:0016021,integral to membrane;GO:0016032,viral reproduction;GO:0019012,virion;GO:0055036,virion membrane;GO:0005576,extracellular region;GO:0005634,nucleus;GO:0006281,DNA repair;GO:0006974,response to DNA damage stimulus;GO:0007049,cell cycle;GO:0005618,cell wall;GO:0006950,response to stress;GO:0007047,cellular cell wall organization;GO:0031225,ancho…
X-14174981	II	0	0	0	1	FBgn0052602	Muc12Ea	na	GO:0009405,pathogenesis;GO:0016020,membrane;GO:0016021,integral to membrane;GO:0016032,viral reproduction;GO:0019012,virion;GO:0055036,virion membrane;GO:0005576,extracellular region;GO:0005634,nucleus;GO:0006281,DNA repair;GO:0006974,response to DNA damage stimulus;GO:0007049,cell cycle;GO:0005618,cell wall;GO:0006950,response to stress;GO:0007047,cellular cell wall organization;GO:0031225,ancho…
X-14175224	II	0	0	0	1	FBgn0052602	Muc12Ea	na	GO:0009405,pathogenesis;GO:0016020,membrane;GO:0016021,integral to membrane;GO:0016032,viral reproduction;GO:0019012,virion;GO:0055036,virion membrane;GO:0005576,extracellular region;GO:0005634,nucleus;GO:0006281,DNA repair;GO:0006974,response to DNA damage stimulus;GO:0007049,cell cycle;GO:0005618,cell wall;GO:0006950,response to stress;GO:0007047,cellular cell wall organization;GO:0031225,ancho…
X-14175834	II	0	0	0	1	FBgn0052602	Muc12Ea	na	GO:0009405,pathogenesis;GO:0016020,membrane;GO:0016021,integral to membrane;GO:0016032,viral reproduction;GO:0019012,virion;GO:0055036,virion membrane;GO:0005576,extracellular region;GO:0005634,nucleus;GO:0006281,DNA repair;GO:0006974,response to DNA damage stimulus;GO:0007049,cell cycle;GO:0005618,cell wall;GO:0006950,response to stress;GO:0007047,cellular cell wall organization;GO:0031225,ancho…
X-14177161	II	0	0	0	1	FBgn0052602	Muc12Ea	na	GO:0009405,pathogenesis;GO:0016020,membrane;GO:0016021,integral to membrane;GO:0016032,viral reproduction;GO:0019012,virion;GO:0055036,virion membrane;GO:0005576,extracellular region;GO:0005634,nucleus;GO:0006281,DNA repair;GO:0006974,response to DNA damage stimulus;GO:0007049,cell cycle;GO:0005618,cell wall;GO:0006950,response to stress;GO:0007047,cellular cell wall organization;GO:0031225,ancho…
X-14177444	II	0	0	0	1	FBgn0052602	Muc12Ea	na	GO:0009405,pathogenesis;GO:0016020,membrane;GO:0016021,integral to membrane;GO:0016032,viral reproduction;GO:0019012,virion;GO:0055036,virion membrane;GO:0005576,extracellular region;GO:0005634,nucleus;GO:0006281,DNA repair;GO:0006974,response to DNA damage stimulus;GO:0007049,cell cycle;GO:0005618,cell wall;GO:0006950,response to stress;GO:0007047,cellular cell wall organization;GO:0031225,ancho…
X-14177863	II	0	0	0	1	FBgn0052602	Muc12Ea	na	GO:0009405,pathogenesis;GO:0016020,membrane;GO:0016021,integral to membrane;GO:0016032,viral reproduction;GO:0019012,virion;GO:0055036,virion membrane;GO:0005576,extracellular region;GO:0005634,nucleus;GO:0006281,DNA repair;GO:0006974,response to DNA damage stimulus;GO:0007049,cell cycle;GO:0005618,cell wall;GO:0006950,response to stress;GO:0007047,cellular cell wall organization;GO:0031225,ancho…
X-14177941	II	0	0	0	1	FBgn0052602	Muc12Ea	na	GO:0009405,pathogenesis;GO:0016020,membrane;GO:0016021,integral to membrane;GO:0016032,viral reproduction;GO:0019012,virion;GO:0055036,virion membrane;GO:0005576,extracellular region;GO:0005634,nucleus;GO:0006281,DNA repair;GO:0006974,response to DNA damage stimulus;GO:0007049,cell cycle;GO:0005618,cell wall;GO:0006950,response to stress;GO:0007047,cellular cell wall organization;GO:0031225,ancho…
X-14178105	II	0	0	0	1	FBgn0052602	Muc12Ea	na	GO:0009405,pathogenesis;GO:0016020,membrane;GO:0016021,integral to membrane;GO:0016032,viral reproduction;GO:0019012,virion;GO:0055036,virion membrane;GO:0005576,extracellular region;GO:0005634,nucleus;GO:0006281,DNA repair;GO:0006974,response to DNA damage stimulus;GO:0007049,cell cycle;GO:0005618,cell wall;GO:0006950,response to stress;GO:0007047,cellular cell wall organization;GO:0031225,ancho…
X-14178329	II	0	0	0	1	FBgn0052602	Muc12Ea	na	GO:0009405,pathogenesis;GO:0016020,membrane;GO:0016021,integral to membrane;GO:0016032,viral reproduction;GO:0019012,virion;GO:0055036,virion membrane;GO:0005576,extracellular region;GO:0005634,nucleus;GO:0006281,DNA repair;GO:0006974,response to DNA damage stimulus;GO:0007049,cell cycle;GO:0005618,cell wall;GO:0006950,response to stress;GO:0007047,cellular cell wall organization;GO:0031225,ancho…
X-14178353	II	0	0	0	1	FBgn0052602	Muc12Ea	na	GO:0009405,pathogenesis;GO:0016020,membrane;GO:0016021,integral to membrane;GO:0016032,viral reproduction;GO:0019012,virion;GO:0055036,virion membrane;GO:0005576,extracellular region;GO:0005634,nucleus;GO:0006281,DNA repair;GO:0006974,response to DNA damage stimulus;GO:0007049,cell cycle;GO:0005618,cell wall;GO:0006950,response to stress;GO:0007047,cellular cell wall organization;GO:0031225,ancho…
X-14178371	II	0	0	0	1	FBgn0052602	Muc12Ea	na	GO:0009405,pathogenesis;GO:0016020,membrane;GO:0016021,integral to membrane;GO:0016032,viral reproduction;GO:0019012,virion;GO:0055036,virion membrane;GO:0005576,extracellular region;GO:0005634,nucleus;GO:0006281,DNA repair;GO:0006974,response to DNA damage stimulus;GO:0007049,cell cycle;GO:0005618,cell wall;GO:0006950,response to stress;GO:0007047,cellular cell wall organization;GO:0031225,ancho…
X-14179736	II	0	0	0	1	FBgn0052602	Muc12Ea	na	GO:0009405,pathogenesis;GO:0016020,membrane;GO:0016021,integral to membrane;GO:0016032,viral reproduction;GO:0019012,virion;GO:0055036,virion membrane;GO:0005576,extracellular region;GO:0005634,nucleus;GO:0006281,DNA repair;GO:0006974,response to DNA damage stimulus;GO:0007049,cell cycle;GO:0005618,cell wall;GO:0006950,response to stress;GO:0007047,cellular cell wall organization;GO:0031225,ancho…
X-14179902	II	0	0	0	1	FBgn0052602	Muc12Ea	na	GO:0009405,pathogenesis;GO:0016020,membrane;GO:0016021,integral to membrane;GO:0016032,viral reproduction;GO:0019012,virion;GO:0055036,virion membrane;GO:0005576,extracellular region;GO:0005634,nucleus;GO:0006281,DNA repair;GO:0006974,response to DNA damage stimulus;GO:0007049,cell cycle;GO:0005618,cell wall;GO:0006950,response to stress;GO:0007047,cellular cell wall organization;GO:0031225,ancho…
X-14180126	II	0	0	0	1	FBgn0052602	Muc12Ea	na	GO:0009405,pathogenesis;GO:0016020,membrane;GO:0016021,integral to membrane;GO:0016032,viral reproduction;GO:0019012,virion;GO:0055036,virion membrane;GO:0005576,extracellular region;GO:0005634,nucleus;GO:0006281,DNA repair;GO:0006974,response to DNA damage stimulus;GO:0007049,cell cycle;GO:0005618,cell wall;GO:0006950,response to stress;GO:0007047,cellular cell wall organization;GO:0031225,ancho…
X-14180594	II	0	0	0	1	FBgn0052602	Muc12Ea	na	GO:0009405,pathogenesis;GO:0016020,membrane;GO:0016021,integral to membrane;GO:0016032,viral reproduction;GO:0019012,virion;GO:0055036,virion membrane;GO:0005576,extracellular region;GO:0005634,nucleus;GO:0006281,DNA repair;GO:0006974,response to DNA damage stimulus;GO:0007049,cell cycle;GO:0005618,cell wall;GO:0006950,response to stress;GO:0007047,cellular cell wall organization;GO:0031225,ancho…
X-14893901	II	1	1	0	0	FBgn0000535	eag	potassium voltage-gated channel Eag-related subfamily H, invertebrate	GO:0000155,two-component sensor activity;GO:0000160,two-component signal transduction system (phosphorelay);GO:0005216,ion channel activity;GO:0005249,voltage-gated potassium channel activity;GO:0006355,regulation of transcription, DNA-dependent;GO:0006810,transport;GO:0006811,ion transport;GO:0006813,potassium ion transport;GO:0007165,signal transduction;GO:0016020,membrane;GO:0016021,integral t…
X-14893953	II	1	0	0	0	FBgn0000535	eag	potassium voltage-gated channel Eag-related subfamily H, invertebrate	GO:0000155,two-component sensor activity;GO:0000160,two-component signal transduction system (phosphorelay);GO:0005216,ion channel activity;GO:0005249,voltage-gated potassium channel activity;GO:0006355,regulation of transcription, DNA-dependent;GO:0006810,transport;GO:0006811,ion transport;GO:0006813,potassium ion transport;GO:0007165,signal transduction;GO:0016020,membrane;GO:0016021,integral t…
X-14893957	II	1	1	1	1	FBgn0000535	eag	potassium voltage-gated channel Eag-related subfamily H, invertebrate	GO:0000155,two-component sensor activity;GO:0000160,two-component signal transduction system (phosphorelay);GO:0005216,ion channel activity;GO:0005249,voltage-gated potassium channel activity;GO:0006355,regulation of transcription, DNA-dependent;GO:0006810,transport;GO:0006811,ion transport;GO:0006813,potassium ion transport;GO:0007165,signal transduction;GO:0016020,membrane;GO:0016021,integral t…
X-14898446	II	1	0	1	0	FBgn0000535	eag	potassium voltage-gated channel Eag-related subfamily H, invertebrate	GO:0000155,two-component sensor activity;GO:0000160,two-component signal transduction system (phosphorelay);GO:0005216,ion channel activity;GO:0005249,voltage-gated potassium channel activity;GO:0006355,regulation of transcription, DNA-dependent;GO:0006810,transport;GO:0006811,ion transport;GO:0006813,potassium ion transport;GO:0007165,signal transduction;GO:0016020,membrane;GO:0016021,integral t…
X-15241845	II	1	0	0	1	FBgn0030631	CG6227	ATP-dependent RNA helicase DDX46/PRP5	GO:0000166,nucleotide binding;GO:0003676,nucleic acid binding;GO:0003723,RNA binding;GO:0004386,helicase activity;GO:0005524,ATP binding;GO:0005634,nucleus;GO:0006397,mRNA processing;GO:0008026,ATP-dependent helicase activity;GO:0008380,RNA splicing;GO:0015030,Cajal body;GO:0016607,nuclear speck;GO:0016787,hydrolase activity;GO:0000184,nuclear-transcribed mRNA catabolic process, nonsense-mediated…
X-15596083	II	0	0	1	1	FBgn0030670	Pis	CDP-diacylglycerol--inositol 3-phosphatidyltransferase	GO:0008654,phospholipid biosynthetic process;GO:0016020,membrane;GO:0016740,transferase activity;GO:0016780,phosphotransferase activity, for other substituted phosphate groups;GO:0003881,CDP-diacylglycerol-inositol 3-phosphatidyltransferase activity;GO:0006661,phosphatidylinositol biosynthetic process
X-16452364	II	1	1	0	0	FBgn0011826	Pp2B-14D	protein phosphatase 3, catalytic subunit	GO:0000754,adaptation of signaling pathway by response to pheromone involved in conjugation with cellular fusion;GO:0004721,phosphoprotein phosphatase activity;GO:0004723,calcium-dependent protein serine/threonine phosphatase activity;GO:0005516,calmodulin binding;GO:0005955,calcineurin complex;GO:0006873,cellular ion homeostasis;GO:0016787,hydrolase activity;GO:0031505,fungal-type cell wall orga…
X-16460963	II	0	1	0	0	FBgn0030758	CanA-14F	protein phosphatase 3, catalytic subunit	GO:0000754,adaptation of signaling pathway by response to pheromone involved in conjugation with cellular fusion;GO:0004721,phosphoprotein phosphatase activity;GO:0004723,calcium-dependent protein serine/threonine phosphatase activity;GO:0005516,calmodulin binding;GO:0005955,calcineurin complex;GO:0006873,cellular ion homeostasis;GO:0016787,hydrolase activity;GO:0031505,fungal-type cell wall orga…
X-17028512	II	1	1	1	1	FBgn0260748	CG5004	na	GO:0003723,RNA binding;GO:0003964,RNA-directed DNA polymerase activity;GO:0003968,RNA-directed RNA polymerase activity;GO:0005739,mitochondrion;GO:0006278,RNA-dependent DNA replication;GO:0016740,transferase activity;GO:0016779,nucleotidyltransferase activity;GO:0005543,phospholipid binding;GO:0003676,nucleic acid binding;GO:0015074,DNA integration;GO:0004519,endonuclease activity;GO:0016787,hydr…
X-17642901	II	1	0	0	0	FBgn0261570	CG42684	na	GO:0005096,GTPase activator activity;GO:0005543,phospholipid binding;GO:0005622,intracellular;GO:0007165,signal transduction;GO:0043547,positive regulation of GTPase activity;GO:0051056,regulation of small GTPase mediated signal transduction
X-17763121	II	1	0	1	0	FBgn0259168	mnb	dual-specificity tyrosine-(Y)-phosphorylation regulated kinase	GO:0000166,nucleotide binding;GO:0004672,protein kinase activity;GO:0004674,protein serine/threonine kinase activity;GO:0005524,ATP binding;GO:0006468,protein phosphorylation;GO:0016772,transferase activity, transferring phosphorus-containing groups;GO:0016740,transferase activity;GO:0004712,protein serine/threonine/tyrosine kinase activity;GO:0016301,kinase activity;GO:0016310,phosphorylation;GO…
X-17824684	II	1	1	1	1	FBgn0003380	Sh	na	GO:0005201,extracellular matrix structural constituent;GO:0005576,extracellular region;GO:0005578,proteinaceous extracellular matrix;GO:0005581,collagen;GO:0005604,basement membrane;GO:0008201,heparin binding;GO:0001525,angiogenesis;GO:0007155,cell adhesion;GO:0010811,positive regulation of cell-substrate adhesion;GO:0031012,extracellular matrix;GO:0048593,camera-type eye morphogenesis;GO:0050673…
X-17824691	II	1	1	1	1	FBgn0003380	Sh	na	GO:0005201,extracellular matrix structural constituent;GO:0005576,extracellular region;GO:0005578,proteinaceous extracellular matrix;GO:0005581,collagen;GO:0005604,basement membrane;GO:0008201,heparin binding;GO:0001525,angiogenesis;GO:0007155,cell adhesion;GO:0010811,positive regulation of cell-substrate adhesion;GO:0031012,extracellular matrix;GO:0048593,camera-type eye morphogenesis;GO:0050673…
X-17824766	II	1	1	1	1	FBgn0003380	Sh	na	GO:0005201,extracellular matrix structural constituent;GO:0005576,extracellular region;GO:0005578,proteinaceous extracellular matrix;GO:0005581,collagen;GO:0005604,basement membrane;GO:0008201,heparin binding;GO:0001525,angiogenesis;GO:0007155,cell adhesion;GO:0010811,positive regulation of cell-substrate adhesion;GO:0031012,extracellular matrix;GO:0048593,camera-type eye morphogenesis;GO:0050673…
X-17983762	II	1	1	1	1	FBgn0030892	CG7206	na	na
X-1800986	II	1	0	1	0	FBgn0023511	Edem1	ER degradation enhancer, mannosidase alpha-like 2	GO:0004571,mannosyl-oligosaccharide 1,2-alpha-mannosidase activity;GO:0005509,calcium ion binding;GO:0016020,membrane;GO:0008152,metabolic process;GO:0016787,hydrolase activity;GO:0016798,hydrolase activity, acting on glycosyl bonds;GO:0000166,nucleotide binding;GO:0003924,GTPase activity;GO:0005525,GTP binding;GO:0006184,GTP catabolic process;GO:0007165,signal transduction;GO:0007264,small GTPas…
X-18676429	II	1	0	0	0	FBgn0030956	CG18259	na	GO:0000166,nucleotide binding;GO:0003676,nucleic acid binding
X-18676657	II	1	0	0	0	FBgn0030956	CG18259	na	GO:0000166,nucleotide binding;GO:0003676,nucleic acid binding
X-18681114	II	1	0	0	0	FBgn0030959	CG6961	na	GO:0000166,nucleotide binding;GO:0003676,nucleic acid binding
X-19107872	II	1	0	0	1	FBgn0030999	Mur18B	na	GO:0005576,extracellular region;GO:0006030,chitin metabolic process;GO:0008061,chitin binding
X-19177914	II	0	1	1	1	FBgn0031011	CG8034	na	GO:0016021,integral to membrane;GO:0055085,transmembrane transport
X-19228498	II	1	1	0	0	FBgn0086778	nAChRalpha7	nicotinic acetylcholine receptor, invertebrate	GO:0004889,acetylcholine-activated cation-selective channel activity;GO:0005216,ion channel activity;GO:0005230,extracellular ligand-gated ion channel activity;GO:0005886,plasma membrane;GO:0006810,transport;GO:0006811,ion transport;GO:0016020,membrane;GO:0016021,integral to membrane;GO:0030054,cell junction;GO:0045202,synapse;GO:0045211,postsynaptic membrane
X-19228555	II	1	0	1	0	FBgn0086778	nAChRalpha7	nicotinic acetylcholine receptor, invertebrate	GO:0004889,acetylcholine-activated cation-selective channel activity;GO:0005216,ion channel activity;GO:0005230,extracellular ligand-gated ion channel activity;GO:0005886,plasma membrane;GO:0006810,transport;GO:0006811,ion transport;GO:0016020,membrane;GO:0016021,integral to membrane;GO:0030054,cell junction;GO:0045202,synapse;GO:0045211,postsynaptic membrane
X-20076543	II	0	1	0	1	FBgn0053497	Sdic2	dynein intermediate chain, cytosolic	GO:0003774,motor activity;GO:0005737,cytoplasm;GO:0005856,cytoskeleton;GO:0005868,cytoplasmic dynein complex;GO:0005874,microtubule;GO:0006810,transport;GO:0007018,microtubule-based movement;GO:0030286,dynein complex;GO:0031982,vesicle;GO:0005813,centrosome;GO:0000776,kinetochore;GO:0000922,spindle pole;GO:0004402,histone acetyltransferase activity;GO:0016573,histone acetylation;GO:0016740,transf…
X-2072199	II	0	0	0	1	FBgn0011576	Cyp4d2	cytochrome P450, family 4	GO:0004497,monooxygenase activity;GO:0005506,iron ion binding;GO:0009055,electron carrier activity;GO:0016491,oxidoreductase activity;GO:0016705,oxidoreductase activity, acting on paired donors, with incorporation or reduction of molecular oxygen;GO:0020037,heme binding;GO:0046872,metal ion binding;GO:0055114,oxidation-reduction process
X-2102405	II	0	0	0	1	FBgn0053548	msta	na	na
X-21204308	II	0	0	1	0	FBgn0015558	tty	na	na
X-2137353	II	1	0	0	0	FBgn0000810	fs(1)K10	DNA binding protein (fs(1)K10, female sterile(1)K10)	na
X-21904549	II	1	1	1	1	FBgn0027279	l(1)G0196	inositol hexakisphosphate/diphosphoinositol-pentakisphosphate kinase [EC:2.7.4.21 2.7.4.24]	GO:0000166,nucleotide binding;GO:0000827,inositol-1,3,4,5,6-pentakisphosphate kinase activity;GO:0000832,inositol hexakisphosphate 5-kinase activity;GO:0005524,ATP binding;GO:0005737,cytoplasm;GO:0005829,cytosol;GO:0006020,inositol metabolic process;GO:0016301,kinase activity;GO:0016310,phosphorylation;GO:0016740,transferase activity;GO:0033857,diphosphoinositol-pentakisphosphate kinase activity;…
X-21904571	II	0	1	1	1	FBgn0027279	l(1)G0196	inositol hexakisphosphate/diphosphoinositol-pentakisphosphate kinase [EC:2.7.4.21 2.7.4.24]	GO:0000166,nucleotide binding;GO:0000827,inositol-1,3,4,5,6-pentakisphosphate kinase activity;GO:0000832,inositol hexakisphosphate 5-kinase activity;GO:0005524,ATP binding;GO:0005737,cytoplasm;GO:0005829,cytosol;GO:0006020,inositol metabolic process;GO:0016301,kinase activity;GO:0016310,phosphorylation;GO:0016740,transferase activity;GO:0033857,diphosphoinositol-pentakisphosphate kinase activity;…
X-400415	II	1	0	1	1	FBgn0004648	svr	carboxypeptidase D	GO:0004180,carboxypeptidase activity;GO:0004181,metallocarboxypeptidase activity;GO:0004185,serine-type carboxypeptidase activity;GO:0006508,proteolysis;GO:0008233,peptidase activity;GO:0008237,metallopeptidase activity;GO:0008270,zinc ion binding;GO:0016021,integral to membrane;GO:0016787,hydrolase activity;GO:0046872,metal ion binding;GO:0016020,membrane;GO:0005576,extracellular region;GO:00306…
X-4527050	II	1	0	0	0	FBgn0025388	CG12179	na	na
X-5321599	II	1	1	0	1	FBgn0029765	CG16756	lysozyme	na
X-546036	II	1	0	1	0	FBgn0025639	Hmt4-20	histone-lysine N-methyltransferase SUV420H	GO:0034773,histone H4-K20 trimethylation;GO:0042799,histone methyltransferase activity (H4-K20 specific);GO:0008168,methyltransferase activity;GO:0016740,transferase activity;GO:0032259,methylation;GO:0000780,condensed nuclear chromosome, centromeric region;GO:0016571,histone methylation;GO:0018024,histone-lysine N-methyltransferase activity;GO:0034770,histone H4-K20 methylation;GO:0034968,histon…
X-5524228	II	1	0	1	1	FBgn0259994	CG42492	na	na
X-5524246	II	0	0	0	1	FBgn0259994	CG42492	na	na
X-5847893	II	0	1	0	1	FBgn0029827	CG6048	na	GO:0003824,catalytic activity;GO:0004252,serine-type endopeptidase activity;GO:0005576,extracellular region;GO:0005615,extracellular space;GO:0006508,proteolysis;GO:0007586,digestion;GO:0008233,peptidase activity;GO:0008236,serine-type peptidase activity;GO:0016787,hydrolase activity;GO:0046872,metal ion binding
X-6001662	II	0	1	1	1	FBgn0264386	Ca-alpha1T	voltage-dependent calcium channel alpha 1, invertebrate	GO:0003723,RNA binding;GO:0003964,RNA-directed DNA polymerase activity;GO:0003968,RNA-directed RNA polymerase activity;GO:0005739,mitochondrion;GO:0006278,RNA-dependent DNA replication;GO:0016740,transferase activity;GO:0016779,nucleotidyltransferase activity;GO:0003676,nucleic acid binding;GO:0015074,DNA integration;GO:0005216,ion channel activity;GO:0005244,voltage-gated ion channel activity;GO…
X-6002674	II	1	0	0	1	FBgn0264386	Ca-alpha1T	voltage-dependent calcium channel alpha 1, invertebrate	GO:0003723,RNA binding;GO:0003964,RNA-directed DNA polymerase activity;GO:0003968,RNA-directed RNA polymerase activity;GO:0005739,mitochondrion;GO:0006278,RNA-dependent DNA replication;GO:0016740,transferase activity;GO:0016779,nucleotidyltransferase activity;GO:0003676,nucleic acid binding;GO:0015074,DNA integration;GO:0005216,ion channel activity;GO:0005244,voltage-gated ion channel activity;GO…
X-6003904	II	0	0	1	1	FBgn0264386	Ca-alpha1T	voltage-dependent calcium channel alpha 1, invertebrate	GO:0003723,RNA binding;GO:0003964,RNA-directed DNA polymerase activity;GO:0003968,RNA-directed RNA polymerase activity;GO:0005739,mitochondrion;GO:0006278,RNA-dependent DNA replication;GO:0016740,transferase activity;GO:0016779,nucleotidyltransferase activity;GO:0003676,nucleic acid binding;GO:0015074,DNA integration;GO:0005216,ion channel activity;GO:0005244,voltage-gated ion channel activity;GO…
X-6180282	II	1	0	0	0	FBgn0026015	Top3beta	DNA topoisomerase III	GO:0003677,DNA binding;GO:0003916,DNA topoisomerase activity;GO:0003917,DNA topoisomerase type I activity;GO:0005694,chromosome;GO:0006265,DNA topological change;GO:0016853,isomerase activity;GO:0000793,condensed chromosome;GO:0007059,chromosome segregation
X-6713609	II	1	0	0	0	FBgn0029905	Nf-YC	nuclear transcription factor Y, gamma	GO:0005622,intracellular;GO:0005634,nucleus;GO:0043565,sequence-specific DNA binding;GO:0046982,protein heterodimerization activity;GO:0005737,cytoplasm
X-818310	II	0	0	1	1	FBgn0040344	CG3711	na	GO:0008270,zinc ion binding;GO:0046872,metal ion binding;GO:0005737,cytoplasm
X-8945334	II	1	0	1	0	FBgn0259734	CG42388	na	na
X-9140352	II	0	0	1	1	FBgn0000077	amx	na	GO:0016020,membrane;GO:0016021,integral to membrane;GO:0003676,nucleic acid binding;GO:0008270,zinc ion binding;GO:0001540,beta-amyloid binding;GO:0004930,G-protein coupled receptor activity;GO:0005887,integral to plasma membrane;GO:0007186,G-protein coupled receptor signaling pathway;GO:0008624,induction of apoptosis by extracellular signals
2R-675216	I	1	1	0	1	FBgn0250830	CG12547	na	GO:0016853,isomerase activity;GO:0016209,antioxidant activity;GO:0016491,oxidoreductase activity;GO:0055114,oxidation-reduction process
2R-7335106	I	1	1	1	1	FBgn0260499	qvr	na	GO:0005886,plasma membrane;GO:0016020,membrane;GO:0031225,anchored to membrane;GO:0034235,GPI anchor binding;GO:0045187,regulation of circadian sleep/wake cycle, sleep;GO:0048511,rhythmic process
2R-7335122	I	1	1	1	1	FBgn0260499	qvr	na	GO:0005886,plasma membrane;GO:0016020,membrane;GO:0031225,anchored to membrane;GO:0034235,GPI anchor binding;GO:0045187,regulation of circadian sleep/wake cycle, sleep;GO:0048511,rhythmic process
2R-7335128	I	1	1	1	1	FBgn0260499	qvr	na	GO:0005886,plasma membrane;GO:0016020,membrane;GO:0031225,anchored to membrane;GO:0034235,GPI anchor binding;GO:0045187,regulation of circadian sleep/wake cycle, sleep;GO:0048511,rhythmic process
2R-8457048	I	0	1	0	0	FBgn0033754	Ak6	na	GO:0016301,kinase activity;GO:0016310,phosphorylation;GO:0004765,shikimate kinase activity;GO:0005524,ATP binding;GO:0003677,DNA binding;GO:0005634,nucleus
3L-15949133	I	1	1	0	0	FBgn0036545	GXIVsPLA2	phospholipase A2	GO:0004623,phospholipase A2 activity;GO:0005509,calcium ion binding;GO:0005576,extracellular region;GO:0006644,phospholipid metabolic process;GO:0016042,lipid catabolic process;GO:0016787,hydrolase activity;GO:0005622,intracellular;GO:0005783,endoplasmic reticulum;GO:0005794,Golgi apparatus
3L-18918645	I	0	0	0	1	FBgn0262351	CG43049	na	na
3R-18408168	I	1	1	1	0	FBgn0024558	Dph5	diphthine synthase	GO:0004164,diphthine synthase activity;GO:0005737,cytoplasm;GO:0008152,metabolic process;GO:0008168,methyltransferase activity;GO:0016740,transferase activity;GO:0017183,peptidyl-diphthamide biosynthetic process from peptidyl-histidine;GO:0032259,methylation;GO:0005575,cellular_component;GO:0050843,S-adenosylmethionine catabolic process;GO:0007165,signal transduction;GO:0008603,cAMP-dependent pro…
3R-19940786	I	0	1	1	1	FBgn0039151	CG13607	na	na
3R-24424516	I	1	0	1	1	FBgn0026400	Noa36	na	GO:0000775,chromosome, centromeric region;GO:0005634,nucleus;GO:0005694,chromosome;GO:0005730,nucleolus;GO:0008270,zinc ion binding;GO:0030496,midbody;GO:0046872,metal ion binding
4-881409	I	1	0	1	0	FBgn0039936	CG11148	na	GO:0003723,RNA binding;GO:0003964,RNA-directed DNA polymerase activity;GO:0006278,RNA-dependent DNA replication
X-5509152	I	0	1	0	0	FBgn0250904	CG34434	na	na
