# Supplementary material for: The Landscape of A-to-I RNA Editome Is Shaped by Both Positive and Purifying Selection
Source: PLoS Genet. 2016 Jul 28;12(7):e1006191. doi: 10.1371/journal.pgen.1006191 (PMC4965139; doi:10.1371/journal.pgen.1006191)
Supplement: S11 Table — (XLSX) [file pgen.1006191.s011.xlsx]

## Sheet: S11_Table
S11 Table. Shifting of RNA editing events in the head tissues between virgin and mated females.
		Editing appearance				Gene
Sites	Type	Head-E1-F	Head-E1-V	Head-E4-F	Head-E4-V	Gene ID	Gene Name	Full name	GO Term
2L-11159274	III	1	1	1	1	FBgn0259822	Ca-beta	voltage-dependent calcium channel beta, invertebrate	GO:0005216,ion channel activity;GO:0005244,voltage-gated ion channel activity;GO:0005245,voltage-gated calcium channel activity;GO:0005262,calcium channel activity;GO:0005886,plasma membrane;GO:0005891,voltage-gated calcium channel complex;GO:0006810,transport;GO:0006811,ion transport;GO:0006816,calcium ion transport;GO:0007268,synaptic transmission;GO:0007601,visual perception;GO:0016020,membran…
2L-11159893	III	1	1	1	1	FBgn0259822	Ca-beta	voltage-dependent calcium channel beta, invertebrate	GO:0005216,ion channel activity;GO:0005244,voltage-gated ion channel activity;GO:0005245,voltage-gated calcium channel activity;GO:0005262,calcium channel activity;GO:0005886,plasma membrane;GO:0005891,voltage-gated calcium channel complex;GO:0006810,transport;GO:0006811,ion transport;GO:0006816,calcium ion transport;GO:0007268,synaptic transmission;GO:0007601,visual perception;GO:0016020,membran…
2L-11159899	III	1	0	1	0	FBgn0259822	Ca-beta	voltage-dependent calcium channel beta, invertebrate	GO:0005216,ion channel activity;GO:0005244,voltage-gated ion channel activity;GO:0005245,voltage-gated calcium channel activity;GO:0005262,calcium channel activity;GO:0005886,plasma membrane;GO:0005891,voltage-gated calcium channel complex;GO:0006810,transport;GO:0006811,ion transport;GO:0006816,calcium ion transport;GO:0007268,synaptic transmission;GO:0007601,visual perception;GO:0016020,membran…
2L-11159902	III	0	1	1	1	FBgn0259822	Ca-beta	voltage-dependent calcium channel beta, invertebrate	GO:0005216,ion channel activity;GO:0005244,voltage-gated ion channel activity;GO:0005245,voltage-gated calcium channel activity;GO:0005262,calcium channel activity;GO:0005886,plasma membrane;GO:0005891,voltage-gated calcium channel complex;GO:0006810,transport;GO:0006811,ion transport;GO:0006816,calcium ion transport;GO:0007268,synaptic transmission;GO:0007601,visual perception;GO:0016020,membran…
2L-13188337	III	1	1	1	1	FBgn0032479	CG16974	na	GO:0005737,cytoplasm;GO:0005856,cytoskeleton;GO:0005929,cilium;GO:0005932,microtubule basal body;GO:0007126,meiosis;GO:0007275,multicellular organismal development;GO:0007283,spermatogenesis;GO:0019861,flagellum;GO:0030154,cell differentiation;GO:0042995,cell projection;GO:0005576,extracellular region;GO:0005615,extracellular space;GO:0007155,cell adhesion;GO:0000164,protein phosphatase type 1 co…
2L-13188408	III	1	1	1	1	FBgn0032479	CG16974	na	GO:0005737,cytoplasm;GO:0005856,cytoskeleton;GO:0005929,cilium;GO:0005932,microtubule basal body;GO:0007126,meiosis;GO:0007275,multicellular organismal development;GO:0007283,spermatogenesis;GO:0019861,flagellum;GO:0030154,cell differentiation;GO:0042995,cell projection;GO:0005576,extracellular region;GO:0005615,extracellular space;GO:0007155,cell adhesion;GO:0000164,protein phosphatase type 1 co…
2L-13189312	III	1	1	1	0	FBgn0032479	CG16974	na	GO:0005737,cytoplasm;GO:0005856,cytoskeleton;GO:0005929,cilium;GO:0005932,microtubule basal body;GO:0007126,meiosis;GO:0007275,multicellular organismal development;GO:0007283,spermatogenesis;GO:0019861,flagellum;GO:0030154,cell differentiation;GO:0042995,cell projection;GO:0005576,extracellular region;GO:0005615,extracellular space;GO:0007155,cell adhesion;GO:0000164,protein phosphatase type 1 co…
2L-19509577	III	1	1	1	0	FBgn0032797	CG10186	na	GO:0007155,cell adhesion;GO:0016020,membrane;GO:0016021,integral to membrane;GO:0030246,carbohydrate binding;GO:0001848,complement binding;GO:0005576,extracellular region;GO:0019012,virion;GO:0019048,virus-host interaction;GO:0020002,host cell plasma membrane;GO:0030683,evasion by virus of host immune response;GO:0033644,host cell membrane;GO:0039573,suppression by virus of host complement activa…
2L-20346120	III	0	0	1	0	FBgn0003475	spir	spire	GO:0003779,actin binding;GO:0005737,cytoplasm;GO:0005856,cytoskeleton;GO:0006810,transport;GO:0007275,multicellular organismal development
2L-2785542	III	1	1	1	1	FBgn0004242	Syt1	synaptotagmin-1	GO:0005215,transporter activity;GO:0005737,cytoplasm;GO:0006810,transport;GO:0008021,synaptic vesicle;GO:0016020,membrane;GO:0016021,integral to membrane;GO:0030054,cell junction;GO:0030672,synaptic vesicle membrane;GO:0031410,cytoplasmic vesicle;GO:0042584,chromaffin granule membrane;GO:0045202,synapse;GO:0046872,metal ion binding;GO:0000149,SNARE binding;GO:0005509,calcium ion binding;GO:001607…
2L-2785610	III	1	1	1	1	FBgn0004242	Syt1	synaptotagmin-1	GO:0005215,transporter activity;GO:0005737,cytoplasm;GO:0006810,transport;GO:0008021,synaptic vesicle;GO:0016020,membrane;GO:0016021,integral to membrane;GO:0030054,cell junction;GO:0030672,synaptic vesicle membrane;GO:0031410,cytoplasmic vesicle;GO:0042584,chromaffin granule membrane;GO:0045202,synapse;GO:0046872,metal ion binding;GO:0000149,SNARE binding;GO:0005509,calcium ion binding;GO:001607…
2L-2785621	III	1	1	1	1	FBgn0004242	Syt1	synaptotagmin-1	GO:0005215,transporter activity;GO:0005737,cytoplasm;GO:0006810,transport;GO:0008021,synaptic vesicle;GO:0016020,membrane;GO:0016021,integral to membrane;GO:0030054,cell junction;GO:0030672,synaptic vesicle membrane;GO:0031410,cytoplasmic vesicle;GO:0042584,chromaffin granule membrane;GO:0045202,synapse;GO:0046872,metal ion binding;GO:0000149,SNARE binding;GO:0005509,calcium ion binding;GO:001607…
2L-2882059	III	0	1	1	1	FBgn0024947	NTPase	na	GO:0004382,guanosine-diphosphatase activity;GO:0005783,endoplasmic reticulum;GO:0005788,endoplasmic reticulum lumen;GO:0006096,glycolysis;GO:0006486,protein glycosylation;GO:0006487,protein N-linked glycosylation;GO:0008283,cell proliferation;GO:0014066,regulation of phosphatidylinositol 3-kinase cascade;GO:0016049,cell growth;GO:0016787,hydrolase activity;GO:0017110,nucleoside-diphosphatase acti…
2L-3761976	III	1	1	1	1	FBgn0263846	CG43707	na	GO:0005543,phospholipid binding
2L-411895	III	0	1	0	0	FBgn0264855	AP-2alpha	AP-2 complex subunit alpha	GO:0005886,plasma membrane;GO:0005905,coated pit;GO:0006810,transport;GO:0006886,intracellular protein transport;GO:0006897,endocytosis;GO:0008565,protein transporter activity;GO:0015031,protein transport;GO:0016020,membrane;GO:0016192,vesicle-mediated transport;GO:0030117,membrane coat;GO:0030131,clathrin adaptor complex;GO:0048488,synaptic vesicle endocytosis;GO:0005506,iron ion binding;GO:0009…
2L-4308806	III	1	1	0	0	FBgn0010473	tutl	na	na
2L-4986611	III	0	0	1	0	FBgn0083962	CG34126	na	na
2L-6636665	III	0	1	1	1	FBgn0051635	CG31635	na	na
2L-6682191	III	1	1	1	1	FBgn0028703	Nhe3	solute carrier family 9 (sodium/hydrogen exchanger), member 6/7	GO:0006810,transport;GO:0006811,ion transport;GO:0006812,cation transport;GO:0006814,sodium ion transport;GO:0006885,regulation of pH;GO:0015297,antiporter activity;GO:0015299,solute:hydrogen antiporter activity;GO:0015385,sodium:hydrogen antiporter activity;GO:0016020,membrane;GO:0016021,integral to membrane;GO:0055085,transmembrane transport
2L-7052677	III	1	1	1	0	FBgn0262872	milt	trafficking kinesin-binding protein 1	GO:0004857,enzyme inhibitor activity;GO:0030599,pectinesterase activity;GO:0043086,negative regulation of catalytic activity;GO:0008104,protein localization;GO:0016023,cytoplasmic membrane-bounded vesicle;GO:0047496,vesicle transport along microtubule
2R-10077199	III	1	1	1	1	FBgn0050069	CG30069	na	GO:0003677,DNA binding;GO:0003899,DNA-directed RNA polymerase activity;GO:0005634,nucleus;GO:0005665,DNA-directed RNA polymerase II, core complex;GO:0006366,transcription from RNA polymerase II promoter;GO:0006468,protein phosphorylation;GO:0016740,transferase activity;GO:0016779,nucleotidyltransferase activity;GO:0004672,protein kinase activity;GO:0005509,calcium ion binding;GO:0031424,keratiniz…
2R-10077727	III	1	1	1	1	FBgn0050069	CG30069	na	GO:0003677,DNA binding;GO:0003899,DNA-directed RNA polymerase activity;GO:0005634,nucleus;GO:0005665,DNA-directed RNA polymerase II, core complex;GO:0006366,transcription from RNA polymerase II promoter;GO:0006468,protein phosphorylation;GO:0016740,transferase activity;GO:0016779,nucleotidyltransferase activity;GO:0004672,protein kinase activity;GO:0005509,calcium ion binding;GO:0031424,keratiniz…
2R-10185499	III	1	1	1	1	FBgn0263397	Ih	hyperpolarization activated cyclic nucleotide-gated potassium channel 2	GO:0005216,ion channel activity;GO:0005249,voltage-gated potassium channel activity;GO:0006810,transport;GO:0006811,ion transport;GO:0006813,potassium ion transport;GO:0016020,membrane;GO:0016021,integral to membrane;GO:0055085,transmembrane transport;GO:0001932,regulation of protein phosphorylation;GO:0005952,cAMP-dependent protein kinase complex;GO:0008603,cAMP-dependent protein kinase regulato…
2R-12534997	III	0	1	1	0	FBgn0024232	gprs	na	na
2R-14168715	III	1	0	0	0	FBgn0010575	sbb	na	na
2R-15111141	III	0	1	0	0	FBgn0263395	hppy	mitogen-activated protein kinase kinase kinase kinase 5	GO:0000166,nucleotide binding;GO:0004672,protein kinase activity;GO:0005083,small GTPase regulator activity;GO:0005524,ATP binding;GO:0006468,protein phosphorylation;GO:0016772,transferase activity, transferring phosphorus-containing groups;GO:0016301,kinase activity;GO:0016310,phosphorylation;GO:0004674,protein serine/threonine kinase activity
2R-17203191	III	1	1	0	0	FBgn0034618	CG9485	glycogen debranching enzyme [EC:2.4.1.25 3.2.1.33]	GO:0003824,catalytic activity;GO:0004133,glycogen debranching enzyme activity;GO:0004134,4-alpha-glucanotransferase activity;GO:0004135,amylo-alpha-1,6-glucosidase activity;GO:0005634,nucleus;GO:0005737,cytoplasm;GO:0005975,carbohydrate metabolic process;GO:0005977,glycogen metabolic process;GO:0005978,glycogen biosynthetic process;GO:0008152,metabolic process;GO:0016234,inclusion body;GO:0016740…
2R-17508354	III	1	0	0	0	FBgn0016641	PTP-ER	protein-tyrosine phosphatase	GO:0004721,phosphoprotein phosphatase activity;GO:0004725,protein tyrosine phosphatase activity;GO:0006470,protein dephosphorylation;GO:0016311,dephosphorylation;GO:0016787,hydrolase activity;GO:0016791,phosphatase activity;GO:0035335,peptidyl-tyrosine dephosphorylation
2R-18451878	III	1	0	0	0	FBgn0260866	dnr1	na	GO:0003676,nucleic acid binding;GO:0008270,zinc ion binding;GO:0015074,DNA integration;GO:0003723,RNA binding;GO:0003964,RNA-directed DNA polymerase activity;GO:0004190,aspartic-type endopeptidase activity;GO:0006278,RNA-dependent DNA replication;GO:0006508,proteolysis;GO:0016787,hydrolase activity;GO:0003824,catalytic activity;GO:0008152,metabolic process;GO:0005856,cytoskeleton;GO:0046872,metal…
2R-18451882	III	1	0	0	0	FBgn0260866	dnr1	na	GO:0003676,nucleic acid binding;GO:0008270,zinc ion binding;GO:0015074,DNA integration;GO:0003723,RNA binding;GO:0003964,RNA-directed DNA polymerase activity;GO:0004190,aspartic-type endopeptidase activity;GO:0006278,RNA-dependent DNA replication;GO:0006508,proteolysis;GO:0016787,hydrolase activity;GO:0003824,catalytic activity;GO:0008152,metabolic process;GO:0005856,cytoskeleton;GO:0046872,metal…
2R-19894078	III	1	0	1	0	FBgn0053519	Unc-89	na	GO:0004672,protein kinase activity;GO:0005089,Rho guanyl-nucleotide exchange factor activity;GO:0005524,ATP binding;GO:0005543,phospholipid binding;GO:0005622,intracellular;GO:0006468,protein phosphorylation;GO:0016772,transferase activity, transferring phosphorus-containing groups;GO:0035023,regulation of Rho protein signal transduction;GO:0005021,vascular endothelial growth factor-activated rec…
2R-20272335	III	0	1	1	1	FBgn0000037	mAChR	muscarinic acetylcholine receptor M3	GO:0004871,signal transducer activity;GO:0004930,G-protein coupled receptor activity;GO:0005886,plasma membrane;GO:0007165,signal transduction;GO:0007186,G-protein coupled receptor signaling pathway;GO:0007213,G-protein coupled acetylcholine receptor signaling pathway;GO:0016020,membrane;GO:0016021,integral to membrane;GO:0016907,G-protein coupled acetylcholine receptor activity;GO:0030054,cell j…
2R-20883120	III	0	1	0	0	FBgn0265434	zip	myosin heavy chain	GO:0000166,nucleotide binding;GO:0001725,stress fiber;GO:0003774,motor activity;GO:0003779,actin binding;GO:0005516,calmodulin binding;GO:0005524,ATP binding;GO:0005737,cytoplasm;GO:0005859,muscle myosin complex;GO:0006939,smooth muscle contraction;GO:0008307,structural constituent of muscle;GO:0016459,myosin complex;GO:0030016,myofibril;GO:0030241,skeletal muscle myosin thick filament assembly;G…
2R-20883380	III	1	1	1	1	FBgn0265434	zip	myosin heavy chain	GO:0000166,nucleotide binding;GO:0001725,stress fiber;GO:0003774,motor activity;GO:0003779,actin binding;GO:0005516,calmodulin binding;GO:0005524,ATP binding;GO:0005737,cytoplasm;GO:0005859,muscle myosin complex;GO:0006939,smooth muscle contraction;GO:0008307,structural constituent of muscle;GO:0016459,myosin complex;GO:0030016,myofibril;GO:0030241,skeletal muscle myosin thick filament assembly;G…
2R-2612849	III	0	1	0	0	FBgn0010482	l(2)01289	na	GO:0045454,cell redox homeostasis;GO:0016853,isomerase activity
2R-2620585	III	1	1	1	0	FBgn0010482	l(2)01289	na	GO:0045454,cell redox homeostasis;GO:0016853,isomerase activity
2R-3467211	III	1	1	1	0	FBgn0033194	Vps13	na	GO:0008104,protein localization
2R-3701368	III	1	0	1	0	FBgn0033226	CG1882	na	GO:0003841,1-acylglycerol-3-phosphate O-acyltransferase activity;GO:0005737,cytoplasm;GO:0005811,lipid particle;GO:0005829,cytosol;GO:0006629,lipid metabolic process;GO:0006631,fatty acid metabolic process;GO:0006654,phosphatidic acid biosynthetic process;GO:0008654,phospholipid biosynthetic process;GO:0010891,negative regulation of sequestering of triglyceride;GO:0010898,positive regulation of t…
2R-4771195	III	1	1	1	0	FBgn0011286	RyR	ryanodine receptor 2	GO:0005216,ion channel activity;GO:0005219,ryanodine-sensitive calcium-release channel activity;GO:0005262,calcium channel activity;GO:0005509,calcium ion binding;GO:0006810,transport;GO:0006811,ion transport;GO:0006874,cellular calcium ion homeostasis;GO:0016020,membrane;GO:0016021,integral to membrane;GO:0055085,transmembrane transport;GO:0070588,calcium ion transmembrane transport;GO:0001666,r…
2R-4771250	III	1	1	1	1	FBgn0011286	RyR	ryanodine receptor 2	GO:0005216,ion channel activity;GO:0005219,ryanodine-sensitive calcium-release channel activity;GO:0005262,calcium channel activity;GO:0005509,calcium ion binding;GO:0006810,transport;GO:0006811,ion transport;GO:0006874,cellular calcium ion homeostasis;GO:0016020,membrane;GO:0016021,integral to membrane;GO:0055085,transmembrane transport;GO:0070588,calcium ion transmembrane transport;GO:0001666,r…
2R-4772736	III	1	1	1	1	FBgn0011286	RyR	ryanodine receptor 2	GO:0005216,ion channel activity;GO:0005219,ryanodine-sensitive calcium-release channel activity;GO:0005262,calcium channel activity;GO:0005509,calcium ion binding;GO:0006810,transport;GO:0006811,ion transport;GO:0006874,cellular calcium ion homeostasis;GO:0016020,membrane;GO:0016021,integral to membrane;GO:0055085,transmembrane transport;GO:0070588,calcium ion transmembrane transport;GO:0001666,r…
2R-5422435	III	0	0	1	0	FBgn0259246	brp	na	GO:0046983,protein dimerization activity;GO:0000166,nucleotide binding;GO:0003777,microtubule motor activity;GO:0005524,ATP binding;GO:0005874,microtubule;GO:0007018,microtubule-based movement;GO:0008168,methyltransferase activity;GO:0016740,transferase activity;GO:0032259,methylation
2R-5422448	III	0	0	1	0	FBgn0259246	brp	na	GO:0046983,protein dimerization activity;GO:0000166,nucleotide binding;GO:0003777,microtubule motor activity;GO:0005524,ATP binding;GO:0005874,microtubule;GO:0007018,microtubule-based movement;GO:0008168,methyltransferase activity;GO:0016740,transferase activity;GO:0032259,methylation
2R-6168493	III	1	1	0	0	FBgn0033504	CAP	na	na
2R-6498966	III	1	0	1	1	FBgn0263102	psq	na	GO:0003723,RNA binding;GO:0003964,RNA-directed DNA polymerase activity;GO:0003968,RNA-directed RNA polymerase activity;GO:0005739,mitochondrion;GO:0006278,RNA-dependent DNA replication;GO:0016740,transferase activity;GO:0016779,nucleotidyltransferase activity;GO:0003676,nucleic acid binding;GO:0015074,DNA integration;GO:0004190,aspartic-type endopeptidase activity;GO:0006508,proteolysis;GO:000451…
2R-9697052	III	1	0	1	0	FBgn0261041	stj	voltage-dependent calcium channel alpha-2/delta, invertebrate	na
2R-9697112	III	1	0	1	0	FBgn0261041	stj	voltage-dependent calcium channel alpha-2/delta, invertebrate	na
2R-9697467	III	1	1	1	1	FBgn0261041	stj	voltage-dependent calcium channel alpha-2/delta, invertebrate	na
2R-9697704	III	0	1	1	0	FBgn0261041	stj	voltage-dependent calcium channel alpha-2/delta, invertebrate	na
2R-9704884	III	1	0	1	0	FBgn0261041	stj	voltage-dependent calcium channel alpha-2/delta, invertebrate	na
3L-11218250	III	1	0	0	0	FBgn0261553	CG42671	na	na
3L-13013548	III	0	0	1	1	FBgn0036337	AdenoK	adenosine kinase	GO:0004001,adenosine kinase activity;GO:0006166,purine ribonucleoside salvage;GO:0006167,AMP biosynthetic process;GO:0016773,phosphotransferase activity, alcohol group as acceptor;GO:0016740,transferase activity;GO:0016301,kinase activity;GO:0016310,phosphorylation;GO:0005634,nucleus;GO:0005829,cytosol;GO:0006175,dATP biosynthetic process;GO:0005507,copper ion binding;GO:0005886,plasma membrane;G…
3L-13031538	III	1	1	1	0	FBgn0036340	SRm160	serine/arginine repetitive matrix protein 1	GO:0006397,mRNA processing;GO:0005681,spliceosomal complex;GO:0071013,catalytic step 2 spliceosome
3L-14744703	III	1	1	1	1	FBgn0013263	Trl	na	GO:0003676,nucleic acid binding;GO:0005622,intracellular;GO:0005634,nucleus;GO:0008270,zinc ion binding;GO:0046872,metal ion binding;GO:0000213,tRNA-intron endonuclease activity;GO:0000214,tRNA-intron endonuclease complex;GO:0000379,tRNA-type intron splice site recognition and cleavage;GO:0004518,nuclease activity;GO:0006388,tRNA splicing, via endonucleolytic cleavage and ligation;GO:0090305,nucl…
3L-19276364	III	1	1	1	1	FBgn0036862	Gbs-76A	protein phosphatase 1, regulatory (inhibitor) subunit 3	GO:0005975,carbohydrate metabolic process;GO:0005977,glycogen metabolic process;GO:0005737,cytoplasm;GO:0019903,protein phosphatase binding;GO:0042593,glucose homeostasis;GO:0045725,positive regulation of glycogen biosynthetic process;GO:2000467,positive regulation of glycogen (starch) synthase activity;GO:2001069,glycogen binding
3L-20372778	III	1	0	0	0	FBgn0036980	RhoBTB	Rho-related BTB domain-containing protein 1/2	GO:0000166,nucleotide binding;GO:0005525,GTP binding;GO:0005622,intracellular;GO:0005886,plasma membrane;GO:0007264,small GTPase mediated signal transduction;GO:0016020,membrane;GO:0005737,cytoplasm;GO:0005856,cytoskeleton;GO:0005938,cell cortex;GO:0007049,cell cycle;GO:0030334,regulation of cell migration;GO:0030496,midbody;GO:0032154,cleavage furrow;GO:0036089,cleavage furrow formation;GO:00432…
3L-2126093	III	1	1	1	0	FBgn0052311	zormin	na	GO:0005516,calmodulin binding;GO:0005089,Rho guanyl-nucleotide exchange factor activity;GO:0005543,phospholipid binding;GO:0005622,intracellular;GO:0035023,regulation of Rho protein signal transduction;GO:0004672,protein kinase activity;GO:0005524,ATP binding;GO:0006468,protein phosphorylation;GO:0016772,transferase activity, transferring phosphorus-containing groups;GO:0005021,vascular endotheli…
3L-3086223	III	0	0	1	0	FBgn0035397	CG11486	PAB-dependent poly(A)-specific ribonuclease subunit 3	GO:0004672,protein kinase activity;GO:0005524,ATP binding;GO:0006468,protein phosphorylation;GO:0016772,transferase activity, transferring phosphorus-containing groups
3L-3359345	III	1	1	1	0	FBgn0004167	kst	spectrin beta	GO:0000166,nucleotide binding;GO:0004518,nuclease activity;GO:0005524,ATP binding;GO:0006281,DNA repair;GO:0006974,response to DNA damage stimulus;GO:0008270,zinc ion binding;GO:0016787,hydrolase activity;GO:0017111,nucleoside-triphosphatase activity;GO:0046872,metal ion binding;GO:0090305,nucleic acid phosphodiester bond hydrolysis;GO:0003779,actin binding;GO:0005543,phospholipid binding;GO:0004…
3L-3371827	III	1	0	0	0	FBgn0027616	YT521-B	na	na
3L-3371901	III	1	0	1	1	FBgn0027616	YT521-B	na	na
3L-3371976	III	0	0	1	0	FBgn0027616	YT521-B	na	na
3L-4198341	III	1	1	0	0	FBgn0263110	CG43367	na	GO:0042302,structural constituent of cuticle;GO:0009877,nodulation
3L-4432487	III	0	1	1	0	FBgn0000038	nAChRbeta1	nicotinic acetylcholine receptor, invertebrate	GO:0005216,ion channel activity;GO:0005230,extracellular ligand-gated ion channel activity;GO:0005886,plasma membrane;GO:0006810,transport;GO:0006811,ion transport;GO:0016020,membrane;GO:0016021,integral to membrane;GO:0030054,cell junction;GO:0045202,synapse;GO:0045211,postsynaptic membrane;GO:0003009,skeletal muscle contraction;GO:0004889,acetylcholine-activated cation-selective channel activit…
3L-4586715	III	1	1	1	1	FBgn0260657	CG42540	na	GO:0003674,molecular_function;GO:0005575,cellular_component;GO:0008150,biological_process;GO:0016020,membrane;GO:0016021,integral to membrane;GO:0003677,DNA binding
3L-6947854	III	1	1	1	1	FBgn0035720	CG10077	ATP-dependent RNA helicase DDX5/DBP2	GO:0000122,negative regulation of transcription from RNA polymerase II promoter;GO:0000166,nucleotide binding;GO:0000381,regulation of alternative nuclear mRNA splicing, via spliceosome;GO:0003676,nucleic acid binding;GO:0003712,transcription cofactor activity;GO:0003713,transcription coactivator activity;GO:0003723,RNA binding;GO:0003724,RNA helicase activity;GO:0004386,helicase activity;GO:0005…
3L-7921780	III	1	1	1	0	FBgn0024187	syd	na	GO:0000139,Golgi membrane;GO:0005078,MAP-kinase scaffold activity;GO:0005737,cytoplasm;GO:0008088,axon cargo transport;GO:0016192,vesicle-mediated transport;GO:0019894,kinesin binding;GO:0019901,protein kinase binding;GO:0030140,trans-Golgi network transport vesicle;GO:0046328,regulation of JNK cascade
3L-8733195	III	1	1	0	0	FBgn0003149	Prm	na	GO:0003774,motor activity;GO:0016459,myosin complex
3L-9144935	III	1	1	0	0	FBgn0004244	Rdl	glycine receptor alpha-3	GO:0004890,GABA-A receptor activity;GO:0005216,ion channel activity;GO:0005230,extracellular ligand-gated ion channel activity;GO:0005254,chloride channel activity;GO:0005886,plasma membrane;GO:0006810,transport;GO:0006811,ion transport;GO:0006821,chloride transport;GO:0007268,synaptic transmission;GO:0016020,membrane;GO:0016021,integral to membrane;GO:0030054,cell junction;GO:0030594,neurotransm…
3L-9830483	III	1	0	0	0	FBgn0015618	Cdk8	cyclin-dependent kinase 8/11 [EC:2.7.11.22 2.7.11.23]	GO:0000082,G1/S transition of mitotic cell cycle;GO:0000166,nucleotide binding;GO:0004672,protein kinase activity;GO:0004674,protein serine/threonine kinase activity;GO:0004693,cyclin-dependent protein kinase activity;GO:0005524,ATP binding;GO:0005634,nucleus;GO:0006351,transcription, DNA-dependent;GO:0006355,regulation of transcription, DNA-dependent;GO:0006468,protein phosphorylation;GO:0008353…
3L-9860439	III	1	1	1	1	FBgn0027567	CG8108	na	GO:0005622,intracellular;GO:0008270,zinc ion binding
3L-9885234	III	0	1	1	0	FBgn0025866	CalpB	calpain, invertebrate	GO:0004198,calcium-dependent cysteine-type endopeptidase activity;GO:0005509,calcium ion binding;GO:0005622,intracellular;GO:0005737,cytoplasm;GO:0005886,plasma membrane;GO:0006508,proteolysis;GO:0008233,peptidase activity;GO:0008234,cysteine-type peptidase activity;GO:0016020,membrane;GO:0016787,hydrolase activity;GO:0000785,chromatin;GO:0001824,blastocyst development;GO:0005634,nucleus;GO:00075…
3R-10485581	III	0	0	0	1	FBgn0038251	Hexim	protein HEXIM1/2	GO:0000122,negative regulation of transcription from RNA polymerase II promoter;GO:0004861,cyclin-dependent protein kinase inhibitor activity;GO:0005634,nucleus;GO:0005737,cytoplasm;GO:0017069,snRNA binding
3R-11212944	III	0	0	1	0	FBgn0262483	Rbp	na	na
3R-11225168	III	1	1	1	1	FBgn0262483	Rbp	na	na
3R-14796414	III	0	1	0	0	FBgn0261262	CG42613	na	na
3R-14797034	III	1	1	1	1	FBgn0261262	CG42613	na	na
3R-15063919	III	1	0	0	0	FBgn0038693	unc79	na	na
3R-15064080	III	0	1	0	0	FBgn0038693	unc79	na	na
3R-16114579	III	1	1	1	0	FBgn0262582	cic	na	GO:0003723,RNA binding;GO:0003964,RNA-directed DNA polymerase activity;GO:0003968,RNA-directed RNA polymerase activity;GO:0005739,mitochondrion;GO:0006278,RNA-dependent DNA replication;GO:0016740,transferase activity;GO:0016779,nucleotidyltransferase activity;GO:0003676,nucleic acid binding;GO:0004519,endonuclease activity;GO:0015074,DNA integration;GO:0004190,aspartic-type endopeptidase activity…
3R-16114588	III	1	1	1	1	FBgn0262582	cic	na	GO:0003723,RNA binding;GO:0003964,RNA-directed DNA polymerase activity;GO:0003968,RNA-directed RNA polymerase activity;GO:0005739,mitochondrion;GO:0006278,RNA-dependent DNA replication;GO:0016740,transferase activity;GO:0016779,nucleotidyltransferase activity;GO:0003676,nucleic acid binding;GO:0004519,endonuclease activity;GO:0015074,DNA integration;GO:0004190,aspartic-type endopeptidase activity…
3R-16790050	III	1	1	1	1	FBgn0002921	Atpalpha	sodium/potassium-transporting ATPase subunit alpha	GO:0000166,nucleotide binding;GO:0003824,catalytic activity;GO:0005391,sodium:potassium-exchanging ATPase activity;GO:0005524,ATP binding;GO:0006754,ATP biosynthetic process;GO:0006810,transport;GO:0006811,ion transport;GO:0006812,cation transport;GO:0006813,potassium ion transport;GO:0006814,sodium ion transport;GO:0008152,metabolic process;GO:0015077,monovalent inorganic cation transmembrane tr…
3R-16790761	III	1	1	1	1	FBgn0002921	Atpalpha	sodium/potassium-transporting ATPase subunit alpha	GO:0000166,nucleotide binding;GO:0003824,catalytic activity;GO:0005391,sodium:potassium-exchanging ATPase activity;GO:0005524,ATP binding;GO:0006754,ATP biosynthetic process;GO:0006810,transport;GO:0006811,ion transport;GO:0006812,cation transport;GO:0006813,potassium ion transport;GO:0006814,sodium ion transport;GO:0008152,metabolic process;GO:0015077,monovalent inorganic cation transmembrane tr…
3R-16819460	III	1	1	0	0	FBgn0013995	Calx	solute carrier family 8 (sodium/calcium exchanger)	GO:0005432,calcium:sodium antiporter activity;GO:0005516,calmodulin binding;GO:0005886,plasma membrane;GO:0006810,transport;GO:0006811,ion transport;GO:0006814,sodium ion transport;GO:0006816,calcium ion transport;GO:0007154,cell communication;GO:0015297,antiporter activity;GO:0016020,membrane;GO:0016021,integral to membrane;GO:0031072,heat shock protein binding;GO:0046872,metal ion binding;GO:00…
3R-16819575	III	1	1	1	0	FBgn0013995	Calx	solute carrier family 8 (sodium/calcium exchanger)	GO:0005432,calcium:sodium antiporter activity;GO:0005516,calmodulin binding;GO:0005886,plasma membrane;GO:0006810,transport;GO:0006811,ion transport;GO:0006814,sodium ion transport;GO:0006816,calcium ion transport;GO:0007154,cell communication;GO:0015297,antiporter activity;GO:0016020,membrane;GO:0016021,integral to membrane;GO:0031072,heat shock protein binding;GO:0046872,metal ion binding;GO:00…
3R-16844310	III	1	0	0	0	FBgn0026056	Rlip	RalA-binding protein 1	GO:0005622,intracellular;GO:0007165,signal transduction
3R-16844318	III	1	0	0	0	FBgn0026056	Rlip	RalA-binding protein 1	GO:0005622,intracellular;GO:0007165,signal transduction
3R-16844382	III	1	0	0	0	FBgn0026056	Rlip	RalA-binding protein 1	GO:0005622,intracellular;GO:0007165,signal transduction
3R-191196	III	1	1	1	0	FBgn0037238	CG1090	na	GO:0016020,membrane;GO:0016021,integral to membrane;GO:0055085,transmembrane transport;GO:0005432,calcium:sodium antiporter activity;GO:0006816,calcium ion transport
3R-21791353	III	0	1	1	0	FBgn0000206	boss	bride of sevenless protein	GO:0004871,signal transducer activity;GO:0004930,G-protein coupled receptor activity;GO:0005118,sevenless binding;GO:0005886,plasma membrane;GO:0007165,signal transduction;GO:0007186,G-protein coupled receptor signaling pathway;GO:0007601,visual perception;GO:0016020,membrane;GO:0016021,integral to membrane;GO:0050896,response to stimulus
3R-23498894	III	1	1	1	0	FBgn0039536	CG18437	na	na
3R-23500441	III	0	1	1	1	FBgn0039536	CG18437	na	na
3R-27667009	III	0	1	0	0	FBgn0039883	RhoGAP100F	na	na
3R-3829208	III	1	0	0	0	FBgn0037536	CG2698	na	GO:0016021,integral to membrane
3R-3848991	III	1	0	0	0	FBgn0037541	CG2747	na	na
3R-5595147	III	1	1	1	0	FBgn0037747	CG8481	na	GO:0008080,N-acetyltransferase activity;GO:0016740,transferase activity;GO:0016746,transferase activity, transferring acyl groups
3R-6594237	III	1	1	1	1	FBgn0020439	fau	na	na
3R-7217253	III	1	1	1	1	FBgn0004595	pros	MAP/microtubule affinity-regulating kinase	GO:0003677,DNA binding;GO:0005634,nucleus;GO:0006351,transcription, DNA-dependent;GO:0006355,regulation of transcription, DNA-dependent;GO:0007275,multicellular organismal development;GO:0000166,nucleotide binding;GO:0004672,protein kinase activity;GO:0004674,protein serine/threonine kinase activity;GO:0005524,ATP binding;GO:0006468,protein phosphorylation;GO:0006950,response to stress;GO:0016301…
3R-7626994	III	1	1	0	0	FBgn0051116	ClC-a	chloride channel 2	GO:0005216,ion channel activity;GO:0005247,voltage-gated chloride channel activity;GO:0006821,chloride transport;GO:0016020,membrane;GO:0055085,transmembrane transport;GO:0016021,integral to membrane;GO:0003824,catalytic activity;GO:0008152,metabolic process
3R-7990069	III	1	1	1	1	FBgn0261714	Cpn	na	na
4-1268833	III	1	1	1	0	FBgn0053653	Caps	na	GO:0005543,phospholipid binding;GO:0016023,cytoplasmic membrane-bounded vesicle;GO:0016082,synaptic vesicle priming;GO:0031410,cytoplasmic vesicle;GO:0042734,presynaptic membrane;GO:0045211,postsynaptic membrane;GO:0045921,positive regulation of exocytosis;GO:0005215,transporter activity;GO:0006810,transport;GO:0016020,membrane
X-10946831	III	1	1	1	1	FBgn0030258	CG1552	na	na
X-11833731	III	1	1	0	0	FBgn0263111	cac	na	GO:0005216,ion channel activity;GO:0005244,voltage-gated ion channel activity;GO:0005245,voltage-gated calcium channel activity;GO:0005262,calcium channel activity;GO:0005891,voltage-gated calcium channel complex;GO:0006810,transport;GO:0006811,ion transport;GO:0006816,calcium ion transport;GO:0016020,membrane;GO:0016021,integral to membrane;GO:0034765,regulation of ion transmembrane transport;GO…
X-11843915	III	1	1	1	1	FBgn0263111	cac	na	GO:0005216,ion channel activity;GO:0005244,voltage-gated ion channel activity;GO:0005245,voltage-gated calcium channel activity;GO:0005262,calcium channel activity;GO:0005891,voltage-gated calcium channel complex;GO:0006810,transport;GO:0006811,ion transport;GO:0006816,calcium ion transport;GO:0016020,membrane;GO:0016021,integral to membrane;GO:0034765,regulation of ion transmembrane transport;GO…
X-11848310	III	0	1	0	0	FBgn0263111	cac	na	GO:0005216,ion channel activity;GO:0005244,voltage-gated ion channel activity;GO:0005245,voltage-gated calcium channel activity;GO:0005262,calcium channel activity;GO:0005891,voltage-gated calcium channel complex;GO:0006810,transport;GO:0006811,ion transport;GO:0006816,calcium ion transport;GO:0016020,membrane;GO:0016021,integral to membrane;GO:0034765,regulation of ion transmembrane transport;GO…
X-11864589	III	1	1	1	1	FBgn0263111	cac	na	GO:0005216,ion channel activity;GO:0005244,voltage-gated ion channel activity;GO:0005245,voltage-gated calcium channel activity;GO:0005262,calcium channel activity;GO:0005891,voltage-gated calcium channel complex;GO:0006810,transport;GO:0006811,ion transport;GO:0006816,calcium ion transport;GO:0016020,membrane;GO:0016021,integral to membrane;GO:0034765,regulation of ion transmembrane transport;GO…
X-14166125	III	1	0	0	0	FBgn0002917	na	na	GO:0005216,ion channel activity;GO:0006810,transport;GO:0006811,ion transport;GO:0016020,membrane;GO:0016021,integral to membrane;GO:0055085,transmembrane transport;GO:0003676,nucleic acid binding;GO:0005622,intracellular;GO:0008270,zinc ion binding
X-14166129	III	1	0	0	0	FBgn0002917	na	na	GO:0005216,ion channel activity;GO:0006810,transport;GO:0006811,ion transport;GO:0016020,membrane;GO:0016021,integral to membrane;GO:0055085,transmembrane transport;GO:0003676,nucleic acid binding;GO:0005622,intracellular;GO:0008270,zinc ion binding
X-14685486	III	0	1	1	1	FBgn0003301	rut	adenylate cyclase 1	GO:0003676,nucleic acid binding;GO:0003964,RNA-directed DNA polymerase activity;GO:0004190,aspartic-type endopeptidase activity;GO:0004518,nuclease activity;GO:0004519,endonuclease activity;GO:0006508,proteolysis;GO:0008233,peptidase activity;GO:0008270,zinc ion binding;GO:0015074,DNA integration;GO:0016740,transferase activity;GO:0016779,nucleotidyltransferase activity;GO:0016787,hydrolase activ…
X-14894656	III	0	1	1	0	FBgn0000535	eag	potassium voltage-gated channel Eag-related subfamily H, invertebrate	GO:0000155,two-component sensor activity;GO:0000160,two-component signal transduction system (phosphorelay);GO:0005216,ion channel activity;GO:0005249,voltage-gated potassium channel activity;GO:0006355,regulation of transcription, DNA-dependent;GO:0006810,transport;GO:0006811,ion transport;GO:0006813,potassium ion transport;GO:0007165,signal transduction;GO:0016020,membrane;GO:0016021,integral t…
X-15791327	III	1	1	1	1	FBgn0003392	shi	dynamin GTPase	GO:0000166,nucleotide binding;GO:0003924,GTPase activity;GO:0005525,GTP binding;GO:0005543,phospholipid binding;GO:0006184,GTP catabolic process;GO:0006897,endocytosis;GO:0006898,receptor-mediated endocytosis;GO:0007032,endosome organization;GO:0030117,membrane coat;GO:0042802,identical protein binding;GO:0005874,microtubule;GO:0031623,receptor internalization;GO:0033572,transferrin transport;GO:…
X-17642904	III	0	0	1	0	FBgn0261570	CG42684	na	GO:0005096,GTPase activator activity;GO:0005543,phospholipid binding;GO:0005622,intracellular;GO:0007165,signal transduction;GO:0043547,positive regulation of GTPase activity;GO:0051056,regulation of small GTPase mediated signal transduction
X-18064144	III	1	1	1	0	FBgn0030897	Frq1	na	GO:0005245,voltage-gated calcium channel activity;GO:0005509,calcium ion binding;GO:0010975,regulation of neuron projection development;GO:0016020,membrane;GO:0005737,cytoplasm;GO:0005794,Golgi apparatus;GO:0005886,plasma membrane;GO:0014069,postsynaptic density;GO:0030054,cell junction;GO:0032580,Golgi cisterna membrane;GO:0045202,synapse;GO:0045211,postsynaptic membrane;GO:0048471,perinuclear r…
X-18064153	III	0	1	1	0	FBgn0030897	Frq1	na	GO:0005245,voltage-gated calcium channel activity;GO:0005509,calcium ion binding;GO:0010975,regulation of neuron projection development;GO:0016020,membrane;GO:0005737,cytoplasm;GO:0005794,Golgi apparatus;GO:0005886,plasma membrane;GO:0014069,postsynaptic density;GO:0030054,cell junction;GO:0032580,Golgi cisterna membrane;GO:0045202,synapse;GO:0045211,postsynaptic membrane;GO:0048471,perinuclear r…
X-18064159	III	1	1	1	1	FBgn0030897	Frq1	na	GO:0005245,voltage-gated calcium channel activity;GO:0005509,calcium ion binding;GO:0010975,regulation of neuron projection development;GO:0016020,membrane;GO:0005737,cytoplasm;GO:0005794,Golgi apparatus;GO:0005886,plasma membrane;GO:0014069,postsynaptic density;GO:0030054,cell junction;GO:0032580,Golgi cisterna membrane;GO:0045202,synapse;GO:0045211,postsynaptic membrane;GO:0048471,perinuclear r…
X-18095462	III	0	1	0	0	FBgn0083228	Frq2	na	GO:0005245,voltage-gated calcium channel activity;GO:0005509,calcium ion binding;GO:0010975,regulation of neuron projection development;GO:0016020,membrane;GO:0005737,cytoplasm;GO:0005794,Golgi apparatus;GO:0005886,plasma membrane;GO:0014069,postsynaptic density;GO:0030054,cell junction;GO:0032580,Golgi cisterna membrane;GO:0045202,synapse;GO:0045211,postsynaptic membrane;GO:0048471,perinuclear r…
X-19236040	III	1	1	1	1	FBgn0086778	nAChRalpha7	nicotinic acetylcholine receptor, invertebrate	GO:0004889,acetylcholine-activated cation-selective channel activity;GO:0005216,ion channel activity;GO:0005230,extracellular ligand-gated ion channel activity;GO:0005886,plasma membrane;GO:0006810,transport;GO:0006811,ion transport;GO:0016020,membrane;GO:0016021,integral to membrane;GO:0030054,cell junction;GO:0045202,synapse;GO:0045211,postsynaptic membrane
X-19402480	III	0	1	0	0	FBgn0027621	Pfrx	6-phosphofructo-2-kinase / fructose-2,6-bisphosphatase [EC:2.7.1.105 3.1.3.46]	GO:0000166,nucleotide binding;GO:0003824,catalytic activity;GO:0003873,6-phosphofructo-2-kinase activity;GO:0004331,fructose-2,6-bisphosphate 2-phosphatase activity;GO:0005524,ATP binding;GO:0006000,fructose metabolic process;GO:0006003,fructose 2,6-bisphosphate metabolic process;GO:0008152,metabolic process;GO:0016301,kinase activity;GO:0016310,phosphorylation;GO:0016740,transferase activity;GO:…
X-2111839	III	1	0	1	0	FBgn0004397	Vinc	vinculin	GO:0003779,actin binding;GO:0005198,structural molecule activity;GO:0005737,cytoplasm;GO:0005856,cytoskeleton;GO:0005886,plasma membrane;GO:0005912,adherens junction;GO:0007155,cell adhesion;GO:0015629,actin cytoskeleton;GO:0016020,membrane;GO:0030054,cell junction;GO:0002009,morphogenesis of an epithelium;GO:0002162,dystroglycan binding;GO:0005911,cell-cell junction;GO:0005913,cell-cell adherens…
X-22384545	III	1	1	1	1	FBgn0016975	stnB	na	GO:0006886,intracellular protein transport;GO:0006897,endocytosis;GO:0016192,vesicle-mediated transport;GO:0030131,clathrin adaptor complex;GO:0003676,nucleic acid binding;GO:0008270,zinc ion binding;GO:0003964,RNA-directed DNA polymerase activity;GO:0006508,proteolysis;GO:0008233,peptidase activity;GO:0015074,DNA integration;GO:0003723,RNA binding;GO:0006278,RNA-dependent DNA replication;GO:0004…
X-2275082	III	1	1	1	0	FBgn0264598	PsGEF	na	GO:0003735,structural constituent of ribosome;GO:0005840,ribosome;GO:0006412,translation;GO:0030529,ribonucleoprotein complex;GO:0005089,Rho guanyl-nucleotide exchange factor activity;GO:0005543,phospholipid binding;GO:0005622,intracellular;GO:0035023,regulation of Rho protein signal transduction
X-5290552	III	1	1	0	1	FBgn0029761	SK	potassium intermediate/small conductance calcium-activated channel subfamily N, invertebrate	GO:0005516,calmodulin binding;GO:0006813,potassium ion transport;GO:0015269,calcium-activated potassium channel activity;GO:0016021,integral to membrane;GO:0016286,small conductance calcium-activated potassium channel activity;GO:0005216,ion channel activity;GO:0005737,cytoplasm;GO:0005886,plasma membrane
X-5524147	III	1	1	0	0	FBgn0259994	CG42492	na	na
X-5524267	III	0	1	1	0	FBgn0259994	CG42492	na	na
X-5524375	III	1	1	1	1	FBgn0259994	CG42492	na	na
X-5525059	III	1	1	1	1	FBgn0259994	CG42492	na	na
X-5525068	III	1	1	1	1	FBgn0259994	CG42492	na	na
X-5525081	III	1	1	1	1	FBgn0259994	CG42492	na	na
X-6001644	III	1	1	1	1	FBgn0264386	Ca-alpha1T	voltage-dependent calcium channel alpha 1, invertebrate	GO:0003723,RNA binding;GO:0003964,RNA-directed DNA polymerase activity;GO:0003968,RNA-directed RNA polymerase activity;GO:0005739,mitochondrion;GO:0006278,RNA-dependent DNA replication;GO:0016740,transferase activity;GO:0016779,nucleotidyltransferase activity;GO:0003676,nucleic acid binding;GO:0015074,DNA integration;GO:0005216,ion channel activity;GO:0005244,voltage-gated ion channel activity;GO…
X-6001653	III	1	1	1	1	FBgn0264386	Ca-alpha1T	voltage-dependent calcium channel alpha 1, invertebrate	GO:0003723,RNA binding;GO:0003964,RNA-directed DNA polymerase activity;GO:0003968,RNA-directed RNA polymerase activity;GO:0005739,mitochondrion;GO:0006278,RNA-dependent DNA replication;GO:0016740,transferase activity;GO:0016779,nucleotidyltransferase activity;GO:0003676,nucleic acid binding;GO:0015074,DNA integration;GO:0005216,ion channel activity;GO:0005244,voltage-gated ion channel activity;GO…
X-6001749	III	1	1	1	0	FBgn0264386	Ca-alpha1T	voltage-dependent calcium channel alpha 1, invertebrate	GO:0003723,RNA binding;GO:0003964,RNA-directed DNA polymerase activity;GO:0003968,RNA-directed RNA polymerase activity;GO:0005739,mitochondrion;GO:0006278,RNA-dependent DNA replication;GO:0016740,transferase activity;GO:0016779,nucleotidyltransferase activity;GO:0003676,nucleic acid binding;GO:0015074,DNA integration;GO:0005216,ion channel activity;GO:0005244,voltage-gated ion channel activity;GO…
X-6001957	III	0	0	1	0	FBgn0264386	Ca-alpha1T	voltage-dependent calcium channel alpha 1, invertebrate	GO:0003723,RNA binding;GO:0003964,RNA-directed DNA polymerase activity;GO:0003968,RNA-directed RNA polymerase activity;GO:0005739,mitochondrion;GO:0006278,RNA-dependent DNA replication;GO:0016740,transferase activity;GO:0016779,nucleotidyltransferase activity;GO:0003676,nucleic acid binding;GO:0015074,DNA integration;GO:0005216,ion channel activity;GO:0005244,voltage-gated ion channel activity;GO…
X-6002484	III	1	0	0	0	FBgn0264386	Ca-alpha1T	voltage-dependent calcium channel alpha 1, invertebrate	GO:0003723,RNA binding;GO:0003964,RNA-directed DNA polymerase activity;GO:0003968,RNA-directed RNA polymerase activity;GO:0005739,mitochondrion;GO:0006278,RNA-dependent DNA replication;GO:0016740,transferase activity;GO:0016779,nucleotidyltransferase activity;GO:0003676,nucleic acid binding;GO:0015074,DNA integration;GO:0005216,ion channel activity;GO:0005244,voltage-gated ion channel activity;GO…
X-6002745	III	0	0	1	0	FBgn0264386	Ca-alpha1T	voltage-dependent calcium channel alpha 1, invertebrate	GO:0003723,RNA binding;GO:0003964,RNA-directed DNA polymerase activity;GO:0003968,RNA-directed RNA polymerase activity;GO:0005739,mitochondrion;GO:0006278,RNA-dependent DNA replication;GO:0016740,transferase activity;GO:0016779,nucleotidyltransferase activity;GO:0003676,nucleic acid binding;GO:0015074,DNA integration;GO:0005216,ion channel activity;GO:0005244,voltage-gated ion channel activity;GO…
X-6002799	III	1	0	1	0	FBgn0264386	Ca-alpha1T	voltage-dependent calcium channel alpha 1, invertebrate	GO:0003723,RNA binding;GO:0003964,RNA-directed DNA polymerase activity;GO:0003968,RNA-directed RNA polymerase activity;GO:0005739,mitochondrion;GO:0006278,RNA-dependent DNA replication;GO:0016740,transferase activity;GO:0016779,nucleotidyltransferase activity;GO:0003676,nucleic acid binding;GO:0015074,DNA integration;GO:0005216,ion channel activity;GO:0005244,voltage-gated ion channel activity;GO…
X-6009458	III	0	1	1	0	FBgn0264386	Ca-alpha1T	voltage-dependent calcium channel alpha 1, invertebrate	GO:0003723,RNA binding;GO:0003964,RNA-directed DNA polymerase activity;GO:0003968,RNA-directed RNA polymerase activity;GO:0005739,mitochondrion;GO:0006278,RNA-dependent DNA replication;GO:0016740,transferase activity;GO:0016779,nucleotidyltransferase activity;GO:0003676,nucleic acid binding;GO:0015074,DNA integration;GO:0005216,ion channel activity;GO:0005244,voltage-gated ion channel activity;GO…
X-9572433	III	1	0	0	0	FBgn0261617	nej	E1A/CREB-binding protein	GO:0003712,transcription cofactor activity;GO:0003713,transcription coactivator activity;GO:0004402,histone acetyltransferase activity;GO:0005634,nucleus;GO:0006355,regulation of transcription, DNA-dependent;GO:0008270,zinc ion binding;GO:0016573,histone acetylation;GO:0016740,transferase activity
2L-10216865	II	0	0	0	1	FBgn0024320	Npc1a	Niemann-Pick C1 protein	GO:0008158,hedgehog receptor activity;GO:0016020,membrane;GO:0016021,integral to membrane;GO:0030301,cholesterol transport;GO:0005635,nuclear envelope;GO:0005764,lysosome;GO:0005768,endosome;GO:0005783,endoplasmic reticulum;GO:0005794,Golgi apparatus;GO:0005886,plasma membrane;GO:0005887,integral to plasma membrane;GO:0006897,endocytosis;GO:0006914,autophagy;GO:0007628,adult walking behavior;GO:0…
2L-13309750	II	0	1	0	0	FBgn0264308	CG43778	na	na
2L-13485127	II	1	1	1	0	FBgn0263354	CG42784	na	GO:0000166,nucleotide binding;GO:0005524,ATP binding;GO:0005737,cytoplasm;GO:0005739,mitochondrion;GO:0005759,mitochondrial matrix;GO:0006457,protein folding;GO:0042026,protein refolding;GO:0044267,cellular protein metabolic process;GO:0006950,response to stress;GO:0034605,cellular response to heat;GO:0005507,copper ion binding;GO:0005829,cytosol;GO:0005886,plasma membrane;GO:0009408,response to …
2L-14737412	II	0	1	0	0	FBgn0028537	CG31775	na	na
2L-17371342	II	0	0	1	0	FBgn0032633	Lrch	na	GO:0000164,protein phosphatase type 1 complex;GO:0005634,nucleus;GO:0005737,cytoplasm;GO:0019903,protein phosphatase binding;GO:0046579,positive regulation of Ras protein signal transduction;GO:0000151,ubiquitin ligase complex;GO:0004842,ubiquitin-protein ligase activity;GO:0016567,protein ubiquitination
2L-3503636	II	1	1	1	1	FBgn0014396	tim	timeless	GO:0005634,nucleus;GO:0005737,cytoplasm;GO:0048471,perinuclear region of cytoplasm;GO:0048511,rhythmic process
2L-5185155	II	1	1	1	1	FBgn0261836	Msp-300	na	GO:0003674,molecular_function;GO:0005886,plasma membrane;GO:0016020,membrane;GO:0016021,integral to membrane;GO:0016337,cell-cell adhesion;GO:0005737,cytoplasm;GO:0000166,nucleotide binding;GO:0003774,motor activity;GO:0003779,actin binding;GO:0005516,calmodulin binding;GO:0005524,ATP binding;GO:0016459,myosin complex;GO:0030016,myofibril;GO:0032982,myosin filament;GO:0005783,endoplasmic reticulu…
2L-6779407	II	1	1	0	0	FBgn0015776	nrv1	sodium/potassium-transporting ATPase subunit beta	GO:0005391,sodium:potassium-exchanging ATPase activity;GO:0006810,transport;GO:0006811,ion transport;GO:0006813,potassium ion transport;GO:0006814,sodium ion transport;GO:0016020,membrane;GO:0016021,integral to membrane;GO:0046034,ATP metabolic process;GO:0006754,ATP biosynthetic process;GO:0005886,plasma membrane;GO:0016323,basolateral plasma membrane;GO:0016787,hydrolase activity;GO:0005737,cyt…
2R-10076677	II	1	1	1	1	FBgn0050069	CG30069	na	GO:0003677,DNA binding;GO:0003899,DNA-directed RNA polymerase activity;GO:0005634,nucleus;GO:0005665,DNA-directed RNA polymerase II, core complex;GO:0006366,transcription from RNA polymerase II promoter;GO:0006468,protein phosphorylation;GO:0016740,transferase activity;GO:0016779,nucleotidyltransferase activity;GO:0004672,protein kinase activity;GO:0005509,calcium ion binding;GO:0031424,keratiniz…
2R-10076683	II	1	1	1	1	FBgn0050069	CG30069	na	GO:0003677,DNA binding;GO:0003899,DNA-directed RNA polymerase activity;GO:0005634,nucleus;GO:0005665,DNA-directed RNA polymerase II, core complex;GO:0006366,transcription from RNA polymerase II promoter;GO:0006468,protein phosphorylation;GO:0016740,transferase activity;GO:0016779,nucleotidyltransferase activity;GO:0004672,protein kinase activity;GO:0005509,calcium ion binding;GO:0031424,keratiniz…
2R-10077046	II	1	1	1	1	FBgn0050069	CG30069	na	GO:0003677,DNA binding;GO:0003899,DNA-directed RNA polymerase activity;GO:0005634,nucleus;GO:0005665,DNA-directed RNA polymerase II, core complex;GO:0006366,transcription from RNA polymerase II promoter;GO:0006468,protein phosphorylation;GO:0016740,transferase activity;GO:0016779,nucleotidyltransferase activity;GO:0004672,protein kinase activity;GO:0005509,calcium ion binding;GO:0031424,keratiniz…
2R-10077205	II	1	1	1	1	FBgn0050069	CG30069	na	GO:0003677,DNA binding;GO:0003899,DNA-directed RNA polymerase activity;GO:0005634,nucleus;GO:0005665,DNA-directed RNA polymerase II, core complex;GO:0006366,transcription from RNA polymerase II promoter;GO:0006468,protein phosphorylation;GO:0016740,transferase activity;GO:0016779,nucleotidyltransferase activity;GO:0004672,protein kinase activity;GO:0005509,calcium ion binding;GO:0031424,keratiniz…
2R-10077721	II	1	1	1	1	FBgn0050069	CG30069	na	GO:0003677,DNA binding;GO:0003899,DNA-directed RNA polymerase activity;GO:0005634,nucleus;GO:0005665,DNA-directed RNA polymerase II, core complex;GO:0006366,transcription from RNA polymerase II promoter;GO:0006468,protein phosphorylation;GO:0016740,transferase activity;GO:0016779,nucleotidyltransferase activity;GO:0004672,protein kinase activity;GO:0005509,calcium ion binding;GO:0031424,keratiniz…
2R-10079461	II	1	1	1	1	FBgn0050069	CG30069	na	GO:0003677,DNA binding;GO:0003899,DNA-directed RNA polymerase activity;GO:0005634,nucleus;GO:0005665,DNA-directed RNA polymerase II, core complex;GO:0006366,transcription from RNA polymerase II promoter;GO:0006468,protein phosphorylation;GO:0016740,transferase activity;GO:0016779,nucleotidyltransferase activity;GO:0004672,protein kinase activity;GO:0005509,calcium ion binding;GO:0031424,keratiniz…
2R-10079467	II	1	1	1	1	FBgn0050069	CG30069	na	GO:0003677,DNA binding;GO:0003899,DNA-directed RNA polymerase activity;GO:0005634,nucleus;GO:0005665,DNA-directed RNA polymerase II, core complex;GO:0006366,transcription from RNA polymerase II promoter;GO:0006468,protein phosphorylation;GO:0016740,transferase activity;GO:0016779,nucleotidyltransferase activity;GO:0004672,protein kinase activity;GO:0005509,calcium ion binding;GO:0031424,keratiniz…
2R-10079635	II	1	1	1	1	FBgn0050069	CG30069	na	GO:0003677,DNA binding;GO:0003899,DNA-directed RNA polymerase activity;GO:0005634,nucleus;GO:0005665,DNA-directed RNA polymerase II, core complex;GO:0006366,transcription from RNA polymerase II promoter;GO:0006468,protein phosphorylation;GO:0016740,transferase activity;GO:0016779,nucleotidyltransferase activity;GO:0004672,protein kinase activity;GO:0005509,calcium ion binding;GO:0031424,keratiniz…
2R-10079641	II	1	1	1	1	FBgn0050069	CG30069	na	GO:0003677,DNA binding;GO:0003899,DNA-directed RNA polymerase activity;GO:0005634,nucleus;GO:0005665,DNA-directed RNA polymerase II, core complex;GO:0006366,transcription from RNA polymerase II promoter;GO:0006468,protein phosphorylation;GO:0016740,transferase activity;GO:0016779,nucleotidyltransferase activity;GO:0004672,protein kinase activity;GO:0005509,calcium ion binding;GO:0031424,keratiniz…
2R-10082245	II	1	1	1	1	FBgn0050069	CG30069	na	GO:0003677,DNA binding;GO:0003899,DNA-directed RNA polymerase activity;GO:0005634,nucleus;GO:0005665,DNA-directed RNA polymerase II, core complex;GO:0006366,transcription from RNA polymerase II promoter;GO:0006468,protein phosphorylation;GO:0016740,transferase activity;GO:0016779,nucleotidyltransferase activity;GO:0004672,protein kinase activity;GO:0005509,calcium ion binding;GO:0031424,keratiniz…
2R-10082251	II	1	1	1	1	FBgn0050069	CG30069	na	GO:0003677,DNA binding;GO:0003899,DNA-directed RNA polymerase activity;GO:0005634,nucleus;GO:0005665,DNA-directed RNA polymerase II, core complex;GO:0006366,transcription from RNA polymerase II promoter;GO:0006468,protein phosphorylation;GO:0016740,transferase activity;GO:0016779,nucleotidyltransferase activity;GO:0004672,protein kinase activity;GO:0005509,calcium ion binding;GO:0031424,keratiniz…
2R-10395610	II	1	1	1	1	FBgn0261823	Asx	additional sex combs-like protein	na
2R-11152248	II	1	1	0	0	FBgn0265194	Trpm	NADH dehydrogenase (ubiquinone) flavoprotein 1 [EC:1.6.5.3 1.6.99.3]	GO:0003954,NADH dehydrogenase activity;GO:0005739,mitochondrion;GO:0005743,mitochondrial inner membrane;GO:0008137,NADH dehydrogenase (ubiquinone) activity;GO:0010181,FMN binding;GO:0016020,membrane;GO:0016491,oxidoreductase activity;GO:0016651,oxidoreductase activity, acting on NADH or NADPH;GO:0022900,electron transport chain;GO:0046872,metal ion binding;GO:0051287,NAD binding;GO:0051536,iron-s…
2R-16551189	II	1	1	0	0	FBgn0034542	Fem-1	Fem-1 homolog b	GO:0005634,nucleus;GO:0005737,cytoplasm;GO:0006915,apoptotic process;GO:0016567,protein ubiquitination;GO:2000001,regulation of DNA damage checkpoint;GO:0002070,epithelial cell maturation;GO:0004842,ubiquitin-protein ligase activity;GO:0005123,death receptor binding;GO:0042981,regulation of apoptotic process;GO:0051438,regulation of ubiquitin-protein ligase activity;GO:0060442,branching involved …
2R-16893153	II	1	1	1	1	FBgn0034570	CG10543	na	GO:0003676,nucleic acid binding;GO:0003677,DNA binding;GO:0005622,intracellular;GO:0005634,nucleus;GO:0006351,transcription, DNA-dependent;GO:0006355,regulation of transcription, DNA-dependent;GO:0008270,zinc ion binding;GO:0046872,metal ion binding;GO:0005730,nucleolus;GO:0005737,cytoplasm;GO:0003700,sequence-specific DNA binding transcription factor activity;GO:0007275,multicellular organismal …
2R-18357459	II	1	1	1	1	FBgn0034731	CG10384	na	GO:0003723,RNA binding
2R-18451673	II	1	1	1	1	FBgn0260866	dnr1	na	GO:0003676,nucleic acid binding;GO:0008270,zinc ion binding;GO:0015074,DNA integration;GO:0003723,RNA binding;GO:0003964,RNA-directed DNA polymerase activity;GO:0004190,aspartic-type endopeptidase activity;GO:0006278,RNA-dependent DNA replication;GO:0006508,proteolysis;GO:0016787,hydrolase activity;GO:0003824,catalytic activity;GO:0008152,metabolic process;GO:0005856,cytoskeleton;GO:0046872,metal…
2R-19893625	II	0	1	0	0	FBgn0053519	Unc-89	na	GO:0004672,protein kinase activity;GO:0005089,Rho guanyl-nucleotide exchange factor activity;GO:0005524,ATP binding;GO:0005543,phospholipid binding;GO:0005622,intracellular;GO:0006468,protein phosphorylation;GO:0016772,transferase activity, transferring phosphorus-containing groups;GO:0035023,regulation of Rho protein signal transduction;GO:0005021,vascular endothelial growth factor-activated rec…
2R-20773373	II	1	1	1	1	FBgn0085442	NKAIN	na	GO:0005886,plasma membrane;GO:0016020,membrane;GO:0016021,integral to membrane
2R-20797921	II	1	1	1	1	FBgn0085434	NaCP60E	na	GO:0001518,voltage-gated sodium channel complex;GO:0005216,ion channel activity;GO:0005244,voltage-gated ion channel activity;GO:0005248,voltage-gated sodium channel activity;GO:0005272,sodium channel activity;GO:0006810,transport;GO:0006811,ion transport;GO:0006814,sodium ion transport;GO:0016020,membrane;GO:0016021,integral to membrane;GO:0034765,regulation of ion transmembrane transport;GO:003…
2R-20798091	II	1	0	0	0	FBgn0085434	NaCP60E	na	GO:0001518,voltage-gated sodium channel complex;GO:0005216,ion channel activity;GO:0005244,voltage-gated ion channel activity;GO:0005248,voltage-gated sodium channel activity;GO:0005272,sodium channel activity;GO:0006810,transport;GO:0006811,ion transport;GO:0006814,sodium ion transport;GO:0016020,membrane;GO:0016021,integral to membrane;GO:0034765,regulation of ion transmembrane transport;GO:003…
2R-20798275	II	1	0	0	0	FBgn0085434	NaCP60E	na	GO:0001518,voltage-gated sodium channel complex;GO:0005216,ion channel activity;GO:0005244,voltage-gated ion channel activity;GO:0005248,voltage-gated sodium channel activity;GO:0005272,sodium channel activity;GO:0006810,transport;GO:0006811,ion transport;GO:0006814,sodium ion transport;GO:0016020,membrane;GO:0016021,integral to membrane;GO:0034765,regulation of ion transmembrane transport;GO:003…
2R-20798298	II	1	1	0	0	FBgn0085434	NaCP60E	na	GO:0001518,voltage-gated sodium channel complex;GO:0005216,ion channel activity;GO:0005244,voltage-gated ion channel activity;GO:0005248,voltage-gated sodium channel activity;GO:0005272,sodium channel activity;GO:0006810,transport;GO:0006811,ion transport;GO:0006814,sodium ion transport;GO:0016020,membrane;GO:0016021,integral to membrane;GO:0034765,regulation of ion transmembrane transport;GO:003…
2R-20798337	II	1	1	1	0	FBgn0085434	NaCP60E	na	GO:0001518,voltage-gated sodium channel complex;GO:0005216,ion channel activity;GO:0005244,voltage-gated ion channel activity;GO:0005248,voltage-gated sodium channel activity;GO:0005272,sodium channel activity;GO:0006810,transport;GO:0006811,ion transport;GO:0006814,sodium ion transport;GO:0016020,membrane;GO:0016021,integral to membrane;GO:0034765,regulation of ion transmembrane transport;GO:003…
2R-20798346	II	1	1	1	0	FBgn0085434	NaCP60E	na	GO:0001518,voltage-gated sodium channel complex;GO:0005216,ion channel activity;GO:0005244,voltage-gated ion channel activity;GO:0005248,voltage-gated sodium channel activity;GO:0005272,sodium channel activity;GO:0006810,transport;GO:0006811,ion transport;GO:0006814,sodium ion transport;GO:0016020,membrane;GO:0016021,integral to membrane;GO:0034765,regulation of ion transmembrane transport;GO:003…
2R-20798584	II	1	0	0	0	FBgn0085434	NaCP60E	na	GO:0001518,voltage-gated sodium channel complex;GO:0005216,ion channel activity;GO:0005244,voltage-gated ion channel activity;GO:0005248,voltage-gated sodium channel activity;GO:0005272,sodium channel activity;GO:0006810,transport;GO:0006811,ion transport;GO:0006814,sodium ion transport;GO:0016020,membrane;GO:0016021,integral to membrane;GO:0034765,regulation of ion transmembrane transport;GO:003…
2R-20798632	II	0	1	1	0	FBgn0085434	NaCP60E	na	GO:0001518,voltage-gated sodium channel complex;GO:0005216,ion channel activity;GO:0005244,voltage-gated ion channel activity;GO:0005248,voltage-gated sodium channel activity;GO:0005272,sodium channel activity;GO:0006810,transport;GO:0006811,ion transport;GO:0006814,sodium ion transport;GO:0016020,membrane;GO:0016021,integral to membrane;GO:0034765,regulation of ion transmembrane transport;GO:003…
2R-20802225	II	1	1	1	1	FBgn0085434	NaCP60E	na	GO:0001518,voltage-gated sodium channel complex;GO:0005216,ion channel activity;GO:0005244,voltage-gated ion channel activity;GO:0005248,voltage-gated sodium channel activity;GO:0005272,sodium channel activity;GO:0006810,transport;GO:0006811,ion transport;GO:0006814,sodium ion transport;GO:0016020,membrane;GO:0016021,integral to membrane;GO:0034765,regulation of ion transmembrane transport;GO:003…
2R-20802317	II	1	1	1	1	FBgn0085434	NaCP60E	na	GO:0001518,voltage-gated sodium channel complex;GO:0005216,ion channel activity;GO:0005244,voltage-gated ion channel activity;GO:0005248,voltage-gated sodium channel activity;GO:0005272,sodium channel activity;GO:0006810,transport;GO:0006811,ion transport;GO:0006814,sodium ion transport;GO:0016020,membrane;GO:0016021,integral to membrane;GO:0034765,regulation of ion transmembrane transport;GO:003…
2R-20802387	II	0	1	0	0	FBgn0085434	NaCP60E	na	GO:0001518,voltage-gated sodium channel complex;GO:0005216,ion channel activity;GO:0005244,voltage-gated ion channel activity;GO:0005248,voltage-gated sodium channel activity;GO:0005272,sodium channel activity;GO:0006810,transport;GO:0006811,ion transport;GO:0006814,sodium ion transport;GO:0016020,membrane;GO:0016021,integral to membrane;GO:0034765,regulation of ion transmembrane transport;GO:003…
2R-5421664	II	0	1	1	0	FBgn0259246	brp	na	GO:0046983,protein dimerization activity;GO:0000166,nucleotide binding;GO:0003777,microtubule motor activity;GO:0005524,ATP binding;GO:0005874,microtubule;GO:0007018,microtubule-based movement;GO:0008168,methyltransferase activity;GO:0016740,transferase activity;GO:0032259,methylation
2R-5422288	II	0	1	0	0	FBgn0259246	brp	na	GO:0046983,protein dimerization activity;GO:0000166,nucleotide binding;GO:0003777,microtubule motor activity;GO:0005524,ATP binding;GO:0005874,microtubule;GO:0007018,microtubule-based movement;GO:0008168,methyltransferase activity;GO:0016740,transferase activity;GO:0032259,methylation
2R-5993864	II	1	1	1	1	FBgn0004907	14-3-3zeta	14-3-3 protein beta/theta/zeta	GO:0005737,cytoplasm;GO:0019904,protein domain specific binding;GO:0005634,nucleus;GO:0005813,centrosome;GO:0006605,protein targeting;GO:0019899,enzyme binding;GO:0035308,negative regulation of protein dephosphorylation;GO:0042470,melanosome;GO:0042826,histone deacetylase binding;GO:0043085,positive regulation of catalytic activity;GO:0048471,perinuclear region of cytoplasm;GO:0050815,phosphoseri…
2R-9066039	II	1	0	0	0	FBgn0033802	CG17724	na	GO:0003676,nucleic acid binding;GO:0005622,intracellular;GO:0008270,zinc ion binding
2R-9070639	II	0	0	1	0	FBgn0028991	seq	na	GO:0003676,nucleic acid binding;GO:0005622,intracellular;GO:0008270,zinc ion binding
2R-9117227	II	1	0	1	0	FBgn0033812	Pex13	peroxin-13	GO:0005777,peroxisome;GO:0016021,integral to membrane;GO:0016560,protein import into peroxisome matrix, docking
2R-9772187	II	0	1	0	0	FBgn0013733	shot	na	GO:0000166,nucleotide binding;GO:0003774,motor activity;GO:0003779,actin binding;GO:0005524,ATP binding;GO:0005737,cytoplasm;GO:0016459,myosin complex;GO:0030016,myofibril;GO:0032982,myosin filament;GO:0005576,extracellular region;GO:0004518,nuclease activity;GO:0006281,DNA repair;GO:0006974,response to DNA damage stimulus;GO:0008270,zinc ion binding;GO:0016787,hydrolase activity;GO:0017111,nucle…
3L-1027109	II	0	1	1	1	FBgn0024277	trio	triple functional domain protein	GO:0005089,Rho guanyl-nucleotide exchange factor activity;GO:0005543,phospholipid binding;GO:0005622,intracellular;GO:0035023,regulation of Rho protein signal transduction;GO:0005085,guanyl-nucleotide exchange factor activity;GO:0035556,intracellular signal transduction;GO:0004725,protein tyrosine phosphatase activity;GO:0016740,transferase activity;GO:0016787,hydrolase activity;GO:0035335,peptid…
3L-14016337	II	1	1	1	1	FBgn0052133	ptip	PAX-interacting protein 1	na
3L-14016352	II	1	0	0	0	FBgn0052133	ptip	PAX-interacting protein 1	na
3L-18658856	II	0	1	1	0	FBgn0036801	MYPT-75D	na	GO:0004622,lysophospholipase activity;GO:0016787,hydrolase activity;GO:0005886,plasma membrane
3L-18659127	II	1	1	1	0	FBgn0036801	MYPT-75D	na	GO:0004622,lysophospholipase activity;GO:0016787,hydrolase activity;GO:0005886,plasma membrane
3L-18659137	II	1	1	1	0	FBgn0036801	MYPT-75D	na	GO:0004622,lysophospholipase activity;GO:0016787,hydrolase activity;GO:0005886,plasma membrane
3L-18662275	II	1	1	1	0	FBgn0042134	Capr	na	na
3L-18739462	II	1	0	1	0	FBgn0036811	MED11	mediator of RNA polymerase II transcription subunit 11	GO:0001104,RNA polymerase II transcription cofactor activity;GO:0005634,nucleus;GO:0006351,transcription, DNA-dependent;GO:0006355,regulation of transcription, DNA-dependent;GO:0006357,regulation of transcription from RNA polymerase II promoter;GO:0016592,mediator complex
3L-18822769	II	1	1	1	1	FBgn0036816	Indy	solute carrier family 13 (sodium-dependent dicarboxylate transporter), member 2/3/5	GO:0005215,transporter activity;GO:0006814,sodium ion transport;GO:0016020,membrane;GO:0055085,transmembrane transport;GO:0006281,DNA repair
3L-18897286	II	1	1	0	1	FBgn0027057	CSN1b	COP9 signalosome complex subunit 1	GO:0005634,nucleus;GO:0005737,cytoplasm;GO:0008180,signalosome;GO:0007275,multicellular organismal development;GO:0009585,red, far-red light phototransduction;GO:0010017,red or far-red light signaling pathway;GO:0003677,DNA binding;GO:0003700,sequence-specific DNA binding transcription factor activity;GO:0006355,regulation of transcription, DNA-dependent;GO:0043565,sequence-specific DNA binding;G…
3L-19062797	II	0	1	0	1	FBgn0036844	Mkp3	dual specificity phosphatase [EC:3.1.3.16 3.1.3.48]	GO:0006470,protein dephosphorylation;GO:0008138,protein tyrosine/serine/threonine phosphatase activity;GO:0004721,phosphoprotein phosphatase activity;GO:0004725,protein tyrosine phosphatase activity;GO:0016311,dephosphorylation;GO:0016787,hydrolase activity;GO:0016791,phosphatase activity;GO:0017017,MAP kinase tyrosine/serine/threonine phosphatase activity;GO:0035335,peptidyl-tyrosine dephosphory…
3L-19277698	II	1	1	1	1	FBgn0036862	Gbs-76A	protein phosphatase 1, regulatory (inhibitor) subunit 3	GO:0005975,carbohydrate metabolic process;GO:0005977,glycogen metabolic process;GO:0005737,cytoplasm;GO:0019903,protein phosphatase binding;GO:0042593,glucose homeostasis;GO:0045725,positive regulation of glycogen biosynthetic process;GO:2000467,positive regulation of glycogen (starch) synthase activity;GO:2001069,glycogen binding
3L-19641100	II	1	1	1	1	FBgn0022774	Oat	ornithine--oxo-acid transaminase	GO:0003824,catalytic activity;GO:0004587,ornithine-oxo-acid transaminase activity;GO:0005739,mitochondrion;GO:0005759,mitochondrial matrix;GO:0008483,transaminase activity;GO:0016740,transferase activity;GO:0030170,pyridoxal phosphate binding;GO:0055129,L-proline biosynthetic process;GO:0005737,cytoplasm;GO:0006591,ornithine metabolic process;GO:0005634,nucleus;GO:0005829,cytosol;GO:0006525,argin…
3L-21609894	II	1	1	1	1	FBgn0037105	S1P	membrane-bound transcription factor site-1 protease	GO:0004252,serine-type endopeptidase activity;GO:0006508,proteolysis
3L-21826439	II	1	0	1	0	FBgn0037137	Nopp140	nucleolin	na
3L-21829121	II	1	0	1	0	FBgn0037137	Nopp140	nucleolin	na
3L-8113468	II	0	0	1	0	FBgn0026252	msk	na	GO:0005622,intracellular;GO:0006886,intracellular protein transport;GO:0008565,protein transporter activity
3R-13370256	II	1	0	1	1	FBgn0025571	SF1	splicing factor 1	GO:0003676,nucleic acid binding;GO:0003723,RNA binding;GO:0008270,zinc ion binding;GO:0046872,metal ion binding;GO:0022402,cell cycle process;GO:0030238,male sex determination;GO:0033327,Leydig cell differentiation;GO:0050810,regulation of steroid biosynthetic process
3R-13370300	II	1	1	1	1	FBgn0025571	SF1	splicing factor 1	GO:0003676,nucleic acid binding;GO:0003723,RNA binding;GO:0008270,zinc ion binding;GO:0046872,metal ion binding;GO:0022402,cell cycle process;GO:0030238,male sex determination;GO:0033327,Leydig cell differentiation;GO:0050810,regulation of steroid biosynthetic process
3R-13599939	II	1	1	1	1	FBgn0262562	CG43102	na	GO:0005089,Rho guanyl-nucleotide exchange factor activity;GO:0005543,phospholipid binding;GO:0005622,intracellular;GO:0035023,regulation of Rho protein signal transduction
3R-14733374	II	1	1	1	1	FBgn0038659	endoA	endophilin-A	GO:0005737,cytoplasm;GO:0006897,endocytosis;GO:0016020,membrane;GO:0042171,lysophosphatidic acid acyltransferase activity;GO:0048488,synaptic vesicle endocytosis;GO:0050803,regulation of synapse structure and activity;GO:0016740,transferase activity;GO:0016746,transferase activity, transferring acyl groups;GO:0042802,identical protein binding;GO:0002090,regulation of receptor internalization;GO:0…
3R-14733397	II	1	1	1	1	FBgn0038659	endoA	endophilin-A	GO:0005737,cytoplasm;GO:0006897,endocytosis;GO:0016020,membrane;GO:0042171,lysophosphatidic acid acyltransferase activity;GO:0048488,synaptic vesicle endocytosis;GO:0050803,regulation of synapse structure and activity;GO:0016740,transferase activity;GO:0016746,transferase activity, transferring acyl groups;GO:0042802,identical protein binding;GO:0002090,regulation of receptor internalization;GO:0…
3R-14733521	II	1	1	0	1	FBgn0038659	endoA	endophilin-A	GO:0005737,cytoplasm;GO:0006897,endocytosis;GO:0016020,membrane;GO:0042171,lysophosphatidic acid acyltransferase activity;GO:0048488,synaptic vesicle endocytosis;GO:0050803,regulation of synapse structure and activity;GO:0016740,transferase activity;GO:0016746,transferase activity, transferring acyl groups;GO:0042802,identical protein binding;GO:0002090,regulation of receptor internalization;GO:0…
3R-14733702	II	1	1	1	0	FBgn0038659	endoA	endophilin-A	GO:0005737,cytoplasm;GO:0006897,endocytosis;GO:0016020,membrane;GO:0042171,lysophosphatidic acid acyltransferase activity;GO:0048488,synaptic vesicle endocytosis;GO:0050803,regulation of synapse structure and activity;GO:0016740,transferase activity;GO:0016746,transferase activity, transferring acyl groups;GO:0042802,identical protein binding;GO:0002090,regulation of receptor internalization;GO:0…
3R-14962035	II	0	0	0	1	FBgn0038681	Cyp12a4	cytochrome P450, family 12	GO:0004497,monooxygenase activity;GO:0005506,iron ion binding;GO:0009055,electron carrier activity;GO:0016491,oxidoreductase activity;GO:0016705,oxidoreductase activity, acting on paired donors, with incorporation or reduction of molecular oxygen;GO:0020037,heme binding;GO:0046872,metal ion binding;GO:0055114,oxidation-reduction process;GO:0004501,ecdysone 20-monooxygenase activity
3R-15056819	II	1	0	1	0	FBgn0038693	unc79	na	na
3R-15056822	II	0	1	1	0	FBgn0038693	unc79	na	na
3R-15064567	II	1	1	1	1	FBgn0038693	unc79	na	na
3R-16819338	II	1	1	1	0	FBgn0013995	Calx	solute carrier family 8 (sodium/calcium exchanger)	GO:0005432,calcium:sodium antiporter activity;GO:0005516,calmodulin binding;GO:0005886,plasma membrane;GO:0006810,transport;GO:0006811,ion transport;GO:0006814,sodium ion transport;GO:0006816,calcium ion transport;GO:0007154,cell communication;GO:0015297,antiporter activity;GO:0016020,membrane;GO:0016021,integral to membrane;GO:0031072,heat shock protein binding;GO:0046872,metal ion binding;GO:00…
3R-16819563	II	1	1	1	1	FBgn0013995	Calx	solute carrier family 8 (sodium/calcium exchanger)	GO:0005432,calcium:sodium antiporter activity;GO:0005516,calmodulin binding;GO:0005886,plasma membrane;GO:0006810,transport;GO:0006811,ion transport;GO:0006814,sodium ion transport;GO:0006816,calcium ion transport;GO:0007154,cell communication;GO:0015297,antiporter activity;GO:0016020,membrane;GO:0016021,integral to membrane;GO:0031072,heat shock protein binding;GO:0046872,metal ion binding;GO:00…
3R-17349993	II	1	0	0	0	FBgn0038890	CG7956	na	GO:0042578,phosphoric ester hydrolase activity
3R-1830102	II	1	1	1	1	FBgn0003261	Rm62	ATP-dependent RNA helicase DDX5/DBP2	GO:0000122,negative regulation of transcription from RNA polymerase II promoter;GO:0000166,nucleotide binding;GO:0000381,regulation of alternative nuclear mRNA splicing, via spliceosome;GO:0003676,nucleic acid binding;GO:0003712,transcription cofactor activity;GO:0003713,transcription coactivator activity;GO:0003723,RNA binding;GO:0003724,RNA helicase activity;GO:0004386,helicase activity;GO:0005…
3R-18428764	II	0	0	1	0	FBgn0051158	Efa6	PH and SEC7 domain-containing protein	GO:0005086,ARF guanyl-nucleotide exchange factor activity;GO:0005543,phospholipid binding;GO:0005622,intracellular;GO:0032012,regulation of ARF protein signal transduction;GO:0030425,dendrite;GO:0043025,neuronal cell body
3R-19929436	II	1	1	1	1	FBgn0013343	Syx1A	syntaxin 1A	GO:0005484,SNAP receptor activity;GO:0005622,intracellular;GO:0006810,transport;GO:0006836,neurotransmitter transport;GO:0006886,intracellular protein transport;GO:0016020,membrane;GO:0016021,integral to membrane;GO:0016192,vesicle-mediated transport;GO:0006887,exocytosis;GO:0007268,synaptic transmission;GO:0030054,cell junction;GO:0030672,synaptic vesicle membrane;GO:0031410,cytoplasmic vesicle;…
3R-2281712	II	1	0	1	0	FBgn0037445	CG9727	na	GO:0003677,DNA binding;GO:0006355,regulation of transcription, DNA-dependent
3R-23499011	II	1	1	1	0	FBgn0039536	CG18437	na	na
3R-23500290	II	1	1	1	1	FBgn0039536	CG18437	na	na
3R-23501954	II	1	0	1	0	FBgn0039536	CG18437	na	na
3R-24743826	II	0	1	0	0	FBgn0265998	Doa	CDC-like kinase	GO:0000166,nucleotide binding;GO:0004672,protein kinase activity;GO:0004674,protein serine/threonine kinase activity;GO:0005524,ATP binding;GO:0006468,protein phosphorylation;GO:0016772,transferase activity, transferring phosphorus-containing groups;GO:0016740,transferase activity
3R-24743829	II	0	1	0	0	FBgn0265998	Doa	CDC-like kinase	GO:0000166,nucleotide binding;GO:0004672,protein kinase activity;GO:0004674,protein serine/threonine kinase activity;GO:0005524,ATP binding;GO:0006468,protein phosphorylation;GO:0016772,transferase activity, transferring phosphorus-containing groups;GO:0016740,transferase activity
3R-25309563	II	1	0	0	0	FBgn0004369	Ptp99A	na	GO:0004721,phosphoprotein phosphatase activity;GO:0004725,protein tyrosine phosphatase activity;GO:0006470,protein dephosphorylation;GO:0016311,dephosphorylation;GO:0016787,hydrolase activity;GO:0016791,phosphatase activity;GO:0035335,peptidyl-tyrosine dephosphorylation;GO:0005515,protein binding;GO:0016740,transferase activity;GO:0050254,rhodopsin kinase activity;GO:0005578,proteinaceous extrace…
3R-27427440	II	1	1	1	1	FBgn0039858	CycG	na	GO:0003700,sequence-specific DNA binding transcription factor activity;GO:0005622,intracellular;GO:0005634,nucleus;GO:0005667,transcription factor complex;GO:0006351,transcription, DNA-dependent;GO:0006355,regulation of transcription, DNA-dependent;GO:0007179,transforming growth factor beta receptor signaling pathway
3R-2940297	II	1	1	0	0	FBgn0014863	Mlp84B	na	GO:0005737,cytoplasm;GO:0005856,cytoskeleton;GO:0008270,zinc ion binding;GO:0046872,metal ion binding;GO:0005634,nucleus;GO:0007275,multicellular organismal development;GO:0030154,cell differentiation;GO:0016740,transferase activity;GO:0002026,regulation of the force of heart contraction;GO:0006874,cellular calcium ion homeostasis;GO:0030018,Z disc;GO:0048738,cardiac muscle tissue development;GO:…
3R-3687052	II	0	1	0	0	FBgn0037525	CG17816	na	na
3R-6021148	II	0	0	1	0	FBgn0004575	Syn	na	GO:0003676,nucleic acid binding;GO:0003723,RNA binding;GO:0003964,RNA-directed DNA polymerase activity;GO:0006278,RNA-dependent DNA replication;GO:0015074,DNA integration;GO:0003824,catalytic activity;GO:0005524,ATP binding;GO:0007269,neurotransmitter secretion;GO:0008021,synaptic vesicle;GO:0008152,metabolic process;GO:0016787,hydrolase activity;GO:0005576,extracellular region;GO:0008191,metallo…
3R-6070995	II	1	1	1	0	FBgn0261928	CG42795	na	GO:0003723,RNA binding;GO:0003964,RNA-directed DNA polymerase activity;GO:0003968,RNA-directed RNA polymerase activity;GO:0005739,mitochondrion;GO:0006278,RNA-dependent DNA replication;GO:0016740,transferase activity;GO:0016779,nucleotidyltransferase activity;GO:0003677,DNA binding;GO:0005634,nucleus;GO:0005694,chromosome;GO:0005097,Rab GTPase activator activity;GO:0005622,intracellular;GO:003231…
3R-7051825	II	0	1	0	0	FBgn0037879	scpr-C	na	na
3R-7990253	II	1	0	0	0	FBgn0261714	Cpn	na	na
4-787813	II	1	0	1	0	FBgn0005666	bt	na	GO:0000166,nucleotide binding;GO:0003779,actin binding;GO:0004672,protein kinase activity;GO:0004674,protein serine/threonine kinase activity;GO:0004687,myosin light chain kinase activity;GO:0005516,calmodulin binding;GO:0005524,ATP binding;GO:0005737,cytoplasm;GO:0005856,cytoskeleton;GO:0006468,protein phosphorylation;GO:0016301,kinase activity;GO:0016310,phosphorylation;GO:0016740,transferase a…
4-787825	II	0	0	1	0	FBgn0005666	bt	na	GO:0000166,nucleotide binding;GO:0003779,actin binding;GO:0004672,protein kinase activity;GO:0004674,protein serine/threonine kinase activity;GO:0004687,myosin light chain kinase activity;GO:0005516,calmodulin binding;GO:0005524,ATP binding;GO:0005737,cytoplasm;GO:0005856,cytoskeleton;GO:0006468,protein phosphorylation;GO:0016301,kinase activity;GO:0016310,phosphorylation;GO:0016740,transferase a…
4-787890	II	0	1	0	0	FBgn0005666	bt	na	GO:0000166,nucleotide binding;GO:0003779,actin binding;GO:0004672,protein kinase activity;GO:0004674,protein serine/threonine kinase activity;GO:0004687,myosin light chain kinase activity;GO:0005516,calmodulin binding;GO:0005524,ATP binding;GO:0005737,cytoplasm;GO:0005856,cytoskeleton;GO:0006468,protein phosphorylation;GO:0016301,kinase activity;GO:0016310,phosphorylation;GO:0016740,transferase a…
X-11706122	II	1	0	0	0	FBgn0030336	CG1578	na	GO:0005524,ATP binding
X-1267379	II	1	1	1	1	FBgn0024987	ssx	na	GO:0000166,nucleotide binding;GO:0003676,nucleic acid binding;GO:0003723,RNA binding
X-14168301	II	0	1	0	0	FBgn0002917	na	na	GO:0005216,ion channel activity;GO:0006810,transport;GO:0006811,ion transport;GO:0016020,membrane;GO:0016021,integral to membrane;GO:0055085,transmembrane transport;GO:0003676,nucleic acid binding;GO:0005622,intracellular;GO:0008270,zinc ion binding
X-14180594	II	1	0	0	0	FBgn0052602	Muc12Ea	na	GO:0009405,pathogenesis;GO:0016020,membrane;GO:0016021,integral to membrane;GO:0016032,viral reproduction;GO:0019012,virion;GO:0055036,virion membrane;GO:0005576,extracellular region;GO:0005634,nucleus;GO:0006281,DNA repair;GO:0006974,response to DNA damage stimulus;GO:0007049,cell cycle;GO:0005618,cell wall;GO:0006950,response to stress;GO:0007047,cellular cell wall organization;GO:0031225,ancho…
X-14180711	II	1	0	0	0	FBgn0052602	Muc12Ea	na	GO:0009405,pathogenesis;GO:0016020,membrane;GO:0016021,integral to membrane;GO:0016032,viral reproduction;GO:0019012,virion;GO:0055036,virion membrane;GO:0005576,extracellular region;GO:0005634,nucleus;GO:0006281,DNA repair;GO:0006974,response to DNA damage stimulus;GO:0007049,cell cycle;GO:0005618,cell wall;GO:0006950,response to stress;GO:0007047,cellular cell wall organization;GO:0031225,ancho…
X-14898446	II	0	0	1	0	FBgn0000535	eag	potassium voltage-gated channel Eag-related subfamily H, invertebrate	GO:0000155,two-component sensor activity;GO:0000160,two-component signal transduction system (phosphorelay);GO:0005216,ion channel activity;GO:0005249,voltage-gated potassium channel activity;GO:0006355,regulation of transcription, DNA-dependent;GO:0006810,transport;GO:0006811,ion transport;GO:0006813,potassium ion transport;GO:0007165,signal transduction;GO:0016020,membrane;GO:0016021,integral t…
X-16452364	II	1	1	1	0	FBgn0011826	Pp2B-14D	protein phosphatase 3, catalytic subunit	GO:0000754,adaptation of signaling pathway by response to pheromone involved in conjugation with cellular fusion;GO:0004721,phosphoprotein phosphatase activity;GO:0004723,calcium-dependent protein serine/threonine phosphatase activity;GO:0005516,calmodulin binding;GO:0005955,calcineurin complex;GO:0006873,cellular ion homeostasis;GO:0016787,hydrolase activity;GO:0031505,fungal-type cell wall orga…
X-17824684	II	1	1	0	0	FBgn0003380	Sh	na	GO:0005201,extracellular matrix structural constituent;GO:0005576,extracellular region;GO:0005578,proteinaceous extracellular matrix;GO:0005581,collagen;GO:0005604,basement membrane;GO:0008201,heparin binding;GO:0001525,angiogenesis;GO:0007155,cell adhesion;GO:0010811,positive regulation of cell-substrate adhesion;GO:0031012,extracellular matrix;GO:0048593,camera-type eye morphogenesis;GO:0050673…
X-17824691	II	1	1	0	0	FBgn0003380	Sh	na	GO:0005201,extracellular matrix structural constituent;GO:0005576,extracellular region;GO:0005578,proteinaceous extracellular matrix;GO:0005581,collagen;GO:0005604,basement membrane;GO:0008201,heparin binding;GO:0001525,angiogenesis;GO:0007155,cell adhesion;GO:0010811,positive regulation of cell-substrate adhesion;GO:0031012,extracellular matrix;GO:0048593,camera-type eye morphogenesis;GO:0050673…
X-17824766	II	0	1	1	0	FBgn0003380	Sh	na	GO:0005201,extracellular matrix structural constituent;GO:0005576,extracellular region;GO:0005578,proteinaceous extracellular matrix;GO:0005581,collagen;GO:0005604,basement membrane;GO:0008201,heparin binding;GO:0001525,angiogenesis;GO:0007155,cell adhesion;GO:0010811,positive regulation of cell-substrate adhesion;GO:0031012,extracellular matrix;GO:0048593,camera-type eye morphogenesis;GO:0050673…
X-18676429	II	1	0	0	0	FBgn0030956	CG18259	na	GO:0000166,nucleotide binding;GO:0003676,nucleic acid binding
X-18681114	II	0	1	1	1	FBgn0030959	CG6961	na	GO:0000166,nucleotide binding;GO:0003676,nucleic acid binding
X-2102405	II	1	1	0	1	FBgn0053548	msta	na	na
X-21204308	II	0	0	1	0	FBgn0015558	tty	na	na
X-21904549	II	1	1	1	1	FBgn0027279	l(1)G0196	inositol hexakisphosphate/diphosphoinositol-pentakisphosphate kinase [EC:2.7.4.21 2.7.4.24]	GO:0000166,nucleotide binding;GO:0000827,inositol-1,3,4,5,6-pentakisphosphate kinase activity;GO:0000832,inositol hexakisphosphate 5-kinase activity;GO:0005524,ATP binding;GO:0005737,cytoplasm;GO:0005829,cytosol;GO:0006020,inositol metabolic process;GO:0016301,kinase activity;GO:0016310,phosphorylation;GO:0016740,transferase activity;GO:0033857,diphosphoinositol-pentakisphosphate kinase activity;…
X-21904571	II	1	1	1	1	FBgn0027279	l(1)G0196	inositol hexakisphosphate/diphosphoinositol-pentakisphosphate kinase [EC:2.7.4.21 2.7.4.24]	GO:0000166,nucleotide binding;GO:0000827,inositol-1,3,4,5,6-pentakisphosphate kinase activity;GO:0000832,inositol hexakisphosphate 5-kinase activity;GO:0005524,ATP binding;GO:0005737,cytoplasm;GO:0005829,cytosol;GO:0006020,inositol metabolic process;GO:0016301,kinase activity;GO:0016310,phosphorylation;GO:0016740,transferase activity;GO:0033857,diphosphoinositol-pentakisphosphate kinase activity;…
X-545512	II	0	0	1	0	FBgn0025639	Hmt4-20	histone-lysine N-methyltransferase SUV420H	GO:0034773,histone H4-K20 trimethylation;GO:0042799,histone methyltransferase activity (H4-K20 specific);GO:0008168,methyltransferase activity;GO:0016740,transferase activity;GO:0032259,methylation;GO:0000780,condensed nuclear chromosome, centromeric region;GO:0016571,histone methylation;GO:0018024,histone-lysine N-methyltransferase activity;GO:0034770,histone H4-K20 methylation;GO:0034968,histon…
X-5524246	II	0	1	0	0	FBgn0259994	CG42492	na	na
X-6001662	II	1	0	1	0	FBgn0264386	Ca-alpha1T	voltage-dependent calcium channel alpha 1, invertebrate	GO:0003723,RNA binding;GO:0003964,RNA-directed DNA polymerase activity;GO:0003968,RNA-directed RNA polymerase activity;GO:0005739,mitochondrion;GO:0006278,RNA-dependent DNA replication;GO:0016740,transferase activity;GO:0016779,nucleotidyltransferase activity;GO:0003676,nucleic acid binding;GO:0015074,DNA integration;GO:0005216,ion channel activity;GO:0005244,voltage-gated ion channel activity;GO…
X-6003904	II	0	1	1	1	FBgn0264386	Ca-alpha1T	voltage-dependent calcium channel alpha 1, invertebrate	GO:0003723,RNA binding;GO:0003964,RNA-directed DNA polymerase activity;GO:0003968,RNA-directed RNA polymerase activity;GO:0005739,mitochondrion;GO:0006278,RNA-dependent DNA replication;GO:0016740,transferase activity;GO:0016779,nucleotidyltransferase activity;GO:0003676,nucleic acid binding;GO:0015074,DNA integration;GO:0005216,ion channel activity;GO:0005244,voltage-gated ion channel activity;GO…
X-6586985	II	1	1	1	0	FBgn0029893	CG14442	na	na
X-6713609	II	1	0	1	0	FBgn0029905	Nf-YC	nuclear transcription factor Y, gamma	GO:0005622,intracellular;GO:0005634,nucleus;GO:0043565,sequence-specific DNA binding;GO:0046982,protein heterodimerization activity;GO:0005737,cytoplasm
X-8104543	II	1	0	0	0	FBgn0261873	sdt	membrane protein, palmitoylated 5 (MAGUK p55 subfamily member 5)	GO:0016301,kinase activity;GO:0016310,phosphorylation
X-818310	II	1	1	0	0	FBgn0040344	CG3711	na	GO:0008270,zinc ion binding;GO:0046872,metal ion binding;GO:0005737,cytoplasm
2R-675216	I	1	0	0	0	FBgn0250830	CG12547	na	GO:0016853,isomerase activity;GO:0016209,antioxidant activity;GO:0016491,oxidoreductase activity;GO:0055114,oxidation-reduction process
2R-7335128	I	1	0	1	0	FBgn0260499	qvr	na	GO:0005886,plasma membrane;GO:0016020,membrane;GO:0031225,anchored to membrane;GO:0034235,GPI anchor binding;GO:0045187,regulation of circadian sleep/wake cycle, sleep;GO:0048511,rhythmic process
3R-19940786	I	0	0	0	1	FBgn0039151	CG13607	na	na
