# Supplementary material for: The Landscape of A-to-I RNA Editome Is Shaped by Both Positive and Purifying Selection
Source: PLoS Genet. 2016 Jul 28;12(7):e1006191. doi: 10.1371/journal.pgen.1006191 (PMC4965139; doi:10.1371/journal.pgen.1006191)
Supplement: S12 Table — (XLSX) [file pgen.1006191.s012.xlsx]

## Sheet: S12_Table
S12 Table. Data source information for RNA-seq from tissues of D. pseudoobscura, D. simulans and D. mojavensis.
Species	Strain	Age	Sex	Tissue	DDC id	GEO Accession	Run	Bases	Platform	Lab
Drosophila pseudoobscura	Drosophila Species Stock Center (DSSC) 14011-0121.94. Line MV2-25 Baylor	8 days	Female	Head	modENCODE_2980	GSM499403	SRR034782	3.9G	Illumina Genome Analyzer	Brian Oliver
							SRR034783
							SRR034784
							SRR034785
							SRR034786
							SRR034787
							SRR034788
							SRR034789
							SRR034790
							SRR034791
Drosophila pseudoobscura	Drosophila Species Stock Center (DSSC) 14011-0121.94. Line MV2-25 Baylor	8 days	Male	Head	modENCODE_3085	GSM499404	SRR034792	4.4G	Illumina Genome Analyzer	Brian Oliver
							SRR034793
							SRR034794
							SRR034795
							SRR034796
							SRR034797
							SRR034798
							SRR034799
							SRR034800
							SRR034801
Drosophila pseudoobscura	Drosophila Species Stock Center 14011-0121.94	6-10 day old adult	Male	Testis		GSM1258036	SRR1023997	5G	Illumina HiSeq 2000	Maria D Vibranovski
						GSM1258037	SRR1023998	3.7G
Drosophila pseudoobscura	Drosophila Species Stock Center 14011-0121.94	6-10 day old adult	Female	Ovaries		GSM1258038	SRR1023999	271.4M
						GSM1258039	SRR1024000	2.2G
						GSM1258040	SRR1024001	275.2M
Drosophila simulans	14021-0251.199	5-8 days post eclosion	Female	Dissected Ovaries and Reproductive Tract	modENCODE_4053	GSM775506	SRR330569	5.5G	Illumina Genome Analyzer II	Brian Oliver
						GSM775507	SRR330570	11.7G	Illumina HiSeq 2000
Drosophila simulans	14021-0251.199	5-8 days post eclosion	Male	Dissected Testes and Reproductive Tract	modENCODE_4054	GSM775508	SRR330571	5.5G	Illumina Genome Analyzer II	Brian Oliver
						GSM775509	SRR330572	5.1G
						GSM775510	SRR330573	4.1G
Drosophila simulans	C167.4 (BDSC 4736)	adult	Male	Head		GSM1306668	SRR1107942	1.1G	Illumina Genome Analyzer IIx	Lauren McIntyre
						GSM1306669	SRR1107943	1.2G
						GSM1306670	SRR1107944	1.2G
						GSM1306671	SRR1107945	1.2G
Drosophila mojavensis	Drosophila Species Stock Center (DSSC） 15081-1352.22.		Female	Head	modENCODE_3087	GSM522266	SRR037497	225.5M	Illumina Genome Analyzer	Brian Oliver
						GSM522267	SRR037498	4.7G	Illumina Genome Analyzer II
							SRR037499
							SRR037500
							SRR037501
							SRR037502
							SRR037503
							SRR037504
							SRR037505
							SRR037506
							SRR037507
Drosophila mojavensis	Drosophila Species Stock Center (DSSC） 15081-1352.22.		Male	Head	modENCODE_3086	GSM522268	SRR037508	229.1M	Illumina Genome Analyzer	Brian Oliver
						GSM522269	SRR037509	5.1G	Illumina Genome Analyzer II
							SRR037510
							SRR037511
							SRR037512
							SRR037513
							SRR037514
							SRR037515
							SRR037516
							SRR037517
							SRR037518
