# Supplementary material for: The Landscape of A-to-I RNA Editome Is Shaped by Both Positive and Purifying Selection
Source: PLoS Genet. 2016 Jul 28;12(7):e1006191. doi: 10.1371/journal.pgen.1006191 (PMC4965139; doi:10.1371/journal.pgen.1006191)
Supplement: S13 Table — The column 'numDEInCat' represents the number of editing host genes with corresponding GO terms annotation. The column ‘numInCat’ represents the number of total genes with corresponding GO terms annotation. GO enrichment tests were performed for each GO category with alternative hypothesis ‘the proportion of edited genes among all genes in one GO category is higher than the random expectation (over_represented_pvalue)’, and alternative hypothesis ‘the proportion of edited genes among all genes in one GO category is less than the random expectation (under_represented_pvalue)’, separately. We only tested these GO categories with >4 edited gene numbers. (XLSX) [file pgen.1006191.s013.xlsx]

## Sheet: DmelGO_Enrichment
S13-1 Table. GO enrichment results for edited genes of D. melanogaster.
GO Category	GO Term	Ontology	over_represented_pvalue	under_represented_pvalue	numDEInCat	numInCat	Editing Sites Type
GO:0005891	voltage-gated calcium channel complex	cellular_component	2.16e-11	1	5	5	III
GO:0005245	voltage-gated calcium channel activity	molecular_function	1.29e-10	1	5	6	III
GO:0007268	synaptic transmission	biological_process	4.27e-09	1	8	52	III
GO:0007269	neurotransmitter secretion	biological_process	1.31e-08	1	9	85	III
GO:0008021	synaptic vesicle	cellular_component	2.34e-08	1	8	64	III
GO:0006816	calcium ion transport	biological_process	2.42e-08	1	6	25	III
GO:0070588	calcium ion transmembrane transport	biological_process	2.65e-08	1	5	13	III
GO:0048489	synaptic vesicle transport	biological_process	4.1e-08	1	5	14	III
GO:0045202	synapse	cellular_component	1.25e-07	1	7	53	III
GO:0006811	ion transport	biological_process	1.74e-07	1	6	34	III
GO:0046928	regulation of neurotransmitter secretion	biological_process	9.54e-07	1	4	11	III
GO:0016192	vesicle-mediated transport	biological_process	1.75e-06	1	8	111	III
GO:0048488	synaptic vesicle endocytosis	biological_process	2.66e-06	1	5	30	III
GO:0008344	adult locomotory behavior	biological_process	5.07e-06	1	5	34	III
GO:0006898	receptor-mediated endocytosis	biological_process	2.26e-05	1	3	8	III
GO:0072347	response to anesthetic	biological_process	3.36e-05	1	3	9	III
GO:0008332	low voltage-gated calcium channel activity	molecular_function	5.62e-05	1	2	2	III
GO:0016183	synaptic vesicle coating	biological_process	0.000141859	0.999997	3	14	III
GO:0006885	regulation of pH	biological_process	0.000167809	1	2	3	III
GO:0005509	calcium ion binding	molecular_function	0.000172253	0.999974	8	209	III
GO:0048786	presynaptic active zone	cellular_component	0.00017636	0.999996	3	15	III
GO:0003779	actin binding	molecular_function	0.000213781	0.999977	6	114	III
GO:0005886	plasma membrane	cellular_component	0.000297893	0.999932	11	420	III
GO:0016324	apical plasma membrane	cellular_component	0.000324699	0.999981	4	44	III
GO:0015385	sodium:hydrogen antiporter activity	molecular_function	0.000333971	0.999998	2	4	III
GO:0042045	epithelial fluid transport	biological_process	0.000333971	0.999998	2	4	III
GO:0048789	cytoskeletal matrix organization at active zone	biological_process	0.00055389	0.999996	2	5	III
GO:0016079	synaptic vesicle exocytosis	biological_process	0.000574589	0.99998	3	22	III
GO:0006936	muscle contraction	biological_process	0.000826763	0.999992	2	6	III
GO:0030131	clathrin adaptor complex	cellular_component	0.000826763	0.999992	2	6	III
GO:0045211	postsynaptic membrane	cellular_component	0.00084427	0.999966	3	25	III
GO:0016323	basolateral plasma membrane	cellular_component	0.00106209	0.999954	3	27	III
GO:0007271	synaptic transmission, cholinergic	biological_process	0.00152822	0.999977	2	8	III
GO:0032008	positive regulation of TOR signaling cascade	biological_process	0.00152822	0.999977	2	8	III
GO:0016203	muscle attachment	biological_process	0.00175281	0.999908	3	32	III
GO:0004889	acetylcholine-activated cation-selective channel activity	molecular_function	0.00195524	0.999966	2	9	III
GO:0005892	acetylcholine-gated channel complex	cellular_component	0.00195524	0.999966	2	9	III
GO:0050975	sensory perception of touch	biological_process	0.00195524	0.999966	2	9	III
GO:0008328	ionotropic glutamate receptor complex	cellular_component	0.0024321	0.999952	2	10	III
GO:0045186	zonula adherens assembly	biological_process	0.0024321	0.999952	2	10	III
GO:0007528	neuromuscular junction development	biological_process	0.00288585	0.999817	3	38	III
GO:0008049	male courtship behavior	biological_process	0.00288585	0.999817	3	38	III
GO:0006886	intracellular protein transport	biological_process	0.00294341	0.999685	4	79	III
GO:0006901	vesicle coating	biological_process	0.00295804	0.999935	2	11	III
GO:0035149	lumen formation, open tracheal system	biological_process	0.00353231	0.999913	2	12	III
GO:0042752	regulation of circadian rhythm	biological_process	0.00353231	0.999913	2	12	III
GO:0050803	regulation of synapse structure and activity	biological_process	0.00353231	0.999913	2	12	III
GO:0004004	ATP-dependent RNA helicase activity	molecular_function	0.00358796	0.999754	3	41	III
GO:0007626	locomotory behavior	biological_process	0.00415417	0.999888	2	13	III
GO:0009612	response to mechanical stimulus	biological_process	0.00415417	0.999888	2	13	III
GO:0035152	regulation of tube architecture, open tracheal system	biological_process	0.00415417	0.999888	2	13	III
GO:0042826	histone deacetylase binding	molecular_function	0.00482289	0.999858	2	14	III
GO:0007274	neuromuscular synaptic transmission	biological_process	0.00497314	0.999614	3	46	III
GO:0055085	transmembrane transport	biological_process	0.0052185	0.99877	7	281	III
GO:0008017	microtubule binding	molecular_function	0.0054864	0.999298	4	94	III
GO:0030135	coated vesicle	cellular_component	0.00553774	0.999824	2	15	III
GO:0001738	morphogenesis of a polarized epithelium	biological_process	0.00629801	0.999784	2	16	III
GO:0003724	RNA helicase activity	molecular_function	0.00629801	0.999784	2	16	III
GO:0006887	exocytosis	biological_process	0.00629801	0.999784	2	16	III
GO:0007315	pole plasm assembly	biological_process	0.00629801	0.999784	2	16	III
GO:0016327	apicolateral plasma membrane	cellular_component	0.00629801	0.999784	2	16	III
GO:0006897	endocytosis	biological_process	0.00664098	0.999426	3	51	III
GO:0007613	memory	biological_process	0.00710298	0.999739	2	17	III
GO:0006814	sodium ion transport	biological_process	0.00739037	0.999335	3	53	III
GO:0008104	protein localization	biological_process	0.00739037	0.999335	3	53	III
GO:0003726	double-stranded RNA adenosine deaminase activity	molecular_function	0.00754271	1	1	1	III
GO:0003938	IMP dehydrogenase activity	molecular_function	0.00754271	1	1	1	III
GO:0004134	4-alpha-glucanotransferase activity	molecular_function	0.00754271	1	1	1	III
GO:0004135	amylo-alpha-1,6-glucosidase activity	molecular_function	0.00754271	1	1	1	III
GO:0005101	Sar GTPase activator activity	molecular_function	0.00754271	1	1	1	III
GO:0005219	ryanodine-sensitive calcium-release channel activity	molecular_function	0.00754271	1	1	1	III
GO:0005545	1-phosphatidylinositol binding	molecular_function	0.00754271	1	1	1	III
GO:0006382	adenosine to inosine editing	biological_process	0.00754271	1	1	1	III
GO:0008048	calcium sensitive guanylate cyclase activator activity	molecular_function	0.00754271	1	1	1	III
GO:0008331	high voltage-gated calcium channel activity	molecular_function	0.00754271	1	1	1	III
GO:0016286	small conductance calcium-activated potassium channel activity	molecular_function	0.00754271	1	1	1	III
GO:0016556	mRNA modification	biological_process	0.00754271	1	1	1	III
GO:0017166	vinculin binding	molecular_function	0.00754271	1	1	1	III
GO:0030118	clathrin coat	cellular_component	0.00754271	1	1	1	III
GO:0031226	intrinsic to plasma membrane	cellular_component	0.00754271	1	1	1	III
GO:0032092	positive regulation of protein binding	biological_process	0.00754271	1	1	1	III
GO:0043492	ATPase activity, coupled to movement of substances	molecular_function	0.00754271	1	1	1	III
GO:0045218	zonula adherens maintenance	biological_process	0.00754271	1	1	1	III
GO:0045773	positive regulation of axon extension	biological_process	0.00754271	1	1	1	III
GO:0046682	response to cyclodiene	biological_process	0.00754271	1	1	1	III
GO:0048268	clathrin coat assembly	biological_process	0.00754271	1	1	1	III
GO:0048499	synaptic vesicle membrane organization	biological_process	0.00754271	1	1	1	III
GO:0048791	calcium ion-dependent exocytosis of neurotransmitter	biological_process	0.00754271	1	1	1	III
GO:0050905	neuromuscular process	biological_process	0.00754271	1	1	1	III
GO:0051639	actin filament network formation	biological_process	0.00754271	1	1	1	III
GO:0060024	rhythmic synaptic transmission	biological_process	0.00754271	1	1	1	III
GO:0060385	axonogenesis involved in innervation	biological_process	0.00754271	1	1	1	III
GO:0061336	cell morphogenesis involved in Malpighian tubule morphogenesis	biological_process	0.00754271	1	1	1	III
GO:0090148	membrane fission	biological_process	0.00754271	1	1	1	III
GO:0097167	circadian regulation of translation	biological_process	0.00754271	1	1	1	III
GO:1900180	regulation of protein localization to nucleus	biological_process	0.00754271	1	1	1	III
GO:0010629	negative regulation of gene expression	biological_process	0.00860493	0.99918	3	56	III
GO:0043025	neuronal cell body	cellular_component	0.00860493	0.99918	3	56	III
GO:0005925	focal adhesion	cellular_component	0.00977916	0.99957	2	20	III
GO:0016021	integral to membrane	cellular_component	0.0101273	0.995759	15	1038	III
GO:0055037	recycling endosome	cellular_component	0.0117742	0.999425	2	22	III
GO:0008092	cytoskeletal protein binding	molecular_function	0.0128329	0.999343	2	23	III
GO:0016459	myosin complex	cellular_component	0.0128329	0.999343	2	23	III
GO:0042051	compound eye photoreceptor development	biological_process	0.0128329	0.999343	2	23	III
GO:0009408	response to heat	biological_process	0.0145863	0.998302	3	68	III
GO:0001894	tissue homeostasis	biological_process	0.0150292	0.999944	1	2	III
GO:0002814	negative regulation of biosynthetic process of antibacterial peptides active against Gram-negative bacteria	biological_process	0.0150292	0.999944	1	2	III
GO:0003331	positive regulation of extracellular matrix constituent secretion	biological_process	0.0150292	0.999944	1	2	III
GO:0005432	calcium:sodium antiporter activity	molecular_function	0.0150292	0.999944	1	2	III
GO:0005863	striated muscle myosin thick filament	cellular_component	0.0150292	0.999944	1	2	III
GO:0005980	glycogen catabolic process	biological_process	0.0150292	0.999944	1	2	III
GO:0006167	AMP biosynthetic process	biological_process	0.0150292	0.999944	1	2	III
GO:0006177	GMP biosynthetic process	biological_process	0.0150292	0.999944	1	2	III
GO:0006873	cellular ion homeostasis	biological_process	0.0150292	0.999944	1	2	III
GO:0009266	response to temperature stimulus	biological_process	0.0150292	0.999944	1	2	III
GO:0010797	regulation of multivesicular body size involved in endosome transport	biological_process	0.0150292	0.999944	1	2	III
GO:0015495	gamma-aminobutyric acid:hydrogen symporter activity	molecular_function	0.0150292	0.999944	1	2	III
GO:0016185	synaptic vesicle budding from presynaptic membrane	biological_process	0.0150292	0.999944	1	2	III
GO:0016230	sphingomyelin phosphodiesterase activator activity	molecular_function	0.0150292	0.999944	1	2	III
GO:0017157	regulation of exocytosis	biological_process	0.0150292	0.999944	1	2	III
GO:0019233	sensory perception of pain	biological_process	0.0150292	0.999944	1	2	III
GO:0030516	regulation of axon extension	biological_process	0.0150292	0.999944	1	2	III
GO:0031340	positive regulation of vesicle fusion	biological_process	0.0150292	0.999944	1	2	III
GO:0032321	positive regulation of Rho GTPase activity	biological_process	0.0150292	0.999944	1	2	III
GO:0032432	actin filament bundle	cellular_component	0.0150292	0.999944	1	2	III
GO:0032970	regulation of actin filament-based process	biological_process	0.0150292	0.999944	1	2	III
GO:0033157	regulation of intracellular protein transport	biological_process	0.0150292	0.999944	1	2	III
GO:0034394	protein localization to cell surface	biological_process	0.0150292	0.999944	1	2	III
GO:0035249	synaptic transmission, glutamatergic	biological_process	0.0150292	0.999944	1	2	III
GO:0040009	regulation of growth rate	biological_process	0.0150292	0.999944	1	2	III
GO:0042673	regulation of retinal cone cell fate specification	biological_process	0.0150292	0.999944	1	2	III
GO:0045856	positive regulation of pole plasm oskar mRNA localization	biological_process	0.0150292	0.999944	1	2	III
GO:0050771	negative regulation of axonogenesis	biological_process	0.0150292	0.999944	1	2	III
GO:0050805	negative regulation of synaptic transmission	biological_process	0.0150292	0.999944	1	2	III
GO:0055060	asymmetric neuroblast division resulting in ganglion mother cell formation	biological_process	0.0150292	0.999944	1	2	III
GO:1901216	positive regulation of neuron death	biological_process	0.0150292	0.999944	1	2	III
GO:0005096	GTPase activator activity	molecular_function	0.0150697	0.999156	2	25	III
GO:0008356	asymmetric cell division	biological_process	0.0162464	0.999051	2	26	III
GO:0016310	phosphorylation	biological_process	0.0162464	0.999051	2	26	III
GO:0007015	actin filament organization	biological_process	0.0163699	0.998008	3	71	III
GO:0006909	phagocytosis	biological_process	0.0167963	0.996234	5	198	III
GO:0005918	septate junction	cellular_component	0.0174611	0.998938	2	27	III
GO:0007619	courtship behavior	biological_process	0.0174611	0.998938	2	27	III
GO:0005516	calmodulin binding	molecular_function	0.0187133	0.998817	2	28	III
GO:0016028	rhabdomere	cellular_component	0.0187133	0.998817	2	28	III
GO:0030431	sleep	biological_process	0.0187133	0.998817	2	28	III
GO:0016199	axon midline choice point recognition	biological_process	0.0200022	0.998688	2	29	III
GO:0043195	terminal bouton	cellular_component	0.0200022	0.998688	2	29	III
GO:0005524	ATP binding	molecular_function	0.0201068	0.992359	10	632	III
GO:0001661	conditioned taste aversion	biological_process	0.0224599	0.999832	1	3	III
GO:0003400	regulation of COPII vesicle coating	biological_process	0.0224599	0.999832	1	3	III
GO:0004430	1-phosphatidylinositol 4-kinase activity	molecular_function	0.0224599	0.999832	1	3	III
GO:0008091	spectrin	cellular_component	0.0224599	0.999832	1	3	III
GO:0008526	phosphatidylinositol transporter activity	molecular_function	0.0224599	0.999832	1	3	III
GO:0009451	RNA modification	biological_process	0.0224599	0.999832	1	3	III
GO:0015269	calcium-activated potassium channel activity	molecular_function	0.0224599	0.999832	1	3	III
GO:0016057	regulation of membrane potential in photoreceptor cell	biological_process	0.0224599	0.999832	1	3	III
GO:0030140	trans-Golgi network transport vesicle	cellular_component	0.0224599	0.999832	1	3	III
GO:0030276	clathrin binding	molecular_function	0.0224599	0.999832	1	3	III
GO:0030507	spectrin binding	molecular_function	0.0224599	0.999832	1	3	III
GO:0030537	larval behavior	biological_process	0.0224599	0.999832	1	3	III
GO:0030716	oocyte fate determination	biological_process	0.0224599	0.999832	1	3	III
GO:0031475	myosin V complex	cellular_component	0.0224599	0.999832	1	3	III
GO:0031931	TORC1 complex	cellular_component	0.0224599	0.999832	1	3	III
GO:0032006	regulation of TOR signaling cascade	biological_process	0.0224599	0.999832	1	3	III
GO:0032435	negative regulation of proteasomal ubiquitin-dependent protein catabolic process	biological_process	0.0224599	0.999832	1	3	III
GO:0035090	maintenance of apical/basal cell polarity	biological_process	0.0224599	0.999832	1	3	III
GO:0035330	regulation of hippo signaling cascade	biological_process	0.0224599	0.999832	1	3	III
GO:0045010	actin nucleation	biological_process	0.0224599	0.999832	1	3	III
GO:0046626	regulation of insulin receptor signaling pathway	biological_process	0.0224599	0.999832	1	3	III
GO:0048081	positive regulation of cuticle pigmentation	biological_process	0.0224599	0.999832	1	3	III
GO:0048788	presynaptic cytoskeletal matrix assembled at active zones	cellular_component	0.0224599	0.999832	1	3	III
GO:0051968	positive regulation of synaptic transmission, glutamatergic	biological_process	0.0224599	0.999832	1	3	III
GO:0071632	optomotor response	biological_process	0.0224599	0.999832	1	3	III
GO:1900075	positive regulation of neuromuscular synaptic transmission	biological_process	0.0224599	0.999832	1	3	III
GO:1900242	regulation of synaptic vesicle endocytosis	biological_process	0.0224599	0.999832	1	3	III
GO:0042052	rhabdomere development	biological_process	0.0240838	0.998247	2	32	III
GO:0032482	Rab protein signal transduction	biological_process	0.0255138	0.998082	2	33	III
GO:0003924	GTPase activity	molecular_function	0.0265879	0.994551	4	150	III
GO:0005234	extracellular-glutamate-gated ion channel activity	molecular_function	0.0284748	0.997724	2	35	III
GO:0008360	regulation of cell shape	biological_process	0.0287033	0.995659	3	88	III
GO:0000235	astral microtubule	cellular_component	0.0298352	0.999666	1	4	III
GO:0001786	phosphatidylserine binding	molecular_function	0.0298352	0.999666	1	4	III
GO:0002027	regulation of heart rate	biological_process	0.0298352	0.999666	1	4	III
GO:0004001	adenosine kinase activity	molecular_function	0.0298352	0.999666	1	4	III
GO:0004301	epoxide hydrolase activity	molecular_function	0.0298352	0.999666	1	4	III
GO:0004687	myosin light chain kinase activity	molecular_function	0.0298352	0.999666	1	4	III
GO:0004890	GABA-A receptor activity	molecular_function	0.0298352	0.999666	1	4	III
GO:0005978	glycogen biosynthetic process	biological_process	0.0298352	0.999666	1	4	III
GO:0006164	purine nucleotide biosynthetic process	biological_process	0.0298352	0.999666	1	4	III
GO:0006166	purine ribonucleoside salvage	biological_process	0.0298352	0.999666	1	4	III
GO:0006754	ATP biosynthetic process	biological_process	0.0298352	0.999666	1	4	III
GO:0007070	negative regulation of transcription from RNA polymerase II promoter during mitosis	biological_process	0.0298352	0.999666	1	4	III
GO:0007270	neuron-neuron synaptic transmission	biological_process	0.0298352	0.999666	1	4	III
GO:0007316	pole plasm RNA localization	biological_process	0.0298352	0.999666	1	4	III
GO:0008273	calcium, potassium:sodium antiporter activity	molecular_function	0.0298352	0.999666	1	4	III
GO:0017160	Ral GTPase binding	molecular_function	0.0298352	0.999666	1	4	III
GO:0030122	AP-2 adaptor complex	cellular_component	0.0298352	0.999666	1	4	III
GO:0030285	integral to synaptic vesicle membrane	cellular_component	0.0298352	0.999666	1	4	III
GO:0030675	Rac GTPase activator activity	molecular_function	0.0298352	0.999666	1	4	III
GO:0030898	actin-dependent ATPase activity	molecular_function	0.0298352	0.999666	1	4	III
GO:0031519	PcG protein complex	cellular_component	0.0298352	0.999666	1	4	III
GO:0032021	NELF complex	cellular_component	0.0298352	0.999666	1	4	III
GO:0034244	negative regulation of transcription elongation from RNA polymerase II promoter	biological_process	0.0298352	0.999666	1	4	III
GO:0035235	ionotropic glutamate receptor signaling pathway	biological_process	0.0298352	0.999666	1	4	III
GO:0035239	tube morphogenesis	biological_process	0.0298352	0.999666	1	4	III
GO:0042327	positive regulation of phosphorylation	biological_process	0.0298352	0.999666	1	4	III
GO:0042749	regulation of circadian sleep/wake cycle	biological_process	0.0298352	0.999666	1	4	III
GO:0043679	axon terminus	cellular_component	0.0298352	0.999666	1	4	III
GO:0045664	regulation of neuron differentiation	biological_process	0.0298352	0.999666	1	4	III
GO:0090328	regulation of olfactory learning	biological_process	0.0298352	0.999666	1	4	III
GO:0008595	anterior/posterior axis specification, embryo	biological_process	0.0300046	0.997531	2	36	III
GO:0007602	phototransduction	biological_process	0.0315664	0.997328	2	37	III
GO:0005525	GTP binding	molecular_function	0.0332748	0.992685	4	161	III
GO:0005912	adherens junction	cellular_component	0.0347841	0.996891	2	39	III
GO:0001754	eye photoreceptor cell differentiation	biological_process	0.0371556	0.999446	1	5	III
GO:0004972	N-methyl-D-aspartate selective glutamate receptor activity	molecular_function	0.0371556	0.999446	1	5	III
GO:0005080	protein kinase C binding	molecular_function	0.0371556	0.999446	1	5	III
GO:0005216	ion channel activity	molecular_function	0.0371556	0.999446	1	5	III
GO:0005905	coated pit	cellular_component	0.0371556	0.999446	1	5	III
GO:0007637	proboscis extension reflex	biological_process	0.0371556	0.999446	1	5	III
GO:0015672	monovalent inorganic cation transport	biological_process	0.0371556	0.999446	1	5	III
GO:0044295	axonal growth cone	cellular_component	0.0371556	0.999446	1	5	III
GO:0048015	phosphatidylinositol-mediated signaling	biological_process	0.0371556	0.999446	1	5	III
GO:0048172	regulation of short-term neuronal synaptic plasticity	biological_process	0.0371556	0.999446	1	5	III
GO:0048599	oocyte development	biological_process	0.0371556	0.999446	1	5	III
GO:0051493	regulation of cytoskeleton organization	biological_process	0.0371556	0.999446	1	5	III
GO:0060047	heart contraction	biological_process	0.0371556	0.999446	1	5	III
GO:0071711	basement membrane organization	biological_process	0.0371556	0.999446	1	5	III
GO:0072583	clathrin-mediated endocytosis	biological_process	0.0371556	0.999446	1	5	III
GO:0031594	neuromuscular junction	cellular_component	0.0433516	0.995614	2	44	III
GO:0007043	cell-cell junction assembly	biological_process	0.0444213	0.999173	1	6	III
GO:0007414	axonal defasciculation	biological_process	0.0444213	0.999173	1	6	III
GO:0009881	photoreceptor activity	molecular_function	0.0444213	0.999173	1	6	III
GO:0016070	RNA metabolic process	biological_process	0.0444213	0.999173	1	6	III
GO:0030029	actin filament-based process	biological_process	0.0444213	0.999173	1	6	III
GO:0030127	COPII vesicle coat	cellular_component	0.0444213	0.999173	1	6	III
GO:0030134	ER to Golgi transport vesicle	cellular_component	0.0444213	0.999173	1	6	III
GO:0030175	filopodium	cellular_component	0.0444213	0.999173	1	6	III
GO:0030534	adult behavior	biological_process	0.0444213	0.999173	1	6	III
GO:0030833	regulation of actin filament polymerization	biological_process	0.0444213	0.999173	1	6	III
GO:0031629	synaptic vesicle fusion to presynaptic membrane	biological_process	0.0444213	0.999173	1	6	III
GO:0046578	regulation of Ras protein signal transduction	biological_process	0.0444213	0.999173	1	6	III
GO:0047497	mitochondrion transport along microtubule	biological_process	0.0444213	0.999173	1	6	III
GO:0048790	maintenance of presynaptic active zone structure	biological_process	0.0444213	0.999173	1	6	III
GO:0050954	sensory perception of mechanical stimulus	biological_process	0.0444213	0.999173	1	6	III
GO:0070864	sperm individualization complex	cellular_component	0.0444213	0.999173	1	6	III
GO:0070971	endoplasmic reticulum exit site	cellular_component	0.0444213	0.999173	1	6	III
GO:0048812	neuron projection morphogenesis	biological_process	0.0448039	0.991919	3	105	III
GO:0005856	cytoskeleton	cellular_component	0.0451505	0.995326	2	45	III
GO:0007017	microtubule-based process	biological_process	0.0451505	0.995326	2	45	III
GO:0045475	locomotor rhythm	biological_process	0.0451505	0.995326	2	45	III
GO:0003729	mRNA binding	molecular_function	0.0461651	0.988737	4	179	III
GO:0005622	intracellular	cellular_component	0.0469399	0.991374	3	107	III
GO:0007291	sperm individualization	biological_process	0.0469768	0.995027	2	46	III
GO:0000281	mitotic cytokinesis	biological_process	0.0488298	0.994716	2	47	III
GO:0003774	motor activity	molecular_function	0.0488298	0.994716	2	47	III
GO:0007424	open tracheal system development	biological_process	0.0491256	0.990806	3	109	III
GO:0031982	vesicle	cellular_component	0.0507091	0.994394	2	48	III
GO:0005083	small GTPase regulator activity	molecular_function	0.0516329	0.998848	1	7	III
GO:0007026	negative regulation of microtubule depolymerization	biological_process	0.0516329	0.998848	1	7	III
GO:0007406	negative regulation of neuroblast proliferation	biological_process	0.0516329	0.998848	1	7	III
GO:0007630	jump response	biological_process	0.0516329	0.998848	1	7	III
GO:0016604	nuclear body	cellular_component	0.0516329	0.998848	1	7	III
GO:0019894	kinesin binding	molecular_function	0.0516329	0.998848	1	7	III
GO:0022409	positive regulation of cell-cell adhesion	biological_process	0.0516329	0.998848	1	7	III
GO:0030011	maintenance of cell polarity	biological_process	0.0516329	0.998848	1	7	III
GO:0030048	actin filament-based movement	biological_process	0.0516329	0.998848	1	7	III
GO:0030554	adenyl nucleotide binding	molecular_function	0.0516329	0.998848	1	7	III
GO:0031208	POZ domain binding	molecular_function	0.0516329	0.998848	1	7	III
GO:0032320	positive regulation of Ras GTPase activity	biological_process	0.0516329	0.998848	1	7	III
GO:0034332	adherens junction organization	biological_process	0.0516329	0.998848	1	7	III
GO:0042391	regulation of membrane potential	biological_process	0.0516329	0.998848	1	7	III
GO:0042676	compound eye cone cell fate commitment	biological_process	0.0516329	0.998848	1	7	III
GO:0045180	basal cortex	cellular_component	0.0516329	0.998848	1	7	III
GO:0045676	regulation of R7 cell differentiation	biological_process	0.0516329	0.998848	1	7	III
GO:0045807	positive regulation of endocytosis	biological_process	0.0516329	0.998848	1	7	III
GO:0048512	circadian behavior	biological_process	0.0516329	0.998848	1	7	III
GO:0050774	negative regulation of dendrite morphogenesis	biological_process	0.0516329	0.998848	1	7	III
GO:0050908	detection of light stimulus involved in visual perception	biological_process	0.0516329	0.998848	1	7	III
GO:0072375	medium-term memory	biological_process	0.0516329	0.998848	1	7	III
GO:1900073	regulation of neuromuscular synaptic transmission	biological_process	0.0516329	0.998848	1	7	III
GO:0030036	actin cytoskeleton organization	biological_process	0.0526142	0.994061	2	49	III
GO:0048149	behavioral response to ethanol	biological_process	0.0564999	0.993359	2	51	III
GO:0007409	axonogenesis	biological_process	0.0584795	0.99299	2	52	III
GO:0007435	salivary gland morphogenesis	biological_process	0.0584795	0.99299	2	52	III
GO:0004143	diacylglycerol kinase activity	molecular_function	0.0587907	0.998472	1	8	III
GO:0005230	extracellular ligand-gated ion channel activity	molecular_function	0.0587907	0.998472	1	8	III
GO:0005890	sodium:potassium-exchanging ATPase complex	cellular_component	0.0587907	0.998472	1	8	III
GO:0006874	cellular calcium ion homeostasis	biological_process	0.0587907	0.998472	1	8	III
GO:0007050	cell cycle arrest	biological_process	0.0587907	0.998472	1	8	III
GO:0007205	protein kinase C-activating G-protein coupled receptor signaling pathway	biological_process	0.0587907	0.998472	1	8	III
GO:0008324	cation transmembrane transporter activity	molecular_function	0.0587907	0.998472	1	8	III
GO:0030198	extracellular matrix organization	biological_process	0.0587907	0.998472	1	8	III
GO:0030414	peptidase inhibitor activity	molecular_function	0.0587907	0.998472	1	8	III
GO:0030426	growth cone	cellular_component	0.0587907	0.998472	1	8	III
GO:0032956	regulation of actin cytoskeleton organization	biological_process	0.0587907	0.998472	1	8	III
GO:0035329	hippo signaling cascade	biological_process	0.0587907	0.998472	1	8	III
GO:0070593	dendrite self-avoidance	biological_process	0.0587907	0.998472	1	8	III
GO:0007605	sensory perception of sound	biological_process	0.060483	0.99261	2	53	III
GO:0008355	olfactory learning	biological_process	0.0625099	0.992217	2	54	III
GO:0000381	regulation of alternative mRNA splicing, via spliceosome	biological_process	0.0645598	0.991812	2	55	III
GO:0001578	microtubule bundle formation	biological_process	0.0658952	0.998045	1	9	III
GO:0005391	sodium:potassium-exchanging ATPase activity	molecular_function	0.0658952	0.998045	1	9	III
GO:0007009	plasma membrane organization	biological_process	0.0658952	0.998045	1	9	III
GO:0007029	endoplasmic reticulum organization	biological_process	0.0658952	0.998045	1	9	III
GO:0007402	ganglion mother cell fate determination	biological_process	0.0658952	0.998045	1	9	III
GO:0008066	glutamate receptor activity	molecular_function	0.0658952	0.998045	1	9	III
GO:0008146	sulfotransferase activity	molecular_function	0.0658952	0.998045	1	9	III
GO:0008559	xenobiotic-transporting ATPase activity	molecular_function	0.0658952	0.998045	1	9	III
GO:0009994	oocyte differentiation	biological_process	0.0658952	0.998045	1	9	III
GO:0016204	determination of muscle attachment site	biological_process	0.0658952	0.998045	1	9	III
GO:0016332	establishment or maintenance of polarity of embryonic epithelium	biological_process	0.0658952	0.998045	1	9	III
GO:0030100	regulation of endocytosis	biological_process	0.0658952	0.998045	1	9	III
GO:0034334	adherens junction maintenance	biological_process	0.0658952	0.998045	1	9	III
GO:0045198	establishment of epithelial cell apical/basal polarity	biological_process	0.0658952	0.998045	1	9	III
GO:0046664	dorsal closure, amnioserosa morphology change	biological_process	0.0658952	0.998045	1	9	III
GO:0048846	axon extension involved in axon guidance	biological_process	0.0658952	0.998045	1	9	III
GO:0030239	myofibril assembly	biological_process	0.0729466	0.997568	1	10	III
GO:0031935	regulation of chromatin silencing	biological_process	0.0729466	0.997568	1	10	III
GO:0032880	regulation of protein localization	biological_process	0.0729466	0.997568	1	10	III
GO:0046667	compound eye retinal cell programmed cell death	biological_process	0.0729466	0.997568	1	10	III
GO:0005515	protein binding	molecular_function	0.0738271	0.968064	8	586	III
GO:0048477	oogenesis	biological_process	0.0750421	0.978521	4	211	III
GO:0007030	Golgi organization	biological_process	0.0773165	0.989124	2	61	III
GO:0007423	sensory organ development	biological_process	0.0795148	0.988632	2	62	III
GO:0003756	protein disulfide isomerase activity	molecular_function	0.0799455	0.997042	1	11	III
GO:0003951	NAD+ kinase activity	molecular_function	0.0799455	0.997042	1	11	III
GO:0005544	calcium-dependent phospholipid binding	molecular_function	0.0799455	0.997042	1	11	III
GO:0005913	cell-cell adherens junction	cellular_component	0.0799455	0.997042	1	11	III
GO:0007638	mechanosensory behavior	biological_process	0.0799455	0.997042	1	11	III
GO:0010001	glial cell differentiation	biological_process	0.0799455	0.997042	1	11	III
GO:0015277	kainate selective glutamate receptor activity	molecular_function	0.0799455	0.997042	1	11	III
GO:0016334	establishment or maintenance of polarity of follicular epithelium	biological_process	0.0799455	0.997042	1	11	III
GO:0016773	phosphotransferase activity, alcohol group as acceptor	molecular_function	0.0799455	0.997042	1	11	III
GO:0031427	response to methotrexate	biological_process	0.0799455	0.997042	1	11	III
GO:0032027	myosin light chain binding	molecular_function	0.0799455	0.997042	1	11	III
GO:0035002	liquid clearance, open tracheal system	biological_process	0.0799455	0.997042	1	11	III
GO:0035158	regulation of tube diameter, open tracheal system	biological_process	0.0799455	0.997042	1	11	III
GO:0035293	chitin-based larval cuticle pattern formation	biological_process	0.0799455	0.997042	1	11	III
GO:0046621	negative regulation of organ growth	biological_process	0.0799455	0.997042	1	11	III
GO:0005875	microtubule associated complex	cellular_component	0.0819983	0.971773	5	307	III
GO:0003723	RNA binding	molecular_function	0.0846781	0.980176	3	137	III
GO:0008088	axon cargo transport	biological_process	0.0868921	0.996468	1	12	III
GO:0017085	response to insecticide	biological_process	0.0868921	0.996468	1	12	III
GO:0030139	endocytic vesicle	cellular_component	0.0868921	0.996468	1	12	III
GO:0035088	establishment or maintenance of apical/basal cell polarity	biological_process	0.0868921	0.996468	1	12	III
GO:0045178	basal part of cell	cellular_component	0.0868921	0.996468	1	12	III
GO:0045494	photoreceptor cell maintenance	biological_process	0.0868921	0.996468	1	12	III
GO:0015031	protein transport	biological_process	0.0884988	0.986538	2	66	III
GO:0007465	R7 cell fate commitment	biological_process	0.0937869	0.995846	1	13	III
GO:0007612	learning	biological_process	0.0937869	0.995846	1	13	III
GO:0008306	associative learning	biological_process	0.0937869	0.995846	1	13	III
GO:0032509	endosome transport via multivesicular body sorting pathway	biological_process	0.0937869	0.995846	1	13	III
GO:0035003	subapical complex	cellular_component	0.0937869	0.995846	1	13	III
GO:0035025	positive regulation of Rho protein signal transduction	biological_process	0.0937869	0.995846	1	13	III
GO:0045570	regulation of imaginal disc growth	biological_process	0.0937869	0.995846	1	13	III
GO:0046777	protein autophosphorylation	biological_process	0.0937869	0.995846	1	13	III
GO:0051015	actin filament binding	molecular_function	0.0937869	0.995846	1	13	III
GO:0060025	regulation of synaptic activity	biological_process	0.0937869	0.995846	1	13	III
GO:0070328	triglyceride homeostasis	biological_process	0.0937869	0.995846	1	13	III
GO:0003725	double-stranded RNA binding	molecular_function	0.10063	0.995177	1	14	III
GO:0008307	structural constituent of muscle	molecular_function	0.10063	0.995177	1	14	III
GO:0008363	larval chitin-based cuticle development	biological_process	0.10063	0.995177	1	14	III
GO:0046330	positive regulation of JNK cascade	biological_process	0.10063	0.995177	1	14	III
GO:0005938	cell cortex	cellular_component	0.107301	0.981729	2	74	III
GO:0005261	cation channel activity	molecular_function	0.107423	0.994462	1	15	III
GO:0007266	Rho protein signal transduction	biological_process	0.107423	0.994462	1	15	III
GO:0017053	transcriptional repressor complex	cellular_component	0.107423	0.994462	1	15	III
GO:0030536	larval feeding behavior	biological_process	0.107423	0.994462	1	15	III
GO:0042331	phototaxis	biological_process	0.107423	0.994462	1	15	III
GO:0051491	positive regulation of filopodium assembly	biological_process	0.107423	0.994462	1	15	III
GO:0061024	membrane organization	biological_process	0.107423	0.994462	1	15	III
GO:0007632	visual behavior	biological_process	0.114164	0.993702	1	16	III
GO:0008361	regulation of cell size	biological_process	0.114164	0.993702	1	16	III
GO:0043065	positive regulation of apoptotic process	biological_process	0.114164	0.993702	1	16	III
GO:0016020	membrane	cellular_component	0.117147	0.950637	6	443	III
GO:0007016	cytoskeletal anchoring at plasma membrane	biological_process	0.120856	0.992897	1	17	III
GO:0007614	short-term memory	biological_process	0.120856	0.992897	1	17	III
GO:0045197	establishment or maintenance of epithelial cell apical/basal polarity	biological_process	0.120856	0.992897	1	17	III
GO:0007411	axon guidance	biological_process	0.123359	0.966073	3	162	III
GO:0000149	SNARE binding	molecular_function	0.127497	0.992048	1	18	III
GO:0005100	Rho GTPase activator activity	molecular_function	0.127497	0.992048	1	18	III
GO:0005262	calcium channel activity	molecular_function	0.127497	0.992048	1	18	III
GO:0016458	gene silencing	biological_process	0.127497	0.992048	1	18	III
GO:0045887	positive regulation of synaptic growth at neuromuscular junction	biological_process	0.127497	0.992048	1	18	III
GO:0046854	phosphatidylinositol phosphorylation	biological_process	0.127497	0.992048	1	18	III
GO:0048814	regulation of dendrite morphogenesis	biological_process	0.127497	0.992048	1	18	III
GO:0060439	trachea morphogenesis	biological_process	0.127497	0.992048	1	18	III
GO:0007422	peripheral nervous system development	biological_process	0.129585	0.975318	2	83	III
GO:0005543	phospholipid binding	molecular_function	0.134089	0.991156	1	19	III
GO:0007475	apposition of dorsal and ventral imaginal disc-derived wing surfaces	biological_process	0.134089	0.991156	1	19	III
GO:0007405	neuroblast proliferation	biological_process	0.140631	0.990221	1	20	III
GO:0010628	positive regulation of gene expression	biological_process	0.140631	0.990221	1	20	III
GO:0035147	branch fusion, open tracheal system	biological_process	0.140631	0.990221	1	20	III
GO:0045433	male courtship behavior, veined wing generated song production	biological_process	0.140631	0.990221	1	20	III
GO:0045467	R7 cell development	biological_process	0.140631	0.990221	1	20	III
GO:0001078	RNA polymerase II core promoter proximal region sequence-specific DNA binding transcription factor activity involved in negative regulation of transcription	molecular_function	0.147125	0.989244	1	21	III
GO:0005089	Rho guanyl-nucleotide exchange factor activity	molecular_function	0.147125	0.989244	1	21	III
GO:0015629	actin cytoskeleton	cellular_component	0.147125	0.989244	1	21	III
GO:0030866	cortical actin cytoskeleton organization	biological_process	0.147125	0.989244	1	21	III
GO:0040008	regulation of growth	biological_process	0.147125	0.989244	1	21	III
GO:0045165	cell fate commitment	biological_process	0.147125	0.989244	1	21	III
GO:0070983	dendrite guidance	biological_process	0.147125	0.989244	1	21	III
GO:0004702	receptor signaling protein serine/threonine kinase activity	molecular_function	0.153571	0.988226	1	22	III
GO:0007629	flight behavior	biological_process	0.153571	0.988226	1	22	III
GO:0009880	embryonic pattern specification	biological_process	0.153571	0.988226	1	22	III
GO:0006396	RNA processing	biological_process	0.159968	0.987167	1	23	III
GO:0016477	cell migration	biological_process	0.159968	0.987167	1	23	III
GO:0019992	diacylglycerol binding	molecular_function	0.159968	0.987167	1	23	III
GO:0035159	regulation of tube length, open tracheal system	biological_process	0.159968	0.987167	1	23	III
GO:0000398	mRNA splicing, via spliceosome	biological_process	0.163572	0.948998	3	185	III
GO:0008345	larval locomotory behavior	biological_process	0.166317	0.986068	1	24	III
GO:0030717	karyosome formation	biological_process	0.166317	0.986068	1	24	III
GO:0050821	protein stabilization	biological_process	0.166317	0.986068	1	24	III
GO:0007399	nervous system development	biological_process	0.168754	0.962275	2	98	III
GO:0042803	protein homodimerization activity	molecular_function	0.168754	0.962275	2	98	III
GO:0004970	ionotropic glutamate receptor activity	molecular_function	0.172619	0.98493	1	25	III
GO:0006813	potassium ion transport	biological_process	0.172619	0.98493	1	25	III
GO:0006888	ER to Golgi vesicle-mediated transport	biological_process	0.172619	0.98493	1	25	III
GO:0007317	regulation of pole plasm oskar mRNA localization	biological_process	0.172619	0.98493	1	25	III
GO:0007416	synapse assembly	biological_process	0.172619	0.98493	1	25	III
GO:0008582	regulation of synaptic growth at neuromuscular junction	biological_process	0.172619	0.98493	1	25	III
GO:0001666	response to hypoxia	biological_process	0.178874	0.983754	1	26	III
GO:0001708	cell fate specification	biological_process	0.178874	0.983754	1	26	III
GO:0008080	N-acetyltransferase activity	molecular_function	0.178874	0.983754	1	26	III
GO:0032313	regulation of Rab GTPase activity	biological_process	0.178874	0.983754	1	26	III
GO:0002009	morphogenesis of an epithelium	biological_process	0.185082	0.982539	1	27	III
GO:0005097	Rab GTPase activator activity	molecular_function	0.185082	0.982539	1	27	III
GO:0007254	JNK cascade	biological_process	0.185082	0.982539	1	27	III
GO:0007400	neuroblast fate determination	biological_process	0.185082	0.982539	1	27	III
GO:0007431	salivary gland development	biological_process	0.185082	0.982539	1	27	III
GO:0016246	RNA interference	biological_process	0.185082	0.982539	1	27	III
GO:0035011	melanotic encapsulation of foreign target	biological_process	0.185082	0.982539	1	27	III
GO:0045179	apical cortex	cellular_component	0.185082	0.982539	1	27	III
GO:0008565	protein transporter activity	molecular_function	0.191244	0.981287	1	28	III
GO:0019991	septate junction assembly	biological_process	0.191244	0.981287	1	28	III
GO:0035206	regulation of hemocyte proliferation	biological_process	0.191244	0.981287	1	28	III
GO:0000226	microtubule cytoskeleton organization	biological_process	0.19736	0.979998	1	29	III
GO:0008026	ATP-dependent helicase activity	molecular_function	0.19736	0.979998	1	29	III
GO:0008284	positive regulation of cell proliferation	biological_process	0.19736	0.979998	1	29	III
GO:0007163	establishment or maintenance of cell polarity	biological_process	0.20343	0.978673	1	30	III
GO:0051124	synaptic growth at neuromuscular junction	biological_process	0.20343	0.978673	1	30	III
GO:0003333	amino acid transmembrane transport	biological_process	0.209455	0.977312	1	31	III
GO:0005703	polytene chromosome puff	cellular_component	0.209455	0.977312	1	31	III
GO:0005795	Golgi stack	cellular_component	0.209455	0.977312	1	31	III
GO:0006914	autophagy	biological_process	0.209455	0.977312	1	31	III
GO:0008039	synaptic target recognition	biological_process	0.209455	0.977312	1	31	III
GO:0015171	amino acid transmembrane transporter activity	molecular_function	0.209455	0.977312	1	31	III
GO:0045886	negative regulation of synaptic growth at neuromuscular junction	biological_process	0.209455	0.977312	1	31	III
GO:0055059	asymmetric neuroblast division	biological_process	0.209455	0.977312	1	31	III
GO:0005874	microtubule	cellular_component	0.215434	0.975916	1	32	III
GO:0007304	chorion-containing eggshell formation	biological_process	0.215434	0.975916	1	32	III
GO:0007443	Malpighian tubule morphogenesis	biological_process	0.215434	0.975916	1	32	III
GO:0042059	negative regulation of epidermal growth factor receptor signaling pathway	biological_process	0.215434	0.975916	1	32	III
GO:0045451	pole plasm oskar mRNA localization	biological_process	0.215434	0.975916	1	32	III
GO:0071013	catalytic step 2 spliceosome	cellular_component	0.223484	0.940435	2	118	III
GO:0005789	endoplasmic reticulum membrane	cellular_component	0.22726	0.973022	1	34	III
GO:0007427	epithelial cell migration, open tracheal system	biological_process	0.22726	0.973022	1	34	III
GO:0007155	cell adhesion	biological_process	0.229049	0.937984	2	120	III
GO:0007419	ventral cord development	biological_process	0.238909	0.969995	1	36	III
GO:0007623	circadian rhythm	biological_process	0.238909	0.969995	1	36	III
GO:0045747	positive regulation of Notch signaling pathway	biological_process	0.238909	0.969995	1	36	III
GO:0008285	negative regulation of cell proliferation	biological_process	0.244669	0.968434	1	37	III
GO:0045746	negative regulation of Notch signaling pathway	biological_process	0.244669	0.968434	1	37	III
GO:0030425	dendrite	cellular_component	0.250385	0.96684	1	38	III
GO:0045169	fusome	cellular_component	0.250385	0.96684	1	38	III
GO:0006342	chromatin silencing	biological_process	0.256059	0.965216	1	39	III
GO:0004672	protein kinase activity	molecular_function	0.256995	0.92504	2	130	III
GO:0048471	perinuclear region of cytoplasm	cellular_component	0.26169	0.963561	1	40	III
GO:0052689	carboxylic ester hydrolase activity	molecular_function	0.26169	0.963561	1	40	III
GO:0007264	small GTPase mediated signal transduction	biological_process	0.26728	0.961876	1	41	III
GO:0007349	cellularization	biological_process	0.26728	0.961876	1	41	III
GO:0019730	antimicrobial humoral response	biological_process	0.26728	0.961876	1	41	III
GO:0046843	dorsal appendage formation	biological_process	0.278333	0.95842	1	43	III
GO:0006812	cation transport	biological_process	0.283798	0.956648	1	44	III
GO:0007420	brain development	biological_process	0.289221	0.954849	1	45	III
GO:0071011	precatalytic spliceosome	cellular_component	0.293405	0.906585	2	143	III
GO:0004386	helicase activity	molecular_function	0.294605	0.953023	1	46	III
GO:0006915	apoptotic process	biological_process	0.294605	0.953023	1	46	III
GO:0042048	olfactory behavior	biological_process	0.294605	0.953023	1	46	III
GO:0001700	embryonic development via the syncytial blastoderm	biological_process	0.299947	0.95117	1	47	III
GO:0009790	embryo development	biological_process	0.30525	0.949291	1	48	III
GO:0042060	wound healing	biological_process	0.30525	0.949291	1	48	III
GO:0045454	cell redox homeostasis	biological_process	0.310514	0.947386	1	49	III
GO:0006955	immune response	biological_process	0.320922	0.9435	1	51	III
GO:0030424	axon	cellular_component	0.320922	0.9435	1	51	III
GO:0005198	structural molecule activity	molecular_function	0.331176	0.939517	1	53	III
GO:0042626	ATPase activity, coupled to transmembrane movement of substances	molecular_function	0.331176	0.939517	1	53	III
GO:0030707	ovarian follicle cell development	biological_process	0.34627	0.933368	1	56	III
GO:0003777	microtubule motor activity	molecular_function	0.351226	0.931273	1	57	III
GO:0022416	chaeta development	biological_process	0.365872	0.924862	1	60	III
GO:0004674	protein serine/threonine kinase activity	molecular_function	0.373445	0.859635	2	172	III
GO:0005681	spliceosomal complex	cellular_component	0.375455	0.920485	1	62	III
GO:0007616	long-term memory	biological_process	0.375455	0.920485	1	62	III
GO:0048813	dendrite morphogenesis	biological_process	0.376151	0.857893	2	173	III
GO:0016319	mushroom body development	biological_process	0.384894	0.916031	1	64	III
GO:0050909	sensory perception of taste	biological_process	0.384894	0.916031	1	64	III
GO:0007498	mesoderm development	biological_process	0.394193	0.911501	1	66	III
GO:0042623	ATPase activity, coupled	molecular_function	0.39879	0.909209	1	67	III
GO:0022008	neurogenesis	biological_process	0.400931	0.765687	5	550	III
GO:0005777	peroxisome	cellular_component	0.403352	0.9069	1	68	III
GO:0005887	integral to plasma membrane	cellular_component	0.410875	0.834597	2	186	III
GO:0007517	muscle organ development	biological_process	0.412375	0.902231	1	70	III
GO:0035556	intracellular signal transduction	biological_process	0.421263	0.897496	1	72	III
GO:0007476	imaginal disc-derived wing morphogenesis	biological_process	0.452303	0.804502	2	202	III
GO:0006810	transport	biological_process	0.459642	0.875458	1	81	III
GO:0001745	compound eye morphogenesis	biological_process	0.463748	0.872942	1	82	III
GO:0003824	catalytic activity	molecular_function	0.463748	0.872942	1	82	III
GO:0007417	central nervous system development	biological_process	0.467824	0.870415	1	83	III
GO:0007298	border follicle cell migration	biological_process	0.5326	0.825875	1	100	III
GO:0006468	protein phosphorylation	biological_process	0.536914	0.734808	2	237	III
GO:0005215	transporter activity	molecular_function	0.539689	0.820477	1	102	III
GO:0005700	polytene chromosome	cellular_component	0.573571	0.793135	1	112	III
GO:0007165	signal transduction	biological_process	0.604986	0.765376	1	122	III
GO:0048749	compound eye development	biological_process	0.607999	0.762585	1	123	III
GO:0008340	determination of adult lifespan	biological_process	0.67387	0.695421	1	147	III
GO:0000122	negative regulation of transcription from RNA polymerase II promoter	biological_process	0.678838	0.689845	1	149	III
GO:0040003	chitin-based cuticle development	biological_process	0.678838	0.689845	1	149	III
GO:0008270	zinc ion binding	molecular_function	0.705005	0.483345	4	628	III
GO:0005783	endoplasmic reticulum	cellular_component	0.715978	0.645617	1	165	III
GO:0005634	nucleus	cellular_component	0.757221	0.362029	9	1416	III
GO:0005737	cytoplasm	cellular_component	0.774866	0.377501	5	846	III
GO:0046331	lateral inhibition	biological_process	0.78803	0.545161	1	203	III
GO:0005811	lipid particle	cellular_component	0.796052	0.53258	1	208	III
GO:0005575	cellular_component	cellular_component	0.80179	0.306452	9	1479	III
GO:0003677	DNA binding	molecular_function	0.802516	0.382839	3	561	III
GO:0003676	nucleic acid binding	molecular_function	0.804315	0.422965	2	395	III
GO:0043565	sequence-specific DNA binding	molecular_function	0.825247	0.483995	1	228	III
GO:0046872	metal ion binding	molecular_function	0.882303	0.373782	1	279	III
GO:0004252	serine-type endopeptidase activity	molecular_function	0.884118	0.369874	1	281	III
GO:0005739	mitochondrion	cellular_component	0.888534	0.360241	1	286	III
GO:0006355	regulation of transcription, DNA-dependent	biological_process	0.934922	0.246541	1	355	III
GO:0055114	oxidation-reduction process	biological_process	0.946075	0.214819	1	379	III
GO:0003700	sequence-specific DNA binding transcription factor activity	molecular_function	0.950144	0.202679	1	389	III
GO:0005576	extracellular region	cellular_component	0.984525	0.0818896	1	537	III
GO:0003674	molecular_function	molecular_function	0.996346	0.0111217	5	1632	III
GO:0008150	biological_process	biological_process	0.996644	0.0128575	3	1232	III
GO:0000001	mitochondrion inheritance	biological_process	1	0.984971	0	2	III
GO:0000002	mitochondrial genome maintenance	biological_process	1	0.962844	0	5	III
GO:0000003	reproduction	biological_process	1	0.934105	0	9	III
GO:0000009	alpha-1,6-mannosyltransferase activity	molecular_function	1	0.992457	0	1	III
GO:0000010	trans-hexaprenyltranstransferase activity	molecular_function	1	0.984971	0	2	III
GO:0000012	single strand break repair	biological_process	1	0.984971	0	2	III
GO:0000014	single-stranded DNA specific endodeoxyribonuclease activity	molecular_function	1	0.962844	0	5	III
GO:0000015	phosphopyruvate hydratase complex	cellular_component	1	0.992457	0	1	III
GO:0000022	mitotic spindle elongation	biological_process	1	0.544495	0	80	III
GO:0000026	alpha-1,2-mannosyltransferase activity	molecular_function	1	0.992457	0	1	III
GO:0000028	ribosomal small subunit assembly	biological_process	1	0.984971	0	2	III
GO:0000030	mannosyltransferase activity	molecular_function	1	0.984971	0	2	III
GO:0000036	ACP phosphopantetheine attachment site binding involved in fatty acid biosynthetic process	molecular_function	1	0.992457	0	1	III
GO:0000038	very long-chain fatty acid metabolic process	biological_process	1	0.984971	0	2	III
GO:0000041	transition metal ion transport	biological_process	1	0.992457	0	1	III
GO:0000042	protein targeting to Golgi	biological_process	1	0.920055	0	11	III
GO:0000045	autophagic vacuole assembly	biological_process	1	0.948367	0	7	III
GO:0000046	autophagic vacuole fusion	biological_process	1	0.962844	0	5	III
GO:0000049	tRNA binding	molecular_function	1	0.920055	0	11	III
GO:0000050	urea cycle	biological_process	1	0.992457	0	1	III
GO:0000053	argininosuccinate metabolic process	biological_process	1	0.992457	0	1	III
GO:0000055	ribosomal large subunit export from nucleus	biological_process	1	0.984971	0	2	III
GO:0000059	protein import into nucleus, docking	biological_process	1	0.97754	0	3	III
GO:0000060	protein import into nucleus, translocation	biological_process	1	0.97754	0	3	III
GO:0000062	fatty-acyl-CoA binding	molecular_function	1	0.934105	0	9	III
GO:0000064	L-ornithine transmembrane transporter activity	molecular_function	1	0.992457	0	1	III
GO:0000066	mitochondrial ornithine transport	biological_process	1	0.992457	0	1	III
GO:0000070	mitotic sister chromatid segregation	biological_process	1	0.840032	0	23	III
GO:0000075	cell cycle checkpoint	biological_process	1	0.955579	0	6	III
GO:0000076	DNA replication checkpoint	biological_process	1	0.970165	0	4	III
GO:0000077	DNA damage checkpoint	biological_process	1	0.913108	0	12	III
GO:0000079	regulation of cyclin-dependent protein serine/threonine kinase activity	biological_process	1	0.885836	0	16	III
GO:0000082	G1/S transition of mitotic cell cycle	biological_process	1	0.89937	0	14	III
GO:0000083	regulation of transcription involved in G1/S phase of mitotic cell cycle	biological_process	1	0.992457	0	1	III
GO:0000086	G2/M transition of mitotic cell cycle	biological_process	1	0.941209	0	8	III
GO:0000087	M phase of mitotic cell cycle	biological_process	1	0.962844	0	5	III
GO:0000089	mitotic metaphase	biological_process	1	0.984971	0	2	III
GO:0000090	mitotic anaphase	biological_process	1	0.920055	0	11	III
GO:0000091	mitotic anaphase A	biological_process	1	0.970165	0	4	III
GO:0000092	mitotic anaphase B	biological_process	1	0.984971	0	2	III
GO:0000093	mitotic telophase	biological_process	1	0.992457	0	1	III
GO:0000096	sulfur amino acid metabolic process	biological_process	1	0.984971	0	2	III
GO:0000103	sulfate assimilation	biological_process	1	0.992457	0	1	III
GO:0000104	succinate dehydrogenase activity	molecular_function	1	0.970165	0	4	III
GO:0000110	nucleotide-excision repair factor 1 complex	cellular_component	1	0.992457	0	1	III
GO:0000117	regulation of transcription involved in G2/M-phase of mitotic cell cycle	biological_process	1	0.992457	0	1	III
GO:0000118	histone deacetylase complex	cellular_component	1	0.97754	0	3	III
GO:0000123	histone acetyltransferase complex	cellular_component	1	0.879144	0	17	III
GO:0000124	SAGA complex	cellular_component	1	0.846429	0	22	III
GO:0000126	transcription factor TFIIIB complex	cellular_component	1	0.984971	0	2	III
GO:0000132	establishment of mitotic spindle orientation	biological_process	1	0.920055	0	11	III
GO:0000137	Golgi cis cisterna	cellular_component	1	0.941209	0	8	III
GO:0000138	Golgi trans cisterna	cellular_component	1	0.941209	0	8	III
GO:0000139	Golgi membrane	cellular_component	1	0.865911	0	19	III
GO:0000146	microfilament motor activity	molecular_function	1	0.970165	0	4	III
GO:0000150	recombinase activity	molecular_function	1	0.970165	0	4	III
GO:0000151	ubiquitin ligase complex	cellular_component	1	0.906213	0	13	III
GO:0000152	nuclear ubiquitin ligase complex	cellular_component	1	0.941209	0	8	III
GO:0000154	rRNA modification	biological_process	1	0.97754	0	3	III
GO:0000155	phosphorelay sensor kinase activity	molecular_function	1	0.984971	0	2	III
GO:0000159	protein phosphatase type 2A complex	cellular_component	1	0.941209	0	8	III
GO:0000160	phosphorelay signal transduction system	biological_process	1	0.984971	0	2	III
GO:0000164	protein phosphatase type 1 complex	cellular_component	1	0.89937	0	14	III
GO:0000165	MAPK cascade	biological_process	1	0.927053	0	10	III
GO:0000166	nucleotide binding	molecular_function	1	0.247294	0	183	III
GO:0000172	ribonuclease MRP complex	cellular_component	1	0.992457	0	1	III
GO:0000175	3'-5'-exoribonuclease activity	molecular_function	1	0.920055	0	11	III
GO:0000176	nuclear exosome (RNase complex)	cellular_component	1	0.906213	0	13	III
GO:0000177	cytoplasmic exosome (RNase complex)	cellular_component	1	0.941209	0	8	III
GO:0000178	exosome (RNase complex)	cellular_component	1	0.984971	0	2	III
GO:0000179	rRNA (adenine-N6,N6-)-dimethyltransferase activity	molecular_function	1	0.97754	0	3	III
GO:0000182	rDNA binding	molecular_function	1	0.984971	0	2	III
GO:0000184	nuclear-transcribed mRNA catabolic process, nonsense-mediated decay	biological_process	1	0.89937	0	14	III
GO:0000185	activation of MAPKKK activity	biological_process	1	0.992457	0	1	III
GO:0000186	activation of MAPKK activity	biological_process	1	0.992457	0	1	III
GO:0000187	activation of MAPK activity	biological_process	1	0.948367	0	7	III
GO:0000188	inactivation of MAPK activity	biological_process	1	0.962844	0	5	III
GO:0000189	MAPK import into nucleus	biological_process	1	0.992457	0	1	III
GO:0000212	meiotic spindle organization	biological_process	1	0.934105	0	9	III
GO:0000213	tRNA-intron endonuclease activity	molecular_function	1	0.97754	0	3	III
GO:0000214	tRNA-intron endonuclease complex	cellular_component	1	0.97754	0	3	III
GO:0000217	DNA secondary structure binding	molecular_function	1	0.992457	0	1	III
GO:0000220	vacuolar proton-transporting V-type ATPase, V0 domain	cellular_component	1	0.872503	0	18	III
GO:0000221	vacuolar proton-transporting V-type ATPase, V1 domain	cellular_component	1	0.906213	0	13	III
GO:0000224	peptide-N4-(N-acetyl-beta-glucosaminyl)asparagine amidase activity	molecular_function	1	0.992457	0	1	III
GO:0000228	nuclear chromosome	cellular_component	1	0.859369	0	20	III
GO:0000242	pericentriolar material	cellular_component	1	0.927053	0	10	III
GO:0000244	assembly of spliceosomal tri-snRNP	biological_process	1	0.992457	0	1	III
GO:0000245	spliceosomal complex assembly	biological_process	1	0.948367	0	7	III
GO:0000254	C-4 methylsterol oxidase activity	molecular_function	1	0.984971	0	2	III
GO:0000256	allantoin catabolic process	biological_process	1	0.992457	0	1	III
GO:0000257	nitrilase activity	molecular_function	1	0.984971	0	2	III
GO:0000262	mitochondrial chromosome	cellular_component	1	0.992457	0	1	III
GO:0000266	mitochondrial fission	biological_process	1	0.984971	0	2	III
GO:0000268	peroxisome targeting sequence binding	molecular_function	1	0.992457	0	1	III
GO:0000270	peptidoglycan metabolic process	biological_process	1	0.992457	0	1	III
GO:0000275	mitochondrial proton-transporting ATP synthase complex, catalytic core F(1)	cellular_component	1	0.948367	0	7	III
GO:0000276	mitochondrial proton-transporting ATP synthase complex, coupling factor F(o)	cellular_component	1	0.89937	0	14	III
GO:0000278	mitotic cell cycle	biological_process	1	0.668824	0	53	III
GO:0000280	nuclear division	biological_process	1	0.948367	0	7	III
GO:0000285	1-phosphatidylinositol-3-phosphate 5-kinase activity	molecular_function	1	0.992457	0	1	III
GO:0000287	magnesium ion binding	molecular_function	1	0.705395	0	46	III
GO:0000288	nuclear-transcribed mRNA catabolic process, deadenylation-dependent decay	biological_process	1	0.984971	0	2	III
GO:0000289	nuclear-transcribed mRNA poly(A) tail shortening	biological_process	1	0.941209	0	8	III
GO:0000290	deadenylation-dependent decapping of nuclear-transcribed mRNA	biological_process	1	0.984971	0	2	III
GO:0000301	retrograde transport, vesicle recycling within Golgi	biological_process	1	0.992457	0	1	III
GO:0000302	response to reactive oxygen species	biological_process	1	0.948367	0	7	III
GO:0000309	nicotinamide-nucleotide adenylyltransferase activity	molecular_function	1	0.992457	0	1	III
GO:0000335	negative regulation of transposition, DNA-mediated	biological_process	1	0.992457	0	1	III
GO:0000338	protein deneddylation	biological_process	1	0.97754	0	3	III
GO:0000339	RNA cap binding	molecular_function	1	0.927053	0	10	III
GO:0000340	RNA 7-methylguanosine cap binding	molecular_function	1	0.934105	0	9	III
GO:0000347	THO complex	cellular_component	1	0.962844	0	5	III
GO:0000375	RNA splicing, via transesterification reactions	biological_process	1	0.97754	0	3	III
GO:0000379	tRNA-type intron splice site recognition and cleavage	biological_process	1	0.992457	0	1	III
GO:0000380	alternative mRNA splicing, via spliceosome	biological_process	1	0.984971	0	2	III
GO:0000387	spliceosomal snRNP assembly	biological_process	1	0.970165	0	4	III
GO:0000390	spliceosomal complex disassembly	biological_process	1	0.992457	0	1	III
GO:0000400	four-way junction DNA binding	molecular_function	1	0.97754	0	3	III
GO:0000403	Y-form DNA binding	molecular_function	1	0.984971	0	2	III
GO:0000404	loop DNA binding	molecular_function	1	0.992457	0	1	III
GO:0000406	double-strand/single-strand DNA junction binding	molecular_function	1	0.992457	0	1	III
GO:0000412	histone peptidyl-prolyl isomerization	biological_process	1	0.992457	0	1	III
GO:0000421	autophagic vacuole membrane	cellular_component	1	0.97754	0	3	III
GO:0000422	mitochondrion degradation	biological_process	1	0.970165	0	4	III
GO:0000439	core TFIIH complex	cellular_component	1	0.962844	0	5	III
GO:0000445	THO complex part of transcription export complex	cellular_component	1	0.992457	0	1	III
GO:0000447	endonucleolytic cleavage in ITS1 to separate SSU-rRNA from 5.8S rRNA and LSU-rRNA from tricistronic rRNA transcript (SSU-rRNA, 5.8S rRNA, LSU-rRNA)	biological_process	1	0.984971	0	2	III
GO:0000461	endonucleolytic cleavage to generate mature 3'-end of SSU-rRNA from (SSU-rRNA, 5.8S rRNA, LSU-rRNA)	biological_process	1	0.984971	0	2	III
GO:0000462	maturation of SSU-rRNA from tricistronic rRNA transcript (SSU-rRNA, 5.8S rRNA, LSU-rRNA)	biological_process	1	0.984971	0	2	III
GO:0000502	proteasome complex	cellular_component	1	0.808756	0	28	III
GO:0000578	embryonic axis specification	biological_process	1	0.962844	0	5	III
GO:0000703	oxidized pyrimidine nucleobase lesion DNA N-glycosylase activity	molecular_function	1	0.992457	0	1	III
GO:0000705	achiasmate meiosis I	biological_process	1	0.984971	0	2	III
GO:0000706	meiotic DNA double-strand break processing	biological_process	1	0.97754	0	3	III
GO:0000710	meiotic mismatch repair	biological_process	1	0.97754	0	3	III
GO:0000711	meiotic DNA repair synthesis	biological_process	1	0.992457	0	1	III
GO:0000712	resolution of meiotic recombination intermediates	biological_process	1	0.948367	0	7	III
GO:0000715	nucleotide-excision repair, DNA damage recognition	biological_process	1	0.992457	0	1	III
GO:0000723	telomere maintenance	biological_process	1	0.906213	0	13	III
GO:0000724	double-strand break repair via homologous recombination	biological_process	1	0.906213	0	13	III
GO:0000731	DNA synthesis involved in DNA repair	biological_process	1	0.992457	0	1	III
GO:0000732	strand displacement	biological_process	1	0.992457	0	1	III
GO:0000733	DNA strand renaturation	biological_process	1	0.992457	0	1	III
GO:0000737	DNA catabolic process, endonucleolytic	biological_process	1	0.984971	0	2	III
GO:0000738	DNA catabolic process, exonucleolytic	biological_process	1	0.97754	0	3	III
GO:0000774	adenyl-nucleotide exchange factor activity	molecular_function	1	0.992457	0	1	III
GO:0000775	chromosome, centromeric region	cellular_component	1	0.833683	0	24	III
GO:0000776	kinetochore	cellular_component	1	0.778631	0	33	III
GO:0000777	condensed chromosome kinetochore	cellular_component	1	0.992457	0	1	III
GO:0000780	condensed nuclear chromosome, centromeric region	cellular_component	1	0.941209	0	8	III
GO:0000781	chromosome, telomeric region	cellular_component	1	0.962844	0	5	III
GO:0000782	telomere cap complex	cellular_component	1	0.992457	0	1	III
GO:0000784	nuclear chromosome, telomeric region	cellular_component	1	0.992457	0	1	III
GO:0000785	chromatin	cellular_component	1	0.673932	0	52	III
GO:0000786	nucleosome	cellular_component	1	0.407296	0	118	III
GO:0000788	nuclear nucleosome	cellular_component	1	0.992457	0	1	III
GO:0000790	nuclear chromatin	cellular_component	1	0.852875	0	21	III
GO:0000791	euchromatin	cellular_component	1	0.913108	0	12	III
GO:0000792	heterochromatin	cellular_component	1	0.89937	0	14	III
GO:0000793	condensed chromosome	cellular_component	1	0.955579	0	6	III
GO:0000794	condensed nuclear chromosome	cellular_component	1	0.962844	0	5	III
GO:0000795	synaptonemal complex	cellular_component	1	0.955579	0	6	III
GO:0000796	condensin complex	cellular_component	1	0.941209	0	8	III
GO:0000805	X chromosome	cellular_component	1	0.962844	0	5	III
GO:0000806	Y chromosome	cellular_component	1	0.992457	0	1	III
GO:0000808	origin recognition complex	cellular_component	1	0.992457	0	1	III
GO:0000811	GINS complex	cellular_component	1	0.970165	0	4	III
GO:0000813	ESCRT I complex	cellular_component	1	0.962844	0	5	III
GO:0000814	ESCRT II complex	cellular_component	1	0.97754	0	3	III
GO:0000815	ESCRT III complex	cellular_component	1	0.941209	0	8	III
GO:0000819	sister chromatid segregation	biological_process	1	0.962844	0	5	III
GO:0000823	inositol-1,4,5-trisphosphate 6-kinase activity	molecular_function	1	0.992457	0	1	III
GO:0000828	inositol hexakisphosphate kinase activity	molecular_function	1	0.992457	0	1	III
GO:0000900	translation repressor activity, nucleic acid binding	molecular_function	1	0.941209	0	8	III
GO:0000902	cell morphogenesis	biological_process	1	0.679078	0	51	III
GO:0000904	cell morphogenesis involved in differentiation	biological_process	1	0.984971	0	2	III
GO:0000910	cytokinesis	biological_process	1	0.761091	0	36	III
GO:0000912	assembly of actomyosin apparatus involved in cytokinesis	biological_process	1	0.992457	0	1	III
GO:0000915	cytokinesis, actomyosin contractile ring assembly	biological_process	1	0.879144	0	17	III
GO:0000916	actomyosin contractile ring contraction	biological_process	1	0.941209	0	8	III
GO:0000922	spindle pole	cellular_component	1	0.852875	0	21	III
GO:0000930	gamma-tubulin complex	cellular_component	1	0.992457	0	1	III
GO:0000931	gamma-tubulin large complex	cellular_component	1	0.992457	0	1	III
GO:0000932	cytoplasmic mRNA processing body	cellular_component	1	0.913108	0	12	III
GO:0000940	condensed chromosome outer kinetochore	cellular_component	1	0.941209	0	8	III
GO:0000941	condensed nuclear chromosome inner kinetochore	cellular_component	1	0.992457	0	1	III
GO:0000942	condensed nuclear chromosome outer kinetochore	cellular_component	1	0.992457	0	1	III
GO:0000956	nuclear-transcribed mRNA catabolic process	biological_process	1	0.97754	0	3	III
GO:0000975	regulatory region DNA binding	molecular_function	1	0.992457	0	1	III
GO:0000976	transcription regulatory region sequence-specific DNA binding	molecular_function	1	0.821126	0	26	III
GO:0000977	RNA polymerase II regulatory region sequence-specific DNA binding	molecular_function	1	0.79657	0	30	III
GO:0000978	RNA polymerase II core promoter proximal region sequence-specific DNA binding	molecular_function	1	0.948367	0	7	III
GO:0000979	RNA polymerase II core promoter sequence-specific DNA binding	molecular_function	1	0.992457	0	1	III
GO:0000980	RNA polymerase II distal enhancer sequence-specific DNA binding	molecular_function	1	0.859369	0	20	III
GO:0000981	sequence-specific DNA binding RNA polymerase II transcription factor activity	molecular_function	1	0.821126	0	26	III
GO:0000982	RNA polymerase II core promoter proximal region sequence-specific DNA binding transcription factor activity	molecular_function	1	0.992457	0	1	III
GO:0000983	RNA polymerase II core promoter sequence-specific DNA binding transcription factor activity	molecular_function	1	0.992457	0	1	III
GO:0000987	core promoter proximal region sequence-specific DNA binding	molecular_function	1	0.992457	0	1	III
GO:0000990	core RNA polymerase binding transcription factor activity	molecular_function	1	0.941209	0	8	III
GO:0001012	RNA polymerase II regulatory region DNA binding	molecular_function	1	0.955579	0	6	III
GO:0001046	core promoter sequence-specific DNA binding	molecular_function	1	0.984971	0	2	III
GO:0001047	core promoter binding	molecular_function	1	0.955579	0	6	III
GO:0001075	RNA polymerase II core promoter sequence-specific DNA binding transcription factor activity involved in preinitiation complex assembly	molecular_function	1	0.859369	0	20	III
GO:0001076	RNA polymerase II transcription factor binding transcription factor activity	molecular_function	1	0.992457	0	1	III
GO:0001077	RNA polymerase II core promoter proximal region sequence-specific DNA binding transcription factor activity involved in positive regulation of transcription	molecular_function	1	0.716202	0	44	III
GO:0001085	RNA polymerase II transcription factor binding	molecular_function	1	0.970165	0	4	III
GO:0001092	TFIIA-class transcription factor binding	molecular_function	1	0.97754	0	3	III
GO:0001093	TFIIB-class transcription factor binding	molecular_function	1	0.992457	0	1	III
GO:0001094	TFIID-class transcription factor binding	molecular_function	1	0.984971	0	2	III
GO:0001096	TFIIF-class transcription factor binding	molecular_function	1	0.984971	0	2	III
GO:0001099	basal RNA polymerase II transcription machinery binding	molecular_function	1	0.992457	0	1	III
GO:0001102	RNA polymerase II activating transcription factor binding	molecular_function	1	0.962844	0	5	III
GO:0001103	RNA polymerase II repressing transcription factor binding	molecular_function	1	0.97754	0	3	III
GO:0001104	RNA polymerase II transcription cofactor activity	molecular_function	1	0.778631	0	33	III
GO:0001105	RNA polymerase II transcription coactivator activity	molecular_function	1	0.948367	0	7	III
GO:0001106	RNA polymerase II transcription corepressor activity	molecular_function	1	0.970165	0	4	III
GO:0001111	promoter clearance from RNA polymerase II promoter	biological_process	1	0.948367	0	7	III
GO:0001113	transcriptional open complex formation at RNA polymerase II promoter	biological_process	1	0.955579	0	6	III
GO:0001128	RNA polymerase II transcription coactivator activity involved in preinitiation complex assembly	molecular_function	1	0.984971	0	2	III
GO:0001129	TBP-class protein binding RNA polymerase II transcription factor activity involved in preinitiation complex assembly	molecular_function	1	0.955579	0	6	III
GO:0001158	enhancer sequence-specific DNA binding	molecular_function	1	0.920055	0	11	III
GO:0001163	RNA polymerase I regulatory region sequence-specific DNA binding	molecular_function	1	0.992457	0	1	III
GO:0001174	transcriptional start site selection at RNA polymerase II promoter	biological_process	1	0.992457	0	1	III
GO:0001191	RNA polymerase II transcription factor binding transcription factor activity involved in negative regulation of transcription	molecular_function	1	0.984971	0	2	III
GO:0001205	RNA polymerase II distal enhancer sequence-specific DNA binding transcription factor activity involved in positive regulation of transcription	molecular_function	1	0.984971	0	2	III
GO:0001225	RNA polymerase II transcription coactivator binding	molecular_function	1	0.992457	0	1	III
GO:0001226	RNA polymerase II transcription corepressor binding	molecular_function	1	0.992457	0	1	III
GO:0001227	RNA polymerase II transcription regulatory region sequence-specific DNA binding transcription factor activity involved in negative regulation of transcription	molecular_function	1	0.992457	0	1	III
GO:0001228	RNA polymerase II transcription regulatory region sequence-specific DNA binding transcription factor activity involved in positive regulation of transcription	molecular_function	1	0.992457	0	1	III
GO:0001306	age-dependent response to oxidative stress	biological_process	1	0.992457	0	1	III
GO:0001315	age-dependent response to reactive oxygen species	biological_process	1	0.992457	0	1	III
GO:0001507	acetylcholine catabolic process in synaptic cleft	biological_process	1	0.992457	0	1	III
GO:0001508	regulation of action potential	biological_process	1	0.97754	0	3	III
GO:0001510	RNA methylation	biological_process	1	0.955579	0	6	III
GO:0001514	selenocysteine incorporation	biological_process	1	0.984971	0	2	III
GO:0001516	prostaglandin biosynthetic process	biological_process	1	0.992457	0	1	III
GO:0001518	voltage-gated sodium channel complex	cellular_component	1	0.984971	0	2	III
GO:0001519	peptide amidation	biological_process	1	0.992457	0	1	III
GO:0001522	pseudouridine synthesis	biological_process	1	0.920055	0	11	III
GO:0001523	retinoid metabolic process	biological_process	1	0.992457	0	1	III
GO:0001527	microfibril	cellular_component	1	0.992457	0	1	III
GO:0001530	lipopolysaccharide binding	molecular_function	1	0.970165	0	4	III
GO:0001539	ciliary or flagellar motility	biological_process	1	0.970165	0	4	III
GO:0001540	beta-amyloid binding	molecular_function	1	0.992457	0	1	III
GO:0001541	ovarian follicle development	biological_process	1	0.992457	0	1	III
GO:0001555	oocyte growth	biological_process	1	0.984971	0	2	III
GO:0001556	oocyte maturation	biological_process	1	0.97754	0	3	III
GO:0001558	regulation of cell growth	biological_process	1	0.885836	0	16	III
GO:0001561	fatty acid alpha-oxidation	biological_process	1	0.970165	0	4	III
GO:0001570	vasculogenesis	biological_process	1	0.992457	0	1	III
GO:0001580	detection of chemical stimulus involved in sensory perception of bitter taste	biological_process	1	0.984971	0	2	III
GO:0001582	detection of chemical stimulus involved in sensory perception of sweet taste	biological_process	1	0.992457	0	1	III
GO:0001586	Gi/o-coupled serotonin receptor activity	molecular_function	1	0.992457	0	1	III
GO:0001587	Gq/11-coupled serotonin receptor activity	molecular_function	1	0.992457	0	1	III
GO:0001588	dopamine neurotransmitter receptor activity, coupled via Gs	molecular_function	1	0.984971	0	2	III
GO:0001591	dopamine neurotransmitter receptor activity, coupled via Gi/Go	molecular_function	1	0.992457	0	1	III
GO:0001607	neuromedin U receptor activity	molecular_function	1	0.992457	0	1	III
GO:0001609	G-protein coupled adenosine receptor activity	molecular_function	1	0.992457	0	1	III
GO:0001641	group II metabotropic glutamate receptor activity	molecular_function	1	0.992457	0	1	III
GO:0001651	dense fibrillar component	cellular_component	1	0.992457	0	1	III
GO:0001652	granular component	cellular_component	1	0.992457	0	1	III
GO:0001653	peptide receptor activity	molecular_function	1	0.97754	0	3	III
GO:0001654	eye development	biological_process	1	0.920055	0	11	III
GO:0001664	G-protein coupled receptor binding	molecular_function	1	0.846429	0	22	III
GO:0001669	acrosomal vesicle	cellular_component	1	0.992457	0	1	III
GO:0001671	ATPase activator activity	molecular_function	1	0.970165	0	4	III
GO:0001672	regulation of chromatin assembly or disassembly	biological_process	1	0.97754	0	3	III
GO:0001673	male germ cell nucleus	cellular_component	1	0.913108	0	12	III
GO:0001674	female germ cell nucleus	cellular_component	1	0.97754	0	3	III
GO:0001676	long-chain fatty acid metabolic process	biological_process	1	0.970165	0	4	III
GO:0001677	formation of translation initiation ternary complex	biological_process	1	0.984971	0	2	III
GO:0001678	cellular glucose homeostasis	biological_process	1	0.970165	0	4	III
GO:0001682	tRNA 5'-leader removal	biological_process	1	0.992457	0	1	III
GO:0001692	histamine metabolic process	biological_process	1	0.984971	0	2	III
GO:0001694	histamine biosynthetic process	biological_process	1	0.992457	0	1	III
GO:0001706	endoderm formation	biological_process	1	0.970165	0	4	III
GO:0001707	mesoderm formation	biological_process	1	0.984971	0	2	III
GO:0001709	cell fate determination	biological_process	1	0.814918	0	27	III
GO:0001710	mesodermal cell fate commitment	biological_process	1	0.955579	0	6	III
GO:0001713	ectodermal cell fate determination	biological_process	1	0.992457	0	1	III
GO:0001715	ectodermal cell fate specification	biological_process	1	0.984971	0	2	III
GO:0001725	stress fiber	cellular_component	1	0.992457	0	1	III
GO:0001726	ruffle	cellular_component	1	0.97754	0	3	III
GO:0001727	lipid kinase activity	molecular_function	1	0.992457	0	1	III
GO:0001729	ceramide kinase activity	molecular_function	1	0.992457	0	1	III
GO:0001736	establishment of planar polarity	biological_process	1	0.784566	0	32	III
GO:0001737	establishment of imaginal disc-derived wing hair orientation	biological_process	1	0.827381	0	25	III
GO:0001742	oenocyte differentiation	biological_process	1	0.992457	0	1	III
GO:0001744	optic lobe placode formation	biological_process	1	0.970165	0	4	III
GO:0001746	Bolwig's organ morphogenesis	biological_process	1	0.934105	0	9	III
GO:0001748	optic lobe placode development	biological_process	1	0.955579	0	6	III
GO:0001751	compound eye photoreceptor cell differentiation	biological_process	1	0.827381	0	25	III
GO:0001752	compound eye photoreceptor fate commitment	biological_process	1	0.934105	0	9	III
GO:0001763	morphogenesis of a branching structure	biological_process	1	0.948367	0	7	III
GO:0001764	neuron migration	biological_process	1	0.962844	0	5	III
GO:0001784	phosphotyrosine binding	molecular_function	1	0.992457	0	1	III
GO:0001837	epithelial to mesenchymal transition	biological_process	1	0.992457	0	1	III
GO:0001838	embryonic epithelial tube formation	biological_process	1	0.97754	0	3	III
GO:0001872	(1->3)-beta-D-glucan binding	molecular_function	1	0.984971	0	2	III
GO:0001875	lipopolysaccharide receptor activity	molecular_function	1	0.992457	0	1	III
GO:0001882	nucleoside binding	molecular_function	1	0.984971	0	2	III
GO:0001888	glucuronyl-galactosyl-proteoglycan 4-alpha-N-acetylglucosaminyltransferase activity	molecular_function	1	0.992457	0	1	III
GO:0001889	liver development	biological_process	1	0.992457	0	1	III
GO:0001895	retina homeostasis	biological_process	1	0.984971	0	2	III
GO:0001919	regulation of receptor recycling	biological_process	1	0.992457	0	1	III
GO:0001932	regulation of protein phosphorylation	biological_process	1	0.955579	0	6	III
GO:0001933	negative regulation of protein phosphorylation	biological_process	1	0.992457	0	1	III
GO:0001934	positive regulation of protein phosphorylation	biological_process	1	0.955579	0	6	III
GO:0001940	male pronucleus	cellular_component	1	0.992457	0	1	III
GO:0001944	vasculature development	biological_process	1	0.970165	0	4	III
GO:0001952	regulation of cell-matrix adhesion	biological_process	1	0.992457	0	1	III
GO:0001964	startle response	biological_process	1	0.892577	0	15	III
GO:0001965	G-protein alpha-subunit binding	molecular_function	1	0.97754	0	3	III
GO:0001973	adenosine receptor signaling pathway	biological_process	1	0.992457	0	1	III
GO:0002011	morphogenesis of an epithelial sheet	biological_process	1	0.984971	0	2	III
GO:0002028	regulation of sodium ion transport	biological_process	1	0.955579	0	6	III
GO:0002039	p53 binding	molecular_function	1	0.984971	0	2	III
GO:0002046	opsin binding	molecular_function	1	0.984971	0	2	III
GO:0002052	positive regulation of neuroblast proliferation	biological_process	1	0.913108	0	12	III
GO:0002064	epithelial cell development	biological_process	1	0.984971	0	2	III
GO:0002084	protein depalmitoylation	biological_process	1	0.984971	0	2	III
GO:0002092	positive regulation of receptor internalization	biological_process	1	0.984971	0	2	III
GO:0002098	tRNA wobble uridine modification	biological_process	1	0.984971	0	2	III
GO:0002102	podosome	cellular_component	1	0.992457	0	1	III
GO:0002115	store-operated calcium entry	biological_process	1	0.97754	0	3	III
GO:0002118	aggressive behavior	biological_process	1	0.97754	0	3	III
GO:0002121	inter-male aggressive behavior	biological_process	1	0.705395	0	46	III
GO:0002151	G-quadruplex RNA binding	molecular_function	1	0.992457	0	1	III
GO:0002161	aminoacyl-tRNA editing activity	molecular_function	1	0.955579	0	6	III
GO:0002164	larval development	biological_process	1	0.955579	0	6	III
GO:0002165	instar larval or pupal development	biological_process	1	0.913108	0	12	III
GO:0002168	instar larval development	biological_process	1	0.814918	0	27	III
GO:0002181	cytoplasmic translation	biological_process	1	0.970165	0	4	III
GO:0002209	behavioral defense response	biological_process	1	0.984971	0	2	III
GO:0002213	defense response to insect	biological_process	1	0.992457	0	1	III
GO:0002218	activation of innate immune response	biological_process	1	0.984971	0	2	III
GO:0002227	innate immune response in mucosa	biological_process	1	0.992457	0	1	III
GO:0002230	positive regulation of defense response to virus by host	biological_process	1	0.927053	0	10	III
GO:0002253	activation of immune response	biological_process	1	0.992457	0	1	III
GO:0002385	mucosal immune response	biological_process	1	0.948367	0	7	III
GO:0002433	immune response-regulating cell surface receptor signaling pathway involved in phagocytosis	biological_process	1	0.97754	0	3	III
GO:0002752	cell surface pattern recognition receptor signaling pathway	biological_process	1	0.992457	0	1	III
GO:0002758	innate immune response-activating signal transduction	biological_process	1	0.97754	0	3	III
GO:0002759	regulation of antimicrobial humoral response	biological_process	1	0.992457	0	1	III
GO:0002775	antimicrobial peptide production	biological_process	1	0.984971	0	2	III
GO:0002781	antifungal peptide production	biological_process	1	0.984971	0	2	III
GO:0002784	regulation of antimicrobial peptide production	biological_process	1	0.984971	0	2	III
GO:0002790	peptide secretion	biological_process	1	0.992457	0	1	III
GO:0002793	positive regulation of peptide secretion	biological_process	1	0.992457	0	1	III
GO:0002804	positive regulation of antifungal peptide production	biological_process	1	0.992457	0	1	III
GO:0002805	regulation of antimicrobial peptide biosynthetic process	biological_process	1	0.927053	0	10	III
GO:0002807	positive regulation of antimicrobial peptide biosynthetic process	biological_process	1	0.970165	0	4	III
GO:0002920	regulation of humoral immune response	biological_process	1	0.992457	0	1	III
GO:0003007	heart morphogenesis	biological_process	1	0.962844	0	5	III
GO:0003009	skeletal muscle contraction	biological_process	1	0.992457	0	1	III
GO:0003012	muscle system process	biological_process	1	0.962844	0	5	III
GO:0003014	renal system process	biological_process	1	0.97754	0	3	III
GO:0003015	heart process	biological_process	1	0.920055	0	11	III
GO:0003031	detection of carbon dioxide	biological_process	1	0.984971	0	2	III
GO:0003096	renal sodium ion transport	biological_process	1	0.984971	0	2	III
GO:0003136	negative regulation of heart induction by canonical Wnt receptor signaling pathway	biological_process	1	0.97754	0	3	III
GO:0003151	outflow tract morphogenesis	biological_process	1	0.970165	0	4	III
GO:0003254	regulation of membrane depolarization	biological_process	1	0.992457	0	1	III
GO:0003344	pericardium morphogenesis	biological_process	1	0.984971	0	2	III
GO:0003382	epithelial cell morphogenesis	biological_process	1	0.941209	0	8	III
GO:0003383	apical constriction	biological_process	1	0.920055	0	11	III
GO:0003384	apical constriction involved in gastrulation	biological_process	1	0.970165	0	4	III
GO:0003402	planar cell polarity pathway involved in axis elongation	biological_process	1	0.992457	0	1	III
GO:0003407	neural retina development	biological_process	1	0.992457	0	1	III
GO:0003678	DNA helicase activity	molecular_function	1	0.927053	0	10	III
GO:0003680	AT DNA binding	molecular_function	1	0.962844	0	5	III
GO:0003681	bent DNA binding	molecular_function	1	0.97754	0	3	III
GO:0003682	chromatin binding	molecular_function	1	0.439676	0	108	III
GO:0003684	damaged DNA binding	molecular_function	1	0.852875	0	21	III
GO:0003689	DNA clamp loader activity	molecular_function	1	0.97754	0	3	III
GO:0003690	double-stranded DNA binding	molecular_function	1	0.852875	0	21	III
GO:0003696	satellite DNA binding	molecular_function	1	0.962844	0	5	III
GO:0003697	single-stranded DNA binding	molecular_function	1	0.872503	0	18	III
GO:0003705	RNA polymerase II distal enhancer sequence-specific DNA binding transcription factor activity	molecular_function	1	0.60121	0	67	III
GO:0003707	steroid hormone receptor activity	molecular_function	1	0.879144	0	17	III
GO:0003712	transcription cofactor activity	molecular_function	1	0.892577	0	15	III
GO:0003713	transcription coactivator activity	molecular_function	1	0.749615	0	38	III
GO:0003714	transcription corepressor activity	molecular_function	1	0.865911	0	19	III
GO:0003727	single-stranded RNA binding	molecular_function	1	0.955579	0	6	III
GO:0003730	mRNA 3'-UTR binding	molecular_function	1	0.846429	0	22	III
GO:0003735	structural constituent of ribosome	molecular_function	1	0.269139	0	172	III
GO:0003743	translation initiation factor activity	molecular_function	1	0.65373	0	56	III
GO:0003746	translation elongation factor activity	molecular_function	1	0.885836	0	16	III
GO:0003747	translation release factor activity	molecular_function	1	0.955579	0	6	III
GO:0003755	peptidyl-prolyl cis-trans isomerase activity	molecular_function	1	0.808756	0	28	III
GO:0003785	actin monomer binding	molecular_function	1	0.992457	0	1	III
GO:0003796	lysozyme activity	molecular_function	1	0.872503	0	18	III
GO:0003810	protein-glutamine gamma-glutamyltransferase activity	molecular_function	1	0.984971	0	2	III
GO:0003823	antigen binding	molecular_function	1	0.984971	0	2	III
GO:0003825	alpha,alpha-trehalose-phosphate synthase (UDP-forming) activity	molecular_function	1	0.992457	0	1	III
GO:0003827	alpha-1,3-mannosylglycoprotein 2-beta-N-acetylglucosaminyltransferase activity	molecular_function	1	0.992457	0	1	III
GO:0003830	beta-1,4-mannosylglycoprotein 4-beta-N-acetylglucosaminyltransferase activity	molecular_function	1	0.992457	0	1	III
GO:0003832	beta-alanyl-dopamine hydrolase activity	molecular_function	1	0.992457	0	1	III
GO:0003833	beta-alanyl-dopamine synthase activity	molecular_function	1	0.992457	0	1	III
GO:0003834	beta-carotene 15,15'-monooxygenase activity	molecular_function	1	0.992457	0	1	III
GO:0003835	beta-galactoside alpha-2,6-sialyltransferase activity	molecular_function	1	0.992457	0	1	III
GO:0003837	beta-ureidopropionase activity	molecular_function	1	0.992457	0	1	III
GO:0003839	gamma-glutamylcyclotransferase activity	molecular_function	1	0.984971	0	2	III
GO:0003840	gamma-glutamyltransferase activity	molecular_function	1	0.970165	0	4	III
GO:0003841	1-acylglycerol-3-phosphate O-acyltransferase activity	molecular_function	1	0.955579	0	6	III
GO:0003842	1-pyrroline-5-carboxylate dehydrogenase activity	molecular_function	1	0.97754	0	3	III
GO:0003843	1,3-beta-D-glucan synthase activity	molecular_function	1	0.992457	0	1	III
GO:0003844	1,4-alpha-glucan branching enzyme activity	molecular_function	1	0.992457	0	1	III
GO:0003847	1-alkyl-2-acetylglycerophosphocholine esterase activity	molecular_function	1	0.992457	0	1	III
GO:0003851	2-hydroxyacylsphingosine 1-beta-galactosyltransferase activity	molecular_function	1	0.962844	0	5	III
GO:0003854	3-beta-hydroxy-delta5-steroid dehydrogenase activity	molecular_function	1	0.992457	0	1	III
GO:0003857	3-hydroxyacyl-CoA dehydrogenase activity	molecular_function	1	0.970165	0	4	III
GO:0003858	3-hydroxybutyrate dehydrogenase activity	molecular_function	1	0.984971	0	2	III
GO:0003860	3-hydroxyisobutyryl-CoA hydrolase activity	molecular_function	1	0.992457	0	1	III
GO:0003863	3-methyl-2-oxobutanoate dehydrogenase (2-methylpropanoyl-transferring) activity	molecular_function	1	0.984971	0	2	III
GO:0003865	3-oxo-5-alpha-steroid 4-dehydrogenase activity	molecular_function	1	0.992457	0	1	III
GO:0003867	4-aminobutyrate transaminase activity	molecular_function	1	0.992457	0	1	III
GO:0003868	4-hydroxyphenylpyruvate dioxygenase activity	molecular_function	1	0.992457	0	1	III
GO:0003870	5-aminolevulinate synthase activity	molecular_function	1	0.992457	0	1	III
GO:0003872	6-phosphofructokinase activity	molecular_function	1	0.992457	0	1	III
GO:0003873	6-phosphofructo-2-kinase activity	molecular_function	1	0.992457	0	1	III
GO:0003874	6-pyruvoyltetrahydropterin synthase activity	molecular_function	1	0.992457	0	1	III
GO:0003876	AMP deaminase activity	molecular_function	1	0.992457	0	1	III
GO:0003878	ATP citrate synthase activity	molecular_function	1	0.97754	0	3	III
GO:0003881	CDP-diacylglycerol-inositol 3-phosphatidyltransferase activity	molecular_function	1	0.992457	0	1	III
GO:0003882	CDP-diacylglycerol-serine O-phosphatidyltransferase activity	molecular_function	1	0.992457	0	1	III
GO:0003884	D-amino-acid oxidase activity	molecular_function	1	0.984971	0	2	III
GO:0003886	DNA (cytosine-5-)-methyltransferase activity	molecular_function	1	0.992457	0	1	III
GO:0003887	DNA-directed DNA polymerase activity	molecular_function	1	0.865911	0	19	III
GO:0003896	DNA primase activity	molecular_function	1	0.984971	0	2	III
GO:0003899	DNA-directed RNA polymerase activity	molecular_function	1	0.80264	0	29	III
GO:0003904	deoxyribodipyrimidine photo-lyase activity	molecular_function	1	0.984971	0	2	III
GO:0003906	DNA-(apurinic or apyrimidinic site) lyase activity	molecular_function	1	0.970165	0	4	III
GO:0003908	methylated-DNA-[protein]-cysteine S-methyltransferase activity	molecular_function	1	0.992457	0	1	III
GO:0003910	DNA ligase (ATP) activity	molecular_function	1	0.97754	0	3	III
GO:0003913	DNA photolyase activity	molecular_function	1	0.992457	0	1	III
GO:0003914	DNA (6-4) photolyase activity	molecular_function	1	0.992457	0	1	III
GO:0003916	DNA topoisomerase activity	molecular_function	1	0.962844	0	5	III
GO:0003917	DNA topoisomerase type I activity	molecular_function	1	0.97754	0	3	III
GO:0003918	DNA topoisomerase type II (ATP-hydrolyzing) activity	molecular_function	1	0.97754	0	3	III
GO:0003919	FMN adenylyltransferase activity	molecular_function	1	0.984971	0	2	III
GO:0003921	GMP synthase activity	molecular_function	1	0.992457	0	1	III
GO:0003922	GMP synthase (glutamine-hydrolyzing) activity	molecular_function	1	0.992457	0	1	III
GO:0003923	GPI-anchor transamidase activity	molecular_function	1	0.992457	0	1	III
GO:0003934	GTP cyclohydrolase I activity	molecular_function	1	0.992457	0	1	III
GO:0003937	IMP cyclohydrolase activity	molecular_function	1	0.992457	0	1	III
GO:0003939	L-iditol 2-dehydrogenase activity	molecular_function	1	0.97754	0	3	III
GO:0003940	L-iduronidase activity	molecular_function	1	0.992457	0	1	III
GO:0003943	N-acetylgalactosamine-4-sulfatase activity	molecular_function	1	0.970165	0	4	III
GO:0003948	N4-(beta-N-acetylglucosaminyl)-L-asparaginase activity	molecular_function	1	0.97754	0	3	III
GO:0003950	NAD+ ADP-ribosyltransferase activity	molecular_function	1	0.984971	0	2	III
GO:0003952	NAD+ synthase (glutamine-hydrolyzing) activity	molecular_function	1	0.992457	0	1	III
GO:0003954	NADH dehydrogenase activity	molecular_function	1	0.790545	0	31	III
GO:0003956	NAD(P)+-protein-arginine ADP-ribosyltransferase activity	molecular_function	1	0.984971	0	2	III
GO:0003958	NADPH-hemoprotein reductase activity	molecular_function	1	0.970165	0	4	III
GO:0003959	NADPH dehydrogenase activity	molecular_function	1	0.992457	0	1	III
GO:0003963	RNA-3'-phosphate cyclase activity	molecular_function	1	0.984971	0	2	III
GO:0003964	RNA-directed DNA polymerase activity	molecular_function	1	0.992457	0	1	III
GO:0003972	RNA ligase (ATP) activity	molecular_function	1	0.992457	0	1	III
GO:0003975	UDP-N-acetylglucosamine-dolichyl-phosphate N-acetylglucosaminephosphotransferase activity	molecular_function	1	0.992457	0	1	III
GO:0003977	UDP-N-acetylglucosamine diphosphorylase activity	molecular_function	1	0.992457	0	1	III
GO:0003978	UDP-glucose 4-epimerase activity	molecular_function	1	0.97754	0	3	III
GO:0003979	UDP-glucose 6-dehydrogenase activity	molecular_function	1	0.992457	0	1	III
GO:0003980	UDP-glucose:glycoprotein glucosyltransferase activity	molecular_function	1	0.992457	0	1	III
GO:0003983	UTP:glucose-1-phosphate uridylyltransferase activity	molecular_function	1	0.992457	0	1	III
GO:0003985	acetyl-CoA C-acetyltransferase activity	molecular_function	1	0.984971	0	2	III
GO:0003987	acetate-CoA ligase activity	molecular_function	1	0.984971	0	2	III
GO:0003988	acetyl-CoA C-acyltransferase activity	molecular_function	1	0.970165	0	4	III
GO:0003989	acetyl-CoA carboxylase activity	molecular_function	1	0.992457	0	1	III
GO:0003990	acetylcholinesterase activity	molecular_function	1	0.992457	0	1	III
GO:0003993	acid phosphatase activity	molecular_function	1	0.913108	0	12	III
GO:0003994	aconitate hydratase activity	molecular_function	1	0.970165	0	4	III
GO:0003995	acyl-CoA dehydrogenase activity	molecular_function	1	0.934105	0	9	III
GO:0003997	acyl-CoA oxidase activity	molecular_function	1	0.955579	0	6	III
GO:0003998	acylphosphatase activity	molecular_function	1	0.955579	0	6	III
GO:0003999	adenine phosphoribosyltransferase activity	molecular_function	1	0.992457	0	1	III
GO:0004000	adenosine deaminase activity	molecular_function	1	0.948367	0	7	III
GO:0004003	ATP-dependent DNA helicase activity	molecular_function	1	0.872503	0	18	III
GO:0004008	copper-exporting ATPase activity	molecular_function	1	0.992457	0	1	III
GO:0004012	phospholipid-translocating ATPase activity	molecular_function	1	0.955579	0	6	III
GO:0004013	adenosylhomocysteinase activity	molecular_function	1	0.97754	0	3	III
GO:0004014	adenosylmethionine decarboxylase activity	molecular_function	1	0.992457	0	1	III
GO:0004016	adenylate cyclase activity	molecular_function	1	0.906213	0	13	III
GO:0004017	adenylate kinase activity	molecular_function	1	0.955579	0	6	III
GO:0004018	N6-(1,2-dicarboxyethyl)AMP AMP-lyase (fumarate-forming) activity	molecular_function	1	0.992457	0	1	III
GO:0004019	adenylosuccinate synthase activity	molecular_function	1	0.992457	0	1	III
GO:0004020	adenylylsulfate kinase activity	molecular_function	1	0.992457	0	1	III
GO:0004021	L-alanine:2-oxoglutarate aminotransferase activity	molecular_function	1	0.992457	0	1	III
GO:0004022	alcohol dehydrogenase (NAD) activity	molecular_function	1	0.948367	0	7	III
GO:0004029	aldehyde dehydrogenase (NAD) activity	molecular_function	1	0.97754	0	3	III
GO:0004030	aldehyde dehydrogenase [NAD(P)+] activity	molecular_function	1	0.992457	0	1	III
GO:0004032	alditol:NADP+ 1-oxidoreductase activity	molecular_function	1	0.955579	0	6	III
GO:0004034	aldose 1-epimerase activity	molecular_function	1	0.970165	0	4	III
GO:0004035	alkaline phosphatase activity	molecular_function	1	0.906213	0	13	III
GO:0004038	allantoinase activity	molecular_function	1	0.992457	0	1	III
GO:0004040	amidase activity	molecular_function	1	0.992457	0	1	III
GO:0004044	amidophosphoribosyltransferase activity	molecular_function	1	0.984971	0	2	III
GO:0004045	aminoacyl-tRNA hydrolase activity	molecular_function	1	0.97754	0	3	III
GO:0004046	aminoacylase activity	molecular_function	1	0.948367	0	7	III
GO:0004047	aminomethyltransferase activity	molecular_function	1	0.970165	0	4	III
GO:0004053	arginase activity	molecular_function	1	0.992457	0	1	III
GO:0004054	arginine kinase activity	molecular_function	1	0.97754	0	3	III
GO:0004055	argininosuccinate synthase activity	molecular_function	1	0.992457	0	1	III
GO:0004056	argininosuccinate lyase activity	molecular_function	1	0.992457	0	1	III
GO:0004057	arginyltransferase activity	molecular_function	1	0.992457	0	1	III
GO:0004058	aromatic-L-amino-acid decarboxylase activity	molecular_function	1	0.970165	0	4	III
GO:0004059	aralkylamine N-acetyltransferase activity	molecular_function	1	0.992457	0	1	III
GO:0004060	arylamine N-acetyltransferase activity	molecular_function	1	0.992457	0	1	III
GO:0004061	arylformamidase activity	molecular_function	1	0.992457	0	1	III
GO:0004063	aryldialkylphosphatase activity	molecular_function	1	0.992457	0	1	III
GO:0004066	asparagine synthase (glutamine-hydrolyzing) activity	molecular_function	1	0.984971	0	2	III
GO:0004067	asparaginase activity	molecular_function	1	0.962844	0	5	III
GO:0004068	aspartate 1-decarboxylase activity	molecular_function	1	0.992457	0	1	III
GO:0004069	L-aspartate:2-oxoglutarate aminotransferase activity	molecular_function	1	0.984971	0	2	III
GO:0004070	aspartate carbamoyltransferase activity	molecular_function	1	0.992457	0	1	III
GO:0004074	biliverdin reductase activity	molecular_function	1	0.992457	0	1	III
GO:0004075	biotin carboxylase activity	molecular_function	1	0.97754	0	3	III
GO:0004077	biotin-[acetyl-CoA-carboxylase] ligase activity	molecular_function	1	0.992457	0	1	III
GO:0004080	biotin-[propionyl-CoA-carboxylase (ATP-hydrolyzing)] ligase activity	molecular_function	1	0.992457	0	1	III
GO:0004081	bis(5'-nucleosyl)-tetraphosphatase (asymmetrical) activity	molecular_function	1	0.992457	0	1	III
GO:0004084	branched-chain-amino-acid transaminase activity	molecular_function	1	0.992457	0	1	III
GO:0004087	carbamoyl-phosphate synthase (ammonia) activity	molecular_function	1	0.992457	0	1	III
GO:0004088	carbamoyl-phosphate synthase (glutamine-hydrolyzing) activity	molecular_function	1	0.992457	0	1	III
GO:0004089	carbonate dehydratase activity	molecular_function	1	0.885836	0	16	III
GO:0004090	carbonyl reductase (NADPH) activity	molecular_function	1	0.97754	0	3	III
GO:0004092	carnitine O-acetyltransferase activity	molecular_function	1	0.97754	0	3	III
GO:0004095	carnitine O-palmitoyltransferase activity	molecular_function	1	0.984971	0	2	III
GO:0004096	catalase activity	molecular_function	1	0.97754	0	3	III
GO:0004097	catechol oxidase activity	molecular_function	1	0.992457	0	1	III
GO:0004099	chitin deacetylase activity	molecular_function	1	0.984971	0	2	III
GO:0004100	chitin synthase activity	molecular_function	1	0.984971	0	2	III
GO:0004102	choline O-acetyltransferase activity	molecular_function	1	0.992457	0	1	III
GO:0004103	choline kinase activity	molecular_function	1	0.984971	0	2	III
GO:0004104	cholinesterase activity	molecular_function	1	0.984971	0	2	III
GO:0004105	choline-phosphate cytidylyltransferase activity	molecular_function	1	0.984971	0	2	III
GO:0004108	citrate (Si)-synthase activity	molecular_function	1	0.984971	0	2	III
GO:0004109	coproporphyrinogen oxidase activity	molecular_function	1	0.992457	0	1	III
GO:0004114	3',5'-cyclic-nucleotide phosphodiesterase activity	molecular_function	1	0.970165	0	4	III
GO:0004115	3',5'-cyclic-AMP phosphodiesterase activity	molecular_function	1	0.97754	0	3	III
GO:0004117	calmodulin-dependent cyclic-nucleotide phosphodiesterase activity	molecular_function	1	0.992457	0	1	III
GO:0004122	cystathionine beta-synthase activity	molecular_function	1	0.992457	0	1	III
GO:0004123	cystathionine gamma-lyase activity	molecular_function	1	0.984971	0	2	III
GO:0004126	cytidine deaminase activity	molecular_function	1	0.97754	0	3	III
GO:0004127	cytidylate kinase activity	molecular_function	1	0.992457	0	1	III
GO:0004128	cytochrome-b5 reductase activity, acting on NAD(P)H	molecular_function	1	0.992457	0	1	III
GO:0004129	cytochrome-c oxidase activity	molecular_function	1	0.846429	0	22	III
GO:0004131	cytosine deaminase activity	molecular_function	1	0.992457	0	1	III
GO:0004132	dCMP deaminase activity	molecular_function	1	0.992457	0	1	III
GO:0004139	deoxyribose-phosphate aldolase activity	molecular_function	1	0.992457	0	1	III
GO:0004140	dephospho-CoA kinase activity	molecular_function	1	0.984971	0	2	III
GO:0004142	diacylglycerol cholinephosphotransferase activity	molecular_function	1	0.992457	0	1	III
GO:0004144	diacylglycerol O-acyltransferase activity	molecular_function	1	0.992457	0	1	III
GO:0004146	dihydrofolate reductase activity	molecular_function	1	0.992457	0	1	III
GO:0004147	dihydrolipoamide branched chain acyltransferase activity	molecular_function	1	0.992457	0	1	III
GO:0004148	dihydrolipoyl dehydrogenase activity	molecular_function	1	0.992457	0	1	III
GO:0004149	dihydrolipoyllysine-residue succinyltransferase activity	molecular_function	1	0.992457	0	1	III
GO:0004151	dihydroorotase activity	molecular_function	1	0.992457	0	1	III
GO:0004152	dihydroorotate dehydrogenase activity	molecular_function	1	0.992457	0	1	III
GO:0004153	dihydropterin deaminase activity	molecular_function	1	0.992457	0	1	III
GO:0004155	6,7-dihydropteridine reductase activity	molecular_function	1	0.992457	0	1	III
GO:0004157	dihydropyrimidinase activity	molecular_function	1	0.992457	0	1	III
GO:0004158	dihydroorotate oxidase activity	molecular_function	1	0.984971	0	2	III
GO:0004159	dihydrouracil dehydrogenase (NAD+) activity	molecular_function	1	0.992457	0	1	III
GO:0004161	dimethylallyltranstransferase activity	molecular_function	1	0.984971	0	2	III
GO:0004163	diphosphomevalonate decarboxylase activity	molecular_function	1	0.992457	0	1	III
GO:0004164	diphthine synthase activity	molecular_function	1	0.992457	0	1	III
GO:0004165	dodecenoyl-CoA delta-isomerase activity	molecular_function	1	0.962844	0	5	III
GO:0004167	dopachrome isomerase activity	molecular_function	1	0.984971	0	2	III
GO:0004168	dolichol kinase activity	molecular_function	1	0.992457	0	1	III
GO:0004169	dolichyl-phosphate-mannose-protein mannosyltransferase activity	molecular_function	1	0.984971	0	2	III
GO:0004170	dUTP diphosphatase activity	molecular_function	1	0.992457	0	1	III
GO:0004174	electron-transferring-flavoprotein dehydrogenase activity	molecular_function	1	0.992457	0	1	III
GO:0004175	endopeptidase activity	molecular_function	1	0.615106	0	64	III
GO:0004176	ATP-dependent peptidase activity	molecular_function	1	0.97754	0	3	III
GO:0004177	aminopeptidase activity	molecular_function	1	0.743941	0	39	III
GO:0004180	carboxypeptidase activity	molecular_function	1	0.962844	0	5	III
GO:0004181	metallocarboxypeptidase activity	molecular_function	1	0.846429	0	22	III
GO:0004185	serine-type carboxypeptidase activity	molecular_function	1	0.920055	0	11	III
GO:0004190	aspartic-type endopeptidase activity	molecular_function	1	0.892577	0	15	III
GO:0004197	cysteine-type endopeptidase activity	molecular_function	1	0.833683	0	24	III
GO:0004198	calcium-dependent cysteine-type endopeptidase activity	molecular_function	1	0.970165	0	4	III
GO:0004221	ubiquitin thiolesterase activity	molecular_function	1	0.80264	0	29	III
GO:0004222	metalloendopeptidase activity	molecular_function	1	0.544495	0	80	III
GO:0004298	threonine-type endopeptidase activity	molecular_function	1	0.821126	0	26	III
GO:0004300	enoyl-CoA hydratase activity	molecular_function	1	0.962844	0	5	III
GO:0004303	estradiol 17-beta-dehydrogenase activity	molecular_function	1	0.984971	0	2	III
GO:0004305	ethanolamine kinase activity	molecular_function	1	0.984971	0	2	III
GO:0004306	ethanolamine-phosphate cytidylyltransferase activity	molecular_function	1	0.992457	0	1	III
GO:0004307	ethanolaminephosphotransferase activity	molecular_function	1	0.992457	0	1	III
GO:0004311	farnesyltranstransferase activity	molecular_function	1	0.992457	0	1	III
GO:0004312	fatty acid synthase activity	molecular_function	1	0.984971	0	2	III
GO:0004313	[acyl-carrier-protein] S-acetyltransferase activity	molecular_function	1	0.984971	0	2	III
GO:0004314	[acyl-carrier-protein] S-malonyltransferase activity	molecular_function	1	0.97754	0	3	III
GO:0004315	3-oxoacyl-[acyl-carrier-protein] synthase activity	molecular_function	1	0.97754	0	3	III
GO:0004316	3-oxoacyl-[acyl-carrier-protein] reductase (NADPH) activity	molecular_function	1	0.992457	0	1	III
GO:0004317	3-hydroxypalmitoyl-[acyl-carrier-protein] dehydratase activity	molecular_function	1	0.992457	0	1	III
GO:0004319	enoyl-[acyl-carrier-protein] reductase (NADPH, B-specific) activity	molecular_function	1	0.992457	0	1	III
GO:0004320	oleoyl-[acyl-carrier-protein] hydrolase activity	molecular_function	1	0.992457	0	1	III
GO:0004321	fatty-acyl-CoA synthase activity	molecular_function	1	0.992457	0	1	III
GO:0004322	ferroxidase activity	molecular_function	1	0.97754	0	3	III
GO:0004324	ferredoxin-NADP+ reductase activity	molecular_function	1	0.992457	0	1	III
GO:0004326	tetrahydrofolylpolyglutamate synthase activity	molecular_function	1	0.984971	0	2	III
GO:0004329	formate-tetrahydrofolate ligase activity	molecular_function	1	0.984971	0	2	III
GO:0004331	fructose-2,6-bisphosphate 2-phosphatase activity	molecular_function	1	0.992457	0	1	III
GO:0004332	fructose-bisphosphate aldolase activity	molecular_function	1	0.984971	0	2	III
GO:0004333	fumarate hydratase activity	molecular_function	1	0.970165	0	4	III
GO:0004334	fumarylacetoacetase activity	molecular_function	1	0.992457	0	1	III
GO:0004335	galactokinase activity	molecular_function	1	0.992457	0	1	III
GO:0004337	geranyltranstransferase activity	molecular_function	1	0.984971	0	2	III
GO:0004340	glucokinase activity	molecular_function	1	0.970165	0	4	III
GO:0004342	glucosamine-6-phosphate deaminase activity	molecular_function	1	0.992457	0	1	III
GO:0004343	glucosamine 6-phosphate N-acetyltransferase activity	molecular_function	1	0.992457	0	1	III
GO:0004344	glucose dehydrogenase activity	molecular_function	1	0.97754	0	3	III
GO:0004345	glucose-6-phosphate dehydrogenase activity	molecular_function	1	0.984971	0	2	III
GO:0004346	glucose-6-phosphatase activity	molecular_function	1	0.992457	0	1	III
GO:0004347	glucose-6-phosphate isomerase activity	molecular_function	1	0.992457	0	1	III
GO:0004348	glucosylceramidase activity	molecular_function	1	0.97754	0	3	III
GO:0004349	glutamate 5-kinase activity	molecular_function	1	0.992457	0	1	III
GO:0004350	glutamate-5-semialdehyde dehydrogenase activity	molecular_function	1	0.992457	0	1	III
GO:0004351	glutamate decarboxylase activity	molecular_function	1	0.984971	0	2	III
GO:0004352	glutamate dehydrogenase (NAD+) activity	molecular_function	1	0.992457	0	1	III
GO:0004353	glutamate dehydrogenase [NAD(P)+] activity	molecular_function	1	0.984971	0	2	III
GO:0004355	glutamate synthase (NADPH) activity	molecular_function	1	0.992457	0	1	III
GO:0004356	glutamate-ammonia ligase activity	molecular_function	1	0.984971	0	2	III
GO:0004357	glutamate-cysteine ligase activity	molecular_function	1	0.984971	0	2	III
GO:0004359	glutaminase activity	molecular_function	1	0.984971	0	2	III
GO:0004360	glutamine-fructose-6-phosphate transaminase (isomerizing) activity	molecular_function	1	0.984971	0	2	III
GO:0004361	glutaryl-CoA dehydrogenase activity	molecular_function	1	0.992457	0	1	III
GO:0004362	glutathione-disulfide reductase activity	molecular_function	1	0.992457	0	1	III
GO:0004363	glutathione synthase activity	molecular_function	1	0.984971	0	2	III
GO:0004364	glutathione transferase activity	molecular_function	1	0.743941	0	39	III
GO:0004365	glyceraldehyde-3-phosphate dehydrogenase (NAD+) (phosphorylating) activity	molecular_function	1	0.97754	0	3	III
GO:0004366	glycerol-3-phosphate O-acyltransferase activity	molecular_function	1	0.984971	0	2	III
GO:0004367	glycerol-3-phosphate dehydrogenase [NAD+] activity	molecular_function	1	0.97754	0	3	III
GO:0004368	glycerol-3-phosphate dehydrogenase activity	molecular_function	1	0.962844	0	5	III
GO:0004370	glycerol kinase activity	molecular_function	1	0.962844	0	5	III
GO:0004372	glycine hydroxymethyltransferase activity	molecular_function	1	0.992457	0	1	III
GO:0004375	glycine dehydrogenase (decarboxylating) activity	molecular_function	1	0.992457	0	1	III
GO:0004376	glycolipid mannosyltransferase activity	molecular_function	1	0.992457	0	1	III
GO:0004378	GDP-Man:Man1GlcNAc2-PP-Dol alpha-1,3-mannosyltransferase activity	molecular_function	1	0.992457	0	1	III
GO:0004379	glycylpeptide N-tetradecanoyltransferase activity	molecular_function	1	0.992457	0	1	III
GO:0004382	guanosine-diphosphatase activity	molecular_function	1	0.992457	0	1	III
GO:0004383	guanylate cyclase activity	molecular_function	1	0.906213	0	13	III
GO:0004385	guanylate kinase activity	molecular_function	1	0.948367	0	7	III
GO:0004392	heme oxygenase (decyclizing) activity	molecular_function	1	0.992457	0	1	III
GO:0004394	heparan sulfate 2-O-sulfotransferase activity	molecular_function	1	0.984971	0	2	III
GO:0004395	hexaprenyldihydroxybenzoate methyltransferase activity	molecular_function	1	0.992457	0	1	III
GO:0004396	hexokinase activity	molecular_function	1	0.970165	0	4	III
GO:0004398	histidine decarboxylase activity	molecular_function	1	0.992457	0	1	III
GO:0004402	histone acetyltransferase activity	molecular_function	1	0.840032	0	23	III
GO:0004407	histone deacetylase activity	molecular_function	1	0.948367	0	7	III
GO:0004408	holocytochrome-c synthase activity	molecular_function	1	0.992457	0	1	III
GO:0004411	homogentisate 1,2-dioxygenase activity	molecular_function	1	0.992457	0	1	III
GO:0004415	hyalurononglucosaminidase activity	molecular_function	1	0.992457	0	1	III
GO:0004416	hydroxyacylglutathione hydrolase activity	molecular_function	1	0.992457	0	1	III
GO:0004418	hydroxymethylbilane synthase activity	molecular_function	1	0.992457	0	1	III
GO:0004419	hydroxymethylglutaryl-CoA lyase activity	molecular_function	1	0.992457	0	1	III
GO:0004420	hydroxymethylglutaryl-CoA reductase (NADPH) activity	molecular_function	1	0.992457	0	1	III
GO:0004421	hydroxymethylglutaryl-CoA synthase activity	molecular_function	1	0.992457	0	1	III
GO:0004423	iduronate-2-sulfatase activity	molecular_function	1	0.992457	0	1	III
GO:0004427	inorganic diphosphatase activity	molecular_function	1	0.992457	0	1	III
GO:0004435	phosphatidylinositol phospholipase C activity	molecular_function	1	0.97754	0	3	III
GO:0004438	phosphatidylinositol-3-phosphatase activity	molecular_function	1	0.992457	0	1	III
GO:0004439	phosphatidylinositol-4,5-bisphosphate 5-phosphatase activity	molecular_function	1	0.992457	0	1	III
GO:0004441	inositol-1,4-bisphosphate 1-phosphatase activity	molecular_function	1	0.992457	0	1	III
GO:0004445	inositol-polyphosphate 5-phosphatase activity	molecular_function	1	0.97754	0	3	III
GO:0004449	isocitrate dehydrogenase (NAD+) activity	molecular_function	1	0.955579	0	6	III
GO:0004450	isocitrate dehydrogenase (NADP+) activity	molecular_function	1	0.992457	0	1	III
GO:0004452	isopentenyl-diphosphate delta-isomerase activity	molecular_function	1	0.992457	0	1	III
GO:0004453	juvenile-hormone esterase activity	molecular_function	1	0.992457	0	1	III
GO:0004454	ketohexokinase activity	molecular_function	1	0.970165	0	4	III
GO:0004459	L-lactate dehydrogenase activity	molecular_function	1	0.984971	0	2	III
GO:0004462	lactoylglutathione lyase activity	molecular_function	1	0.992457	0	1	III
GO:0004463	leukotriene-A4 hydrolase activity	molecular_function	1	0.992457	0	1	III
GO:0004465	lipoprotein lipase activity	molecular_function	1	0.992457	0	1	III
GO:0004466	long-chain-acyl-CoA dehydrogenase activity	molecular_function	1	0.992457	0	1	III
GO:0004467	long-chain fatty acid-CoA ligase activity	molecular_function	1	0.941209	0	8	III
GO:0004468	lysine N-acetyltransferase activity	molecular_function	1	0.992457	0	1	III
GO:0004471	malate dehydrogenase (decarboxylating) activity	molecular_function	1	0.962844	0	5	III
GO:0004473	malate dehydrogenase (oxaloacetate-decarboxylating) (NADP+) activity	molecular_function	1	0.962844	0	5	III
GO:0004475	mannose-1-phosphate guanylyltransferase activity	molecular_function	1	0.984971	0	2	III
GO:0004476	mannose-6-phosphate isomerase activity	molecular_function	1	0.992457	0	1	III
GO:0004477	methenyltetrahydrofolate cyclohydrolase activity	molecular_function	1	0.984971	0	2	III
GO:0004478	methionine adenosyltransferase activity	molecular_function	1	0.992457	0	1	III
GO:0004479	methionyl-tRNA formyltransferase activity	molecular_function	1	0.992457	0	1	III
GO:0004482	mRNA (guanine-N7-)-methyltransferase activity	molecular_function	1	0.992457	0	1	III
GO:0004484	mRNA guanylyltransferase activity	molecular_function	1	0.992457	0	1	III
GO:0004485	methylcrotonoyl-CoA carboxylase activity	molecular_function	1	0.984971	0	2	III
GO:0004486	methylenetetrahydrofolate dehydrogenase [NAD(P)+] activity	molecular_function	1	0.992457	0	1	III
GO:0004487	methylenetetrahydrofolate dehydrogenase (NAD+) activity	molecular_function	1	0.992457	0	1	III
GO:0004488	methylenetetrahydrofolate dehydrogenase (NADP+) activity	molecular_function	1	0.984971	0	2	III
GO:0004489	methylenetetrahydrofolate reductase (NADPH) activity	molecular_function	1	0.992457	0	1	III
GO:0004491	methylmalonate-semialdehyde dehydrogenase (acylating) activity	molecular_function	1	0.992457	0	1	III
GO:0004496	mevalonate kinase activity	molecular_function	1	0.992457	0	1	III
GO:0004497	monooxygenase activity	molecular_function	1	0.913108	0	12	III
GO:0004499	N,N-dimethylaniline monooxygenase activity	molecular_function	1	0.984971	0	2	III
GO:0004500	dopamine beta-monooxygenase activity	molecular_function	1	0.970165	0	4	III
GO:0004501	ecdysone 20-monooxygenase activity	molecular_function	1	0.992457	0	1	III
GO:0004502	kynurenine 3-monooxygenase activity	molecular_function	1	0.992457	0	1	III
GO:0004503	monophenol monooxygenase activity	molecular_function	1	0.992457	0	1	III
GO:0004504	peptidylglycine monooxygenase activity	molecular_function	1	0.984971	0	2	III
GO:0004505	phenylalanine 4-monooxygenase activity	molecular_function	1	0.984971	0	2	III
GO:0004510	tryptophan 5-monooxygenase activity	molecular_function	1	0.984971	0	2	III
GO:0004511	tyrosine 3-monooxygenase activity	molecular_function	1	0.992457	0	1	III
GO:0004512	inositol-3-phosphate synthase activity	molecular_function	1	0.992457	0	1	III
GO:0004514	nicotinate-nucleotide diphosphorylase (carboxylating) activity	molecular_function	1	0.992457	0	1	III
GO:0004516	nicotinate phosphoribosyltransferase activity	molecular_function	1	0.992457	0	1	III
GO:0004517	nitric-oxide synthase activity	molecular_function	1	0.992457	0	1	III
GO:0004518	nuclease activity	molecular_function	1	0.948367	0	7	III
GO:0004519	endonuclease activity	molecular_function	1	0.962844	0	5	III
GO:0004520	endodeoxyribonuclease activity	molecular_function	1	0.941209	0	8	III
GO:0004521	endoribonuclease activity	molecular_function	1	0.934105	0	9	III
GO:0004523	ribonuclease H activity	molecular_function	1	0.984971	0	2	III
GO:0004525	ribonuclease III activity	molecular_function	1	0.97754	0	3	III
GO:0004526	ribonuclease P activity	molecular_function	1	0.970165	0	4	III
GO:0004527	exonuclease activity	molecular_function	1	0.955579	0	6	III
GO:0004531	deoxyribonuclease II activity	molecular_function	1	0.992457	0	1	III
GO:0004534	5'-3' exoribonuclease activity	molecular_function	1	0.984971	0	2	III
GO:0004535	poly(A)-specific ribonuclease activity	molecular_function	1	0.984971	0	2	III
GO:0004536	deoxyribonuclease activity	molecular_function	1	0.984971	0	2	III
GO:0004540	ribonuclease activity	molecular_function	1	0.970165	0	4	III
GO:0004550	nucleoside diphosphate kinase activity	molecular_function	1	0.970165	0	4	III
GO:0004552	octanol dehydrogenase activity	molecular_function	1	0.992457	0	1	III
GO:0004553	hydrolase activity, hydrolyzing O-glycosyl compounds	molecular_function	1	0.962844	0	5	III
GO:0004555	alpha,alpha-trehalase activity	molecular_function	1	0.97754	0	3	III
GO:0004556	alpha-amylase activity	molecular_function	1	0.97754	0	3	III
GO:0004557	alpha-galactosidase activity	molecular_function	1	0.984971	0	2	III
GO:0004558	alpha-glucosidase activity	molecular_function	1	0.906213	0	13	III
GO:0004559	alpha-mannosidase activity	molecular_function	1	0.948367	0	7	III
GO:0004560	alpha-L-fucosidase activity	molecular_function	1	0.992457	0	1	III
GO:0004561	alpha-N-acetylglucosaminidase activity	molecular_function	1	0.992457	0	1	III
GO:0004563	beta-N-acetylhexosaminidase activity	molecular_function	1	0.970165	0	4	III
GO:0004565	beta-galactosidase activity	molecular_function	1	0.984971	0	2	III
GO:0004566	beta-glucuronidase activity	molecular_function	1	0.984971	0	2	III
GO:0004567	beta-mannosidase activity	molecular_function	1	0.992457	0	1	III
GO:0004568	chitinase activity	molecular_function	1	0.865911	0	19	III
GO:0004571	mannosyl-oligosaccharide 1,2-alpha-mannosidase activity	molecular_function	1	0.962844	0	5	III
GO:0004572	mannosyl-oligosaccharide 1,3-1,6-alpha-mannosidase activity	molecular_function	1	0.984971	0	2	III
GO:0004573	mannosyl-oligosaccharide glucosidase activity	molecular_function	1	0.992457	0	1	III
GO:0004574	oligo-1,6-glucosidase activity	molecular_function	1	0.992457	0	1	III
GO:0004576	oligosaccharyl transferase activity	molecular_function	1	0.970165	0	4	III
GO:0004579	dolichyl-diphosphooligosaccharide-protein glycotransferase activity	molecular_function	1	0.970165	0	4	III
GO:0004581	dolichyl-phosphate beta-glucosyltransferase activity	molecular_function	1	0.992457	0	1	III
GO:0004582	dolichyl-phosphate beta-D-mannosyltransferase activity	molecular_function	1	0.992457	0	1	III
GO:0004586	ornithine decarboxylase activity	molecular_function	1	0.984971	0	2	III
GO:0004587	ornithine-oxo-acid transaminase activity	molecular_function	1	0.984971	0	2	III
GO:0004588	orotate phosphoribosyltransferase activity	molecular_function	1	0.992457	0	1	III
GO:0004590	orotidine-5'-phosphate decarboxylase activity	molecular_function	1	0.992457	0	1	III
GO:0004591	oxoglutarate dehydrogenase (succinyl-transferring) activity	molecular_function	1	0.97754	0	3	III
GO:0004594	pantothenate kinase activity	molecular_function	1	0.992457	0	1	III
GO:0004595	pantetheine-phosphate adenylyltransferase activity	molecular_function	1	0.992457	0	1	III
GO:0004596	peptide alpha-N-acetyltransferase activity	molecular_function	1	0.97754	0	3	III
GO:0004597	peptide-aspartate beta-dioxygenase activity	molecular_function	1	0.992457	0	1	III
GO:0004598	peptidylamidoglycolate lyase activity	molecular_function	1	0.984971	0	2	III
GO:0004601	peroxidase activity	molecular_function	1	0.879144	0	17	III
GO:0004602	glutathione peroxidase activity	molecular_function	1	0.934105	0	9	III
GO:0004605	phosphatidate cytidylyltransferase activity	molecular_function	1	0.992457	0	1	III
GO:0004609	phosphatidylserine decarboxylase activity	molecular_function	1	0.992457	0	1	III
GO:0004610	phosphoacetylglucosamine mutase activity	molecular_function	1	0.992457	0	1	III
GO:0004613	phosphoenolpyruvate carboxykinase (GTP) activity	molecular_function	1	0.984971	0	2	III
GO:0004614	phosphoglucomutase activity	molecular_function	1	0.97754	0	3	III
GO:0004615	phosphomannomutase activity	molecular_function	1	0.97754	0	3	III
GO:0004616	phosphogluconate dehydrogenase (decarboxylating) activity	molecular_function	1	0.970165	0	4	III
GO:0004617	phosphoglycerate dehydrogenase activity	molecular_function	1	0.984971	0	2	III
GO:0004618	phosphoglycerate kinase activity	molecular_function	1	0.984971	0	2	III
GO:0004619	phosphoglycerate mutase activity	molecular_function	1	0.970165	0	4	III
GO:0004620	phospholipase activity	molecular_function	1	0.970165	0	4	III
GO:0004622	lysophospholipase activity	molecular_function	1	0.962844	0	5	III
GO:0004623	phospholipase A2 activity	molecular_function	1	0.941209	0	8	III
GO:0004629	phospholipase C activity	molecular_function	1	0.992457	0	1	III
GO:0004630	phospholipase D activity	molecular_function	1	0.992457	0	1	III
GO:0004631	phosphomevalonate kinase activity	molecular_function	1	0.992457	0	1	III
GO:0004632	phosphopantothenate--cysteine ligase activity	molecular_function	1	0.992457	0	1	III
GO:0004633	phosphopantothenoylcysteine decarboxylase activity	molecular_function	1	0.992457	0	1	III
GO:0004634	phosphopyruvate hydratase activity	molecular_function	1	0.992457	0	1	III
GO:0004637	phosphoribosylamine-glycine ligase activity	molecular_function	1	0.992457	0	1	III
GO:0004638	phosphoribosylaminoimidazole carboxylase activity	molecular_function	1	0.992457	0	1	III
GO:0004639	phosphoribosylaminoimidazolesuccinocarboxamide synthase activity	molecular_function	1	0.984971	0	2	III
GO:0004641	phosphoribosylformylglycinamidine cyclo-ligase activity	molecular_function	1	0.992457	0	1	III
GO:0004642	phosphoribosylformylglycinamidine synthase activity	molecular_function	1	0.992457	0	1	III
GO:0004643	phosphoribosylaminoimidazolecarboxamide formyltransferase activity	molecular_function	1	0.992457	0	1	III
GO:0004644	phosphoribosylglycinamide formyltransferase activity	molecular_function	1	0.992457	0	1	III
GO:0004645	phosphorylase activity	molecular_function	1	0.984971	0	2	III
GO:0004647	phosphoserine phosphatase activity	molecular_function	1	0.992457	0	1	III
GO:0004648	O-phospho-L-serine:2-oxoglutarate aminotransferase activity	molecular_function	1	0.992457	0	1	III
GO:0004649	poly(ADP-ribose) glycohydrolase activity	molecular_function	1	0.992457	0	1	III
GO:0004651	polynucleotide 5'-phosphatase activity	molecular_function	1	0.992457	0	1	III
GO:0004652	polynucleotide adenylyltransferase activity	molecular_function	1	0.962844	0	5	III
GO:0004653	polypeptide N-acetylgalactosaminyltransferase activity	molecular_function	1	0.89937	0	14	III
GO:0004654	polyribonucleotide nucleotidyltransferase activity	molecular_function	1	0.992457	0	1	III
GO:0004655	porphobilinogen synthase activity	molecular_function	1	0.992457	0	1	III
GO:0004656	procollagen-proline 4-dioxygenase activity	molecular_function	1	0.827381	0	25	III
GO:0004657	proline dehydrogenase activity	molecular_function	1	0.992457	0	1	III
GO:0004658	propionyl-CoA carboxylase activity	molecular_function	1	0.992457	0	1	III
GO:0004659	prenyltransferase activity	molecular_function	1	0.992457	0	1	III
GO:0004660	protein farnesyltransferase activity	molecular_function	1	0.992457	0	1	III
GO:0004661	protein geranylgeranyltransferase activity	molecular_function	1	0.992457	0	1	III
GO:0004662	CAAX-protein geranylgeranyltransferase activity	molecular_function	1	0.984971	0	2	III
GO:0004663	Rab geranylgeranyltransferase activity	molecular_function	1	0.962844	0	5	III
GO:0004666	prostaglandin-endoperoxide synthase activity	molecular_function	1	0.992457	0	1	III
GO:0004671	protein C-terminal S-isoprenylcysteine carboxyl O-methyltransferase activity	molecular_function	1	0.992457	0	1	III
GO:0004677	DNA-dependent protein kinase activity	molecular_function	1	0.992457	0	1	III
GO:0004679	AMP-activated protein kinase activity	molecular_function	1	0.97754	0	3	III
GO:0004683	calmodulin-dependent protein kinase activity	molecular_function	1	0.962844	0	5	III
GO:0004686	elongation factor-2 kinase activity	molecular_function	1	0.984971	0	2	III
GO:0004689	phosphorylase kinase activity	molecular_function	1	0.992457	0	1	III
GO:0004690	cyclic nucleotide-dependent protein kinase activity	molecular_function	1	0.992457	0	1	III
GO:0004691	cAMP-dependent protein kinase activity	molecular_function	1	0.97754	0	3	III
GO:0004692	cGMP-dependent protein kinase activity	molecular_function	1	0.97754	0	3	III
GO:0004693	cyclin-dependent protein serine/threonine kinase activity	molecular_function	1	0.885836	0	16	III
GO:0004697	protein kinase C activity	molecular_function	1	0.948367	0	7	III
GO:0004698	calcium-dependent protein kinase C activity	molecular_function	1	0.97754	0	3	III
GO:0004703	G-protein coupled receptor kinase activity	molecular_function	1	0.970165	0	4	III
GO:0004705	JUN kinase activity	molecular_function	1	0.984971	0	2	III
GO:0004706	JUN kinase kinase kinase activity	molecular_function	1	0.984971	0	2	III
GO:0004707	MAP kinase activity	molecular_function	1	0.941209	0	8	III
GO:0004708	MAP kinase kinase activity	molecular_function	1	0.970165	0	4	III
GO:0004709	MAP kinase kinase kinase activity	molecular_function	1	0.970165	0	4	III
GO:0004711	ribosomal protein S6 kinase activity	molecular_function	1	0.984971	0	2	III
GO:0004712	protein serine/threonine/tyrosine kinase activity	molecular_function	1	0.97754	0	3	III
GO:0004713	protein tyrosine kinase activity	molecular_function	1	0.73831	0	40	III
GO:0004714	transmembrane receptor protein tyrosine kinase activity	molecular_function	1	0.906213	0	13	III
GO:0004715	non-membrane spanning protein tyrosine kinase activity	molecular_function	1	0.941209	0	8	III
GO:0004716	receptor signaling protein tyrosine kinase activity	molecular_function	1	0.97754	0	3	III
GO:0004719	protein-L-isoaspartate (D-aspartate) O-methyltransferase activity	molecular_function	1	0.992457	0	1	III
GO:0004720	protein-lysine 6-oxidase activity	molecular_function	1	0.984971	0	2	III
GO:0004721	phosphoprotein phosphatase activity	molecular_function	1	0.927053	0	10	III
GO:0004722	protein serine/threonine phosphatase activity	molecular_function	1	0.766893	0	35	III
GO:0004723	calcium-dependent protein serine/threonine phosphatase activity	molecular_function	1	0.962844	0	5	III
GO:0004725	protein tyrosine phosphatase activity	molecular_function	1	0.73831	0	40	III
GO:0004726	non-membrane spanning protein tyrosine phosphatase activity	molecular_function	1	0.955579	0	6	III
GO:0004727	prenylated protein tyrosine phosphatase activity	molecular_function	1	0.992457	0	1	III
GO:0004728	receptor signaling protein tyrosine phosphatase activity	molecular_function	1	0.97754	0	3	III
GO:0004729	oxygen-dependent protoporphyrinogen oxidase activity	molecular_function	1	0.984971	0	2	III
GO:0004730	pseudouridylate synthase activity	molecular_function	1	0.97754	0	3	III
GO:0004731	purine-nucleoside phosphorylase activity	molecular_function	1	0.984971	0	2	III
GO:0004733	pyridoxamine-phosphate oxidase activity	molecular_function	1	0.97754	0	3	III
GO:0004734	pyrimidodiazepine synthase activity	molecular_function	1	0.970165	0	4	III
GO:0004735	pyrroline-5-carboxylate reductase activity	molecular_function	1	0.984971	0	2	III
GO:0004736	pyruvate carboxylase activity	molecular_function	1	0.992457	0	1	III
GO:0004739	pyruvate dehydrogenase (acetyl-transferring) activity	molecular_function	1	0.97754	0	3	III
GO:0004740	pyruvate dehydrogenase (acetyl-transferring) kinase activity	molecular_function	1	0.992457	0	1	III
GO:0004741	[pyruvate dehydrogenase (lipoamide)] phosphatase activity	molecular_function	1	0.992457	0	1	III
GO:0004742	dihydrolipoyllysine-residue acetyltransferase activity	molecular_function	1	0.992457	0	1	III
GO:0004743	pyruvate kinase activity	molecular_function	1	0.955579	0	6	III
GO:0004744	retinal isomerase activity	molecular_function	1	0.992457	0	1	III
GO:0004745	retinol dehydrogenase activity	molecular_function	1	0.992457	0	1	III
GO:0004747	ribokinase activity	molecular_function	1	0.984971	0	2	III
GO:0004748	ribonucleoside-diphosphate reductase activity, thioredoxin disulfide as acceptor	molecular_function	1	0.984971	0	2	III
GO:0004749	ribose phosphate diphosphokinase activity	molecular_function	1	0.984971	0	2	III
GO:0004750	ribulose-phosphate 3-epimerase activity	molecular_function	1	0.992457	0	1	III
GO:0004751	ribose-5-phosphate isomerase activity	molecular_function	1	0.992457	0	1	III
GO:0004754	saccharopine dehydrogenase (NAD+, L-lysine-forming) activity	molecular_function	1	0.992457	0	1	III
GO:0004756	selenide, water dikinase activity	molecular_function	1	0.984971	0	2	III
GO:0004757	sepiapterin reductase activity	molecular_function	1	0.97754	0	3	III
GO:0004758	serine C-palmitoyltransferase activity	molecular_function	1	0.984971	0	2	III
GO:0004760	serine-pyruvate transaminase activity	molecular_function	1	0.992457	0	1	III
GO:0004766	spermidine synthase activity	molecular_function	1	0.984971	0	2	III
GO:0004767	sphingomyelin phosphodiesterase activity	molecular_function	1	0.962844	0	5	III
GO:0004768	stearoyl-CoA 9-desaturase activity	molecular_function	1	0.948367	0	7	III
GO:0004771	sterol esterase activity	molecular_function	1	0.992457	0	1	III
GO:0004772	sterol O-acyltransferase activity	molecular_function	1	0.97754	0	3	III
GO:0004775	succinate-CoA ligase (ADP-forming) activity	molecular_function	1	0.970165	0	4	III
GO:0004776	succinate-CoA ligase (GDP-forming) activity	molecular_function	1	0.970165	0	4	III
GO:0004777	succinate-semialdehyde dehydrogenase (NAD+) activity	molecular_function	1	0.992457	0	1	III
GO:0004781	sulfate adenylyltransferase (ATP) activity	molecular_function	1	0.992457	0	1	III
GO:0004782	sulfinoalanine decarboxylase activity	molecular_function	1	0.992457	0	1	III
GO:0004784	superoxide dismutase activity	molecular_function	1	0.962844	0	5	III
GO:0004788	thiamine diphosphokinase activity	molecular_function	1	0.984971	0	2	III
GO:0004791	thioredoxin-disulfide reductase activity	molecular_function	1	0.984971	0	2	III
GO:0004792	thiosulfate sulfurtransferase activity	molecular_function	1	0.992457	0	1	III
GO:0004793	threonine aldolase activity	molecular_function	1	0.992457	0	1	III
GO:0004794	L-threonine ammonia-lyase activity	molecular_function	1	0.992457	0	1	III
GO:0004797	thymidine kinase activity	molecular_function	1	0.992457	0	1	III
GO:0004798	thymidylate kinase activity	molecular_function	1	0.992457	0	1	III
GO:0004799	thymidylate synthase activity	molecular_function	1	0.992457	0	1	III
GO:0004801	sedoheptulose-7-phosphate:D-glyceraldehyde-3-phosphate glyceronetransferase activity	molecular_function	1	0.992457	0	1	III
GO:0004802	transketolase activity	molecular_function	1	0.984971	0	2	III
GO:0004803	transposase activity	molecular_function	1	0.992457	0	1	III
GO:0004805	trehalose-phosphatase activity	molecular_function	1	0.984971	0	2	III
GO:0004806	triglyceride lipase activity	molecular_function	1	0.814918	0	27	III
GO:0004807	triose-phosphate isomerase activity	molecular_function	1	0.992457	0	1	III
GO:0004808	tRNA (5-methylaminomethyl-2-thiouridylate)-methyltransferase activity	molecular_function	1	0.992457	0	1	III
GO:0004809	tRNA (guanine-N2-)-methyltransferase activity	molecular_function	1	0.992457	0	1	III
GO:0004813	alanine-tRNA ligase activity	molecular_function	1	0.97754	0	3	III
GO:0004814	arginine-tRNA ligase activity	molecular_function	1	0.97754	0	3	III
GO:0004815	aspartate-tRNA ligase activity	molecular_function	1	0.984971	0	2	III
GO:0004816	asparagine-tRNA ligase activity	molecular_function	1	0.984971	0	2	III
GO:0004817	cysteine-tRNA ligase activity	molecular_function	1	0.984971	0	2	III
GO:0004818	glutamate-tRNA ligase activity	molecular_function	1	0.97754	0	3	III
GO:0004819	glutamine-tRNA ligase activity	molecular_function	1	0.992457	0	1	III
GO:0004820	glycine-tRNA ligase activity	molecular_function	1	0.984971	0	2	III
GO:0004821	histidine-tRNA ligase activity	molecular_function	1	0.992457	0	1	III
GO:0004822	isoleucine-tRNA ligase activity	molecular_function	1	0.984971	0	2	III
GO:0004823	leucine-tRNA ligase activity	molecular_function	1	0.984971	0	2	III
GO:0004824	lysine-tRNA ligase activity	molecular_function	1	0.992457	0	1	III
GO:0004825	methionine-tRNA ligase activity	molecular_function	1	0.984971	0	2	III
GO:0004826	phenylalanine-tRNA ligase activity	molecular_function	1	0.97754	0	3	III
GO:0004827	proline-tRNA ligase activity	molecular_function	1	0.984971	0	2	III
GO:0004828	serine-tRNA ligase activity	molecular_function	1	0.97754	0	3	III
GO:0004829	threonine-tRNA ligase activity	molecular_function	1	0.984971	0	2	III
GO:0004830	tryptophan-tRNA ligase activity	molecular_function	1	0.984971	0	2	III
GO:0004831	tyrosine-tRNA ligase activity	molecular_function	1	0.984971	0	2	III
GO:0004832	valine-tRNA ligase activity	molecular_function	1	0.984971	0	2	III
GO:0004833	tryptophan 2,3-dioxygenase activity	molecular_function	1	0.992457	0	1	III
GO:0004835	tubulin-tyrosine ligase activity	molecular_function	1	0.941209	0	8	III
GO:0004837	tyrosine decarboxylase activity	molecular_function	1	0.984971	0	2	III
GO:0004838	L-tyrosine:2-oxoglutarate aminotransferase activity	molecular_function	1	0.992457	0	1	III
GO:0004839	ubiquitin activating enzyme activity	molecular_function	1	0.97754	0	3	III
GO:0004842	ubiquitin-protein ligase activity	molecular_function	1	0.50836	0	89	III
GO:0004843	ubiquitin-specific protease activity	molecular_function	1	0.920055	0	11	III
GO:0004844	uracil DNA N-glycosylase activity	molecular_function	1	0.992457	0	1	III
GO:0004845	uracil phosphoribosyltransferase activity	molecular_function	1	0.992457	0	1	III
GO:0004846	urate oxidase activity	molecular_function	1	0.992457	0	1	III
GO:0004849	uridine kinase activity	molecular_function	1	0.984971	0	2	III
GO:0004850	uridine phosphorylase activity	molecular_function	1	0.97754	0	3	III
GO:0004852	uroporphyrinogen-III synthase activity	molecular_function	1	0.984971	0	2	III
GO:0004853	uroporphyrinogen decarboxylase activity	molecular_function	1	0.992457	0	1	III
GO:0004854	xanthine dehydrogenase activity	molecular_function	1	0.984971	0	2	III
GO:0004855	xanthine oxidase activity	molecular_function	1	0.992457	0	1	III
GO:0004856	xylulokinase activity	molecular_function	1	0.984971	0	2	III
GO:0004857	enzyme inhibitor activity	molecular_function	1	0.927053	0	10	III
GO:0004860	protein kinase inhibitor activity	molecular_function	1	0.984971	0	2	III
GO:0004861	cyclin-dependent protein serine/threonine kinase inhibitor activity	molecular_function	1	0.984971	0	2	III
GO:0004864	protein phosphatase inhibitor activity	molecular_function	1	0.941209	0	8	III
GO:0004865	protein serine/threonine phosphatase inhibitor activity	molecular_function	1	0.992457	0	1	III
GO:0004866	endopeptidase inhibitor activity	molecular_function	1	0.934105	0	9	III
GO:0004867	serine-type endopeptidase inhibitor activity	molecular_function	1	0.540358	0	81	III
GO:0004869	cysteine-type endopeptidase inhibitor activity	molecular_function	1	0.941209	0	8	III
GO:0004871	signal transducer activity	molecular_function	1	0.710779	0	45	III
GO:0004872	receptor activity	molecular_function	1	0.705395	0	46	III
GO:0004879	ligand-activated sequence-specific DNA binding RNA polymerase II transcription factor activity	molecular_function	1	0.852875	0	21	III
GO:0004884	ecdysteroid hormone receptor activity	molecular_function	1	0.984971	0	2	III
GO:0004887	thyroid hormone receptor activity	molecular_function	1	0.984971	0	2	III
GO:0004888	transmembrane signaling receptor activity	molecular_function	1	0.766893	0	35	III
GO:0004896	cytokine receptor activity	molecular_function	1	0.992457	0	1	III
GO:0004930	G-protein coupled receptor activity	molecular_function	1	0.552863	0	78	III
GO:0004935	adrenergic receptor activity	molecular_function	1	0.984971	0	2	III
GO:0004946	bombesin receptor activity	molecular_function	1	0.984971	0	2	III
GO:0004948	calcitonin receptor activity	molecular_function	1	0.962844	0	5	III
GO:0004950	chemokine receptor activity	molecular_function	1	0.984971	0	2	III
GO:0004951	cholecystokinin receptor activity	molecular_function	1	0.984971	0	2	III
GO:0004952	dopamine neurotransmitter receptor activity	molecular_function	1	0.97754	0	3	III
GO:0004965	G-protein coupled GABA receptor activity	molecular_function	1	0.97754	0	3	III
GO:0004971	alpha-amino-3-hydroxy-5-methyl-4-isoxazole propionate selective glutamate receptor activity	molecular_function	1	0.992457	0	1	III
GO:0004983	neuropeptide Y receptor activity	molecular_function	1	0.955579	0	6	III
GO:0004984	olfactory receptor activity	molecular_function	1	0.634128	0	60	III
GO:0004985	opioid receptor activity	molecular_function	1	0.992457	0	1	III
GO:0004989	octopamine receptor activity	molecular_function	1	0.955579	0	6	III
GO:0004993	serotonin receptor activity	molecular_function	1	0.97754	0	3	III
GO:0004994	somatostatin receptor activity	molecular_function	1	0.984971	0	2	III
GO:0004995	tachykinin receptor activity	molecular_function	1	0.97754	0	3	III
GO:0004997	thyrotropin-releasing hormone receptor activity	molecular_function	1	0.992457	0	1	III
GO:0005000	vasopressin receptor activity	molecular_function	1	0.992457	0	1	III
GO:0005001	transmembrane receptor protein tyrosine phosphatase activity	molecular_function	1	0.955579	0	6	III
GO:0005003	ephrin receptor activity	molecular_function	1	0.984971	0	2	III
GO:0005006	epidermal growth factor-activated receptor activity	molecular_function	1	0.992457	0	1	III
GO:0005007	fibroblast growth factor-activated receptor activity	molecular_function	1	0.97754	0	3	III
GO:0005009	insulin-activated receptor activity	molecular_function	1	0.992457	0	1	III
GO:0005010	insulin-like growth factor-activated receptor activity	molecular_function	1	0.984971	0	2	III
GO:0005017	platelet-derived growth factor-activated receptor activity	molecular_function	1	0.992457	0	1	III
GO:0005021	vascular endothelial growth factor-activated receptor activity	molecular_function	1	0.992457	0	1	III
GO:0005024	transforming growth factor beta-activated receptor activity	molecular_function	1	0.984971	0	2	III
GO:0005025	transforming growth factor beta receptor activity, type I	molecular_function	1	0.97754	0	3	III
GO:0005026	transforming growth factor beta receptor activity, type II	molecular_function	1	0.984971	0	2	III
GO:0005030	neurotrophin receptor activity	molecular_function	1	0.992457	0	1	III
GO:0005031	tumor necrosis factor-activated receptor activity	molecular_function	1	0.992457	0	1	III
GO:0005034	osmosensor activity	molecular_function	1	0.992457	0	1	III
GO:0005041	low-density lipoprotein receptor activity	molecular_function	1	0.934105	0	9	III
GO:0005042	netrin receptor activity	molecular_function	1	0.984971	0	2	III
GO:0005043	netrin receptor activity involved in chemorepulsion	molecular_function	1	0.992457	0	1	III
GO:0005044	scavenger receptor activity	molecular_function	1	0.833683	0	24	III
GO:0005046	KDEL sequence binding	molecular_function	1	0.992457	0	1	III
GO:0005047	signal recognition particle binding	molecular_function	1	0.970165	0	4	III
GO:0005048	signal sequence binding	molecular_function	1	0.955579	0	6	III
GO:0005049	nuclear export signal receptor activity	molecular_function	1	0.984971	0	2	III
GO:0005052	peroxisome matrix targeting signal-1 binding	molecular_function	1	0.992457	0	1	III
GO:0005053	peroxisome matrix targeting signal-2 binding	molecular_function	1	0.984971	0	2	III
GO:0005055	laminin receptor activity	molecular_function	1	0.992457	0	1	III
GO:0005057	receptor signaling protein activity	molecular_function	1	0.970165	0	4	III
GO:0005070	SH3/SH2 adaptor activity	molecular_function	1	0.941209	0	8	III
GO:0005072	transforming growth factor beta receptor, cytoplasmic mediator activity	molecular_function	1	0.992457	0	1	III
GO:0005085	guanyl-nucleotide exchange factor activity	molecular_function	1	0.80264	0	29	III
GO:0005086	ARF guanyl-nucleotide exchange factor activity	molecular_function	1	0.948367	0	7	III
GO:0005087	Ran guanyl-nucleotide exchange factor activity	molecular_function	1	0.992457	0	1	III
GO:0005088	Ras guanyl-nucleotide exchange factor activity	molecular_function	1	0.948367	0	7	III
GO:0005092	GDP-dissociation inhibitor activity	molecular_function	1	0.984971	0	2	III
GO:0005093	Rab GDP-dissociation inhibitor activity	molecular_function	1	0.992457	0	1	III
GO:0005094	Rho GDP-dissociation inhibitor activity	molecular_function	1	0.992457	0	1	III
GO:0005098	Ran GTPase activator activity	molecular_function	1	0.992457	0	1	III
GO:0005099	Ras GTPase activator activity	molecular_function	1	0.948367	0	7	III
GO:0005102	receptor binding	molecular_function	1	0.814918	0	27	III
GO:0005104	fibroblast growth factor receptor binding	molecular_function	1	0.97754	0	3	III
GO:0005109	frizzled binding	molecular_function	1	0.955579	0	6	III
GO:0005110	frizzled-2 binding	molecular_function	1	0.97754	0	3	III
GO:0005112	Notch binding	molecular_function	1	0.906213	0	13	III
GO:0005113	patched binding	molecular_function	1	0.984971	0	2	III
GO:0005118	sevenless binding	molecular_function	1	0.984971	0	2	III
GO:0005119	smoothened binding	molecular_function	1	0.992457	0	1	III
GO:0005121	Toll binding	molecular_function	1	0.941209	0	8	III
GO:0005122	torso binding	molecular_function	1	0.984971	0	2	III
GO:0005123	death receptor binding	molecular_function	1	0.992457	0	1	III
GO:0005125	cytokine activity	molecular_function	1	0.941209	0	8	III
GO:0005154	epidermal growth factor receptor binding	molecular_function	1	0.941209	0	8	III
GO:0005158	insulin receptor binding	molecular_function	1	0.906213	0	13	III
GO:0005159	insulin-like growth factor receptor binding	molecular_function	1	0.992457	0	1	III
GO:0005160	transforming growth factor beta receptor binding	molecular_function	1	0.948367	0	7	III
GO:0005164	tumor necrosis factor receptor binding	molecular_function	1	0.992457	0	1	III
GO:0005165	neurotrophin receptor binding	molecular_function	1	0.992457	0	1	III
GO:0005172	vascular endothelial growth factor receptor binding	molecular_function	1	0.97754	0	3	III
GO:0005178	integrin binding	molecular_function	1	0.962844	0	5	III
GO:0005179	hormone activity	molecular_function	1	0.778631	0	33	III
GO:0005184	neuropeptide hormone activity	molecular_function	1	0.766893	0	35	III
GO:0005200	structural constituent of cytoskeleton	molecular_function	1	0.710779	0	45	III
GO:0005201	extracellular matrix structural constituent	molecular_function	1	0.814918	0	27	III
GO:0005212	structural constituent of eye lens	molecular_function	1	0.992457	0	1	III
GO:0005213	structural constituent of chorion	molecular_function	1	0.934105	0	9	III
GO:0005214	structural constituent of chitin-based cuticle	molecular_function	1	0.363093	0	133	III
GO:0005218	intracellular ligand-gated calcium channel activity	molecular_function	1	0.992457	0	1	III
GO:0005220	inositol 1,4,5-trisphosphate-sensitive calcium-release channel activity	molecular_function	1	0.992457	0	1	III
GO:0005221	intracellular cyclic nucleotide activated cation channel activity	molecular_function	1	0.97754	0	3	III
GO:0005225	volume-sensitive anion channel activity	molecular_function	1	0.992457	0	1	III
GO:0005227	calcium activated cation channel activity	molecular_function	1	0.992457	0	1	III
GO:0005231	excitatory extracellular ligand-gated ion channel activity	molecular_function	1	0.992457	0	1	III
GO:0005242	inward rectifier potassium channel activity	molecular_function	1	0.984971	0	2	III
GO:0005243	gap junction channel activity	molecular_function	1	0.948367	0	7	III
GO:0005246	calcium channel regulator activity	molecular_function	1	0.984971	0	2	III
GO:0005247	voltage-gated chloride channel activity	molecular_function	1	0.97754	0	3	III
GO:0005248	voltage-gated sodium channel activity	molecular_function	1	0.97754	0	3	III
GO:0005249	voltage-gated potassium channel activity	molecular_function	1	0.920055	0	11	III
GO:0005250	A-type (transient outward) potassium channel activity	molecular_function	1	0.984971	0	2	III
GO:0005251	delayed rectifier potassium channel activity	molecular_function	1	0.955579	0	6	III
GO:0005252	open rectifier potassium channel activity	molecular_function	1	0.97754	0	3	III
GO:0005253	anion channel activity	molecular_function	1	0.97754	0	3	III
GO:0005254	chloride channel activity	molecular_function	1	0.941209	0	8	III
GO:0005267	potassium channel activity	molecular_function	1	0.913108	0	12	III
GO:0005272	sodium channel activity	molecular_function	1	0.79657	0	30	III
GO:0005276	vesicular hydrogen:amino acid antiporter activity	molecular_function	1	0.992457	0	1	III
GO:0005277	acetylcholine transmembrane transporter activity	molecular_function	1	0.992457	0	1	III
GO:0005278	acetylcholine:hydrogen antiporter activity	molecular_function	1	0.992457	0	1	III
GO:0005298	proline:sodium symporter activity	molecular_function	1	0.992457	0	1	III
GO:0005302	L-tyrosine transmembrane transporter activity	molecular_function	1	0.984971	0	2	III
GO:0005310	dicarboxylic acid transmembrane transporter activity	molecular_function	1	0.962844	0	5	III
GO:0005313	L-glutamate transmembrane transporter activity	molecular_function	1	0.984971	0	2	III
GO:0005314	high-affinity glutamate transmembrane transporter activity	molecular_function	1	0.992457	0	1	III
GO:0005315	inorganic phosphate transmembrane transporter activity	molecular_function	1	0.97754	0	3	III
GO:0005316	high affinity inorganic phosphate:sodium symporter activity	molecular_function	1	0.872503	0	18	III
GO:0005319	lipid transporter activity	molecular_function	1	0.962844	0	5	III
GO:0005324	long-chain fatty acid transporter activity	molecular_function	1	0.948367	0	7	III
GO:0005326	neurotransmitter transporter activity	molecular_function	1	0.865911	0	19	III
GO:0005328	neurotransmitter:sodium symporter activity	molecular_function	1	0.852875	0	21	III
GO:0005329	dopamine transmembrane transporter activity	molecular_function	1	0.992457	0	1	III
GO:0005330	dopamine:sodium symporter activity	molecular_function	1	0.992457	0	1	III
GO:0005332	gamma-aminobutyric acid:sodium symporter activity	molecular_function	1	0.992457	0	1	III
GO:0005337	nucleoside transmembrane transporter activity	molecular_function	1	0.97754	0	3	III
GO:0005338	nucleotide-sugar transmembrane transporter activity	molecular_function	1	0.992457	0	1	III
GO:0005344	oxygen transporter activity	molecular_function	1	0.992457	0	1	III
GO:0005351	sugar:hydrogen symporter activity	molecular_function	1	0.948367	0	7	III
GO:0005353	fructose transmembrane transporter activity	molecular_function	1	0.97754	0	3	III
GO:0005355	glucose transmembrane transporter activity	molecular_function	1	0.892577	0	15	III
GO:0005369	taurine:sodium symporter activity	molecular_function	1	0.992457	0	1	III
GO:0005371	tricarboxylate secondary active transmembrane transporter activity	molecular_function	1	0.97754	0	3	III
GO:0005372	water transmembrane transporter activity	molecular_function	1	0.970165	0	4	III
GO:0005375	copper ion transmembrane transporter activity	molecular_function	1	0.962844	0	5	III
GO:0005381	iron ion transmembrane transporter activity	molecular_function	1	0.948367	0	7	III
GO:0005384	manganese ion transmembrane transporter activity	molecular_function	1	0.992457	0	1	III
GO:0005385	zinc ion transmembrane transporter activity	molecular_function	1	0.948367	0	7	III
GO:0005388	calcium-transporting ATPase activity	molecular_function	1	0.962844	0	5	III
GO:0005395	eye pigment precursor transporter activity	molecular_function	1	0.97754	0	3	III
GO:0005415	nucleoside:sodium symporter activity	molecular_function	1	0.984971	0	2	III
GO:0005416	cation:amino acid symporter activity	molecular_function	1	0.992457	0	1	III
GO:0005427	proton-dependent oligopeptide secondary active transmembrane transporter activity	molecular_function	1	0.984971	0	2	III
GO:0005430	synaptic vesicle amine transmembrane transporter activity	molecular_function	1	0.992457	0	1	III
GO:0005436	sodium:phosphate symporter activity	molecular_function	1	0.97754	0	3	III
GO:0005452	inorganic anion exchanger activity	molecular_function	1	0.97754	0	3	III
GO:0005456	CMP-N-acetylneuraminate transmembrane transporter activity	molecular_function	1	0.984971	0	2	III
GO:0005457	GDP-fucose transmembrane transporter activity	molecular_function	1	0.984971	0	2	III
GO:0005458	GDP-mannose transmembrane transporter activity	molecular_function	1	0.984971	0	2	III
GO:0005459	UDP-galactose transmembrane transporter activity	molecular_function	1	0.962844	0	5	III
GO:0005460	UDP-glucose transmembrane transporter activity	molecular_function	1	0.984971	0	2	III
GO:0005461	UDP-glucuronic acid transmembrane transporter activity	molecular_function	1	0.97754	0	3	III
GO:0005462	UDP-N-acetylglucosamine transmembrane transporter activity	molecular_function	1	0.97754	0	3	III
GO:0005463	UDP-N-acetylgalactosamine transmembrane transporter activity	molecular_function	1	0.992457	0	1	III
GO:0005464	UDP-xylose transmembrane transporter activity	molecular_function	1	0.97754	0	3	III
GO:0005471	ATP:ADP antiporter activity	molecular_function	1	0.984971	0	2	III
GO:0005476	carnitine:acyl carnitine antiporter activity	molecular_function	1	0.984971	0	2	III
GO:0005483	soluble NSF attachment protein activity	molecular_function	1	0.984971	0	2	III
GO:0005484	SNAP receptor activity	molecular_function	1	0.846429	0	22	III
GO:0005487	nucleocytoplasmic transporter activity	molecular_function	1	0.934105	0	9	III
GO:0005496	steroid binding	molecular_function	1	0.984971	0	2	III
GO:0005500	juvenile hormone binding	molecular_function	1	0.984971	0	2	III
GO:0005501	retinoid binding	molecular_function	1	0.984971	0	2	III
GO:0005504	fatty acid binding	molecular_function	1	0.97754	0	3	III
GO:0005506	iron ion binding	molecular_function	1	0.323637	0	148	III
GO:0005507	copper ion binding	molecular_function	1	0.859369	0	20	III
GO:0005513	detection of calcium ion	biological_process	1	0.97754	0	3	III
GO:0005518	collagen binding	molecular_function	1	0.984971	0	2	III
GO:0005519	cytoskeletal regulatory protein binding	molecular_function	1	0.992457	0	1	III
GO:0005520	insulin-like growth factor binding	molecular_function	1	0.962844	0	5	III
GO:0005521	lamin binding	molecular_function	1	0.992457	0	1	III
GO:0005523	tropomyosin binding	molecular_function	1	0.97754	0	3	III
GO:0005528	FK506 binding	molecular_function	1	0.948367	0	7	III
GO:0005534	galactose binding	molecular_function	1	0.89937	0	14	III
GO:0005537	mannose binding	molecular_function	1	0.962844	0	5	III
GO:0005539	glycosaminoglycan binding	molecular_function	1	0.992457	0	1	III
GO:0005546	phosphatidylinositol-4,5-bisphosphate binding	molecular_function	1	0.962844	0	5	III
GO:0005547	phosphatidylinositol-3,4,5-trisphosphate binding	molecular_function	1	0.992457	0	1	III
GO:0005548	phospholipid transporter activity	molecular_function	1	0.984971	0	2	III
GO:0005549	odorant binding	molecular_function	1	0.419955	0	114	III
GO:0005550	pheromone binding	molecular_function	1	0.941209	0	8	III
GO:0005577	fibrinogen complex	cellular_component	1	0.992457	0	1	III
GO:0005578	proteinaceous extracellular matrix	cellular_component	1	0.658724	0	55	III
GO:0005581	collagen	cellular_component	1	0.97754	0	3	III
GO:0005587	collagen type IV	cellular_component	1	0.984971	0	2	III
GO:0005604	basement membrane	cellular_component	1	0.913108	0	12	III
GO:0005605	basal lamina	cellular_component	1	0.962844	0	5	III
GO:0005606	laminin-1 complex	cellular_component	1	0.984971	0	2	III
GO:0005614	interstitial matrix	cellular_component	1	0.992457	0	1	III
GO:0005615	extracellular space	cellular_component	1	0.0535035	0	380	III
GO:0005616	larval serum protein complex	cellular_component	1	0.962844	0	5	III
GO:0005635	nuclear envelope	cellular_component	1	0.77274	0	34	III
GO:0005637	nuclear inner membrane	cellular_component	1	0.970165	0	4	III
GO:0005638	lamin filament	cellular_component	1	0.984971	0	2	III
GO:0005639	integral to nuclear inner membrane	cellular_component	1	0.984971	0	2	III
GO:0005640	nuclear outer membrane	cellular_component	1	0.992457	0	1	III
GO:0005641	nuclear envelope lumen	cellular_component	1	0.984971	0	2	III
GO:0005643	nuclear pore	cellular_component	1	0.755331	0	37	III
GO:0005652	nuclear lamina	cellular_component	1	0.920055	0	11	III
GO:0005654	nucleoplasm	cellular_component	1	0.766893	0	35	III
GO:0005655	nucleolar ribonuclease P complex	cellular_component	1	0.992457	0	1	III
GO:0005656	pre-replicative complex	cellular_component	1	0.934105	0	9	III
GO:0005657	replication fork	cellular_component	1	0.984971	0	2	III
GO:0005658	alpha DNA polymerase:primase complex	cellular_component	1	0.970165	0	4	III
GO:0005662	DNA replication factor A complex	cellular_component	1	0.984971	0	2	III
GO:0005663	DNA replication factor C complex	cellular_component	1	0.962844	0	5	III
GO:0005664	nuclear origin of replication recognition complex	cellular_component	1	0.948367	0	7	III
GO:0005665	DNA-directed RNA polymerase II, core complex	cellular_component	1	0.89937	0	14	III
GO:0005666	DNA-directed RNA polymerase III complex	cellular_component	1	0.934105	0	9	III
GO:0005667	transcription factor complex	cellular_component	1	0.648774	0	57	III
GO:0005669	transcription factor TFIID complex	cellular_component	1	0.827381	0	25	III
GO:0005671	Ada2/Gcn5/Ada3 transcription activator complex	cellular_component	1	0.920055	0	11	III
GO:0005672	transcription factor TFIIA complex	cellular_component	1	0.97754	0	3	III
GO:0005673	transcription factor TFIIE complex	cellular_component	1	0.984971	0	2	III
GO:0005674	transcription factor TFIIF complex	cellular_component	1	0.97754	0	3	III
GO:0005675	holo TFIIH complex	cellular_component	1	0.934105	0	9	III
GO:0005677	chromatin silencing complex	cellular_component	1	0.97754	0	3	III
GO:0005680	anaphase-promoting complex	cellular_component	1	0.885836	0	16	III
GO:0005682	U5 snRNP	cellular_component	1	0.934105	0	9	III
GO:0005683	U7 snRNP	cellular_component	1	0.992457	0	1	III
GO:0005684	U2-type spliceosomal complex	cellular_component	1	0.992457	0	1	III
GO:0005685	U1 snRNP	cellular_component	1	0.927053	0	10	III
GO:0005686	U2 snRNP	cellular_component	1	0.885836	0	16	III
GO:0005687	U4 snRNP	cellular_component	1	0.984971	0	2	III
GO:0005688	U6 snRNP	cellular_component	1	0.934105	0	9	III
GO:0005689	U12-type spliceosomal complex	cellular_component	1	0.992457	0	1	III
GO:0005692	U11 snRNP	cellular_component	1	0.97754	0	3	III
GO:0005694	chromosome	cellular_component	1	0.790545	0	31	III
GO:0005701	polytene chromosome chromocenter	cellular_component	1	0.913108	0	12	III
GO:0005704	polytene chromosome band	cellular_component	1	0.934105	0	9	III
GO:0005705	polytene chromosome interband	cellular_component	1	0.778631	0	33	III
GO:0005712	chiasma	cellular_component	1	0.992457	0	1	III
GO:0005719	nuclear euchromatin	cellular_component	1	0.955579	0	6	III
GO:0005720	nuclear heterochromatin	cellular_component	1	0.955579	0	6	III
GO:0005721	centromeric heterochromatin	cellular_component	1	0.948367	0	7	III
GO:0005722	beta-heterochromatin	cellular_component	1	0.992457	0	1	III
GO:0005723	alpha-heterochromatin	cellular_component	1	0.992457	0	1	III
GO:0005724	nuclear telomeric heterochromatin	cellular_component	1	0.992457	0	1	III
GO:0005725	intercalary heterochromatin	cellular_component	1	0.962844	0	5	III
GO:0005730	nucleolus	cellular_component	1	0.524118	0	85	III
GO:0005732	small nucleolar ribonucleoprotein complex	cellular_component	1	0.970165	0	4	III
GO:0005736	DNA-directed RNA polymerase I complex	cellular_component	1	0.955579	0	6	III
GO:0005740	mitochondrial envelope	cellular_component	1	0.673932	0	52	III
GO:0005741	mitochondrial outer membrane	cellular_component	1	0.885836	0	16	III
GO:0005742	mitochondrial outer membrane translocase complex	cellular_component	1	0.948367	0	7	III
GO:0005743	mitochondrial inner membrane	cellular_component	1	0.643855	0	58	III
GO:0005744	mitochondrial inner membrane presequence translocase complex	cellular_component	1	0.872503	0	18	III
GO:0005746	mitochondrial respiratory chain	cellular_component	1	0.992457	0	1	III
GO:0005747	mitochondrial respiratory chain complex I	cellular_component	1	0.69475	0	48	III
GO:0005749	mitochondrial respiratory chain complex II	cellular_component	1	0.948367	0	7	III
GO:0005750	mitochondrial respiratory chain complex III	cellular_component	1	0.906213	0	13	III
GO:0005751	mitochondrial respiratory chain complex IV	cellular_component	1	0.872503	0	18	III
GO:0005753	mitochondrial proton-transporting ATP synthase complex	cellular_component	1	0.962844	0	5	III
GO:0005756	mitochondrial proton-transporting ATP synthase, central stalk	cellular_component	1	0.984971	0	2	III
GO:0005758	mitochondrial intermembrane space	cellular_component	1	0.955579	0	6	III
GO:0005759	mitochondrial matrix	cellular_component	1	0.638973	0	59	III
GO:0005760	gamma DNA polymerase complex	cellular_component	1	0.984971	0	2	III
GO:0005761	mitochondrial ribosome	cellular_component	1	0.955579	0	6	III
GO:0005762	mitochondrial large ribosomal subunit	cellular_component	1	0.69475	0	48	III
GO:0005763	mitochondrial small ribosomal subunit	cellular_component	1	0.790545	0	31	III
GO:0005764	lysosome	cellular_component	1	0.80264	0	29	III
GO:0005765	lysosomal membrane	cellular_component	1	0.948367	0	7	III
GO:0005767	secondary lysosome	cellular_component	1	0.992457	0	1	III
GO:0005768	endosome	cellular_component	1	0.814918	0	27	III
GO:0005769	early endosome	cellular_component	1	0.778631	0	33	III
GO:0005770	late endosome	cellular_component	1	0.821126	0	26	III
GO:0005771	multivesicular body	cellular_component	1	0.927053	0	10	III
GO:0005773	vacuole	cellular_component	1	0.992457	0	1	III
GO:0005774	vacuolar membrane	cellular_component	1	0.992457	0	1	III
GO:0005776	autophagic vacuole	cellular_component	1	0.970165	0	4	III
GO:0005778	peroxisomal membrane	cellular_component	1	0.885836	0	16	III
GO:0005779	integral to peroxisomal membrane	cellular_component	1	0.934105	0	9	III
GO:0005784	Sec61 translocon complex	cellular_component	1	0.941209	0	8	III
GO:0005785	signal recognition particle receptor complex	cellular_component	1	0.970165	0	4	III
GO:0005786	signal recognition particle, endoplasmic reticulum targeting	cellular_component	1	0.934105	0	9	III
GO:0005787	signal peptidase complex	cellular_component	1	0.970165	0	4	III
GO:0005788	endoplasmic reticulum lumen	cellular_component	1	0.927053	0	10	III
GO:0005790	smooth endoplasmic reticulum	cellular_component	1	0.984971	0	2	III
GO:0005791	rough endoplasmic reticulum	cellular_component	1	0.962844	0	5	III
GO:0005793	endoplasmic reticulum-Golgi intermediate compartment	cellular_component	1	0.992457	0	1	III
GO:0005794	Golgi apparatus	cellular_component	1	0.493071	0	93	III
GO:0005797	Golgi medial cisterna	cellular_component	1	0.927053	0	10	III
GO:0005798	Golgi-associated vesicle	cellular_component	1	0.970165	0	4	III
GO:0005801	cis-Golgi network	cellular_component	1	0.941209	0	8	III
GO:0005802	trans-Golgi network	cellular_component	1	0.852875	0	21	III
GO:0005813	centrosome	cellular_component	1	0.605807	0	66	III
GO:0005814	centriole	cellular_component	1	0.852875	0	21	III
GO:0005815	microtubule organizing center	cellular_component	1	0.948367	0	7	III
GO:0005818	aster	cellular_component	1	0.970165	0	4	III
GO:0005819	spindle	cellular_component	1	0.727173	0	42	III
GO:0005826	actomyosin contractile ring	cellular_component	1	0.970165	0	4	III
GO:0005827	polar microtubule	cellular_component	1	0.984971	0	2	III
GO:0005828	kinetochore microtubule	cellular_component	1	0.920055	0	11	III
GO:0005829	cytosol	cellular_component	1	0.318707	0	150	III
GO:0005832	chaperonin-containing T-complex	cellular_component	1	0.941209	0	8	III
GO:0005834	heterotrimeric G-protein complex	cellular_component	1	0.859369	0	20	III
GO:0005835	fatty acid synthase complex	cellular_component	1	0.992457	0	1	III
GO:0005838	proteasome regulatory particle	cellular_component	1	0.833683	0	24	III
GO:0005839	proteasome core complex	cellular_component	1	0.840032	0	23	III
GO:0005840	ribosome	cellular_component	1	0.574343	0	73	III
GO:0005844	polysome	cellular_component	1	0.992457	0	1	III
GO:0005845	mRNA cap binding complex	cellular_component	1	0.97754	0	3	III
GO:0005846	nuclear cap binding complex	cellular_component	1	0.97754	0	3	III
GO:0005847	mRNA cleavage and polyadenylation specificity factor complex	cellular_component	1	0.948367	0	7	III
GO:0005848	mRNA cleavage stimulating factor complex	cellular_component	1	0.970165	0	4	III
GO:0005849	mRNA cleavage factor complex	cellular_component	1	0.970165	0	4	III
GO:0005850	eukaryotic translation initiation factor 2 complex	cellular_component	1	0.962844	0	5	III
GO:0005851	eukaryotic translation initiation factor 2B complex	cellular_component	1	0.948367	0	7	III
GO:0005852	eukaryotic translation initiation factor 3 complex	cellular_component	1	0.872503	0	18	III
GO:0005853	eukaryotic translation elongation factor 1 complex	cellular_component	1	0.962844	0	5	III
GO:0005854	nascent polypeptide-associated complex	cellular_component	1	0.97754	0	3	III
GO:0005858	axonemal dynein complex	cellular_component	1	0.89937	0	14	III
GO:0005859	muscle myosin complex	cellular_component	1	0.97754	0	3	III
GO:0005861	troponin complex	cellular_component	1	0.984971	0	2	III
GO:0005862	muscle thin filament tropomyosin	cellular_component	1	0.984971	0	2	III
GO:0005865	striated muscle thin filament	cellular_component	1	0.984971	0	2	III
GO:0005868	cytoplasmic dynein complex	cellular_component	1	0.879144	0	17	III
GO:0005869	dynactin complex	cellular_component	1	0.920055	0	11	III
GO:0005871	kinesin complex	cellular_component	1	0.784566	0	32	III
GO:0005872	minus-end kinesin complex	cellular_component	1	0.992457	0	1	III
GO:0005873	plus-end kinesin complex	cellular_component	1	0.97754	0	3	III
GO:0005876	spindle microtubule	cellular_component	1	0.89937	0	14	III
GO:0005879	axonemal microtubule	cellular_component	1	0.992457	0	1	III
GO:0005880	nuclear microtubule	cellular_component	1	0.992457	0	1	III
GO:0005881	cytoplasmic microtubule	cellular_component	1	0.962844	0	5	III
GO:0005884	actin filament	cellular_component	1	0.840032	0	23	III
GO:0005885	Arp2/3 protein complex	cellular_component	1	0.934105	0	9	III
GO:0005899	insulin receptor complex	cellular_component	1	0.992457	0	1	III
GO:0005902	microvillus	cellular_component	1	0.970165	0	4	III
GO:0005903	brush border	cellular_component	1	0.970165	0	4	III
GO:0005911	cell-cell junction	cellular_component	1	0.941209	0	8	III
GO:0005914	spot adherens junction	cellular_component	1	0.970165	0	4	III
GO:0005915	zonula adherens	cellular_component	1	0.941209	0	8	III
GO:0005916	fascia adherens	cellular_component	1	0.992457	0	1	III
GO:0005917	nephrocyte diaphragm	cellular_component	1	0.970165	0	4	III
GO:0005919	pleated septate junction	cellular_component	1	0.955579	0	6	III
GO:0005920	smooth septate junction	cellular_component	1	0.955579	0	6	III
GO:0005921	gap junction	cellular_component	1	0.948367	0	7	III
GO:0005923	tight junction	cellular_component	1	0.970165	0	4	III
GO:0005926	connecting hemi-adherens junction	cellular_component	1	0.992457	0	1	III
GO:0005927	muscle tendon junction	cellular_component	1	0.948367	0	7	III
GO:0005929	cilium	cellular_component	1	0.852875	0	21	III
GO:0005930	axoneme	cellular_component	1	0.984971	0	2	III
GO:0005940	septin ring	cellular_component	1	0.962844	0	5	III
GO:0005942	phosphatidylinositol 3-kinase complex	cellular_component	1	0.992457	0	1	III
GO:0005943	1-phosphatidylinositol-4-phosphate 3-kinase, class IA complex	cellular_component	1	0.984971	0	2	III
GO:0005945	6-phosphofructokinase complex	cellular_component	1	0.992457	0	1	III
GO:0005947	mitochondrial alpha-ketoglutarate dehydrogenase complex	cellular_component	1	0.992457	0	1	III
GO:0005952	cAMP-dependent protein kinase complex	cellular_component	1	0.955579	0	6	III
GO:0005954	calcium- and calmodulin-dependent protein kinase complex	cellular_component	1	0.984971	0	2	III
GO:0005955	calcineurin complex	cellular_component	1	0.962844	0	5	III
GO:0005956	protein kinase CK2 complex	cellular_component	1	0.865911	0	19	III
GO:0005960	glycine cleavage complex	cellular_component	1	0.962844	0	5	III
GO:0005962	mitochondrial isocitrate dehydrogenase complex (NAD+)	cellular_component	1	0.992457	0	1	III
GO:0005964	phosphorylase kinase complex	cellular_component	1	0.97754	0	3	III
GO:0005965	protein farnesyltransferase complex	cellular_component	1	0.984971	0	2	III
GO:0005967	mitochondrial pyruvate dehydrogenase complex	cellular_component	1	0.992457	0	1	III
GO:0005968	Rab-protein geranylgeranyltransferase complex	cellular_component	1	0.970165	0	4	III
GO:0005971	ribonucleoside-diphosphate reductase complex	cellular_component	1	0.984971	0	2	III
GO:0005975	carbohydrate metabolic process	biological_process	1	0.540358	0	81	III
GO:0005977	glycogen metabolic process	biological_process	1	0.97754	0	3	III
GO:0005991	trehalose metabolic process	biological_process	1	0.97754	0	3	III
GO:0005992	trehalose biosynthetic process	biological_process	1	0.970165	0	4	III
GO:0006000	fructose metabolic process	biological_process	1	0.992457	0	1	III
GO:0006002	fructose 6-phosphate metabolic process	biological_process	1	0.992457	0	1	III
GO:0006003	fructose 2,6-bisphosphate metabolic process	biological_process	1	0.992457	0	1	III
GO:0006004	fucose metabolic process	biological_process	1	0.984971	0	2	III
GO:0006006	glucose metabolic process	biological_process	1	0.948367	0	7	III
GO:0006007	glucose catabolic process	biological_process	1	0.992457	0	1	III
GO:0006012	galactose metabolic process	biological_process	1	0.97754	0	3	III
GO:0006013	mannose metabolic process	biological_process	1	0.941209	0	8	III
GO:0006014	D-ribose metabolic process	biological_process	1	0.984971	0	2	III
GO:0006021	inositol biosynthetic process	biological_process	1	0.992457	0	1	III
GO:0006024	glycosaminoglycan biosynthetic process	biological_process	1	0.948367	0	7	III
GO:0006029	proteoglycan metabolic process	biological_process	1	0.992457	0	1	III
GO:0006030	chitin metabolic process	biological_process	1	0.470985	0	99	III
GO:0006031	chitin biosynthetic process	biological_process	1	0.97754	0	3	III
GO:0006032	chitin catabolic process	biological_process	1	0.885836	0	16	III
GO:0006035	cuticle chitin biosynthetic process	biological_process	1	0.97754	0	3	III
GO:0006036	cuticle chitin catabolic process	biological_process	1	0.970165	0	4	III
GO:0006044	N-acetylglucosamine metabolic process	biological_process	1	0.941209	0	8	III
GO:0006048	UDP-N-acetylglucosamine biosynthetic process	biological_process	1	0.992457	0	1	III
GO:0006055	CMP-N-acetylneuraminate biosynthetic process	biological_process	1	0.992457	0	1	III
GO:0006066	alcohol metabolic process	biological_process	1	0.892577	0	15	III
GO:0006067	ethanol metabolic process	biological_process	1	0.992457	0	1	III
GO:0006069	ethanol oxidation	biological_process	1	0.984971	0	2	III
GO:0006071	glycerol metabolic process	biological_process	1	0.948367	0	7	III
GO:0006072	glycerol-3-phosphate metabolic process	biological_process	1	0.941209	0	8	III
GO:0006081	cellular aldehyde metabolic process	biological_process	1	0.984971	0	2	III
GO:0006084	acetyl-CoA metabolic process	biological_process	1	0.992457	0	1	III
GO:0006085	acetyl-CoA biosynthetic process	biological_process	1	0.992457	0	1	III
GO:0006086	acetyl-CoA biosynthetic process from pyruvate	biological_process	1	0.984971	0	2	III
GO:0006090	pyruvate metabolic process	biological_process	1	0.927053	0	10	III
GO:0006094	gluconeogenesis	biological_process	1	0.970165	0	4	III
GO:0006096	glycolysis	biological_process	1	0.821126	0	26	III
GO:0006097	glyoxylate cycle	biological_process	1	0.992457	0	1	III
GO:0006098	pentose-phosphate shunt	biological_process	1	0.948367	0	7	III
GO:0006099	tricarboxylic acid cycle	biological_process	1	0.743941	0	39	III
GO:0006101	citrate metabolic process	biological_process	1	0.984971	0	2	III
GO:0006102	isocitrate metabolic process	biological_process	1	0.992457	0	1	III
GO:0006105	succinate metabolic process	biological_process	1	0.984971	0	2	III
GO:0006106	fumarate metabolic process	biological_process	1	0.970165	0	4	III
GO:0006108	malate metabolic process	biological_process	1	0.934105	0	9	III
GO:0006109	regulation of carbohydrate metabolic process	biological_process	1	0.984971	0	2	III
GO:0006110	regulation of glycolysis	biological_process	1	0.992457	0	1	III
GO:0006116	NADH oxidation	biological_process	1	0.992457	0	1	III
GO:0006117	acetaldehyde metabolic process	biological_process	1	0.984971	0	2	III
GO:0006119	oxidative phosphorylation	biological_process	1	0.941209	0	8	III
GO:0006120	mitochondrial electron transport, NADH to ubiquinone	biological_process	1	0.778631	0	33	III
GO:0006121	mitochondrial electron transport, succinate to ubiquinone	biological_process	1	0.97754	0	3	III
GO:0006122	mitochondrial electron transport, ubiquinol to cytochrome c	biological_process	1	0.906213	0	13	III
GO:0006123	mitochondrial electron transport, cytochrome c to oxygen	biological_process	1	0.89937	0	14	III
GO:0006127	glycerophosphate shuttle	biological_process	1	0.984971	0	2	III
GO:0006139	nucleobase-containing compound metabolic process	biological_process	1	0.927053	0	10	III
GO:0006144	purine nucleobase metabolic process	biological_process	1	0.97754	0	3	III
GO:0006147	guanine catabolic process	biological_process	1	0.992457	0	1	III
GO:0006154	adenosine catabolic process	biological_process	1	0.948367	0	7	III
GO:0006163	purine nucleotide metabolic process	biological_process	1	0.984971	0	2	III
GO:0006165	nucleoside diphosphate phosphorylation	biological_process	1	0.962844	0	5	III
GO:0006168	adenine salvage	biological_process	1	0.992457	0	1	III
GO:0006171	cAMP biosynthetic process	biological_process	1	0.941209	0	8	III
GO:0006172	ADP biosynthetic process	biological_process	1	0.984971	0	2	III
GO:0006182	cGMP biosynthetic process	biological_process	1	0.927053	0	10	III
GO:0006183	GTP biosynthetic process	biological_process	1	0.970165	0	4	III
GO:0006184	GTP catabolic process	biological_process	1	0.684262	0	50	III
GO:0006188	IMP biosynthetic process	biological_process	1	0.992457	0	1	III
GO:0006189	'de novo' IMP biosynthetic process	biological_process	1	0.955579	0	6	III
GO:0006200	ATP catabolic process	biological_process	1	0.97754	0	3	III
GO:0006206	pyrimidine nucleobase metabolic process	biological_process	1	0.984971	0	2	III
GO:0006207	'de novo' pyrimidine nucleobase biosynthetic process	biological_process	1	0.955579	0	6	III
GO:0006208	pyrimidine nucleobase catabolic process	biological_process	1	0.984971	0	2	III
GO:0006212	uracil catabolic process	biological_process	1	0.992457	0	1	III
GO:0006222	UMP biosynthetic process	biological_process	1	0.984971	0	2	III
GO:0006228	UTP biosynthetic process	biological_process	1	0.970165	0	4	III
GO:0006230	TMP biosynthetic process	biological_process	1	0.992457	0	1	III
GO:0006231	dTMP biosynthetic process	biological_process	1	0.992457	0	1	III
GO:0006233	dTDP biosynthetic process	biological_process	1	0.992457	0	1	III
GO:0006241	CTP biosynthetic process	biological_process	1	0.970165	0	4	III
GO:0006254	CTP catabolic process	biological_process	1	0.992457	0	1	III
GO:0006259	DNA metabolic process	biological_process	1	0.97754	0	3	III
GO:0006260	DNA replication	biological_process	1	0.716202	0	44	III
GO:0006261	DNA-dependent DNA replication	biological_process	1	0.885836	0	16	III
GO:0006264	mitochondrial DNA replication	biological_process	1	0.962844	0	5	III
GO:0006265	DNA topological change	biological_process	1	0.948367	0	7	III
GO:0006266	DNA ligation	biological_process	1	0.984971	0	2	III
GO:0006267	pre-replicative complex assembly	biological_process	1	0.948367	0	7	III
GO:0006268	DNA unwinding involved in replication	biological_process	1	0.984971	0	2	III
GO:0006269	DNA replication, synthesis of RNA primer	biological_process	1	0.984971	0	2	III
GO:0006270	DNA replication initiation	biological_process	1	0.906213	0	13	III
GO:0006271	DNA strand elongation involved in DNA replication	biological_process	1	0.97754	0	3	III
GO:0006272	leading strand elongation	biological_process	1	0.984971	0	2	III
GO:0006273	lagging strand elongation	biological_process	1	0.97754	0	3	III
GO:0006275	regulation of DNA replication	biological_process	1	0.970165	0	4	III
GO:0006277	DNA amplification	biological_process	1	0.984971	0	2	III
GO:0006278	RNA-dependent DNA replication	biological_process	1	0.992457	0	1	III
GO:0006281	DNA repair	biological_process	1	0.619808	0	63	III
GO:0006282	regulation of DNA repair	biological_process	1	0.984971	0	2	III
GO:0006284	base-excision repair	biological_process	1	0.955579	0	6	III
GO:0006285	base-excision repair, AP site formation	biological_process	1	0.992457	0	1	III
GO:0006289	nucleotide-excision repair	biological_process	1	0.821126	0	26	III
GO:0006296	nucleotide-excision repair, DNA incision, 5'-to lesion	biological_process	1	0.984971	0	2	III
GO:0006297	nucleotide-excision repair, DNA gap filling	biological_process	1	0.992457	0	1	III
GO:0006298	mismatch repair	biological_process	1	0.948367	0	7	III
GO:0006301	postreplication repair	biological_process	1	0.984971	0	2	III
GO:0006302	double-strand break repair	biological_process	1	0.906213	0	13	III
GO:0006303	double-strand break repair via nonhomologous end joining	biological_process	1	0.970165	0	4	III
GO:0006306	DNA methylation	biological_process	1	0.97754	0	3	III
GO:0006307	DNA dealkylation involved in DNA repair	biological_process	1	0.992457	0	1	III
GO:0006308	DNA catabolic process	biological_process	1	0.984971	0	2	III
GO:0006309	apoptotic DNA fragmentation	biological_process	1	0.984971	0	2	III
GO:0006310	DNA recombination	biological_process	1	0.885836	0	16	III
GO:0006311	meiotic gene conversion	biological_process	1	0.992457	0	1	III
GO:0006312	mitotic recombination	biological_process	1	0.992457	0	1	III
GO:0006313	transposition, DNA-mediated	biological_process	1	0.992457	0	1	III
GO:0006325	chromatin organization	biological_process	1	0.79657	0	30	III
GO:0006333	chromatin assembly or disassembly	biological_process	1	0.401108	0	120	III
GO:0006334	nucleosome assembly	biological_process	1	0.371537	0	130	III
GO:0006335	DNA replication-dependent nucleosome assembly	biological_process	1	0.992457	0	1	III
GO:0006336	DNA replication-independent nucleosome assembly	biological_process	1	0.984971	0	2	III
GO:0006338	chromatin remodeling	biological_process	1	0.766893	0	35	III
GO:0006343	establishment of chromatin silencing	biological_process	1	0.992457	0	1	III
GO:0006348	chromatin silencing at telomere	biological_process	1	0.97754	0	3	III
GO:0006349	regulation of gene expression by genetic imprinting	biological_process	1	0.992457	0	1	III
GO:0006351	transcription, DNA-dependent	biological_process	1	0.658724	0	55	III
GO:0006352	DNA-dependent transcription, initiation	biological_process	1	0.934105	0	9	III
GO:0006353	DNA-dependent transcription, termination	biological_process	1	0.992457	0	1	III
GO:0006356	regulation of transcription from RNA polymerase I promoter	biological_process	1	0.992457	0	1	III
GO:0006357	regulation of transcription from RNA polymerase II promoter	biological_process	1	0.365887	0	132	III
GO:0006359	regulation of transcription from RNA polymerase III promoter	biological_process	1	0.970165	0	4	III
GO:0006360	transcription from RNA polymerase I promoter	biological_process	1	0.955579	0	6	III
GO:0006364	rRNA processing	biological_process	1	0.808756	0	28	III
GO:0006366	transcription from RNA polymerase II promoter	biological_process	1	0.684262	0	50	III
GO:0006367	transcription initiation from RNA polymerase II promoter	biological_process	1	0.615106	0	64	III
GO:0006368	transcription elongation from RNA polymerase II promoter	biological_process	1	0.955579	0	6	III
GO:0006369	termination of RNA polymerase II transcription	biological_process	1	0.992457	0	1	III
GO:0006370	7-methylguanosine mRNA capping	biological_process	1	0.984971	0	2	III
GO:0006376	mRNA splice site selection	biological_process	1	0.934105	0	9	III
GO:0006378	mRNA polyadenylation	biological_process	1	0.872503	0	18	III
GO:0006379	mRNA cleavage	biological_process	1	0.892577	0	15	III
GO:0006383	transcription from RNA polymerase III promoter	biological_process	1	0.934105	0	9	III
GO:0006384	transcription initiation from RNA polymerase III promoter	biological_process	1	0.992457	0	1	III
GO:0006388	tRNA splicing, via endonucleolytic cleavage and ligation	biological_process	1	0.955579	0	6	III
GO:0006390	transcription from mitochondrial promoter	biological_process	1	0.970165	0	4	III
GO:0006393	termination of mitochondrial transcription	biological_process	1	0.992457	0	1	III
GO:0006397	mRNA processing	biological_process	1	0.859369	0	20	III
GO:0006398	histone mRNA 3'-end processing	biological_process	1	0.941209	0	8	III
GO:0006400	tRNA modification	biological_process	1	0.948367	0	7	III
GO:0006401	RNA catabolic process	biological_process	1	0.984971	0	2	III
GO:0006402	mRNA catabolic process	biological_process	1	0.913108	0	12	III
GO:0006403	RNA localization	biological_process	1	0.962844	0	5	III
GO:0006404	RNA import into nucleus	biological_process	1	0.992457	0	1	III
GO:0006405	RNA export from nucleus	biological_process	1	0.992457	0	1	III
GO:0006406	mRNA export from nucleus	biological_process	1	0.865911	0	19	III
GO:0006407	rRNA export from nucleus	biological_process	1	0.97754	0	3	III
GO:0006408	snRNA export from nucleus	biological_process	1	0.984971	0	2	III
GO:0006409	tRNA export from nucleus	biological_process	1	0.984971	0	2	III
GO:0006412	translation	biological_process	1	0.243514	0	185	III
GO:0006413	translational initiation	biological_process	1	0.668824	0	53	III
GO:0006414	translational elongation	biological_process	1	0.859369	0	20	III
GO:0006415	translational termination	biological_process	1	0.955579	0	6	III
GO:0006417	regulation of translation	biological_process	1	0.89937	0	14	III
GO:0006419	alanyl-tRNA aminoacylation	biological_process	1	0.97754	0	3	III
GO:0006420	arginyl-tRNA aminoacylation	biological_process	1	0.97754	0	3	III
GO:0006421	asparaginyl-tRNA aminoacylation	biological_process	1	0.984971	0	2	III
GO:0006422	aspartyl-tRNA aminoacylation	biological_process	1	0.984971	0	2	III
GO:0006423	cysteinyl-tRNA aminoacylation	biological_process	1	0.984971	0	2	III
GO:0006424	glutamyl-tRNA aminoacylation	biological_process	1	0.984971	0	2	III
GO:0006425	glutaminyl-tRNA aminoacylation	biological_process	1	0.984971	0	2	III
GO:0006426	glycyl-tRNA aminoacylation	biological_process	1	0.984971	0	2	III
GO:0006427	histidyl-tRNA aminoacylation	biological_process	1	0.992457	0	1	III
[truncated: 16,935 more rows]

## Sheet: DpseGO_Enrichment
S13-2 Table. GO enrichment results for edited genes of D. pseudoobscura.
GO Category	GO Term	Ontology	over_represented_pvalue	under_represented_pvalue	numDEInCat	numInCat	Editing Sites Type
GO:0016459	myosin complex	cellular_component	2.4e-06	1	4	15	III
GO:0003774	motor activity	molecular_function	6.68e-06	1	4	19	III
GO:0055085	transmembrane transport	biological_process	1.26e-05	0.999998	10	276	III
GO:0016021	integral to membrane	cellular_component	2.23e-05	0.999995	15	668	III
GO:0006811	ion transport	biological_process	3.42e-05	0.999998	5	56	III
GO:0001518	voltage-gated sodium channel complex	cellular_component	4.48e-05	1	2	2	III
GO:0005248	voltage-gated sodium channel activity	molecular_function	4.48e-05	1	2	2	III
GO:0005452	inorganic anion exchanger activity	molecular_function	4.48e-05	1	2	2	III
GO:0006820	anion transport	biological_process	4.48e-05	1	2	2	III
GO:0015662	ATPase activity, coupled to transmembrane movement of ions, phosphorylative mechanism	molecular_function	4.62e-05	0.999999	3	11	III
GO:0006885	regulation of pH	biological_process	0.000133778	1	2	3	III
GO:0015385	sodium:hydrogen antiporter activity	molecular_function	0.000133778	1	2	3	III
GO:0006814	sodium ion transport	biological_process	0.000171861	0.999992	4	42	III
GO:0045211	postsynaptic membrane	cellular_component	0.000306066	0.999992	3	20	III
GO:0004012	phospholipid-translocating ATPase activity	molecular_function	0.000660234	0.999994	2	6	III
GO:0015914	phospholipid transport	biological_process	0.000660234	0.999994	2	6	III
GO:0005249	voltage-gated potassium channel activity	molecular_function	0.00236898	0.999954	2	11	III
GO:0005230	extracellular ligand-gated ion channel activity	molecular_function	0.00386906	0.999899	2	14	III
GO:0003938	IMP dehydrogenase activity	molecular_function	0.00675589	1	1	1	III
GO:0004134	4-alpha-glucanotransferase activity	molecular_function	0.00675589	1	1	1	III
GO:0004135	amylo-alpha-1,6-glucosidase activity	molecular_function	0.00675589	1	1	1	III
GO:0005219	ryanodine-sensitive calcium-release channel activity	molecular_function	0.00675589	1	1	1	III
GO:0005545	1-phosphatidylinositol binding	molecular_function	0.00675589	1	1	1	III
GO:0006874	cellular calcium ion homeostasis	biological_process	0.00675589	1	1	1	III
GO:0030118	clathrin coat	cellular_component	0.00675589	1	1	1	III
GO:0030276	clathrin binding	molecular_function	0.00675589	1	1	1	III
GO:0048268	clathrin coat assembly	biological_process	0.00675589	1	1	1	III
GO:0060072	large conductance calcium-activated potassium channel activity	molecular_function	0.00675589	1	1	1	III
GO:0006813	potassium ion transport	biological_process	0.00866294	0.999645	2	21	III
GO:0006812	cation transport	biological_process	0.0103473	0.999531	2	23	III
GO:0004000	adenosine deaminase activity	molecular_function	0.013467	0.999955	1	2	III
GO:0004001	adenosine kinase activity	molecular_function	0.013467	0.999955	1	2	III
GO:0006166	purine ribonucleoside salvage	biological_process	0.013467	0.999955	1	2	III
GO:0015077	monovalent inorganic cation transmembrane transporter activity	molecular_function	0.013467	0.999955	1	2	III
GO:0042626	ATPase activity, coupled to transmembrane movement of substances	molecular_function	0.0141105	0.99924	2	27	III
GO:0005524	ATP binding	molecular_function	0.0151421	0.994662	10	686	III
GO:0005856	cytoskeleton	cellular_component	0.016182	0.99906	2	29	III
GO:0004890	GABA-A receptor activity	molecular_function	0.0201336	0.999866	1	3	III
GO:0006164	purine nucleotide biosynthetic process	biological_process	0.0201336	0.999866	1	3	III
GO:0006897	endocytosis	biological_process	0.0201336	0.999866	1	3	III
GO:0030127	COPII vesicle coat	cellular_component	0.0201336	0.999866	1	3	III
GO:0030414	peptidase inhibitor activity	molecular_function	0.0201336	0.999866	1	3	III
GO:0005978	glycogen biosynthetic process	biological_process	0.026756	0.999734	1	4	III
GO:0007050	cell cycle arrest	biological_process	0.026756	0.999734	1	4	III
GO:0015672	monovalent inorganic cation transport	biological_process	0.026756	0.999734	1	4	III
GO:0005509	calcium ion binding	molecular_function	0.0311208	0.993392	4	177	III
GO:0000287	magnesium ion binding	molecular_function	0.0324605	0.997225	2	42	III
GO:0003779	actin binding	molecular_function	0.038361	0.996399	2	46	III
GO:0015629	actin cytoskeleton	cellular_component	0.0398694	0.99934	1	6	III
GO:0006754	ATP biosynthetic process	biological_process	0.0463609	0.99908	1	7	III
GO:0008076	voltage-gated potassium channel complex	cellular_component	0.0463609	0.99908	1	7	III
GO:0070588	calcium ion transmembrane transport	biological_process	0.0463609	0.99908	1	7	III
GO:0004889	acetylcholine-activated cation-selective channel activity	molecular_function	0.0528093	0.998778	1	8	III
GO:0006888	ER to Golgi vesicle-mediated transport	biological_process	0.0528093	0.998778	1	8	III
GO:0004143	diacylglycerol kinase activity	molecular_function	0.059215	0.998436	1	9	III
GO:0007205	protein kinase C-activating G-protein coupled receptor signaling pathway	biological_process	0.059215	0.998436	1	9	III
GO:0030131	clathrin adaptor complex	cellular_component	0.059215	0.998436	1	9	III
GO:0006886	intracellular protein transport	biological_process	0.0828602	0.987955	2	71	III
GO:0003725	double-stranded RNA binding	molecular_function	0.0967658	0.995555	1	15	III
GO:0005216	ion channel activity	molecular_function	0.108953	0.994292	1	17	III
GO:0008146	sulfotransferase activity	molecular_function	0.144554	0.989653	1	23	III
GO:0005089	Rho guanyl-nucleotide exchange factor activity	molecular_function	0.156108	0.987836	1	25	III
GO:0035023	regulation of Rho protein signal transduction	biological_process	0.156108	0.987836	1	25	III
GO:0016773	phosphotransferase activity, alcohol group as acceptor	molecular_function	0.173153	0.984869	1	28	III
GO:0008080	N-acetyltransferase activity	molecular_function	0.184328	0.982736	1	30	III
GO:0005097	Rab GTPase activator activity	molecular_function	0.18986	0.981625	1	31	III
GO:0032313	regulation of Rab GTPase activity	biological_process	0.18986	0.981625	1	31	III
GO:0004970	ionotropic glutamate receptor activity	molecular_function	0.195354	0.980484	1	32	III
GO:0005234	extracellular-glutamate-gated ion channel activity	molecular_function	0.195354	0.980484	1	32	III
GO:0007155	cell adhesion	biological_process	0.200813	0.979313	1	33	III
GO:0006396	RNA processing	biological_process	0.211621	0.976887	1	35	III
GO:0005198	structural molecule activity	molecular_function	0.227564	0.97304	1	38	III
GO:0007275	multicellular organismal development	biological_process	0.243192	0.968953	1	41	III
GO:0015031	protein transport	biological_process	0.253437	0.966101	1	43	III
GO:0043169	cation binding	molecular_function	0.263546	0.96315	1	45	III
GO:0045454	cell redox homeostasis	biological_process	0.278458	0.958546	1	48	III
GO:0005622	intracellular	cellular_component	0.312102	0.836346	5	549	III
GO:0008026	ATP-dependent helicase activity	molecular_function	0.316792	0.945295	1	56	III
GO:0005543	phospholipid binding	molecular_function	0.391736	0.913105	1	73	III
GO:0046872	metal ion binding	molecular_function	0.395884	0.911065	1	74	III
GO:0016020	membrane	cellular_component	0.433594	0.757758	4	496	III
GO:0035556	intracellular signal transduction	biological_process	0.439719	0.887741	1	85	III
GO:0007264	small GTPase mediated signal transduction	biological_process	0.462298	0.874412	1	91	III
GO:0008152	metabolic process	biological_process	0.479052	0.785062	2	237	III
GO:0005576	extracellular region	cellular_component	0.550251	0.813076	1	117	III
GO:0007165	signal transduction	biological_process	0.597186	0.773497	1	133	III
GO:0004674	protein serine/threonine kinase activity	molecular_function	0.616177	0.755961	1	140	III
GO:0005525	GTP binding	molecular_function	0.688089	0.680574	1	170	III
GO:0003824	catalytic activity	molecular_function	0.741395	0.614068	1	197	III
GO:0006468	protein phosphorylation	biological_process	0.795953	0.534403	1	231	III
GO:0000166	nucleotide binding	molecular_function	0.874262	0.392552	1	300	III
GO:0006355	regulation of transcription, DNA-dependent	biological_process	0.890041	0.358697	1	319	III
GO:0008270	zinc ion binding	molecular_function	0.89215	0.224792	4	937	III
GO:0003676	nucleic acid binding	molecular_function	0.909393	0.24239	2	576	III
GO:0003677	DNA binding	molecular_function	0.911085	0.309852	1	349	III
GO:0055114	oxidation-reduction process	biological_process	0.946784	0.214285	1	421	III
GO:0005634	nucleus	cellular_component	0.976463	0.115304	1	534	III
GO:0000012	single strand break repair	biological_process	1	0.993244	0	1	III
GO:0000015	phosphopyruvate hydratase complex	cellular_component	1	0.993244	0	1	III
GO:0000030	mannosyltransferase activity	molecular_function	1	0.986533	0	2	III
GO:0000042	protein targeting to Golgi	biological_process	1	0.960131	0	6	III
GO:0000045	autophagic vacuole assembly	biological_process	1	0.993244	0	1	III
GO:0000049	tRNA binding	molecular_function	1	0.966665	0	5	III
GO:0000062	fatty-acyl-CoA binding	molecular_function	1	0.940785	0	9	III
GO:0000070	mitotic sister chromatid segregation	biological_process	1	0.993244	0	1	III
GO:0000079	regulation of cyclin-dependent protein serine/threonine kinase activity	biological_process	1	0.909389	0	14	III
GO:0000087	M phase of mitotic cell cycle	biological_process	1	0.986533	0	2	III
GO:0000103	sulfate assimilation	biological_process	1	0.993244	0	1	III
GO:0000118	histone deacetylase complex	cellular_component	1	0.993244	0	1	III
GO:0000122	negative regulation of transcription from RNA polymerase II promoter	biological_process	1	0.993244	0	1	III
GO:0000139	Golgi membrane	cellular_component	1	0.940785	0	9	III
GO:0000145	exocyst	cellular_component	1	0.979866	0	3	III
GO:0000151	ubiquitin ligase complex	cellular_component	1	0.953639	0	7	III
GO:0000154	rRNA modification	biological_process	1	0.986533	0	2	III
GO:0000155	phosphorelay sensor kinase activity	molecular_function	1	0.979866	0	3	III
GO:0000156	phosphorelay response regulator activity	molecular_function	1	0.993244	0	1	III
GO:0000159	protein phosphatase type 2A complex	cellular_component	1	0.973244	0	4	III
GO:0000160	phosphorelay signal transduction system	biological_process	1	0.979866	0	3	III
GO:0000172	ribonuclease MRP complex	cellular_component	1	0.993244	0	1	III
GO:0000175	3'-5'-exoribonuclease activity	molecular_function	1	0.993244	0	1	III
GO:0000176	nuclear exosome (RNase complex)	cellular_component	1	0.993244	0	1	III
GO:0000179	rRNA (adenine-N6,N6-)-dimethyltransferase activity	molecular_function	1	0.979866	0	3	III
GO:0000184	nuclear-transcribed mRNA catabolic process, nonsense-mediated decay	biological_process	1	0.993244	0	1	III
GO:0000213	tRNA-intron endonuclease activity	molecular_function	1	0.986533	0	2	III
GO:0000220	vacuolar proton-transporting V-type ATPase, V0 domain	cellular_component	1	0.966665	0	5	III
GO:0000221	vacuolar proton-transporting V-type ATPase, V1 domain	cellular_component	1	0.993244	0	1	III
GO:0000226	microtubule cytoskeleton organization	biological_process	1	0.915585	0	13	III
GO:0000228	nuclear chromosome	cellular_component	1	0.993244	0	1	III
GO:0000245	spliceosomal complex assembly	biological_process	1	0.993244	0	1	III
GO:0000256	allantoin catabolic process	biological_process	1	0.993244	0	1	III
GO:0000276	mitochondrial proton-transporting ATP synthase complex, coupling factor F(o)	cellular_component	1	0.986533	0	2	III
GO:0000290	deadenylation-dependent decapping of nuclear-transcribed mRNA	biological_process	1	0.993244	0	1	III
GO:0000375	RNA splicing, via transesterification reactions	biological_process	1	0.993244	0	1	III
GO:0000398	mRNA splicing, via spliceosome	biological_process	1	0.953639	0	7	III
GO:0000439	core TFIIH complex	cellular_component	1	0.986533	0	2	III
GO:0000502	proteasome complex	cellular_component	1	0.979866	0	3	III
GO:0000774	adenyl-nucleotide exchange factor activity	molecular_function	1	0.993244	0	1	III
GO:0000775	chromosome, centromeric region	cellular_component	1	0.979866	0	3	III
GO:0000786	nucleosome	cellular_component	1	0.891047	0	17	III
GO:0000795	synaptonemal complex	cellular_component	1	0.993244	0	1	III
GO:0000808	origin recognition complex	cellular_component	1	0.973244	0	4	III
GO:0000902	cell morphogenesis	biological_process	1	0.986533	0	2	III
GO:0000910	cytokinesis	biological_process	1	0.993244	0	1	III
GO:0000922	spindle pole	cellular_component	1	0.947191	0	8	III
GO:0000976	transcription regulatory region sequence-specific DNA binding	molecular_function	1	0.928101	0	11	III
GO:0000978	RNA polymerase II core promoter proximal region sequence-specific DNA binding	molecular_function	1	0.986533	0	2	III
GO:0000982	RNA polymerase II core promoter proximal region sequence-specific DNA binding transcription factor activity	molecular_function	1	0.986533	0	2	III
GO:0001104	RNA polymerase II transcription cofactor activity	molecular_function	1	0.873068	0	20	III
GO:0001507	acetylcholine catabolic process in synaptic cleft	biological_process	1	0.993244	0	1	III
GO:0001510	RNA methylation	biological_process	1	0.953639	0	7	III
GO:0001522	pseudouridine synthesis	biological_process	1	0.940785	0	9	III
GO:0001539	ciliary or flagellar motility	biological_process	1	0.993244	0	1	III
GO:0001558	regulation of cell growth	biological_process	1	0.993244	0	1	III
GO:0001671	ATPase activator activity	molecular_function	1	0.993244	0	1	III
GO:0001682	tRNA 5'-leader removal	biological_process	1	0.993244	0	1	III
GO:0001726	ruffle	cellular_component	1	0.993244	0	1	III
GO:0001784	phosphotyrosine binding	molecular_function	1	0.993244	0	1	III
GO:0001882	nucleoside binding	molecular_function	1	0.986533	0	2	III
GO:0001932	regulation of protein phosphorylation	biological_process	1	0.973244	0	4	III
GO:0001965	G-protein alpha-subunit binding	molecular_function	1	0.993244	0	1	III
GO:0002098	tRNA wobble uridine modification	biological_process	1	0.993244	0	1	III
GO:0002161	aminoacyl-tRNA editing activity	molecular_function	1	0.966665	0	5	III
GO:0003333	amino acid transmembrane transport	biological_process	1	0.928101	0	11	III
GO:0003674	molecular_function	molecular_function	1	0.915585	0	13	III
GO:0003678	DNA helicase activity	molecular_function	1	0.979866	0	3	III
GO:0003682	chromatin binding	molecular_function	1	0.993244	0	1	III
GO:0003684	damaged DNA binding	molecular_function	1	0.921822	0	12	III
GO:0003689	DNA clamp loader activity	molecular_function	1	0.993244	0	1	III
GO:0003697	single-stranded DNA binding	molecular_function	1	0.979866	0	3	III
GO:0003700	sequence-specific DNA binding transcription factor activity	molecular_function	1	0.232967	0	212	III
GO:0003707	steroid hormone receptor activity	molecular_function	1	0.861281	0	22	III
GO:0003712	transcription cofactor activity	molecular_function	1	0.979866	0	3	III
GO:0003713	transcription coactivator activity	molecular_function	1	0.966665	0	5	III
GO:0003714	transcription corepressor activity	molecular_function	1	0.993244	0	1	III
GO:0003723	RNA binding	molecular_function	1	0.34844	0	154	III
GO:0003729	mRNA binding	molecular_function	1	0.993244	0	1	III
GO:0003735	structural constituent of ribosome	molecular_function	1	0.336596	0	159	III
GO:0003743	translation initiation factor activity	molecular_function	1	0.783029	0	36	III
GO:0003746	translation elongation factor activity	molecular_function	1	0.921822	0	12	III
GO:0003747	translation release factor activity	molecular_function	1	0.986533	0	2	III
GO:0003755	peptidyl-prolyl cis-trans isomerase activity	molecular_function	1	0.891047	0	17	III
GO:0003777	microtubule motor activity	molecular_function	1	0.772436	0	38	III
GO:0003796	lysozyme activity	molecular_function	1	0.891047	0	17	III
GO:0003810	protein-glutamine gamma-glutamyltransferase activity	molecular_function	1	0.993244	0	1	III
GO:0003830	beta-1,4-mannosylglycoprotein 4-beta-N-acetylglucosaminyltransferase activity	molecular_function	1	0.993244	0	1	III
GO:0003839	gamma-glutamylcyclotransferase activity	molecular_function	1	0.986533	0	2	III
GO:0003840	gamma-glutamyltransferase activity	molecular_function	1	0.973244	0	4	III
GO:0003841	1-acylglycerol-3-phosphate O-acyltransferase activity	molecular_function	1	0.986533	0	2	III
GO:0003842	1-pyrroline-5-carboxylate dehydrogenase activity	molecular_function	1	0.993244	0	1	III
GO:0003844	1,4-alpha-glucan branching enzyme activity	molecular_function	1	0.993244	0	1	III
GO:0003854	3-beta-hydroxy-delta5-steroid dehydrogenase activity	molecular_function	1	0.993244	0	1	III
GO:0003857	3-hydroxyacyl-CoA dehydrogenase activity	molecular_function	1	0.979866	0	3	III
GO:0003868	4-hydroxyphenylpyruvate dioxygenase activity	molecular_function	1	0.993244	0	1	III
GO:0003870	5-aminolevulinate synthase activity	molecular_function	1	0.993244	0	1	III
GO:0003872	6-phosphofructokinase activity	molecular_function	1	0.993244	0	1	III
GO:0003873	6-phosphofructo-2-kinase activity	molecular_function	1	0.993244	0	1	III
GO:0003874	6-pyruvoyltetrahydropterin synthase activity	molecular_function	1	0.993244	0	1	III
GO:0003876	AMP deaminase activity	molecular_function	1	0.986533	0	2	III
GO:0003878	ATP citrate synthase activity	molecular_function	1	0.979866	0	3	III
GO:0003883	CTP synthase activity	molecular_function	1	0.986533	0	2	III
GO:0003884	D-amino-acid oxidase activity	molecular_function	1	0.979866	0	3	III
GO:0003887	DNA-directed DNA polymerase activity	molecular_function	1	0.915585	0	13	III
GO:0003896	DNA primase activity	molecular_function	1	0.986533	0	2	III
GO:0003899	DNA-directed RNA polymerase activity	molecular_function	1	0.793765	0	34	III
GO:0003904	deoxyribodipyrimidine photo-lyase activity	molecular_function	1	0.993244	0	1	III
GO:0003908	methylated-DNA-[protein]-cysteine S-methyltransferase activity	molecular_function	1	0.993244	0	1	III
GO:0003910	DNA ligase (ATP) activity	molecular_function	1	0.979866	0	3	III
GO:0003913	DNA photolyase activity	molecular_function	1	0.986533	0	2	III
GO:0003917	DNA topoisomerase type I activity	molecular_function	1	0.973244	0	4	III
GO:0003918	DNA topoisomerase type II (ATP-hydrolyzing) activity	molecular_function	1	0.979866	0	3	III
GO:0003922	GMP synthase (glutamine-hydrolyzing) activity	molecular_function	1	0.993244	0	1	III
GO:0003924	GTPase activity	molecular_function	1	0.61244	0	72	III
GO:0003934	GTP cyclohydrolase I activity	molecular_function	1	0.993244	0	1	III
GO:0003937	IMP cyclohydrolase activity	molecular_function	1	0.993244	0	1	III
GO:0003950	NAD+ ADP-ribosyltransferase activity	molecular_function	1	0.986533	0	2	III
GO:0003951	NAD+ kinase activity	molecular_function	1	0.973244	0	4	III
GO:0003952	NAD+ synthase (glutamine-hydrolyzing) activity	molecular_function	1	0.993244	0	1	III
GO:0003958	NADPH-hemoprotein reductase activity	molecular_function	1	0.993244	0	1	III
GO:0003963	RNA-3'-phosphate cyclase activity	molecular_function	1	0.993244	0	1	III
GO:0003964	RNA-directed DNA polymerase activity	molecular_function	1	0.849649	0	24	III
GO:0003978	UDP-glucose 4-epimerase activity	molecular_function	1	0.993244	0	1	III
GO:0003980	UDP-glucose:glycoprotein glucosyltransferase activity	molecular_function	1	0.993244	0	1	III
GO:0003987	acetate-CoA ligase activity	molecular_function	1	0.993244	0	1	III
GO:0003989	acetyl-CoA carboxylase activity	molecular_function	1	0.993244	0	1	III
GO:0003990	acetylcholinesterase activity	molecular_function	1	0.993244	0	1	III
GO:0003993	acid phosphatase activity	molecular_function	1	0.915585	0	13	III
GO:0003994	aconitate hydratase activity	molecular_function	1	0.986533	0	2	III
GO:0003995	acyl-CoA dehydrogenase activity	molecular_function	1	0.915585	0	13	III
GO:0003997	acyl-CoA oxidase activity	molecular_function	1	0.960131	0	6	III
GO:0003998	acylphosphatase activity	molecular_function	1	0.966665	0	5	III
GO:0004003	ATP-dependent DNA helicase activity	molecular_function	1	0.947191	0	8	III
GO:0004013	adenosylhomocysteinase activity	molecular_function	1	0.979866	0	3	III
GO:0004016	adenylate cyclase activity	molecular_function	1	0.979866	0	3	III
GO:0004017	adenylate kinase activity	molecular_function	1	0.973244	0	4	III
GO:0004018	N6-(1,2-dicarboxyethyl)AMP AMP-lyase (fumarate-forming) activity	molecular_function	1	0.993244	0	1	III
GO:0004019	adenylosuccinate synthase activity	molecular_function	1	0.993244	0	1	III
GO:0004020	adenylylsulfate kinase activity	molecular_function	1	0.993244	0	1	III
GO:0004022	alcohol dehydrogenase (NAD) activity	molecular_function	1	0.960131	0	6	III
GO:0004030	aldehyde dehydrogenase [NAD(P)+] activity	molecular_function	1	0.993244	0	1	III
GO:0004038	allantoinase activity	molecular_function	1	0.993244	0	1	III
GO:0004044	amidophosphoribosyltransferase activity	molecular_function	1	0.986533	0	2	III
GO:0004045	aminoacyl-tRNA hydrolase activity	molecular_function	1	0.979866	0	3	III
GO:0004046	aminoacylase activity	molecular_function	1	0.953639	0	7	III
GO:0004047	aminomethyltransferase activity	molecular_function	1	0.973244	0	4	III
GO:0004053	arginase activity	molecular_function	1	0.993244	0	1	III
GO:0004055	argininosuccinate synthase activity	molecular_function	1	0.993244	0	1	III
GO:0004056	argininosuccinate lyase activity	molecular_function	1	0.993244	0	1	III
GO:0004057	arginyltransferase activity	molecular_function	1	0.993244	0	1	III
GO:0004066	asparagine synthase (glutamine-hydrolyzing) activity	molecular_function	1	0.986533	0	2	III
GO:0004067	asparaginase activity	molecular_function	1	0.986533	0	2	III
GO:0004070	aspartate carbamoyltransferase activity	molecular_function	1	0.993244	0	1	III
GO:0004075	biotin carboxylase activity	molecular_function	1	0.979866	0	3	III
GO:0004077	biotin-[acetyl-CoA-carboxylase] ligase activity	molecular_function	1	0.993244	0	1	III
GO:0004084	branched-chain-amino-acid transaminase activity	molecular_function	1	0.993244	0	1	III
GO:0004089	carbonate dehydratase activity	molecular_function	1	0.934422	0	10	III
GO:0004091	carboxylesterase activity	molecular_function	1	0.973244	0	4	III
GO:0004096	catalase activity	molecular_function	1	0.986533	0	2	III
GO:0004104	cholinesterase activity	molecular_function	1	0.986533	0	2	III
GO:0004108	citrate (Si)-synthase activity	molecular_function	1	0.993244	0	1	III
GO:0004109	coproporphyrinogen oxidase activity	molecular_function	1	0.993244	0	1	III
GO:0004114	3',5'-cyclic-nucleotide phosphodiesterase activity	molecular_function	1	0.953639	0	7	III
GO:0004122	cystathionine beta-synthase activity	molecular_function	1	0.993244	0	1	III
GO:0004126	cytidine deaminase activity	molecular_function	1	0.979866	0	3	III
GO:0004129	cytochrome-c oxidase activity	molecular_function	1	0.934422	0	10	III
GO:0004139	deoxyribose-phosphate aldolase activity	molecular_function	1	0.993244	0	1	III
GO:0004140	dephospho-CoA kinase activity	molecular_function	1	0.986533	0	2	III
GO:0004146	dihydrofolate reductase activity	molecular_function	1	0.993244	0	1	III
GO:0004148	dihydrolipoyl dehydrogenase activity	molecular_function	1	0.993244	0	1	III
GO:0004149	dihydrolipoyllysine-residue succinyltransferase activity	molecular_function	1	0.993244	0	1	III
GO:0004158	dihydroorotate oxidase activity	molecular_function	1	0.986533	0	2	III
GO:0004164	diphthine synthase activity	molecular_function	1	0.993244	0	1	III
GO:0004170	dUTP diphosphatase activity	molecular_function	1	0.993244	0	1	III
GO:0004176	ATP-dependent peptidase activity	molecular_function	1	0.960131	0	6	III
GO:0004177	aminopeptidase activity	molecular_function	1	0.826847	0	28	III
GO:0004180	carboxypeptidase activity	molecular_function	1	0.979866	0	3	III
GO:0004181	metallocarboxypeptidase activity	molecular_function	1	0.849649	0	24	III
GO:0004185	serine-type carboxypeptidase activity	molecular_function	1	0.966665	0	5	III
GO:0004190	aspartic-type endopeptidase activity	molecular_function	1	0.832491	0	27	III
GO:0004197	cysteine-type endopeptidase activity	molecular_function	1	0.915585	0	13	III
GO:0004198	calcium-dependent cysteine-type endopeptidase activity	molecular_function	1	0.973244	0	4	III
GO:0004221	ubiquitin thiolesterase activity	molecular_function	1	0.838172	0	26	III
GO:0004222	metalloendopeptidase activity	molecular_function	1	0.599996	0	75	III
GO:0004252	serine-type endopeptidase activity	molecular_function	1	0.220331	0	220	III
GO:0004298	threonine-type endopeptidase activity	molecular_function	1	0.767192	0	39	III
GO:0004300	enoyl-CoA hydratase activity	molecular_function	1	0.993244	0	1	III
GO:0004301	epoxide hydrolase activity	molecular_function	1	0.979866	0	3	III
GO:0004313	[acyl-carrier-protein] S-acetyltransferase activity	molecular_function	1	0.986533	0	2	III
GO:0004314	[acyl-carrier-protein] S-malonyltransferase activity	molecular_function	1	0.986533	0	2	III
GO:0004315	3-oxoacyl-[acyl-carrier-protein] synthase activity	molecular_function	1	0.986533	0	2	III
GO:0004316	3-oxoacyl-[acyl-carrier-protein] reductase (NADPH) activity	molecular_function	1	0.986533	0	2	III
GO:0004317	3-hydroxypalmitoyl-[acyl-carrier-protein] dehydratase activity	molecular_function	1	0.986533	0	2	III
GO:0004319	enoyl-[acyl-carrier-protein] reductase (NADPH, B-specific) activity	molecular_function	1	0.986533	0	2	III
GO:0004320	oleoyl-[acyl-carrier-protein] hydrolase activity	molecular_function	1	0.986533	0	2	III
GO:0004322	ferroxidase activity	molecular_function	1	0.993244	0	1	III
GO:0004325	ferrochelatase activity	molecular_function	1	0.993244	0	1	III
GO:0004326	tetrahydrofolylpolyglutamate synthase activity	molecular_function	1	0.973244	0	4	III
GO:0004329	formate-tetrahydrofolate ligase activity	molecular_function	1	0.993244	0	1	III
GO:0004331	fructose-2,6-bisphosphate 2-phosphatase activity	molecular_function	1	0.993244	0	1	III
GO:0004332	fructose-bisphosphate aldolase activity	molecular_function	1	0.986533	0	2	III
GO:0004333	fumarate hydratase activity	molecular_function	1	0.973244	0	4	III
GO:0004334	fumarylacetoacetase activity	molecular_function	1	0.993244	0	1	III
GO:0004335	galactokinase activity	molecular_function	1	0.993244	0	1	III
GO:0004342	glucosamine-6-phosphate deaminase activity	molecular_function	1	0.993244	0	1	III
GO:0004345	glucose-6-phosphate dehydrogenase activity	molecular_function	1	0.986533	0	2	III
GO:0004347	glucose-6-phosphate isomerase activity	molecular_function	1	0.993244	0	1	III
GO:0004348	glucosylceramidase activity	molecular_function	1	0.979866	0	3	III
GO:0004349	glutamate 5-kinase activity	molecular_function	1	0.993244	0	1	III
GO:0004350	glutamate-5-semialdehyde dehydrogenase activity	molecular_function	1	0.993244	0	1	III
GO:0004356	glutamate-ammonia ligase activity	molecular_function	1	0.986533	0	2	III
GO:0004357	glutamate-cysteine ligase activity	molecular_function	1	0.993244	0	1	III
GO:0004359	glutaminase activity	molecular_function	1	0.993244	0	1	III
GO:0004360	glutamine-fructose-6-phosphate transaminase (isomerizing) activity	molecular_function	1	0.986533	0	2	III
GO:0004363	glutathione synthase activity	molecular_function	1	0.993244	0	1	III
GO:0004364	glutathione transferase activity	molecular_function	1	0.966665	0	5	III
GO:0004366	glycerol-3-phosphate O-acyltransferase activity	molecular_function	1	0.986533	0	2	III
GO:0004367	glycerol-3-phosphate dehydrogenase [NAD+] activity	molecular_function	1	0.979866	0	3	III
GO:0004368	glycerol-3-phosphate dehydrogenase activity	molecular_function	1	0.973244	0	4	III
GO:0004370	glycerol kinase activity	molecular_function	1	0.979866	0	3	III
GO:0004372	glycine hydroxymethyltransferase activity	molecular_function	1	0.993244	0	1	III
GO:0004373	glycogen (starch) synthase activity	molecular_function	1	0.993244	0	1	III
GO:0004375	glycine dehydrogenase (decarboxylating) activity	molecular_function	1	0.986533	0	2	III
GO:0004379	glycylpeptide N-tetradecanoyltransferase activity	molecular_function	1	0.993244	0	1	III
GO:0004383	guanylate cyclase activity	molecular_function	1	0.940785	0	9	III
GO:0004385	guanylate kinase activity	molecular_function	1	0.993244	0	1	III
GO:0004386	helicase activity	molecular_function	1	0.855446	0	23	III
GO:0004392	heme oxygenase (decyclizing) activity	molecular_function	1	0.993244	0	1	III
GO:0004396	hexokinase activity	molecular_function	1	0.986533	0	2	III
GO:0004402	histone acetyltransferase activity	molecular_function	1	0.979866	0	3	III
GO:0004407	histone deacetylase activity	molecular_function	1	0.979866	0	3	III
GO:0004408	holocytochrome-c synthase activity	molecular_function	1	0.986533	0	2	III
GO:0004411	homogentisate 1,2-dioxygenase activity	molecular_function	1	0.993244	0	1	III
GO:0004416	hydroxyacylglutathione hydrolase activity	molecular_function	1	0.993244	0	1	III
GO:0004418	hydroxymethylbilane synthase activity	molecular_function	1	0.993244	0	1	III
GO:0004420	hydroxymethylglutaryl-CoA reductase (NADPH) activity	molecular_function	1	0.993244	0	1	III
GO:0004421	hydroxymethylglutaryl-CoA synthase activity	molecular_function	1	0.993244	0	1	III
GO:0004427	inorganic diphosphatase activity	molecular_function	1	0.993244	0	1	III
GO:0004435	phosphatidylinositol phospholipase C activity	molecular_function	1	0.979866	0	3	III
GO:0004449	isocitrate dehydrogenase (NAD+) activity	molecular_function	1	0.979866	0	3	III
GO:0004450	isocitrate dehydrogenase (NADP+) activity	molecular_function	1	0.993244	0	1	III
GO:0004452	isopentenyl-diphosphate delta-isomerase activity	molecular_function	1	0.993244	0	1	III
GO:0004459	L-lactate dehydrogenase activity	molecular_function	1	0.986533	0	2	III
GO:0004462	lactoylglutathione lyase activity	molecular_function	1	0.993244	0	1	III
GO:0004463	leukotriene-A4 hydrolase activity	molecular_function	1	0.993244	0	1	III
GO:0004476	mannose-6-phosphate isomerase activity	molecular_function	1	0.993244	0	1	III
GO:0004478	methionine adenosyltransferase activity	molecular_function	1	0.993244	0	1	III
GO:0004479	methionyl-tRNA formyltransferase activity	molecular_function	1	0.993244	0	1	III
GO:0004482	mRNA (guanine-N7-)-methyltransferase activity	molecular_function	1	0.993244	0	1	III
GO:0004484	mRNA guanylyltransferase activity	molecular_function	1	0.993244	0	1	III
GO:0004488	methylenetetrahydrofolate dehydrogenase (NADP+) activity	molecular_function	1	0.986533	0	2	III
GO:0004489	methylenetetrahydrofolate reductase (NADPH) activity	molecular_function	1	0.993244	0	1	III
GO:0004491	methylmalonate-semialdehyde dehydrogenase (acylating) activity	molecular_function	1	0.993244	0	1	III
GO:0004496	mevalonate kinase activity	molecular_function	1	0.993244	0	1	III
GO:0004497	monooxygenase activity	molecular_function	1	0.940785	0	9	III
GO:0004499	N,N-dimethylaniline monooxygenase activity	molecular_function	1	0.993244	0	1	III
GO:0004500	dopamine beta-monooxygenase activity	molecular_function	1	0.979866	0	3	III
GO:0004504	peptidylglycine monooxygenase activity	molecular_function	1	0.979866	0	3	III
GO:0004505	phenylalanine 4-monooxygenase activity	molecular_function	1	0.993244	0	1	III
GO:0004510	tryptophan 5-monooxygenase activity	molecular_function	1	0.993244	0	1	III
GO:0004511	tyrosine 3-monooxygenase activity	molecular_function	1	0.993244	0	1	III
GO:0004512	inositol-3-phosphate synthase activity	molecular_function	1	0.993244	0	1	III
GO:0004514	nicotinate-nucleotide diphosphorylase (carboxylating) activity	molecular_function	1	0.993244	0	1	III
GO:0004516	nicotinate phosphoribosyltransferase activity	molecular_function	1	0.993244	0	1	III
GO:0004517	nitric-oxide synthase activity	molecular_function	1	0.993244	0	1	III
GO:0004518	nuclease activity	molecular_function	1	0.940785	0	9	III
GO:0004519	endonuclease activity	molecular_function	1	0.966665	0	5	III
GO:0004523	ribonuclease H activity	molecular_function	1	0.966665	0	5	III
GO:0004525	ribonuclease III activity	molecular_function	1	0.966665	0	5	III
GO:0004526	ribonuclease P activity	molecular_function	1	0.986533	0	2	III
GO:0004527	exonuclease activity	molecular_function	1	0.921822	0	12	III
GO:0004531	deoxyribonuclease II activity	molecular_function	1	0.993244	0	1	III
GO:0004534	5'-3' exoribonuclease activity	molecular_function	1	0.993244	0	1	III
GO:0004540	ribonuclease activity	molecular_function	1	0.960131	0	6	III
GO:0004550	nucleoside diphosphate kinase activity	molecular_function	1	0.966665	0	5	III
GO:0004553	hydrolase activity, hydrolyzing O-glycosyl compounds	molecular_function	1	0.855446	0	23	III
GO:0004555	alpha,alpha-trehalase activity	molecular_function	1	0.986533	0	2	III
GO:0004559	alpha-mannosidase activity	molecular_function	1	0.960131	0	6	III
GO:0004560	alpha-L-fucosidase activity	molecular_function	1	0.993244	0	1	III
GO:0004563	beta-N-acetylhexosaminidase activity	molecular_function	1	0.973244	0	4	III
GO:0004568	chitinase activity	molecular_function	1	0.879021	0	19	III
GO:0004571	mannosyl-oligosaccharide 1,2-alpha-mannosidase activity	molecular_function	1	0.953639	0	7	III
GO:0004573	mannosyl-oligosaccharide glucosidase activity	molecular_function	1	0.993244	0	1	III
GO:0004576	oligosaccharyl transferase activity	molecular_function	1	0.986533	0	2	III
GO:0004579	dolichyl-diphosphooligosaccharide-protein glycotransferase activity	molecular_function	1	0.986533	0	2	III
GO:0004588	orotate phosphoribosyltransferase activity	molecular_function	1	0.993244	0	1	III
GO:0004590	orotidine-5'-phosphate decarboxylase activity	molecular_function	1	0.993244	0	1	III
GO:0004591	oxoglutarate dehydrogenase (succinyl-transferring) activity	molecular_function	1	0.979866	0	3	III
GO:0004594	pantothenate kinase activity	molecular_function	1	0.993244	0	1	III
GO:0004601	peroxidase activity	molecular_function	1	0.934422	0	10	III
GO:0004602	glutathione peroxidase activity	molecular_function	1	0.986533	0	2	III
GO:0004605	phosphatidate cytidylyltransferase activity	molecular_function	1	0.993244	0	1	III
GO:0004609	phosphatidylserine decarboxylase activity	molecular_function	1	0.993244	0	1	III
GO:0004610	phosphoacetylglucosamine mutase activity	molecular_function	1	0.993244	0	1	III
GO:0004613	phosphoenolpyruvate carboxykinase (GTP) activity	molecular_function	1	0.986533	0	2	III
GO:0004615	phosphomannomutase activity	molecular_function	1	0.993244	0	1	III
GO:0004616	phosphogluconate dehydrogenase (decarboxylating) activity	molecular_function	1	0.979866	0	3	III
GO:0004617	phosphoglycerate dehydrogenase activity	molecular_function	1	0.993244	0	1	III
GO:0004618	phosphoglycerate kinase activity	molecular_function	1	0.986533	0	2	III
GO:0004619	phosphoglycerate mutase activity	molecular_function	1	0.979866	0	3	III
GO:0004622	lysophospholipase activity	molecular_function	1	0.993244	0	1	III
GO:0004623	phospholipase A2 activity	molecular_function	1	0.947191	0	8	III
GO:0004629	phospholipase C activity	molecular_function	1	0.960131	0	6	III
GO:0004631	phosphomevalonate kinase activity	molecular_function	1	0.993244	0	1	III
GO:0004634	phosphopyruvate hydratase activity	molecular_function	1	0.993244	0	1	III
GO:0004639	phosphoribosylaminoimidazolesuccinocarboxamide synthase activity	molecular_function	1	0.993244	0	1	III
GO:0004642	phosphoribosylformylglycinamidine synthase activity	molecular_function	1	0.993244	0	1	III
GO:0004643	phosphoribosylaminoimidazolecarboxamide formyltransferase activity	molecular_function	1	0.993244	0	1	III
GO:0004647	phosphoserine phosphatase activity	molecular_function	1	0.993244	0	1	III
GO:0004648	O-phospho-L-serine:2-oxoglutarate aminotransferase activity	molecular_function	1	0.993244	0	1	III
GO:0004649	poly(ADP-ribose) glycohydrolase activity	molecular_function	1	0.993244	0	1	III
GO:0004651	polynucleotide 5'-phosphatase activity	molecular_function	1	0.993244	0	1	III
GO:0004652	polynucleotide adenylyltransferase activity	molecular_function	1	0.993244	0	1	III
GO:0004654	polyribonucleotide nucleotidyltransferase activity	molecular_function	1	0.993244	0	1	III
GO:0004655	porphobilinogen synthase activity	molecular_function	1	0.993244	0	1	III
GO:0004656	procollagen-proline 4-dioxygenase activity	molecular_function	1	0.788379	0	35	III
GO:0004657	proline dehydrogenase activity	molecular_function	1	0.993244	0	1	III
GO:0004659	prenyltransferase activity	molecular_function	1	0.986533	0	2	III
GO:0004663	Rab geranylgeranyltransferase activity	molecular_function	1	0.993244	0	1	III
GO:0004671	protein C-terminal S-isoprenylcysteine carboxyl O-methyltransferase activity	molecular_function	1	0.993244	0	1	III
GO:0004672	protein kinase activity	molecular_function	1	0.767192	0	39	III
GO:0004689	phosphorylase kinase activity	molecular_function	1	0.993244	0	1	III
GO:0004692	cGMP-dependent protein kinase activity	molecular_function	1	0.986533	0	2	III
GO:0004697	protein kinase C activity	molecular_function	1	0.973244	0	4	III
GO:0004702	receptor signaling protein serine/threonine kinase activity	molecular_function	1	0.993244	0	1	III
GO:0004703	G-protein coupled receptor kinase activity	molecular_function	1	0.993244	0	1	III
GO:0004707	MAP kinase activity	molecular_function	1	0.966665	0	5	III
GO:0004709	MAP kinase kinase kinase activity	molecular_function	1	0.993244	0	1	III
GO:0004713	protein tyrosine kinase activity	molecular_function	1	0.821241	0	29	III
GO:0004714	transmembrane receptor protein tyrosine kinase activity	molecular_function	1	0.953639	0	7	III
GO:0004715	non-membrane spanning protein tyrosine kinase activity	molecular_function	1	0.986533	0	2	III
GO:0004719	protein-L-isoaspartate (D-aspartate) O-methyltransferase activity	molecular_function	1	0.993244	0	1	III
GO:0004721	phosphoprotein phosphatase activity	molecular_function	1	0.973244	0	4	III
GO:0004722	protein serine/threonine phosphatase activity	molecular_function	1	0.940785	0	9	III
GO:0004725	protein tyrosine phosphatase activity	molecular_function	1	0.777715	0	37	III
GO:0004729	oxygen-dependent protoporphyrinogen oxidase activity	molecular_function	1	0.993244	0	1	III
GO:0004731	purine-nucleoside phosphorylase activity	molecular_function	1	0.986533	0	2	III
GO:0004733	pyridoxamine-phosphate oxidase activity	molecular_function	1	0.979866	0	3	III
GO:0004735	pyrroline-5-carboxylate reductase activity	molecular_function	1	0.979866	0	3	III
GO:0004736	pyruvate carboxylase activity	molecular_function	1	0.993244	0	1	III
GO:0004739	pyruvate dehydrogenase (acetyl-transferring) activity	molecular_function	1	0.979866	0	3	III
GO:0004742	dihydrolipoyllysine-residue acetyltransferase activity	molecular_function	1	0.993244	0	1	III
GO:0004743	pyruvate kinase activity	molecular_function	1	0.966665	0	5	III
GO:0004747	ribokinase activity	molecular_function	1	0.993244	0	1	III
GO:0004748	ribonucleoside-diphosphate reductase activity, thioredoxin disulfide as acceptor	molecular_function	1	0.993244	0	1	III
GO:0004749	ribose phosphate diphosphokinase activity	molecular_function	1	0.979866	0	3	III
GO:0004750	ribulose-phosphate 3-epimerase activity	molecular_function	1	0.993244	0	1	III
GO:0004751	ribose-5-phosphate isomerase activity	molecular_function	1	0.993244	0	1	III
GO:0004756	selenide, water dikinase activity	molecular_function	1	0.960131	0	6	III
GO:0004757	sepiapterin reductase activity	molecular_function	1	0.993244	0	1	III
GO:0004767	sphingomyelin phosphodiesterase activity	molecular_function	1	0.979866	0	3	III
GO:0004768	stearoyl-CoA 9-desaturase activity	molecular_function	1	0.979866	0	3	III
GO:0004775	succinate-CoA ligase (ADP-forming) activity	molecular_function	1	0.979866	0	3	III
GO:0004781	sulfate adenylyltransferase (ATP) activity	molecular_function	1	0.993244	0	1	III
GO:0004784	superoxide dismutase activity	molecular_function	1	0.973244	0	4	III
GO:0004788	thiamine diphosphokinase activity	molecular_function	1	0.993244	0	1	III
GO:0004791	thioredoxin-disulfide reductase activity	molecular_function	1	0.986533	0	2	III
GO:0004792	thiosulfate sulfurtransferase activity	molecular_function	1	0.993244	0	1	III
GO:0004798	thymidylate kinase activity	molecular_function	1	0.993244	0	1	III
GO:0004799	thymidylate synthase activity	molecular_function	1	0.993244	0	1	III
GO:0004801	sedoheptulose-7-phosphate:D-glyceraldehyde-3-phosphate glyceronetransferase activity	molecular_function	1	0.993244	0	1	III
GO:0004806	triglyceride lipase activity	molecular_function	1	0.986533	0	2	III
GO:0004807	triose-phosphate isomerase activity	molecular_function	1	0.993244	0	1	III
GO:0004809	tRNA (guanine-N2-)-methyltransferase activity	molecular_function	1	0.993244	0	1	III
GO:0004812	aminoacyl-tRNA ligase activity	molecular_function	1	0.973244	0	4	III
GO:0004813	alanine-tRNA ligase activity	molecular_function	1	0.979866	0	3	III
GO:0004814	arginine-tRNA ligase activity	molecular_function	1	0.973244	0	4	III
GO:0004815	aspartate-tRNA ligase activity	molecular_function	1	0.993244	0	1	III
GO:0004816	asparagine-tRNA ligase activity	molecular_function	1	0.966665	0	5	III
GO:0004817	cysteine-tRNA ligase activity	molecular_function	1	0.986533	0	2	III
GO:0004818	glutamate-tRNA ligase activity	molecular_function	1	0.986533	0	2	III
GO:0004819	glutamine-tRNA ligase activity	molecular_function	1	0.993244	0	1	III
GO:0004820	glycine-tRNA ligase activity	molecular_function	1	0.986533	0	2	III
GO:0004821	histidine-tRNA ligase activity	molecular_function	1	0.993244	0	1	III
GO:0004822	isoleucine-tRNA ligase activity	molecular_function	1	0.986533	0	2	III
GO:0004823	leucine-tRNA ligase activity	molecular_function	1	0.986533	0	2	III
GO:0004824	lysine-tRNA ligase activity	molecular_function	1	0.993244	0	1	III
GO:0004825	methionine-tRNA ligase activity	molecular_function	1	0.986533	0	2	III
GO:0004826	phenylalanine-tRNA ligase activity	molecular_function	1	0.979866	0	3	III
GO:0004827	proline-tRNA ligase activity	molecular_function	1	0.986533	0	2	III
GO:0004828	serine-tRNA ligase activity	molecular_function	1	0.979866	0	3	III
GO:0004829	threonine-tRNA ligase activity	molecular_function	1	0.993244	0	1	III
GO:0004830	tryptophan-tRNA ligase activity	molecular_function	1	0.986533	0	2	III
GO:0004831	tyrosine-tRNA ligase activity	molecular_function	1	0.986533	0	2	III
GO:0004832	valine-tRNA ligase activity	molecular_function	1	0.986533	0	2	III
GO:0004833	tryptophan 2,3-dioxygenase activity	molecular_function	1	0.993244	0	1	III
GO:0004835	tubulin-tyrosine ligase activity	molecular_function	1	0.940785	0	9	III
GO:0004838	L-tyrosine:2-oxoglutarate aminotransferase activity	molecular_function	1	0.993244	0	1	III
GO:0004842	ubiquitin-protein ligase activity	molecular_function	1	0.855446	0	23	III
GO:0004849	uridine kinase activity	molecular_function	1	0.986533	0	2	III
GO:0004850	uridine phosphorylase activity	molecular_function	1	0.973244	0	4	III
GO:0004852	uroporphyrinogen-III synthase activity	molecular_function	1	0.986533	0	2	III
GO:0004853	uroporphyrinogen decarboxylase activity	molecular_function	1	0.993244	0	1	III
GO:0004857	enzyme inhibitor activity	molecular_function	1	0.986533	0	2	III
GO:0004861	cyclin-dependent protein serine/threonine kinase inhibitor activity	molecular_function	1	0.986533	0	2	III
GO:0004864	protein phosphatase inhibitor activity	molecular_function	1	0.966665	0	5	III
GO:0004867	serine-type endopeptidase inhibitor activity	molecular_function	1	0.664798	0	60	III
GO:0004869	cysteine-type endopeptidase inhibitor activity	molecular_function	1	0.973244	0	4	III
GO:0004871	signal transducer activity	molecular_function	1	0.815672	0	30	III
GO:0004872	receptor activity	molecular_function	1	0.928101	0	11	III
GO:0004879	ligand-activated sequence-specific DNA binding RNA polymerase II transcription factor activity	molecular_function	1	0.986533	0	2	III
GO:0004884	ecdysteroid hormone receptor activity	molecular_function	1	0.986533	0	2	III
GO:0004887	thyroid hormone receptor activity	molecular_function	1	0.979866	0	3	III
GO:0004888	transmembrane signaling receptor activity	molecular_function	1	0.89712	0	16	III
GO:0004896	cytokine receptor activity	molecular_function	1	0.993244	0	1	III
GO:0004930	G-protein coupled receptor activity	molecular_function	1	0.849649	0	24	III
GO:0004935	adrenergic receptor activity	molecular_function	1	0.986533	0	2	III
GO:0004946	bombesin receptor activity	molecular_function	1	0.986533	0	2	III
GO:0004948	calcitonin receptor activity	molecular_function	1	0.986533	0	2	III
GO:0004952	dopamine neurotransmitter receptor activity	molecular_function	1	0.986533	0	2	III
GO:0004965	G-protein coupled GABA receptor activity	molecular_function	1	0.973244	0	4	III
GO:0004966	galanin receptor activity	molecular_function	1	0.993244	0	1	III
GO:0004983	neuropeptide Y receptor activity	molecular_function	1	0.960131	0	6	III
GO:0004984	olfactory receptor activity	molecular_function	1	0.721542	0	48	III
GO:0004989	octopamine receptor activity	molecular_function	1	0.993244	0	1	III
GO:0004994	somatostatin receptor activity	molecular_function	1	0.986533	0	2	III
GO:0004995	tachykinin receptor activity	molecular_function	1	0.986533	0	2	III
GO:0005000	vasopressin receptor activity	molecular_function	1	0.993244	0	1	III
GO:0005003	ephrin receptor activity	molecular_function	1	0.986533	0	2	III
GO:0005007	fibroblast growth factor-activated receptor activity	molecular_function	1	0.986533	0	2	III
GO:0005024	transforming growth factor beta-activated receptor activity	molecular_function	1	0.966665	0	5	III
GO:0005034	osmosensor activity	molecular_function	1	0.993244	0	1	III
GO:0005044	scavenger receptor activity	molecular_function	1	0.940785	0	9	III
GO:0005047	signal recognition particle binding	molecular_function	1	0.993244	0	1	III
GO:0005053	peroxisome matrix targeting signal-2 binding	molecular_function	1	0.986533	0	2	III
GO:0005057	receptor signaling protein activity	molecular_function	1	0.979866	0	3	III
GO:0005083	small GTPase regulator activity	molecular_function	1	0.953639	0	7	III
GO:0005085	guanyl-nucleotide exchange factor activity	molecular_function	1	0.891047	0	17	III
GO:0005086	ARF guanyl-nucleotide exchange factor activity	molecular_function	1	0.953639	0	7	III
GO:0005093	Rab GDP-dissociation inhibitor activity	molecular_function	1	0.993244	0	1	III
GO:0005094	Rho GDP-dissociation inhibitor activity	molecular_function	1	0.993244	0	1	III
GO:0005096	GTPase activator activity	molecular_function	1	0.940785	0	9	III
GO:0005098	Ran GTPase activator activity	molecular_function	1	0.993244	0	1	III
GO:0005102	receptor binding	molecular_function	1	0.751669	0	42	III
GO:0005118	sevenless binding	molecular_function	1	0.993244	0	1	III
GO:0005158	insulin receptor binding	molecular_function	1	0.979866	0	3	III
GO:0005164	tumor necrosis factor receptor binding	molecular_function	1	0.993244	0	1	III
GO:0005179	hormone activity	molecular_function	1	0.934422	0	10	III
GO:0005184	neuropeptide hormone activity	molecular_function	1	0.966665	0	5	III
GO:0005200	structural constituent of cytoskeleton	molecular_function	1	0.986533	0	2	III
GO:0005201	extracellular matrix structural constituent	molecular_function	1	0.986533	0	2	III
GO:0005213	structural constituent of chorion	molecular_function	1	0.993244	0	1	III
GO:0005215	transporter activity	molecular_function	1	0.583789	0	79	III
GO:0005220	inositol 1,4,5-trisphosphate-sensitive calcium-release channel activity	molecular_function	1	0.993244	0	1	III
GO:0005242	inward rectifier potassium channel activity	molecular_function	1	0.979866	0	3	III
GO:0005245	voltage-gated calcium channel activity	molecular_function	1	0.986533	0	2	III
GO:0005247	voltage-gated chloride channel activity	molecular_function	1	0.979866	0	3	III
GO:0005261	cation channel activity	molecular_function	1	0.986533	0	2	III
GO:0005262	calcium channel activity	molecular_function	1	0.966665	0	5	III
GO:0005267	potassium channel activity	molecular_function	1	0.928101	0	11	III
GO:0005272	sodium channel activity	molecular_function	1	0.832491	0	27	III
GO:0005315	inorganic phosphate transmembrane transporter activity	molecular_function	1	0.993244	0	1	III
GO:0005319	lipid transporter activity	molecular_function	1	0.960131	0	6	III
GO:0005328	neurotransmitter:sodium symporter activity	molecular_function	1	0.885014	0	18	III
GO:0005337	nucleoside transmembrane transporter activity	molecular_function	1	0.979866	0	3	III
GO:0005338	nucleotide-sugar transmembrane transporter activity	molecular_function	1	0.993244	0	1	III
GO:0005344	oxygen transporter activity	molecular_function	1	0.960131	0	6	III
GO:0005351	sugar:hydrogen symporter activity	molecular_function	1	0.973244	0	4	III
GO:0005375	copper ion transmembrane transporter activity	molecular_function	1	0.979866	0	3	III
GO:0005388	calcium-transporting ATPase activity	molecular_function	1	0.979866	0	3	III
GO:0005391	sodium:potassium-exchanging ATPase activity	molecular_function	1	0.966665	0	5	III
GO:0005415	nucleoside:sodium symporter activity	molecular_function	1	0.986533	0	2	III
GO:0005432	calcium:sodium antiporter activity	molecular_function	1	0.993244	0	1	III
GO:0005484	SNAP receptor activity	molecular_function	1	0.966665	0	5	III
GO:0005488	binding	molecular_function	1	0.309757	0	171	III
GO:0005496	steroid binding	molecular_function	1	0.979866	0	3	III
GO:0005506	iron ion binding	molecular_function	1	0.651311	0	63	III
GO:0005507	copper ion binding	molecular_function	1	0.885014	0	18	III
GO:0005515	protein binding	molecular_function	1	0.966665	0	5	III
GO:0005516	calmodulin binding	molecular_function	1	0.973244	0	4	III
GO:0005520	insulin-like growth factor binding	molecular_function	1	0.993244	0	1	III
GO:0005523	tropomyosin binding	molecular_function	1	0.993244	0	1	III
GO:0005542	folic acid binding	molecular_function	1	0.973244	0	4	III
GO:0005544	calcium-dependent phospholipid binding	molecular_function	1	0.986533	0	2	III
GO:0005549	odorant binding	molecular_function	1	0.711765	0	50	III
GO:0005575	cellular_component	cellular_component	1	0.879021	0	19	III
GO:0005578	proteinaceous extracellular matrix	cellular_component	1	0.928101	0	11	III
GO:0005581	collagen	cellular_component	1	0.986533	0	2	III
GO:0005606	laminin-1 complex	cellular_component	1	0.986533	0	2	III
GO:0005615	extracellular space	cellular_component	1	0.885014	0	18	III
GO:0005635	nuclear envelope	cellular_component	1	0.973244	0	4	III
GO:0005639	integral to nuclear inner membrane	cellular_component	1	0.993244	0	1	III
GO:0005643	nuclear pore	cellular_component	1	0.934422	0	10	III
GO:0005655	nucleolar ribonuclease P complex	cellular_component	1	0.993244	0	1	III
GO:0005663	DNA replication factor C complex	cellular_component	1	0.993244	0	1	III
GO:0005664	nuclear origin of replication recognition complex	cellular_component	1	0.986533	0	2	III
GO:0005665	DNA-directed RNA polymerase II, core complex	cellular_component	1	0.993244	0	1	III
GO:0005666	DNA-directed RNA polymerase III complex	cellular_component	1	0.993244	0	1	III
GO:0005667	transcription factor complex	cellular_component	1	0.921822	0	12	III
GO:0005669	transcription factor TFIID complex	cellular_component	1	0.960131	0	6	III
GO:0005672	transcription factor TFIIA complex	cellular_component	1	0.979866	0	3	III
GO:0005673	transcription factor TFIIE complex	cellular_component	1	0.993244	0	1	III
GO:0005674	transcription factor TFIIF complex	cellular_component	1	0.993244	0	1	III
GO:0005675	holo TFIIH complex	cellular_component	1	0.993244	0	1	III
GO:0005680	anaphase-promoting complex	cellular_component	1	0.960131	0	6	III
GO:0005681	spliceosomal complex	cellular_component	1	0.953639	0	7	III
GO:0005685	U1 snRNP	cellular_component	1	0.993244	0	1	III
GO:0005694	chromosome	cellular_component	1	0.928101	0	11	III
GO:0005730	nucleolus	cellular_component	1	0.953639	0	7	III
GO:0005737	cytoplasm	cellular_component	1	0.198424	0	235	III
GO:0005739	mitochondrion	cellular_component	1	0.885014	0	18	III
GO:0005740	mitochondrial envelope	cellular_component	1	0.986533	0	2	III
GO:0005741	mitochondrial outer membrane	cellular_component	1	0.921822	0	12	III
GO:0005742	mitochondrial outer membrane translocase complex	cellular_component	1	0.960131	0	6	III
GO:0005743	mitochondrial inner membrane	cellular_component	1	0.986533	0	2	III
GO:0005744	mitochondrial inner membrane presequence translocase complex	cellular_component	1	0.986533	0	2	III
GO:0005746	mitochondrial respiratory chain	cellular_component	1	0.986533	0	2	III
GO:0005751	mitochondrial respiratory chain complex IV	cellular_component	1	0.993244	0	1	III
GO:0005758	mitochondrial intermembrane space	cellular_component	1	0.986533	0	2	III
GO:0005759	mitochondrial matrix	cellular_component	1	0.973244	0	4	III
GO:0005760	gamma DNA polymerase complex	cellular_component	1	0.993244	0	1	III
GO:0005761	mitochondrial ribosome	cellular_component	1	0.986533	0	2	III
GO:0005762	mitochondrial large ribosomal subunit	cellular_component	1	0.973244	0	4	III
GO:0005764	lysosome	cellular_component	1	0.979866	0	3	III
GO:0005777	peroxisome	cellular_component	1	0.928101	0	11	III
GO:0005778	peroxisomal membrane	cellular_component	1	0.986533	0	2	III
GO:0005779	integral to peroxisomal membrane	cellular_component	1	0.960131	0	6	III
GO:0005783	endoplasmic reticulum	cellular_component	1	0.683208	0	56	III
GO:0005784	Sec61 translocon complex	cellular_component	1	0.993244	0	1	III
GO:0005785	signal recognition particle receptor complex	cellular_component	1	0.993244	0	1	III
GO:0005786	signal recognition particle, endoplasmic reticulum targeting	cellular_component	1	0.993244	0	1	III
GO:0005787	signal peptidase complex	cellular_component	1	0.979866	0	3	III
GO:0005788	endoplasmic reticulum lumen	cellular_component	1	0.986533	0	2	III
GO:0005789	endoplasmic reticulum membrane	cellular_component	1	0.879021	0	19	III
GO:0005794	Golgi apparatus	cellular_component	1	0.973244	0	4	III
GO:0005795	Golgi stack	cellular_component	1	0.966665	0	5	III
GO:0005801	cis-Golgi network	cellular_component	1	0.973244	0	4	III
GO:0005815	microtubule organizing center	cellular_component	1	0.947191	0	8	III
GO:0005829	cytosol	cellular_component	1	0.993244	0	1	III
GO:0005834	heterotrimeric G-protein complex	cellular_component	1	0.966665	0	5	III
GO:0005838	proteasome regulatory particle	cellular_component	1	0.979866	0	3	III
GO:0005839	proteasome core complex	cellular_component	1	0.832491	0	27	III
GO:0005840	ribosome	cellular_component	1	0.414076	0	129	III
GO:0005849	mRNA cleavage factor complex	cellular_component	1	0.993244	0	1	III
GO:0005850	eukaryotic translation initiation factor 2 complex	cellular_component	1	0.993244	0	1	III
GO:0005852	eukaryotic translation initiation factor 3 complex	cellular_component	1	0.979866	0	3	III
GO:0005853	eukaryotic translation elongation factor 1 complex	cellular_component	1	0.966665	0	5	III
GO:0005868	cytoplasmic dynein complex	cellular_component	1	0.993244	0	1	III
GO:0005869	dynactin complex	cellular_component	1	0.993244	0	1	III
GO:0005871	kinesin complex	cellular_component	1	0.986533	0	2	III
GO:0005874	microtubule	cellular_component	1	0.879021	0	19	III
GO:0005875	microtubule associated complex	cellular_component	1	0.973244	0	4	III
GO:0005886	plasma membrane	cellular_component	1	0.855446	0	23	III
GO:0005887	integral to plasma membrane	cellular_component	1	0.986533	0	2	III
GO:0005891	voltage-gated calcium channel complex	cellular_component	1	0.993244	0	1	III
GO:0005905	coated pit	cellular_component	1	0.993244	0	1	III
GO:0005921	gap junction	cellular_component	1	0.953639	0	7	III
GO:0005923	tight junction	cellular_component	1	0.993244	0	1	III
GO:0005925	focal adhesion	cellular_component	1	0.986533	0	2	III
GO:0005942	phosphatidylinositol 3-kinase complex	cellular_component	1	0.993244	0	1	III
GO:0005945	6-phosphofructokinase complex	cellular_component	1	0.993244	0	1	III
GO:0005952	cAMP-dependent protein kinase complex	cellular_component	1	0.973244	0	4	III
GO:0005956	protein kinase CK2 complex	cellular_component	1	0.973244	0	4	III
GO:0005958	DNA-dependent protein kinase-DNA ligase 4 complex	cellular_component	1	0.993244	0	1	III
GO:0005960	glycine cleavage complex	cellular_component	1	0.986533	0	2	III
GO:0005964	phosphorylase kinase complex	cellular_component	1	0.993244	0	1	III
GO:0005968	Rab-protein geranylgeranyltransferase complex	cellular_component	1	0.993244	0	1	III
GO:0005975	carbohydrate metabolic process	biological_process	1	0.642469	0	65	III
GO:0005977	glycogen metabolic process	biological_process	1	0.986533	0	2	III
GO:0005991	trehalose metabolic process	biological_process	1	0.986533	0	2	III
GO:0005992	trehalose biosynthetic process	biological_process	1	0.986533	0	2	III
GO:0006000	fructose metabolic process	biological_process	1	0.993244	0	1	III
GO:0006002	fructose 6-phosphate metabolic process	biological_process	1	0.993244	0	1	III
GO:0006003	fructose 2,6-bisphosphate metabolic process	biological_process	1	0.993244	0	1	III
GO:0006004	fucose metabolic process	biological_process	1	0.993244	0	1	III
GO:0006006	glucose metabolic process	biological_process	1	0.979866	0	3	III
GO:0006012	galactose metabolic process	biological_process	1	0.979866	0	3	III
GO:0006013	mannose metabolic process	biological_process	1	0.953639	0	7	III
GO:0006014	D-ribose metabolic process	biological_process	1	0.993244	0	1	III
GO:0006021	inositol biosynthetic process	biological_process	1	0.993244	0	1	III
GO:0006024	glycosaminoglycan biosynthetic process	biological_process	1	0.986533	0	2	III
GO:0006030	chitin metabolic process	biological_process	1	0.673942	0	58	III
GO:0006032	chitin catabolic process	biological_process	1	0.879021	0	19	III
GO:0006044	N-acetylglucosamine metabolic process	biological_process	1	0.986533	0	2	III
GO:0006066	alcohol metabolic process	biological_process	1	0.89712	0	16	III
GO:0006069	ethanol oxidation	biological_process	1	0.993244	0	1	III
GO:0006071	glycerol metabolic process	biological_process	1	0.960131	0	6	III
GO:0006072	glycerol-3-phosphate metabolic process	biological_process	1	0.953639	0	7	III
GO:0006081	cellular aldehyde metabolic process	biological_process	1	0.993244	0	1	III
GO:0006084	acetyl-CoA metabolic process	biological_process	1	0.993244	0	1	III
GO:0006090	pyruvate metabolic process	biological_process	1	0.993244	0	1	III
GO:0006094	gluconeogenesis	biological_process	1	0.973244	0	4	III
GO:0006096	glycolysis	biological_process	1	0.855446	0	23	III
GO:0006098	pentose-phosphate shunt	biological_process	1	0.960131	0	6	III
GO:0006099	tricarboxylic acid cycle	biological_process	1	0.903234	0	15	III
GO:0006102	isocitrate metabolic process	biological_process	1	0.993244	0	1	III
GO:0006106	fumarate metabolic process	biological_process	1	0.973244	0	4	III
GO:0006108	malate metabolic process	biological_process	1	0.928101	0	11	III
GO:0006139	nucleobase-containing compound metabolic process	biological_process	1	0.909389	0	14	III
GO:0006144	purine nucleobase metabolic process	biological_process	1	0.993244	0	1	III
GO:0006147	guanine catabolic process	biological_process	1	0.993244	0	1	III
GO:0006163	purine nucleotide metabolic process	biological_process	1	0.993244	0	1	III
GO:0006165	nucleoside diphosphate phosphorylation	biological_process	1	0.966665	0	5	III
GO:0006177	GMP biosynthetic process	biological_process	1	0.993244	0	1	III
GO:0006182	cGMP biosynthetic process	biological_process	1	0.940785	0	9	III
GO:0006183	GTP biosynthetic process	biological_process	1	0.966665	0	5	III
GO:0006184	GTP catabolic process	biological_process	1	0.761983	0	40	III
GO:0006188	IMP biosynthetic process	biological_process	1	0.986533	0	2	III
GO:0006189	'de novo' IMP biosynthetic process	biological_process	1	0.986533	0	2	III
GO:0006207	'de novo' pyrimidine nucleobase biosynthetic process	biological_process	1	0.973244	0	4	III
GO:0006208	pyrimidine nucleobase catabolic process	biological_process	1	0.993244	0	1	III
GO:0006221	pyrimidine nucleotide biosynthetic process	biological_process	1	0.986533	0	2	III
GO:0006222	UMP biosynthetic process	biological_process	1	0.986533	0	2	III
GO:0006228	UTP biosynthetic process	biological_process	1	0.966665	0	5	III
GO:0006231	dTMP biosynthetic process	biological_process	1	0.993244	0	1	III
GO:0006233	dTDP biosynthetic process	biological_process	1	0.993244	0	1	III
GO:0006241	CTP biosynthetic process	biological_process	1	0.966665	0	5	III
GO:0006259	DNA metabolic process	biological_process	1	0.960131	0	6	III
GO:0006260	DNA replication	biological_process	1	0.799187	0	33	III
GO:0006261	DNA-dependent DNA replication	biological_process	1	0.993244	0	1	III
GO:0006265	DNA topological change	biological_process	1	0.960131	0	6	III
GO:0006269	DNA replication, synthesis of RNA primer	biological_process	1	0.986533	0	2	III
GO:0006270	DNA replication initiation	biological_process	1	0.947191	0	8	III
GO:0006275	regulation of DNA replication	biological_process	1	0.979866	0	3	III
GO:0006278	RNA-dependent DNA replication	biological_process	1	0.849649	0	24	III
GO:0006281	DNA repair	biological_process	1	0.788379	0	35	III
GO:0006284	base-excision repair	biological_process	1	0.993244	0	1	III
GO:0006289	nucleotide-excision repair	biological_process	1	0.934422	0	10	III
GO:0006298	mismatch repair	biological_process	1	0.973244	0	4	III
GO:0006302	double-strand break repair	biological_process	1	0.986533	0	2	III
GO:0006303	double-strand break repair via nonhomologous end joining	biological_process	1	0.986533	0	2	III
GO:0006306	DNA methylation	biological_process	1	0.979866	0	3	III
GO:0006309	apoptotic DNA fragmentation	biological_process	1	0.993244	0	1	III
GO:0006310	DNA recombination	biological_process	1	0.934422	0	10	III
GO:0006325	chromatin organization	biological_process	1	0.993244	0	1	III
GO:0006333	chromatin assembly or disassembly	biological_process	1	0.986533	0	2	III
GO:0006334	nucleosome assembly	biological_process	1	0.867155	0	21	III
GO:0006338	chromatin remodeling	biological_process	1	0.993244	0	1	III
GO:0006348	chromatin silencing at telomere	biological_process	1	0.986533	0	2	III
GO:0006351	transcription, DNA-dependent	biological_process	1	0.761983	0	40	III
GO:0006352	DNA-dependent transcription, initiation	biological_process	1	0.861281	0	22	III
GO:0006357	regulation of transcription from RNA polymerase II promoter	biological_process	1	0.855446	0	23	III
GO:0006364	rRNA processing	biological_process	1	0.903234	0	15	III
GO:0006366	transcription from RNA polymerase II promoter	biological_process	1	0.979866	0	3	III
GO:0006367	transcription initiation from RNA polymerase II promoter	biological_process	1	0.928101	0	11	III
GO:0006368	transcription elongation from RNA polymerase II promoter	biological_process	1	0.993244	0	1	III
GO:0006369	termination of RNA polymerase II transcription	biological_process	1	0.993244	0	1	III
GO:0006370	7-methylguanosine mRNA capping	biological_process	1	0.986533	0	2	III
GO:0006378	mRNA polyadenylation	biological_process	1	0.993244	0	1	III
GO:0006379	mRNA cleavage	biological_process	1	0.993244	0	1	III
GO:0006383	transcription from RNA polymerase III promoter	biological_process	1	0.993244	0	1	III
GO:0006388	tRNA splicing, via endonucleolytic cleavage and ligation	biological_process	1	0.979866	0	3	III
GO:0006390	transcription from mitochondrial promoter	biological_process	1	0.993244	0	1	III
GO:0006397	mRNA processing	biological_process	1	0.89712	0	16	III
GO:0006400	tRNA modification	biological_process	1	0.973244	0	4	III
GO:0006402	mRNA catabolic process	biological_process	1	0.993244	0	1	III
GO:0006406	mRNA export from nucleus	biological_process	1	0.993244	0	1	III
GO:0006412	translation	biological_process	1	0.338933	0	158	III
GO:0006413	translational initiation	biological_process	1	0.81014	0	31	III
GO:0006414	translational elongation	biological_process	1	0.909389	0	14	III
GO:0006415	translational termination	biological_process	1	0.973244	0	4	III
GO:0006418	tRNA aminoacylation for protein translation	biological_process	1	0.973244	0	4	III
GO:0006419	alanyl-tRNA aminoacylation	biological_process	1	0.979866	0	3	III
GO:0006420	arginyl-tRNA aminoacylation	biological_process	1	0.973244	0	4	III
GO:0006421	asparaginyl-tRNA aminoacylation	biological_process	1	0.966665	0	5	III
GO:0006422	aspartyl-tRNA aminoacylation	biological_process	1	0.993244	0	1	III
GO:0006423	cysteinyl-tRNA aminoacylation	biological_process	1	0.986533	0	2	III
GO:0006424	glutamyl-tRNA aminoacylation	biological_process	1	0.986533	0	2	III
GO:0006425	glutaminyl-tRNA aminoacylation	biological_process	1	0.993244	0	1	III
GO:0006426	glycyl-tRNA aminoacylation	biological_process	1	0.986533	0	2	III
GO:0006427	histidyl-tRNA aminoacylation	biological_process	1	0.993244	0	1	III
GO:0006428	isoleucyl-tRNA aminoacylation	biological_process	1	0.986533	0	2	III
GO:0006429	leucyl-tRNA aminoacylation	biological_process	1	0.986533	0	2	III
GO:0006430	lysyl-tRNA aminoacylation	biological_process	1	0.993244	0	1	III
GO:0006431	methionyl-tRNA aminoacylation	biological_process	1	0.986533	0	2	III
GO:0006432	phenylalanyl-tRNA aminoacylation	biological_process	1	0.979866	0	3	III
GO:0006433	prolyl-tRNA aminoacylation	biological_process	1	0.986533	0	2	III
GO:0006434	seryl-tRNA aminoacylation	biological_process	1	0.979866	0	3	III
GO:0006435	threonyl-tRNA aminoacylation	biological_process	1	0.993244	0	1	III
GO:0006436	tryptophanyl-tRNA aminoacylation	biological_process	1	0.986533	0	2	III
GO:0006437	tyrosyl-tRNA aminoacylation	biological_process	1	0.986533	0	2	III
GO:0006438	valyl-tRNA aminoacylation	biological_process	1	0.986533	0	2	III
GO:0006446	regulation of translational initiation	biological_process	1	0.973244	0	4	III
GO:0006450	regulation of translational fidelity	biological_process	1	0.993244	0	1	III
GO:0006452	translational frameshifting	biological_process	1	0.993244	0	1	III
GO:0006457	protein folding	biological_process	1	0.534027	0	92	III
GO:0006461	protein complex assembly	biological_process	1	0.979866	0	3	III
GO:0006464	cellular protein modification process	biological_process	1	0.804646	0	32	III
GO:0006465	signal peptide processing	biological_process	1	0.973244	0	4	III
GO:0006470	protein dephosphorylation	biological_process	1	0.726479	0	47	III
GO:0006471	protein ADP-ribosylation	biological_process	1	0.986533	0	2	III
GO:0006476	protein deacetylation	biological_process	1	0.973244	0	4	III
GO:0006479	protein methylation	biological_process	1	0.947191	0	8	III
GO:0006481	C-terminal protein methylation	biological_process	1	0.993244	0	1	III
GO:0006486	protein glycosylation	biological_process	1	0.873068	0	20	III
GO:0006487	protein N-linked glycosylation	biological_process	1	0.993244	0	1	III
GO:0006493	protein O-linked glycosylation	biological_process	1	0.986533	0	2	III
GO:0006499	N-terminal protein myristoylation	biological_process	1	0.993244	0	1	III
GO:0006505	GPI anchor metabolic process	biological_process	1	0.986533	0	2	III
GO:0006506	GPI anchor biosynthetic process	biological_process	1	0.873068	0	20	III
GO:0006508	proteolysis	biological_process	1	0.0355748	0	477	III
GO:0006511	ubiquitin-dependent protein catabolic process	biological_process	1	0.61244	0	72	III
GO:0006516	glycoprotein catabolic process	biological_process	1	0.993244	0	1	III
GO:0006518	peptide metabolic process	biological_process	1	0.979866	0	3	III
GO:0006520	cellular amino acid metabolic process	biological_process	1	0.838172	0	26	III
GO:0006525	arginine metabolic process	biological_process	1	0.993244	0	1	III
GO:0006526	arginine biosynthetic process	biological_process	1	0.993244	0	1	III
GO:0006529	asparagine biosynthetic process	biological_process	1	0.986533	0	2	III
GO:0006534	cysteine metabolic process	biological_process	1	0.993244	0	1	III
GO:0006535	cysteine biosynthetic process from serine	biological_process	1	0.993244	0	1	III
GO:0006537	glutamate biosynthetic process	biological_process	1	0.986533	0	2	III
GO:0006541	glutamine metabolic process	biological_process	1	0.979866	0	3	III
GO:0006542	glutamine biosynthetic process	biological_process	1	0.986533	0	2	III
GO:0006543	glutamine catabolic process	biological_process	1	0.993244	0	1	III
GO:0006544	glycine metabolic process	biological_process	1	0.993244	0	1	III
GO:0006545	glycine biosynthetic process	biological_process	1	0.993244	0	1	III
GO:0006546	glycine catabolic process	biological_process	1	0.953639	0	7	III
GO:0006555	methionine metabolic process	biological_process	1	0.993244	0	1	III
GO:0006556	S-adenosylmethionine biosynthetic process	biological_process	1	0.993244	0	1	III
GO:0006559	L-phenylalanine catabolic process	biological_process	1	0.986533	0	2	III
GO:0006561	proline biosynthetic process	biological_process	1	0.966665	0	5	III
GO:0006562	proline catabolic process	biological_process	1	0.993244	0	1	III
GO:0006563	L-serine metabolic process	biological_process	1	0.993244	0	1	III
GO:0006564	L-serine biosynthetic process	biological_process	1	0.979866	0	3	III
GO:0006570	tyrosine metabolic process	biological_process	1	0.993244	0	1	III
GO:0006573	valine metabolic process	biological_process	1	0.993244	0	1	III
GO:0006584	catecholamine metabolic process	biological_process	1	0.979866	0	3	III
GO:0006596	polyamine biosynthetic process	biological_process	1	0.993244	0	1	III
GO:0006597	spermine biosynthetic process	biological_process	1	0.993244	0	1	III
GO:0006605	protein targeting	biological_process	1	0.947191	0	8	III
GO:0006606	protein import into nucleus	biological_process	1	0.973244	0	4	III
GO:0006613	cotranslational protein targeting to membrane	biological_process	1	0.993244	0	1	III
GO:0006614	SRP-dependent cotranslational protein targeting to membrane	biological_process	1	0.960131	0	6	III
GO:0006621	protein retention in ER lumen	biological_process	1	0.986533	0	2	III
GO:0006625	protein targeting to peroxisome	biological_process	1	0.979866	0	3	III
GO:0006626	protein targeting to mitochondrion	biological_process	1	0.993244	0	1	III
GO:0006629	lipid metabolic process	biological_process	1	0.568012	0	83	III
GO:0006631	fatty acid metabolic process	biological_process	1	0.986533	0	2	III
GO:0006633	fatty acid biosynthetic process	biological_process	1	0.934422	0	10	III
GO:0006635	fatty acid beta-oxidation	biological_process	1	0.953639	0	7	III
GO:0006644	phospholipid metabolic process	biological_process	1	0.947191	0	8	III
GO:0006659	phosphatidylserine biosynthetic process	biological_process	1	0.993244	0	1	III
GO:0006662	glycerol ether metabolic process	biological_process	1	0.89712	0	16	III
GO:0006665	sphingolipid metabolic process	biological_process	1	0.979866	0	3	III
GO:0006672	ceramide metabolic process	biological_process	1	0.993244	0	1	III
GO:0006680	glucosylceramide catabolic process	biological_process	1	0.993244	0	1	III
GO:0006685	sphingomyelin catabolic process	biological_process	1	0.979866	0	3	III
GO:0006694	steroid biosynthetic process	biological_process	1	0.993244	0	1	III
GO:0006695	cholesterol biosynthetic process	biological_process	1	0.993244	0	1	III
GO:0006729	tetrahydrobiopterin biosynthetic process	biological_process	1	0.979866	0	3	III
GO:0006730	one-carbon metabolic process	biological_process	1	0.934422	0	10	III
GO:0006741	NADP biosynthetic process	biological_process	1	0.979866	0	3	III
GO:0006744	ubiquinone biosynthetic process	biological_process	1	0.960131	0	6	III
GO:0006749	glutathione metabolic process	biological_process	1	0.973244	0	4	III
GO:0006750	glutathione biosynthetic process	biological_process	1	0.966665	0	5	III
GO:0006772	thiamine metabolic process	biological_process	1	0.993244	0	1	III
GO:0006777	Mo-molybdopterin cofactor biosynthetic process	biological_process	1	0.973244	0	4	III
GO:0006779	porphyrin-containing compound biosynthetic process	biological_process	1	0.979866	0	3	III
GO:0006783	heme biosynthetic process	biological_process	1	0.993244	0	1	III
GO:0006784	heme a biosynthetic process	biological_process	1	0.993244	0	1	III
GO:0006788	heme oxidation	biological_process	1	0.993244	0	1	III
GO:0006796	phosphate-containing compound metabolic process	biological_process	1	0.986533	0	2	III
GO:0006801	superoxide metabolic process	biological_process	1	0.960131	0	6	III
GO:0006807	nitrogen compound metabolic process	biological_process	1	0.960131	0	6	III
GO:0006809	nitric oxide biosynthetic process	biological_process	1	0.993244	0	1	III
GO:0006810	transport	biological_process	1	0.523148	0	95	III
GO:0006816	calcium ion transport	biological_process	1	0.979866	0	3	III
GO:0006817	phosphate ion transport	biological_process	1	0.993244	0	1	III
GO:0006821	chloride transport	biological_process	1	0.973244	0	4	III
GO:0006825	copper ion transport	biological_process	1	0.979866	0	3	III
GO:0006826	iron ion transport	biological_process	1	0.953639	0	7	III
GO:0006835	dicarboxylic acid transport	biological_process	1	0.979866	0	3	III
GO:0006836	neurotransmitter transport	biological_process	1	0.879021	0	19	III
GO:0006839	mitochondrial transport	biological_process	1	0.986533	0	2	III
GO:0006857	oligopeptide transport	biological_process	1	0.979866	0	3	III
GO:0006869	lipid transport	biological_process	1	0.960131	0	6	III
GO:0006879	cellular iron ion homeostasis	biological_process	1	0.953639	0	7	III
GO:0006884	cell volume homeostasis	biological_process	1	0.993244	0	1	III
GO:0006887	exocytosis	biological_process	1	0.986533	0	2	III
GO:0006890	retrograde vesicle-mediated transport, Golgi to ER	biological_process	1	0.993244	0	1	III
GO:0006891	intra-Golgi vesicle-mediated transport	biological_process	1	0.993244	0	1	III
GO:0006904	vesicle docking involved in exocytosis	biological_process	1	0.953639	0	7	III
GO:0006909	phagocytosis	biological_process	1	0.986533	0	2	III
GO:0006913	nucleocytoplasmic transport	biological_process	1	0.960131	0	6	III
GO:0006914	autophagy	biological_process	1	0.986533	0	2	III
GO:0006915	apoptotic process	biological_process	1	0.915585	0	13	III
GO:0006950	response to stress	biological_process	1	0.934422	0	10	III
GO:0006952	defense response	biological_process	1	0.993244	0	1	III
GO:0006953	acute-phase response	biological_process	1	0.993244	0	1	III
GO:0006955	immune response	biological_process	1	0.966665	0	5	III
GO:0006974	response to DNA damage stimulus	biological_process	1	0.993244	0	1	III
GO:0006979	response to oxidative stress	biological_process	1	0.909389	0	14	III
GO:0007010	cytoskeleton organization	biological_process	1	0.953639	0	7	III
GO:0007016	cytoskeletal anchoring at plasma membrane	biological_process	1	0.993244	0	1	III
GO:0007017	microtubule-based process	biological_process	1	0.953639	0	7	III
GO:0007018	microtubule-based movement	biological_process	1	0.726479	0	47	III
GO:0007020	microtubule nucleation	biological_process	1	0.993244	0	1	III
GO:0007021	tubulin complex assembly	biological_process	1	0.979866	0	3	III
GO:0007030	Golgi organization	biological_process	1	0.993244	0	1	III
GO:0007031	peroxisome organization	biological_process	1	0.993244	0	1	III
GO:0007034	vacuolar transport	biological_process	1	0.986533	0	2	III
GO:0007040	lysosome organization	biological_process	1	0.986533	0	2	III
GO:0007049	cell cycle	biological_process	1	0.915585	0	13	III
GO:0007062	sister chromatid cohesion	biological_process	1	0.986533	0	2	III
GO:0007067	mitosis	biological_process	1	0.979866	0	3	III
GO:0007096	regulation of exit from mitosis	biological_process	1	0.993244	0	1	III
GO:0007130	synaptonemal complex assembly	biological_process	1	0.993244	0	1	III
GO:0007154	cell communication	biological_process	1	0.903234	0	15	III
GO:0007156	homophilic cell adhesion	biological_process	1	0.891047	0	17	III
GO:0007160	cell-matrix adhesion	biological_process	1	0.973244	0	4	III
GO:0007163	establishment or maintenance of cell polarity	biological_process	1	0.993244	0	1	III
GO:0007166	cell surface receptor signaling pathway	biological_process	1	0.953639	0	7	III
GO:0007169	transmembrane receptor protein tyrosine kinase signaling pathway	biological_process	1	0.953639	0	7	III
GO:0007172	signal complex assembly	biological_process	1	0.993244	0	1	III
GO:0007179	transforming growth factor beta receptor signaling pathway	biological_process	1	0.973244	0	4	III
GO:0007186	G-protein coupled receptor signaling pathway	biological_process	1	0.508981	0	99	III
GO:0007218	neuropeptide signaling pathway	biological_process	1	0.921822	0	12	III
GO:0007219	Notch signaling pathway	biological_process	1	0.966665	0	5	III
GO:0007229	integrin-mediated signaling pathway	biological_process	1	0.986533	0	2	III
GO:0007267	cell-cell signaling	biological_process	1	0.973244	0	4	III
GO:0007268	synaptic transmission	biological_process	1	0.986533	0	2	III
GO:0007269	neurotransmitter secretion	biological_process	1	0.979866	0	3	III
GO:0007283	spermatogenesis	biological_process	1	0.986533	0	2	III
GO:0007304	chorion-containing eggshell formation	biological_process	1	0.993244	0	1	III
GO:0007349	cellularization	biological_process	1	0.993244	0	1	III
GO:0007389	pattern specification process	biological_process	1	0.993244	0	1	III
GO:0007443	Malpighian tubule morphogenesis	biological_process	1	0.993244	0	1	III
GO:0007476	imaginal disc-derived wing morphogenesis	biological_process	1	0.993244	0	1	III
GO:0007517	muscle organ development	biological_process	1	0.993244	0	1	III
GO:0007528	neuromuscular junction development	biological_process	1	0.993244	0	1	III
GO:0007548	sex differentiation	biological_process	1	0.973244	0	4	III
GO:0007601	visual perception	biological_process	1	0.966665	0	5	III
GO:0007602	phototransduction	biological_process	1	0.986533	0	2	III
GO:0007608	sensory perception of smell	biological_process	1	0.721542	0	48	III
GO:0008013	beta-catenin binding	molecular_function	1	0.986533	0	2	III
GO:0008017	microtubule binding	molecular_function	1	0.953639	0	7	III
GO:0008021	synaptic vesicle	cellular_component	1	0.953639	0	7	III
GO:0008022	protein C-terminus binding	molecular_function	1	0.986533	0	2	III
GO:0008023	transcription elongation factor complex	cellular_component	1	0.993244	0	1	III
GO:0008033	tRNA processing	biological_process	1	0.885014	0	18	III
GO:0008036	diuretic hormone receptor activity	molecular_function	1	0.986533	0	2	III
GO:0008053	mitochondrial fusion	biological_process	1	0.986533	0	2	III
GO:0008060	ARF GTPase activator activity	molecular_function	1	0.947191	0	8	III
GO:0008061	chitin binding	molecular_function	1	0.638092	0	66	III
GO:0008073	ornithine decarboxylase inhibitor activity	molecular_function	1	0.993244	0	1	III
GO:0008081	phosphoric diester hydrolase activity	molecular_function	1	0.966665	0	5	III
GO:0008083	growth factor activity	molecular_function	1	0.891047	0	17	III
GO:0008091	spectrin	cellular_component	1	0.993244	0	1	III
GO:0008092	cytoskeletal protein binding	molecular_function	1	0.960131	0	6	III
GO:0008093	cytoskeletal adaptor activity	molecular_function	1	0.986533	0	2	III
GO:0008094	DNA-dependent ATPase activity	molecular_function	1	0.973244	0	4	III
GO:0008097	5S rRNA binding	molecular_function	1	0.993244	0	1	III
GO:0008104	protein localization	biological_process	1	0.986533	0	2	III
GO:0008105	asymmetric protein localization	biological_process	1	0.993244	0	1	III
GO:0008108	UDP-glucose:hexose-1-phosphate uridylyltransferase activity	molecular_function	1	0.993244	0	1	III
GO:0008113	peptide-methionine (S)-S-oxide reductase activity	molecular_function	1	0.993244	0	1	III
GO:0008121	ubiquinol-cytochrome-c reductase activity	molecular_function	1	0.993244	0	1	III
GO:0008124	4-alpha-hydroxytetrahydrobiopterin dehydratase activity	molecular_function	1	0.993244	0	1	III
GO:0008134	transcription factor binding	molecular_function	1	0.986533	0	2	III
GO:0008137	NADH dehydrogenase (ubiquinone) activity	molecular_function	1	0.993244	0	1	III
GO:0008138	protein tyrosine/serine/threonine phosphatase activity	molecular_function	1	0.909389	0	14	III
GO:0008140	cAMP response element binding protein binding	molecular_function	1	0.993244	0	1	III
GO:0008150	biological_process	biological_process	1	0.903234	0	15	III
GO:0008154	actin polymerization or depolymerization	biological_process	1	0.986533	0	2	III
GO:0008158	hedgehog receptor activity	molecular_function	1	0.973244	0	4	III
GO:0008168	methyltransferase activity	molecular_function	1	0.741492	0	44	III
GO:0008173	RNA methyltransferase activity	molecular_function	1	0.979866	0	3	III
GO:0008176	tRNA (guanine-N7-)-methyltransferase activity	molecular_function	1	0.993244	0	1	III
GO:0008184	glycogen phosphorylase activity	molecular_function	1	0.993244	0	1	III
GO:0008190	eukaryotic initiation factor 4E binding	molecular_function	1	0.993244	0	1	III
GO:0008191	metalloendopeptidase inhibitor activity	molecular_function	1	0.993244	0	1	III
GO:0008193	tRNA guanylyltransferase activity	molecular_function	1	0.993244	0	1	III
GO:0008199	ferric iron binding	molecular_function	1	0.947191	0	8	III
GO:0008201	heparin binding	molecular_function	1	0.986533	0	2	III
GO:0008203	cholesterol metabolic process	biological_process	1	0.993244	0	1	III
GO:0008233	peptidase activity	molecular_function	1	0.909389	0	14	III
GO:0008234	cysteine-type peptidase activity	molecular_function	1	0.885014	0	18	III
GO:0008235	metalloexopeptidase activity	molecular_function	1	0.81014	0	31	III
GO:0008236	serine-type peptidase activity	molecular_function	1	0.891047	0	17	III
GO:0008237	metallopeptidase activity	molecular_function	1	0.788379	0	35	III
GO:0008239	dipeptidyl-peptidase activity	molecular_function	1	0.960131	0	6	III
GO:0008241	peptidyl-dipeptidase activity	molecular_function	1	0.947191	0	8	III
GO:0008242	omega peptidase activity	molecular_function	1	0.953639	0	7	III
GO:0008250	oligosaccharyltransferase complex	cellular_component	1	0.993244	0	1	III
GO:0008253	5'-nucleotidase activity	molecular_function	1	0.993244	0	1	III
GO:0008255	ecdysis-triggering hormone activity	molecular_function	1	0.993244	0	1	III
GO:0008265	Mo-molybdopterin cofactor sulfurase activity	molecular_function	1	0.993244	0	1	III
GO:0008271	secondary active sulfate transmembrane transporter activity	molecular_function	1	0.993244	0	1	III
GO:0008272	sulfate transport	biological_process	1	0.940785	0	9	III
GO:0008276	protein methyltransferase activity	molecular_function	1	0.966665	0	5	III
GO:0008284	positive regulation of cell proliferation	biological_process	1	0.986533	0	2	III
GO:0008289	lipid binding	molecular_function	1	0.993244	0	1	III
GO:0008290	F-actin capping protein complex	cellular_component	1	0.986533	0	2	III
GO:0008299	isoprenoid biosynthetic process	biological_process	1	0.953639	0	7	III
GO:0008305	integrin complex	cellular_component	1	0.966665	0	5	III
GO:0008308	voltage-gated anion channel activity	molecular_function	1	0.966665	0	5	III
GO:0008312	7S RNA binding	molecular_function	1	0.966665	0	5	III
GO:0008318	protein prenyltransferase activity	molecular_function	1	0.979866	0	3	III
GO:0008324	cation transmembrane transporter activity	molecular_function	1	0.921822	0	12	III
GO:0008356	asymmetric cell division	biological_process	1	0.993244	0	1	III
GO:0008373	sialyltransferase activity	molecular_function	1	0.993244	0	1	III
GO:0008374	O-acyltransferase activity	molecular_function	1	0.979866	0	3	III
GO:0008375	acetylglucosaminyltransferase activity	molecular_function	1	0.986533	0	2	III
GO:0008378	galactosyltransferase activity	molecular_function	1	0.928101	0	11	III
GO:0008380	RNA splicing	biological_process	1	0.986533	0	2	III
GO:0008408	3'-5' exonuclease activity	molecular_function	1	0.966665	0	5	III
GO:0008410	CoA-transferase activity	molecular_function	1	0.993244	0	1	III
GO:0008417	fucosyltransferase activity	molecular_function	1	0.966665	0	5	III
GO:0008419	RNA lariat debranching enzyme activity	molecular_function	1	0.993244	0	1	III
GO:0008424	glycoprotein 6-alpha-L-fucosyltransferase activity	molecular_function	1	0.993244	0	1	III
GO:0008425	2-polyprenyl-6-methoxy-1,4-benzoquinone methyltransferase activity	molecular_function	1	0.993244	0	1	III
GO:0008430	selenium binding	molecular_function	1	0.979866	0	3	III
GO:0008440	inositol-1,4,5-trisphosphate 3-kinase activity	molecular_function	1	0.973244	0	4	III
GO:0008442	3-hydroxyisobutyrate dehydrogenase activity	molecular_function	1	0.993244	0	1	III
GO:0008446	GDP-mannose 4,6-dehydratase activity	molecular_function	1	0.993244	0	1	III
GO:0008448	N-acetylglucosamine-6-phosphate deacetylase activity	molecular_function	1	0.993244	0	1	III
GO:0008449	N-acetylglucosamine-6-sulfatase activity	molecular_function	1	0.993244	0	1	III
GO:0008455	alpha-1,6-mannosylglycoprotein 2-beta-N-acetylglucosaminyltransferase activity	molecular_function	1	0.979866	0	3	III
GO:0008474	palmitoyl-(protein) hydrolase activity	molecular_function	1	0.986533	0	2	III
GO:0008478	pyridoxal kinase activity	molecular_function	1	0.993244	0	1	III
GO:0008479	queuine tRNA-ribosyltransferase activity	molecular_function	1	0.986533	0	2	III
GO:0008483	transaminase activity	molecular_function	1	0.960131	0	6	III
GO:0008484	sulfuric ester hydrolase activity	molecular_function	1	0.953639	0	7	III
GO:0008488	gamma-glutamyl carboxylase activity	molecular_function	1	0.993244	0	1	III
GO:0008508	bile acid:sodium symporter activity	molecular_function	1	0.986533	0	2	III
GO:0008518	reduced folate carrier activity	molecular_function	1	0.973244	0	4	III
GO:0008519	ammonium transmembrane transporter activity	molecular_function	1	0.986533	0	2	III
GO:0008521	acetyl-CoA transporter activity	molecular_function	1	0.993244	0	1	III
GO:0008527	taste receptor activity	molecular_function	1	0.986533	0	2	III
GO:0008531	riboflavin kinase activity	molecular_function	1	0.993244	0	1	III
GO:0008537	proteasome activator complex	cellular_component	1	0.966665	0	5	III
GO:0008543	fibroblast growth factor receptor signaling pathway	biological_process	1	0.986533	0	2	III
GO:0008565	protein transporter activity	molecular_function	1	0.832491	0	27	III
GO:0008601	protein phosphatase type 2A regulator activity	molecular_function	1	0.973244	0	4	III
GO:0008603	cAMP-dependent protein kinase regulator activity	molecular_function	1	0.966665	0	5	III
GO:0008609	alkylglycerone-phosphate synthase activity	molecular_function	1	0.993244	0	1	III
GO:0008610	lipid biosynthetic process	biological_process	1	0.993244	0	1	III
GO:0008612	peptidyl-lysine modification to hypusine	biological_process	1	0.979866	0	3	III
GO:0008615	pyridoxine biosynthetic process	biological_process	1	0.979866	0	3	III
GO:0008616	queuosine biosynthetic process	biological_process	1	0.986533	0	2	III
GO:0008641	small protein activating enzyme activity	molecular_function	1	0.973244	0	4	III
GO:0008643	carbohydrate transport	biological_process	1	0.986533	0	2	III
GO:0008654	phospholipid biosynthetic process	biological_process	1	0.915585	0	13	III
GO:0008745	N-acetylmuramoyl-L-alanine amidase activity	molecular_function	1	0.891047	0	17	III
GO:0008757	S-adenosylmethionine-dependent methyltransferase activity	molecular_function	1	0.993244	0	1	III
GO:0008762	UDP-N-acetylmuramate dehydrogenase activity	molecular_function	1	0.986533	0	2	III
GO:0008796	bis(5'-nucleosyl)-tetraphosphatase activity	molecular_function	1	0.993244	0	1	III
GO:0008800	beta-lactamase activity	molecular_function	1	0.993244	0	1	III
GO:0008812	choline dehydrogenase activity	molecular_function	1	0.909389	0	14	III
GO:0008889	glycerophosphodiester phosphodiesterase activity	molecular_function	1	0.960131	0	6	III
GO:0008890	glycine C-acetyltransferase activity	molecular_function	1	0.993244	0	1	III
GO:0008892	guanine deaminase activity	molecular_function	1	0.993244	0	1	III
GO:0008897	holo-[acyl-carrier-protein] synthase activity	molecular_function	1	0.993244	0	1	III
GO:0008898	homocysteine S-methyltransferase activity	molecular_function	1	0.993244	0	1	III
GO:0008963	phospho-N-acetylmuramoyl-pentapeptide-transferase activity	molecular_function	1	0.993244	0	1	III
GO:0008967	phosphoglycolate phosphatase activity	molecular_function	1	0.973244	0	4	III
GO:0008970	phosphatidylcholine 1-acylhydrolase activity	molecular_function	1	0.953639	0	7	III
GO:0009013	succinate-semialdehyde dehydrogenase [NAD(P)+] activity	molecular_function	1	0.993244	0	1	III
GO:0009052	pentose-phosphate shunt, non-oxidative branch	biological_process	1	0.993244	0	1	III
GO:0009055	electron carrier activity	molecular_function	1	0.425647	0	125	III
GO:0009056	catabolic process	biological_process	1	0.993244	0	1	III
GO:0009058	biosynthetic process	biological_process	1	0.826847	0	28	III
GO:0009059	macromolecule biosynthetic process	biological_process	1	0.986533	0	2	III
GO:0009072	aromatic amino acid family metabolic process	biological_process	1	0.953639	0	7	III
GO:0009081	branched-chain amino acid metabolic process	biological_process	1	0.993244	0	1	III
GO:0009103	lipopolysaccharide biosynthetic process	biological_process	1	0.979866	0	3	III
GO:0009107	lipoate biosynthetic process	biological_process	1	0.986533	0	2	III
GO:0009113	purine nucleobase biosynthetic process	biological_process	1	0.986533	0	2	III
GO:0009116	nucleoside metabolic process	biological_process	1	0.915585	0	13	III
GO:0009152	purine ribonucleotide biosynthetic process	biological_process	1	0.993244	0	1	III
GO:0009156	ribonucleoside monophosphate biosynthetic process	biological_process	1	0.993244	0	1	III
GO:0009165	nucleotide biosynthetic process	biological_process	1	0.979866	0	3	III
GO:0009166	nucleotide catabolic process	biological_process	1	0.928101	0	11	III
GO:0009168	purine ribonucleoside monophosphate biosynthetic process	biological_process	1	0.947191	0	8	III
GO:0009186	deoxyribonucleoside diphosphate metabolic process	biological_process	1	0.993244	0	1	III
GO:0009190	cyclic nucleotide biosynthetic process	biological_process	1	0.89712	0	16	III
GO:0009229	thiamine diphosphate biosynthetic process	biological_process	1	0.993244	0	1	III
GO:0009231	riboflavin biosynthetic process	biological_process	1	0.993244	0	1	III
GO:0009234	menaquinone biosynthetic process	biological_process	1	0.993244	0	1	III
GO:0009235	cobalamin metabolic process	biological_process	1	0.986533	0	2	III
GO:0009253	peptidoglycan catabolic process	biological_process	1	0.891047	0	17	III
GO:0009258	10-formyltetrahydrofolate catabolic process	biological_process	1	0.993244	0	1	III
GO:0009264	deoxyribonucleotide catabolic process	biological_process	1	0.993244	0	1	III
GO:0009288	bacterial-type flagellum	cellular_component	1	0.993244	0	1	III
GO:0009298	GDP-mannose biosynthetic process	biological_process	1	0.993244	0	1	III
GO:0009306	protein secretion	biological_process	1	0.986533	0	2	III
GO:0009311	oligosaccharide metabolic process	biological_process	1	0.993244	0	1	III
GO:0009312	oligosaccharide biosynthetic process	biological_process	1	0.979866	0	3	III
GO:0009331	glycerol-3-phosphate dehydrogenase complex	cellular_component	1	0.953639	0	7	III
GO:0009395	phospholipid catabolic process	biological_process	1	0.993244	0	1	III
GO:0009396	folic acid-containing compound biosynthetic process	biological_process	1	0.947191	0	8	III
GO:0009401	phosphoenolpyruvate-dependent sugar phosphotransferase system	biological_process	1	0.993244	0	1	III
GO:0009408	response to heat	biological_process	1	0.986533	0	2	III
GO:0009416	response to light stimulus	biological_process	1	0.993244	0	1	III
GO:0009435	NAD biosynthetic process	biological_process	1	0.979866	0	3	III
GO:0009443	pyridoxal 5'-phosphate salvage	biological_process	1	0.993244	0	1	III
GO:0009450	gamma-aminobutyric acid catabolic process	biological_process	1	0.993244	0	1	III
GO:0009451	RNA modification	biological_process	1	0.993244	0	1	III
GO:0009452	7-methylguanosine RNA capping	biological_process	1	0.993244	0	1	III
GO:0009636	response to toxic substance	biological_process	1	0.979866	0	3	III
GO:0009881	photoreceptor activity	molecular_function	1	0.993244	0	1	III
GO:0009966	regulation of signal transduction	biological_process	1	0.940785	0	9	III
GO:0009968	negative regulation of signal transduction	biological_process	1	0.986533	0	2	III
GO:0009972	cytidine deamination	biological_process	1	0.979866	0	3	III
GO:0009982	pseudouridine synthase activity	molecular_function	1	0.934422	0	10	III
GO:0009987	cellular process	biological_process	1	0.947191	0	8	III
GO:0010004	gastrulation involving germ band extension	biological_process	1	0.993244	0	1	III
GO:0010038	response to metal ion	biological_process	1	0.993244	0	1	III
GO:0010181	FMN binding	molecular_function	1	0.940785	0	9	III
GO:0010309	acireductone dioxygenase [iron(II)-requiring] activity	molecular_function	1	0.993244	0	1	III
GO:0010389	regulation of G2/M transition of mitotic cell cycle	biological_process	1	0.979866	0	3	III
GO:0010508	positive regulation of autophagy	biological_process	1	0.986533	0	2	III
GO:0015012	heparan sulfate proteoglycan biosynthetic process	biological_process	1	0.993244	0	1	III
GO:0015016	[heparan sulfate]-glucosamine N-sulfotransferase activity	molecular_function	1	0.993244	0	1	III
GO:0015018	galactosylgalactosylxylosylprotein 3-beta-glucuronosyltransferase activity	molecular_function	1	0.979866	0	3	III
GO:0015035	protein disulfide oxidoreductase activity	molecular_function	1	0.855446	0	23	III
GO:0015054	gastrin receptor activity	molecular_function	1	0.993244	0	1	III
GO:0015074	DNA integration	biological_process	1	0.979866	0	3	III
GO:0015078	hydrogen ion transmembrane transporter activity	molecular_function	1	0.873068	0	20	III
GO:0015095	magnesium ion transmembrane transporter activity	molecular_function	1	0.993244	0	1	III
GO:0015105	arsenite transmembrane transporter activity	molecular_function	1	0.993244	0	1	III
GO:0015114	phosphate ion transmembrane transporter activity	molecular_function	1	0.986533	0	2	III
GO:0015116	sulfate transmembrane transporter activity	molecular_function	1	0.947191	0	8	III
GO:0015171	amino acid transmembrane transporter activity	molecular_function	1	0.928101	0	11	III
GO:0015198	oligopeptide transporter activity	molecular_function	1	0.979866	0	3	III
GO:0015238	drug transmembrane transporter activity	molecular_function	1	0.986533	0	2	III
GO:0015269	calcium-activated potassium channel activity	molecular_function	1	0.993244	0	1	III
GO:0015299	solute:hydrogen antiporter activity	molecular_function	1	0.986533	0	2	III
GO:0015377	cation:chloride symporter activity	molecular_function	1	0.986533	0	2	III
GO:0015379	potassium:chloride symporter activity	molecular_function	1	0.993244	0	1	III
GO:0015450	P-P-bond-hydrolysis-driven protein transmembrane transporter activity	molecular_function	1	0.953639	0	7	III
GO:0015631	tubulin binding	molecular_function	1	0.993244	0	1	III
GO:0015671	oxygen transport	biological_process	1	0.986533	0	2	III
GO:0015693	magnesium ion transport	biological_process	1	0.993244	0	1	III
GO:0015696	ammonium transport	biological_process	1	0.993244	0	1	III
GO:0015780	nucleotide-sugar transport	biological_process	1	0.993244	0	1	III
GO:0015889	cobalamin transport	biological_process	1	0.993244	0	1	III
GO:0015893	drug transport	biological_process	1	0.986533	0	2	III
GO:0015923	mannosidase activity	molecular_function	1	0.993244	0	1	III
GO:0015934	large ribosomal subunit	cellular_component	1	0.934422	0	10	III
GO:0015935	small ribosomal subunit	cellular_component	1	0.89712	0	16	III
GO:0015936	coenzyme A metabolic process	biological_process	1	0.993244	0	1	III
GO:0015937	coenzyme A biosynthetic process	biological_process	1	0.979866	0	3	III
GO:0015948	methanogenesis	biological_process	1	0.993244	0	1	III
GO:0015986	ATP synthesis coupled proton transport	biological_process	1	0.979866	0	3	III
GO:0015991	ATP hydrolysis coupled proton transport	biological_process	1	0.815672	0	30	III
GO:0015992	proton transport	biological_process	1	0.993244	0	1	III
GO:0016012	sarcoglycan complex	cellular_component	1	0.979866	0	3	III
GO:0016023	cytoplasmic membrane-bounded vesicle	cellular_component	1	0.993244	0	1	III
GO:0016040	glutamate synthase (NADH) activity	molecular_function	1	0.993244	0	1	III
GO:0016042	lipid catabolic process	biological_process	1	0.934422	0	10	III
GO:0016051	carbohydrate biosynthetic process	biological_process	1	0.960131	0	6	III
GO:0016052	carbohydrate catabolic process	biological_process	1	0.993244	0	1	III
GO:0016055	Wnt receptor signaling pathway	biological_process	1	0.934422	0	10	III
GO:0016070	RNA metabolic process	biological_process	1	0.879021	0	19	III
GO:0016075	rRNA catabolic process	biological_process	1	0.993244	0	1	III
GO:0016149	translation release factor activity, codon specific	molecular_function	1	0.986533	0	2	III
GO:0016155	formyltetrahydrofolate dehydrogenase activity	molecular_function	1	0.993244	0	1	III
GO:0016180	snRNA processing	biological_process	1	0.993244	0	1	III
GO:0016192	vesicle-mediated transport	biological_process	1	0.767192	0	39	III
GO:0016208	AMP binding	molecular_function	1	0.993244	0	1	III
GO:0016209	antioxidant activity	molecular_function	1	0.960131	0	6	III
GO:0016226	iron-sulfur cluster assembly	biological_process	1	0.966665	0	5	III
GO:0016272	prefoldin complex	cellular_component	1	0.940785	0	9	III
GO:0016286	small conductance calcium-activated potassium channel activity	molecular_function	1	0.993244	0	1	III
GO:0016289	CoA hydrolase activity	molecular_function	1	0.993244	0	1	III
GO:0016295	myristoyl-[acyl-carrier-protein] hydrolase activity	molecular_function	1	0.986533	0	2	III
GO:0016296	palmitoyl-[acyl-carrier-protein] hydrolase activity	molecular_function	1	0.986533	0	2	III
GO:0016298	lipase activity	molecular_function	1	0.986533	0	2	III
GO:0016301	kinase activity	molecular_function	1	0.973244	0	4	III
GO:0016303	1-phosphatidylinositol-3-kinase activity	molecular_function	1	0.993244	0	1	III
GO:0016307	phosphatidylinositol phosphate kinase activity	molecular_function	1	0.979866	0	3	III
GO:0016311	dephosphorylation	biological_process	1	0.953639	0	7	III
GO:0016415	octanoyltransferase activity	molecular_function	1	0.993244	0	1	III
GO:0016422	mRNA (2'-O-methyladenosine-N6-)-methyltransferase activity	molecular_function	1	0.993244	0	1	III
GO:0016428	tRNA (cytosine-5-)-methyltransferase activity	molecular_function	1	0.993244	0	1	III
GO:0016429	tRNA (adenine-N1-)-methyltransferase activity	molecular_function	1	0.993244	0	1	III
GO:0016442	RNA-induced silencing complex	cellular_component	1	0.993244	0	1	III
GO:0016458	gene silencing	biological_process	1	0.993244	0	1	III
GO:0016462	pyrophosphatase activity	molecular_function	1	0.979866	0	3	III
GO:0016471	vacuolar proton-transporting V-type ATPase complex	cellular_component	1	0.993244	0	1	III
GO:0016485	protein processing	biological_process	1	0.986533	0	2	III
GO:0016491	oxidoreductase activity	molecular_function	1	0.400045	0	134	III
GO:0016500	protein-hormone receptor activity	molecular_function	1	0.979866	0	3	III
GO:0016505	apoptotic protease activator activity	molecular_function	1	0.993244	0	1	III
GO:0016507	mitochondrial fatty acid beta-oxidation multienzyme complex	cellular_component	1	0.993244	0	1	III
GO:0016529	sarcoplasmic reticulum	cellular_component	1	0.993244	0	1	III
GO:0016531	copper chaperone activity	molecular_function	1	0.986533	0	2	III
GO:0016533	cyclin-dependent protein kinase 5 holoenzyme complex	cellular_component	1	0.993244	0	1	III
GO:0016534	cyclin-dependent protein kinase 5 activator activity	molecular_function	1	0.993244	0	1	III
GO:0016538	cyclin-dependent protein serine/threonine kinase regulator activity	molecular_function	1	0.979866	0	3	III
GO:0016539	intein-mediated protein splicing	biological_process	1	0.979866	0	3	III
GO:0016558	protein import into peroxisome matrix	biological_process	1	0.973244	0	4	III
GO:0016559	peroxisome fission	biological_process	1	0.986533	0	2	III
GO:0016560	protein import into peroxisome matrix, docking	biological_process	1	0.993244	0	1	III
GO:0016567	protein ubiquitination	biological_process	1	0.879021	0	19	III
GO:0016568	chromatin modification	biological_process	1	0.979866	0	3	III
GO:0016570	histone modification	biological_process	1	0.973244	0	4	III
GO:0016571	histone methylation	biological_process	1	0.993244	0	1	III
GO:0016573	histone acetylation	biological_process	1	0.986533	0	2	III
GO:0016575	histone deacetylation	biological_process	1	0.986533	0	2	III
GO:0016585	chromatin remodeling complex	cellular_component	1	0.986533	0	2	III
GO:0016591	DNA-directed RNA polymerase II, holoenzyme	cellular_component	1	0.993244	0	1	III
GO:0016592	mediator complex	cellular_component	1	0.867155	0	21	III
GO:0016597	amino acid binding	molecular_function	1	0.986533	0	2	III
GO:0016598	protein arginylation	biological_process	1	0.993244	0	1	III
GO:0016607	nuclear speck	cellular_component	1	0.993244	0	1	III
GO:0016614	oxidoreductase activity, acting on CH-OH group of donors	molecular_function	1	0.960131	0	6	III
GO:0016616	oxidoreductase activity, acting on the CH-OH group of donors, NAD or NADP as acceptor	molecular_function	1	0.940785	0	9	III
GO:0016619	malate dehydrogenase (oxaloacetate-decarboxylating) activity	molecular_function	1	0.966665	0	5	III
GO:0016620	oxidoreductase activity, acting on the aldehyde or oxo group of donors, NAD or NADP as acceptor	molecular_function	1	0.861281	0	22	III
GO:0016624	oxidoreductase activity, acting on the aldehyde or oxo group of donors, disulfide as acceptor	molecular_function	1	0.993244	0	1	III
GO:0016627	oxidoreductase activity, acting on the CH-CH group of donors	molecular_function	1	0.960131	0	6	III
GO:0016639	oxidoreductase activity, acting on the CH-NH2 group of donors, NAD or NADP as acceptor	molecular_function	1	0.986533	0	2	III
GO:0016641	oxidoreductase activity, acting on the CH-NH2 group of donors, oxygen as acceptor	molecular_function	1	0.979866	0	3	III
GO:0016671	oxidoreductase activity, acting on a sulfur group of donors, disulfide as acceptor	molecular_function	1	0.986533	0	2	III
GO:0016702	oxidoreductase activity, acting on single donors with incorporation of molecular oxygen, incorporation of two atoms of oxygen	molecular_function	1	0.788379	0	35	III
GO:0016705	oxidoreductase activity, acting on paired donors, with incorporation or reduction of molecular oxygen	molecular_function	1	0.548877	0	88	III
GO:0016706	oxidoreductase activity, acting on paired donors, with incorporation or reduction of molecular oxygen, 2-oxoglutarate as one donor, and incorporation of one atom each of oxygen into both donors	molecular_function	1	0.921822	0	12	III
GO:0016709	oxidoreductase activity, acting on paired donors, with incorporation or reduction of molecular oxygen, NAD(P)H as one donor, and incorporation of one atom of oxygen	molecular_function	1	0.993244	0	1	III
GO:0016717	oxidoreductase activity, acting on paired donors, with oxidation of a pair of donors resulting in the reduction of molecular oxygen to two molecules of water	molecular_function	1	0.947191	0	8	III
GO:0016740	transferase activity	molecular_function	1	0.879021	0	19	III
GO:0016742	hydroxymethyl-, formyl- and related transferase activity	molecular_function	1	0.993244	0	1	III
GO:0016746	transferase activity, transferring acyl groups	molecular_function	1	0.909389	0	14	III
GO:0016747	transferase activity, transferring acyl groups other than amino-acyl groups	molecular_function	1	0.783029	0	36	III
GO:0016757	transferase activity, transferring glycosyl groups	molecular_function	1	0.861281	0	22	III
GO:0016758	transferase activity, transferring hexosyl groups	molecular_function	1	0.783029	0	36	III
GO:0016763	transferase activity, transferring pentosyl groups	molecular_function	1	0.986533	0	2	III
GO:0016765	transferase activity, transferring alkyl or aryl (other than methyl) groups	molecular_function	1	0.986533	0	2	III
GO:0016768	spermine synthase activity	molecular_function	1	0.993244	0	1	III
GO:0016772	transferase activity, transferring phosphorus-containing groups	molecular_function	1	0.706925	0	51	III
GO:0016776	phosphotransferase activity, phosphate group as acceptor	molecular_function	1	0.986533	0	2	III
GO:0016779	nucleotidyltransferase activity	molecular_function	1	0.909389	0	14	III
GO:0016780	phosphotransferase activity, for other substituted phosphate groups	molecular_function	1	0.953639	0	7	III
GO:0016783	sulfurtransferase activity	molecular_function	1	0.986533	0	2	III
GO:0016785	transferase activity, transferring selenium-containing groups	molecular_function	1	0.993244	0	1	III
GO:0016787	hydrolase activity	molecular_function	1	0.502039	0	101	III
GO:0016788	hydrolase activity, acting on ester bonds	molecular_function	1	0.804646	0	32	III
GO:0016790	thiolester hydrolase activity	molecular_function	1	0.993244	0	1	III
GO:0016791	phosphatase activity	molecular_function	1	0.855446	0	23	III
GO:0016798	hydrolase activity, acting on glycosyl bonds	molecular_function	1	0.993244	0	1	III
GO:0016799	hydrolase activity, hydrolyzing N-glycosyl compounds	molecular_function	1	0.986533	0	2	III
GO:0016805	dipeptidase activity	molecular_function	1	0.960131	0	6	III
GO:0016810	hydrolase activity, acting on carbon-nitrogen (but not peptide) bonds	molecular_function	1	0.921822	0	12	III
GO:0016811	hydrolase activity, acting on carbon-nitrogen (but not peptide) bonds, in linear amides	molecular_function	1	0.960131	0	6	III
GO:0016812	hydrolase activity, acting on carbon-nitrogen (but not peptide) bonds, in cyclic amides	molecular_function	1	0.986533	0	2	III
GO:0016813	hydrolase activity, acting on carbon-nitrogen (but not peptide) bonds, in linear amidines	molecular_function	1	0.993244	0	1	III
GO:0016817	hydrolase activity, acting on acid anhydrides	molecular_function	1	0.986533	0	2	III
GO:0016818	hydrolase activity, acting on acid anhydrides, in phosphorus-containing anhydrides	molecular_function	1	0.986533	0	2	III
GO:0016820	hydrolase activity, acting on acid anhydrides, catalyzing transmembrane movement of substances	molecular_function	1	0.979866	0	3	III
GO:0016829	lyase activity	molecular_function	1	0.979866	0	3	III
GO:0016831	carboxy-lyase activity	molecular_function	1	0.934422	0	10	III
GO:0016844	strictosidine synthase activity	molecular_function	1	0.986533	0	2	III
GO:0016847	1-aminocyclopropane-1-carboxylate synthase activity	molecular_function	1	0.979866	0	3	III
GO:0016849	phosphorus-oxygen lyase activity	molecular_function	1	0.915585	0	13	III
GO:0016853	isomerase activity	molecular_function	1	0.928101	0	11	III
GO:0016857	racemase and epimerase activity, acting on carbohydrates and derivatives	molecular_function	1	0.986533	0	2	III
GO:0016868	intramolecular transferase activity, phosphotransferases	molecular_function	1	0.979866	0	3	III
GO:0016874	ligase activity	molecular_function	1	0.993244	0	1	III
GO:0016881	acid-amino acid ligase activity	molecular_function	1	0.620876	0	70	III
GO:0016884	carbon-nitrogen ligase activity, with glutamine as amido-N-donor	molecular_function	1	0.947191	0	8	III
GO:0016887	ATPase activity	molecular_function	1	0.751669	0	42	III
GO:0016888	endodeoxyribonuclease activity, producing 5'-phosphomonoesters	molecular_function	1	0.979866	0	3	III
GO:0016891	endoribonuclease activity, producing 5'-phosphomonoesters	molecular_function	1	0.993244	0	1	III
GO:0016907	G-protein coupled acetylcholine receptor activity	molecular_function	1	0.993244	0	1	III
GO:0016972	thiol oxidase activity	molecular_function	1	0.973244	0	4	III
GO:0016973	poly(A)+ mRNA export from nucleus	biological_process	1	0.993244	0	1	III
GO:0016987	sigma factor activity	molecular_function	1	0.986533	0	2	III
GO:0016992	lipoate synthase activity	molecular_function	1	0.993244	0	1	III
GO:0016998	cell wall macromolecule catabolic process	biological_process	1	0.885014	0	18	III
GO:0017002	activin-activated receptor activity	molecular_function	1	0.993244	0	1	III
GO:0017017	MAP kinase tyrosine/serine/threonine phosphatase activity	molecular_function	1	0.993244	0	1	III
GO:0017048	Rho GTPase binding	molecular_function	1	0.973244	0	4	III
GO:0017056	structural constituent of nuclear pore	molecular_function	1	0.993244	0	1	III
GO:0017057	6-phosphogluconolactonase activity	molecular_function	1	0.993244	0	1	III
GO:0017069	snRNA binding	molecular_function	1	0.986533	0	2	III
GO:0017089	glycolipid transporter activity	molecular_function	1	0.986533	0	2	III
GO:0017111	nucleoside-triphosphatase activity	molecular_function	1	0.711765	0	50	III
GO:0017119	Golgi transport complex	cellular_component	1	0.993244	0	1	III
GO:0017124	SH3 domain binding	molecular_function	1	0.986533	0	2	III
GO:0017134	fibroblast growth factor binding	molecular_function	1	0.993244	0	1	III
GO:0017137	Rab GTPase binding	molecular_function	1	0.986533	0	2	III
GO:0017150	tRNA dihydrouridine synthase activity	molecular_function	1	0.973244	0	4	III
GO:0017153	sodium:dicarboxylate symporter activity	molecular_function	1	0.979866	0	3	III
GO:0017172	cysteine dioxygenase activity	molecular_function	1	0.993244	0	1	III
GO:0017174	glycine N-methyltransferase activity	molecular_function	1	0.993244	0	1	III
GO:0017176	phosphatidylinositol N-acetylglucosaminyltransferase activity	molecular_function	1	0.986533	0	2	III
GO:0017183	peptidyl-diphthamide biosynthetic process from peptidyl-histidine	biological_process	1	0.979866	0	3	III
GO:0017187	peptidyl-glutamic acid carboxylation	biological_process	1	0.993244	0	1	III
GO:0018024	histone-lysine N-methyltransferase activity	molecular_function	1	0.921822	0	12	III
GO:0018106	peptidyl-histidine phosphorylation	biological_process	1	0.993244	0	1	III
GO:0018149	peptide cross-linking	biological_process	1	0.993244	0	1	III
GO:0018160	peptidyl-pyrromethane cofactor linkage	biological_process	1	0.993244	0	1	III
GO:0018193	peptidyl-amino acid modification	biological_process	1	0.993244	0	1	III
GO:0018279	protein N-linked glycosylation via asparagine	biological_process	1	0.986533	0	2	III
GO:0018342	protein prenylation	biological_process	1	0.979866	0	3	III
GO:0018738	S-formylglutathione hydrolase activity	molecular_function	1	0.993244	0	1	III
GO:0018990	ecdysis, chitin-based cuticle	biological_process	1	0.993244	0	1	III
GO:0019001	guanyl nucleotide binding	molecular_function	1	0.993244	0	1	III
GO:0019008	molybdopterin synthase complex	cellular_component	1	0.993244	0	1	III
GO:0019028	viral capsid	cellular_component	1	0.960131	0	6	III
GO:0019135	deoxyhypusine monooxygenase activity	molecular_function	1	0.993244	0	1	III
GO:0019201	nucleotide kinase activity	molecular_function	1	0.986533	0	2	III
GO:0019204	nucleotide phosphatase activity	molecular_function	1	0.993244	0	1	III
GO:0019205	nucleobase-containing compound kinase activity	molecular_function	1	0.979866	0	3	III
GO:0019211	phosphatase activator activity	molecular_function	1	0.979866	0	3	III
GO:0019226	transmission of nerve impulse	biological_process	1	0.993244	0	1	III
GO:0019239	deaminase activity	molecular_function	1	0.947191	0	8	III
GO:0019307	mannose biosynthetic process	biological_process	1	0.993244	0	1	III
GO:0019310	inositol catabolic process	biological_process	1	0.993244	0	1	III
GO:0019318	hexose metabolic process	biological_process	1	0.973244	0	4	III
GO:0019343	cysteine biosynthetic process via cystathionine	biological_process	1	0.993244	0	1	III
GO:0019358	nicotinate nucleotide salvage	biological_process	1	0.993244	0	1	III
GO:0019370	leukotriene biosynthetic process	biological_process	1	0.993244	0	1	III
GO:0019427	acetyl-CoA biosynthetic process from acetate	biological_process	1	0.993244	0	1	III
GO:0019441	tryptophan catabolic process to kynurenine	biological_process	1	0.993244	0	1	III
GO:0019464	glycine decarboxylation via glycine cleavage system	biological_process	1	0.993244	0	1	III
GO:0019478	D-amino acid catabolic process	biological_process	1	0.993244	0	1	III
GO:0019509	L-methionine salvage from methylthioadenosine	biological_process	1	0.993244	0	1	III
GO:0019538	protein metabolic process	biological_process	1	0.986533	0	2	III
GO:0019673	GDP-mannose metabolic process	biological_process	1	0.993244	0	1	III
GO:0019674	NAD metabolic process	biological_process	1	0.979866	0	3	III
GO:0019722	calcium-mediated signaling	biological_process	1	0.993244	0	1	III
GO:0019725	cellular homeostasis	biological_process	1	0.993244	0	1	III
GO:0019752	carboxylic acid metabolic process	biological_process	1	0.966665	0	5	III
GO:0019773	proteasome core complex, alpha-subunit complex	cellular_component	1	0.921822	0	12	III
GO:0019799	tubulin N-acetyltransferase activity	molecular_function	1	0.979866	0	3	III
GO:0019825	oxygen binding	molecular_function	1	0.986533	0	2	III
GO:0019835	cytolysis	biological_process	1	0.993244	0	1	III
GO:0019843	rRNA binding	molecular_function	1	0.960131	0	6	III
GO:0019867	outer membrane	cellular_component	1	0.993244	0	1	III
GO:0019887	protein kinase regulator activity	molecular_function	1	0.973244	0	4	III
GO:0019894	kinesin binding	molecular_function	1	0.993244	0	1	III
GO:0019898	extrinsic to membrane	cellular_component	1	0.966665	0	5	III
GO:0019901	protein kinase binding	molecular_function	1	0.89712	0	16	III
GO:0019904	protein domain specific binding	molecular_function	1	0.947191	0	8	III
GO:0019905	syntaxin binding	molecular_function	1	0.993244	0	1	III
GO:0019987	negative regulation of anti-apoptosis	biological_process	1	0.993244	0	1	III
GO:0020037	heme binding	molecular_function	1	0.431551	0	123	III
GO:0022857	transmembrane transporter activity	molecular_function	1	0.736454	0	45	III
GO:0022891	substrate-specific transmembrane transporter activity	molecular_function	1	0.89712	0	16	III
GO:0022900	electron transport chain	biological_process	1	0.993244	0	1	III
GO:0023051	regulation of signaling	biological_process	1	0.993244	0	1	III
GO:0030001	metal ion transport	biological_process	1	0.928101	0	11	III
GO:0030036	actin cytoskeleton organization	biological_process	1	0.934422	0	10	III
GO:0030041	actin filament polymerization	biological_process	1	0.993244	0	1	III
GO:0030054	cell junction	cellular_component	1	0.993244	0	1	III
GO:0030060	L-malate dehydrogenase activity	molecular_function	1	0.960131	0	6	III
GO:0030071	regulation of mitotic metaphase/anaphase transition	biological_process	1	0.966665	0	5	III
GO:0030111	regulation of Wnt receptor signaling pathway	biological_process	1	0.993244	0	1	III
GO:0030117	membrane coat	cellular_component	1	0.953639	0	7	III
GO:0030126	COPI vesicle coat	cellular_component	1	0.973244	0	4	III
GO:0030130	clathrin coat of trans-Golgi network vesicle	cellular_component	1	0.986533	0	2	III
GO:0030132	clathrin coat of coated pit	cellular_component	1	0.979866	0	3	III
GO:0030141	secretory granule	cellular_component	1	0.993244	0	1	III
GO:0030145	manganese ion binding	molecular_function	1	0.81014	0	31	III
GO:0030151	molybdenum ion binding	molecular_function	1	0.973244	0	4	III
GO:0030154	cell differentiation	biological_process	1	0.986533	0	2	III
GO:0030155	regulation of cell adhesion	biological_process	1	0.986533	0	2	III
GO:0030158	protein xylosyltransferase activity	molecular_function	1	0.993244	0	1	III
GO:0030163	protein catabolic process	biological_process	1	0.915585	0	13	III
GO:0030170	pyridoxal phosphate binding	molecular_function	1	0.761983	0	40	III
GO:0030173	integral to Golgi membrane	cellular_component	1	0.986533	0	2	III
GO:0030176	integral to endoplasmic reticulum membrane	cellular_component	1	0.979866	0	3	III
GO:0030203	glycosaminoglycan metabolic process	biological_process	1	0.993244	0	1	III
GO:0030234	enzyme regulator activity	molecular_function	1	0.979866	0	3	III
GO:0030246	carbohydrate binding	molecular_function	1	0.646875	0	64	III
GO:0030247	polysaccharide binding	molecular_function	1	0.979866	0	3	III
GO:0030259	lipid glycosylation	biological_process	1	0.993244	0	1	III
GO:0030261	chromosome condensation	biological_process	1	0.979866	0	3	III
GO:0030272	5-formyltetrahydrofolate cyclo-ligase activity	molecular_function	1	0.986533	0	2	III
GO:0030274	LIM domain binding	molecular_function	1	0.993244	0	1	III
GO:0030285	integral to synaptic vesicle membrane	cellular_component	1	0.993244	0	1	III
GO:0030286	dynein complex	cellular_component	1	0.928101	0	11	III
GO:0030288	outer membrane-bounded periplasmic space	cellular_component	1	0.960131	0	6	III
GO:0030334	regulation of cell migration	biological_process	1	0.986533	0	2	III
GO:0030337	DNA polymerase processivity factor activity	molecular_function	1	0.986533	0	2	III
GO:0030488	tRNA methylation	biological_process	1	0.993244	0	1	III
GO:0030515	snoRNA binding	molecular_function	1	0.986533	0	2	III
GO:0030529	ribonucleoprotein complex	cellular_component	1	0.934422	0	10	III
GO:0030536	larval feeding behavior	biological_process	1	0.993244	0	1	III
GO:0030655	beta-lactam antibiotic catabolic process	biological_process	1	0.993244	0	1	III
GO:0030674	protein binding, bridging	molecular_function	1	0.993244	0	1	III
GO:0030688	preribosome, small subunit precursor	cellular_component	1	0.993244	0	1	III
GO:0030695	GTPase regulator activity	molecular_function	1	0.986533	0	2	III
GO:0030702	chromatin silencing at centromere	biological_process	1	0.993244	0	1	III
GO:0030833	regulation of actin filament polymerization	biological_process	1	0.960131	0	6	III
GO:0030870	Mre11 complex	cellular_component	1	0.993244	0	1	III
GO:0030880	RNA polymerase complex	cellular_component	1	0.993244	0	1	III
GO:0030904	retromer complex	cellular_component	1	0.986533	0	2	III
GO:0030942	endoplasmic reticulum signal peptide binding	molecular_function	1	0.993244	0	1	III
GO:0030955	potassium ion binding	molecular_function	1	0.966665	0	5	III
GO:0030976	thiamine pyrophosphate binding	molecular_function	1	0.973244	0	4	III
GO:0030983	mismatched DNA binding	molecular_function	1	0.973244	0	4	III
GO:0031011	Ino80 complex	cellular_component	1	0.993244	0	1	III
GO:0031012	extracellular matrix	cellular_component	1	0.979866	0	3	III
GO:0031032	actomyosin structure organization	biological_process	1	0.993244	0	1	III
GO:0031047	gene silencing by RNA	biological_process	1	0.993244	0	1	III
GO:0031071	cysteine desulfurase activity	molecular_function	1	0.993244	0	1	III
GO:0031072	heat shock protein binding	molecular_function	1	0.73145	0	46	III
GO:0031105	septin complex	cellular_component	1	0.973244	0	4	III
GO:0031120	snRNA pseudouridine synthesis	biological_process	1	0.986533	0	2	III
GO:0031145	anaphase-promoting complex-dependent proteasomal ubiquitin-dependent protein catabolic process	biological_process	1	0.973244	0	4	III
GO:0031167	rRNA methylation	biological_process	1	0.993244	0	1	III
GO:0031224	intrinsic to membrane	cellular_component	1	0.940785	0	9	III
GO:0031227	intrinsic to endoplasmic reticulum membrane	cellular_component	1	0.940785	0	9	III
GO:0031305	integral to mitochondrial inner membrane	cellular_component	1	0.993244	0	1	III
GO:0031386	protein tag	molecular_function	1	0.986533	0	2	III
GO:0031409	pigment binding	molecular_function	1	0.986533	0	2	III
GO:0031418	L-ascorbic acid binding	molecular_function	1	0.777715	0	37	III
GO:0031419	cobalamin binding	molecular_function	1	0.993244	0	1	III
GO:0031429	box H/ACA snoRNP complex	cellular_component	1	0.993244	0	1	III
GO:0031461	cullin-RING ubiquitin ligase complex	cellular_component	1	0.953639	0	7	III
GO:0031491	nucleosome binding	molecular_function	1	0.993244	0	1	III
GO:0031515	tRNA (m1A) methyltransferase complex	cellular_component	1	0.993244	0	1	III
GO:0031625	ubiquitin protein ligase binding	molecular_function	1	0.953639	0	7	III
GO:0031965	nuclear membrane	cellular_component	1	0.993244	0	1	III
GO:0031966	mitochondrial membrane	cellular_component	1	0.979866	0	3	III
GO:0031989	bombesin receptor signaling pathway	biological_process	1	0.986533	0	2	III
GO:0032006	regulation of TOR signaling cascade	biological_process	1	0.993244	0	1	III
GO:0032012	regulation of ARF protein signal transduction	biological_process	1	0.953639	0	7	III
GO:0032040	small-subunit processome	cellular_component	1	0.973244	0	4	III
GO:0032095	regulation of response to food	biological_process	1	0.986533	0	2	III
GO:0032259	methylation	biological_process	1	0.940785	0	9	III
GO:0032266	phosphatidylinositol-3-phosphate binding	molecular_function	1	0.993244	0	1	III
GO:0032312	regulation of ARF GTPase activity	biological_process	1	0.947191	0	8	III
GO:0032542	sulfiredoxin activity	molecular_function	1	0.993244	0	1	III
GO:0032549	ribonucleoside binding	molecular_function	1	0.960131	0	6	III
GO:0032580	Golgi cisterna membrane	cellular_component	1	0.973244	0	4	III
GO:0032777	Piccolo NuA4 histone acetyltransferase complex	cellular_component	1	0.993244	0	1	III
GO:0032784	regulation of DNA-dependent transcription, elongation	biological_process	1	0.979866	0	3	III
GO:0032786	positive regulation of DNA-dependent transcription, elongation	biological_process	1	0.993244	0	1	III
GO:0032793	positive regulation of CREB transcription factor activity	biological_process	1	0.993244	0	1	III
GO:0032924	activin receptor signaling pathway	biological_process	1	0.993244	0	1	III
GO:0032934	sterol binding	molecular_function	1	0.973244	0	4	III
GO:0032968	positive regulation of transcription elongation from RNA polymerase II promoter	biological_process	1	0.993244	0	1	III
GO:0033014	tetrapyrrole biosynthetic process	biological_process	1	0.966665	0	5	III
GO:0033130	acetylcholine receptor binding	molecular_function	1	0.993244	0	1	III
GO:0033178	proton-transporting two-sector ATPase complex, catalytic domain	cellular_component	1	0.986533	0	2	III
GO:0033179	proton-transporting V-type ATPase, V0 domain	cellular_component	1	0.915585	0	13	III
GO:0033180	proton-transporting V-type ATPase, V1 domain	cellular_component	1	0.940785	0	9	III
GO:0033578	protein glycosylation in Golgi	biological_process	1	0.993244	0	1	III
GO:0033588	Elongator holoenzyme complex	cellular_component	1	0.993244	0	1	III
GO:0033829	O-fucosylpeptide 3-beta-N-acetylglucosaminyltransferase activity	molecular_function	1	0.993244	0	1	III
GO:0033897	ribonuclease T2 activity	molecular_function	1	0.993244	0	1	III
GO:0033925	mannosyl-glycoprotein endo-beta-N-acetylglucosaminidase activity	molecular_function	1	0.993244	0	1	III
GO:0033961	cis-stilbene-oxide hydrolase activity	molecular_function	1	0.979866	0	3	III
GO:0033971	hydroxyisourate hydrolase activity	molecular_function	1	0.993244	0	1	III
GO:0034023	5-(carboxyamino)imidazole ribonucleotide mutase activity	molecular_function	1	0.993244	0	1	III
GO:0034227	tRNA thio-modification	biological_process	1	0.986533	0	2	III
GO:0034450	ubiquitin-ubiquitin ligase activity	molecular_function	1	0.973244	0	4	III
GO:0034701	tripeptidase activity	molecular_function	1	0.993244	0	1	III
GO:0034720	histone H3-K4 demethylation	biological_process	1	0.993244	0	1	III
GO:0034773	histone H4-K20 trimethylation	biological_process	1	0.993244	0	1	III
GO:0034968	histone lysine methylation	biological_process	1	0.966665	0	5	III
GO:0035014	phosphatidylinositol 3-kinase regulator activity	molecular_function	1	0.993244	0	1	III
GO:0035076	ecdysone receptor-mediated signaling pathway	biological_process	1	0.986533	0	2	III
GO:0035091	phosphatidylinositol binding	molecular_function	1	0.89712	0	16	III
GO:0035097	histone methyltransferase complex	cellular_component	1	0.993244	0	1	III
GO:0035176	social behavior	biological_process	1	0.993244	0	1	III
GO:0035177	larval foraging behavior	biological_process	1	0.993244	0	1	III
GO:0035299	inositol pentakisphosphate 2-kinase activity	molecular_function	1	0.993244	0	1	III
GO:0035434	copper ion transmembrane transport	biological_process	1	0.979866	0	3	III
GO:0035435	phosphate ion transmembrane transport	biological_process	1	0.986533	0	2	III
GO:0035589	G-protein coupled purinergic nucleotide receptor signaling pathway	biological_process	1	0.993244	0	1	III
GO:0038032	termination of G-protein coupled receptor signaling pathway	biological_process	1	0.940785	0	9	III
GO:0040001	establishment of mitotic spindle localization	biological_process	1	0.993244	0	1	III
GO:0040007	growth	biological_process	1	0.953639	0	7	III
GO:0040014	regulation of multicellular organism growth	biological_process	1	0.993244	0	1	III
GO:0042026	protein refolding	biological_process	1	0.966665	0	5	III
GO:0042051	compound eye photoreceptor development	biological_process	1	0.993244	0	1	III
GO:0042054	histone methyltransferase activity	molecular_function	1	0.993244	0	1	III
GO:0042059	negative regulation of epidermal growth factor receptor signaling pathway	biological_process	1	0.993244	0	1	III
GO:0042066	perineurial glial growth	biological_process	1	0.993244	0	1	III
GO:0042073	intraflagellar transport	biological_process	1	0.993244	0	1	III
GO:0042132	fructose 1,6-bisphosphate 1-phosphatase activity	molecular_function	1	0.993244	0	1	III
GO:0042147	retrograde transport, endosome to Golgi	biological_process	1	0.993244	0	1	III
GO:0042171	lysophosphatidic acid acyltransferase activity	molecular_function	1	0.993244	0	1	III
GO:0042176	regulation of protein catabolic process	biological_process	1	0.979866	0	3	III
GO:0042218	1-aminocyclopropane-1-carboxylate biosynthetic process	biological_process	1	0.979866	0	3	III
GO:0042246	tissue regeneration	biological_process	1	0.979866	0	3	III
GO:0042254	ribosome biogenesis	biological_process	1	0.909389	0	14	III
GO:0042255	ribosome assembly	biological_process	1	0.993244	0	1	III
GO:0042256	mature ribosome assembly	biological_process	1	0.993244	0	1	III
GO:0042302	structural constituent of cuticle	molecular_function	1	0.646875	0	64	III
GO:0042318	penicillin biosynthetic process	biological_process	1	0.986533	0	2	III
GO:0042325	regulation of phosphorylation	biological_process	1	0.993244	0	1	III
GO:0042423	catecholamine biosynthetic process	biological_process	1	0.993244	0	1	III
GO:0042427	serotonin biosynthetic process	biological_process	1	0.993244	0	1	III
GO:0042450	arginine biosynthetic process via ornithine	biological_process	1	0.993244	0	1	III
GO:0042578	phosphoric ester hydrolase activity	molecular_function	1	0.973244	0	4	III
GO:0042586	peptide deformylase activity	molecular_function	1	0.986533	0	2	III
GO:0042600	chorion	cellular_component	1	0.966665	0	5	III
GO:0042623	ATPase activity, coupled	molecular_function	1	0.993244	0	1	III
GO:0042719	mitochondrial intermembrane space protein transporter complex	cellular_component	1	0.928101	0	11	III
GO:0042732	D-xylose metabolic process	biological_process	1	0.993244	0	1	III
GO:0042765	GPI-anchor transamidase complex	cellular_component	1	0.986533	0	2	III
GO:0042799	histone methyltransferase activity (H4-K20 specific)	molecular_function	1	0.993244	0	1	III
GO:0042800	histone methyltransferase activity (H3-K4 specific)	molecular_function	1	0.993244	0	1	III
GO:0042803	protein homodimerization activity	molecular_function	1	0.979866	0	3	III
GO:0042981	regulation of apoptotic process	biological_process	1	0.979866	0	3	III
GO:0043022	ribosome binding	molecular_function	1	0.973244	0	4	III
GO:0043027	cysteine-type endopeptidase inhibitor activity involved in apoptotic process	molecular_function	1	0.993244	0	1	III
GO:0043044	ATP-dependent chromatin remodeling	biological_process	1	0.993244	0	1	III
GO:0043065	positive regulation of apoptotic process	biological_process	1	0.993244	0	1	III
GO:0043066	negative regulation of apoptotic process	biological_process	1	0.979866	0	3	III
GO:0043085	positive regulation of catalytic activity	biological_process	1	0.993244	0	1	III
GO:0043130	ubiquitin binding	molecular_function	1	0.993244	0	1	III
GO:0043140	ATP-dependent 3'-5' DNA helicase activity	molecular_function	1	0.993244	0	1	III
GO:0043144	snoRNA processing	biological_process	1	0.993244	0	1	III
GO:0043161	proteasomal ubiquitin-dependent protein catabolic process	biological_process	1	0.986533	0	2	III
GO:0043189	H4/H2A histone acetyltransferase complex	cellular_component	1	0.993244	0	1	III
GO:0043231	intracellular membrane-bounded organelle	cellular_component	1	0.966665	0	5	III
GO:0043234	protein complex	cellular_component	1	0.993244	0	1	III
GO:0043395	heparan sulfate proteoglycan binding	molecular_function	1	0.979866	0	3	III
GO:0043401	steroid hormone mediated signaling pathway	biological_process	1	0.849649	0	24	III
GO:0043461	proton-transporting ATP synthase complex assembly	biological_process	1	0.993244	0	1	III
GO:0043531	ADP binding	molecular_function	1	0.993244	0	1	III
GO:0043545	molybdopterin cofactor metabolic process	biological_process	1	0.993244	0	1	III
GO:0043547	positive regulation of GTPase activity	biological_process	1	0.993244	0	1	III
GO:0043565	sequence-specific DNA binding	molecular_function	1	0.293043	0	179	III
GO:0043626	PCNA complex	cellular_component	1	0.986533	0	2	III
GO:0043631	RNA polyadenylation	biological_process	1	0.993244	0	1	III
GO:0043666	regulation of phosphoprotein phosphatase activity	biological_process	1	0.966665	0	5	III
GO:0043682	copper-transporting ATPase activity	molecular_function	1	0.993244	0	1	III
GO:0043754	dihydrolipoyllysine-residue (2-methylpropanoyl)transferase activity	molecular_function	1	0.993244	0	1	III
GO:0043874	acireductone synthase activity	molecular_function	1	0.993244	0	1	III
GO:0044070	regulation of anion transport	biological_process	1	0.966665	0	5	III
GO:0044183	protein binding involved in protein folding	molecular_function	1	0.993244	0	1	III
GO:0044205	'de novo' UMP biosynthetic process	biological_process	1	0.993244	0	1	III
GO:0044212	transcription regulatory region DNA binding	molecular_function	1	0.993244	0	1	III
GO:0044237	cellular metabolic process	biological_process	1	0.940785	0	9	III
GO:0044249	cellular biosynthetic process	biological_process	1	0.993244	0	1	III
GO:0044262	cellular carbohydrate metabolic process	biological_process	1	0.934422	0	10	III
GO:0044267	cellular protein metabolic process	biological_process	1	0.993244	0	1	III
GO:0044431	Golgi apparatus part	cellular_component	1	0.986533	0	2	III
GO:0045028	G-protein coupled purinergic nucleotide receptor activity	molecular_function	1	0.993244	0	1	III
GO:0045039	protein import into mitochondrial inner membrane	biological_process	1	0.928101	0	11	III
GO:0045087	innate immune response	biological_process	1	0.940785	0	9	III
GO:0045116	protein neddylation	biological_process	1	0.986533	0	2	III
GO:0045132	meiotic chromosome segregation	biological_process	1	0.993244	0	1	III
GO:0045165	cell fate commitment	biological_process	1	0.986533	0	2	III
GO:0045239	tricarboxylic acid cycle enzyme complex	cellular_component	1	0.973244	0	4	III
GO:0045252	oxoglutarate dehydrogenase complex	cellular_component	1	0.993244	0	1	III
GO:0045254	pyruvate dehydrogenase complex	cellular_component	1	0.993244	0	1	III
GO:0045261	proton-transporting ATP synthase complex, catalytic core F(1)	cellular_component	1	0.993244	0	1	III
GO:0045298	tubulin complex	cellular_component	1	0.993244	0	1	III
GO:0045329	carnitine biosynthetic process	biological_process	1	0.993244	0	1	III
GO:0045892	negative regulation of transcription, DNA-dependent	biological_process	1	0.966665	0	5	III
GO:0045893	positive regulation of transcription, DNA-dependent	biological_process	1	0.979866	0	3	III
GO:0045900	negative regulation of translational elongation	biological_process	1	0.986533	0	2	III
GO:0045901	positive regulation of translational elongation	biological_process	1	0.993244	0	1	III
GO:0045905	positive regulation of translational termination	biological_process	1	0.993244	0	1	III
GO:0045944	positive regulation of transcription from RNA polymerase II promoter	biological_process	1	0.993244	0	1	III
GO:0045947	negative regulation of translational initiation	biological_process	1	0.993244	0	1	III
GO:0045980	negative regulation of nucleotide metabolic process	biological_process	1	0.986533	0	2	III
GO:0045995	regulation of embryonic development	biological_process	1	0.986533	0	2	III
GO:0046034	ATP metabolic process	biological_process	1	0.934422	0	10	III
GO:0046080	dUTP metabolic process	biological_process	1	0.993244	0	1	III
GO:0046168	glycerol-3-phosphate catabolic process	biological_process	1	0.979866	0	3	III
GO:0046294	formaldehyde catabolic process	biological_process	1	0.993244	0	1	III
GO:0046332	SMAD binding	molecular_function	1	0.986533	0	2	III
GO:0046439	L-cysteine metabolic process	biological_process	1	0.993244	0	1	III
GO:0046470	phosphatidylcholine metabolic process	biological_process	1	0.993244	0	1	III
GO:0046488	phosphatidylinositol metabolic process	biological_process	1	0.979866	0	3	III
GO:0046654	tetrahydrofolate biosynthetic process	biological_process	1	0.993244	0	1	III
GO:0046660	female sex differentiation	biological_process	1	0.993244	0	1	III
GO:0046677	response to antibiotic	biological_process	1	0.993244	0	1	III
GO:0046835	carbohydrate phosphorylation	biological_process	1	0.993244	0	1	III
GO:0046836	glycolipid transport	biological_process	1	0.986533	0	2	III
GO:0046847	filopodium assembly	biological_process	1	0.986533	0	2	III
GO:0046854	phosphatidylinositol phosphorylation	biological_process	1	0.873068	0	20	III
GO:0046873	metal ion transmembrane transporter activity	molecular_function	1	0.940785	0	9	III
GO:0046907	intracellular transport	biological_process	1	0.973244	0	4	III
GO:0046912	transferase activity, transferring acyl groups, acyl groups converted into alkyl on transfer	molecular_function	1	0.993244	0	1	III
GO:0046914	transition metal ion binding	molecular_function	1	0.966665	0	5	III
GO:0046920	alpha-(1->3)-fucosyltransferase activity	molecular_function	1	0.993244	0	1	III
GO:0046923	ER retention sequence binding	molecular_function	1	0.986533	0	2	III
GO:0046933	proton-transporting ATP synthase activity, rotational mechanism	molecular_function	1	0.940785	0	9	III
GO:0046939	nucleotide phosphorylation	biological_process	1	0.966665	0	5	III
GO:0046949	fatty-acyl-CoA biosynthetic process	biological_process	1	0.993244	0	1	III
GO:0046952	ketone body catabolic process	biological_process	1	0.993244	0	1	III
GO:0046961	proton-transporting ATPase activity, rotational mechanism	molecular_function	1	0.928101	0	11	III
GO:0046983	protein dimerization activity	molecular_function	1	0.568012	0	83	III
GO:0047800	cysteamine dioxygenase activity	molecular_function	1	0.993244	0	1	III
GO:0048015	phosphatidylinositol-mediated signaling	biological_process	1	0.966665	0	5	III
GO:0048037	cofactor binding	molecular_function	1	0.973244	0	4	III
GO:0048193	Golgi vesicle transport	biological_process	1	0.993244	0	1	III
GO:0048208	COPII vesicle coating	biological_process	1	0.993244	0	1	III
GO:0048278	vesicle docking	biological_process	1	0.993244	0	1	III
GO:0048280	vesicle fusion with Golgi apparatus	biological_process	1	0.993244	0	1	III
GO:0048477	oogenesis	biological_process	1	0.993244	0	1	III
GO:0048478	replication fork protection	biological_process	1	0.993244	0	1	III
GO:0048488	synaptic vesicle endocytosis	biological_process	1	0.979866	0	3	III
GO:0048500	signal recognition particle	cellular_component	1	0.973244	0	4	III
GO:0048870	cell motility	biological_process	1	0.993244	0	1	III
GO:0050113	inositol oxygenase activity	molecular_function	1	0.993244	0	1	III
GO:0050290	sphingomyelin phosphodiesterase D activity	molecular_function	1	0.993244	0	1	III
GO:0050353	trimethyllysine dioxygenase activity	molecular_function	1	0.993244	0	1	III
GO:0050650	chondroitin sulfate proteoglycan biosynthetic process	biological_process	1	0.993244	0	1	III
GO:0050660	flavin adenine dinucleotide binding	molecular_function	1	0.706925	0	51	III
GO:0050661	NADP binding	molecular_function	1	0.934422	0	10	III
GO:0050662	coenzyme binding	molecular_function	1	0.940785	0	9	III
GO:0050750	low-density lipoprotein particle receptor binding	molecular_function	1	0.993244	0	1	III
GO:0050790	regulation of catalytic activity	biological_process	1	0.993244	0	1	III
GO:0050793	regulation of developmental process	biological_process	1	0.993244	0	1	III
GO:0050803	regulation of synapse structure and activity	biological_process	1	0.993244	0	1	III
GO:0050821	protein stabilization	biological_process	1	0.993244	0	1	III
GO:0050829	defense response to Gram-negative bacterium	biological_process	1	0.986533	0	2	III
GO:0050897	cobalt ion binding	molecular_function	1	0.993244	0	1	III
GO:0050906	detection of stimulus involved in sensory perception	biological_process	1	0.993244	0	1	III
GO:0050909	sensory perception of taste	biological_process	1	0.767192	0	39	III
GO:0050912	detection of chemical stimulus involved in sensory perception of taste	biological_process	1	0.986533	0	2	III
GO:0051015	actin filament binding	molecular_function	1	0.993244	0	1	III
GO:0051020	GTPase binding	molecular_function	1	0.973244	0	4	III
GO:0051028	mRNA transport	biological_process	1	0.986533	0	2	III
GO:0051056	regulation of small GTPase mediated signal transduction	biological_process	1	0.89712	0	16	III
GO:0051082	unfolded protein binding	molecular_function	1	0.638092	0	66	III
GO:0051085	chaperone mediated protein folding requiring cofactor	biological_process	1	0.993244	0	1	III
GO:0051087	chaperone binding	molecular_function	1	0.966665	0	5	III
GO:0051090	regulation of sequence-specific DNA binding transcription factor activity	biological_process	1	0.986533	0	2	III
GO:0051103	DNA ligation involved in DNA repair	biological_process	1	0.986533	0	2	III
GO:0051205	protein insertion into membrane	biological_process	1	0.993244	0	1	III
GO:0051258	protein polymerization	biological_process	1	0.921822	0	12	III
GO:0051260	protein homooligomerization	biological_process	1	0.921822	0	12	III
GO:0051276	chromosome organization	biological_process	1	0.986533	0	2	III
GO:0051287	NAD binding	molecular_function	1	0.849649	0	24	III
GO:0051289	protein homotetramerization	biological_process	1	0.993244	0	1	III
GO:0051302	regulation of cell division	biological_process	1	0.993244	0	1	III
GO:0051536	iron-sulfur cluster binding	molecular_function	1	0.934422	0	10	III
GO:0051537	2 iron, 2 sulfur cluster binding	molecular_function	1	0.921822	0	12	III
GO:0051539	4 iron, 4 sulfur cluster binding	molecular_function	1	0.940785	0	9	III
GO:0051567	histone H3-K9 methylation	biological_process	1	0.993244	0	1	III
GO:0051568	histone H3-K4 methylation	biological_process	1	0.993244	0	1	III
GO:0051603	proteolysis involved in cellular protein catabolic process	biological_process	1	0.832491	0	27	III
GO:0051726	regulation of cell cycle	biological_process	1	0.966665	0	5	III
GO:0051861	glycolipid binding	molecular_function	1	0.986533	0	2	III
GO:0051903	S-(hydroxymethyl)glutathione dehydrogenase activity	molecular_function	1	0.993244	0	1	III
GO:0051920	peroxiredoxin activity	molecular_function	1	0.960131	0	6	III
GO:0051925	regulation of calcium ion transport via voltage-gated calcium channel activity	biological_process	1	0.986533	0	2	III
GO:0055059	asymmetric neuroblast division	biological_process	1	0.993244	0	1	III
GO:0055070	copper ion homeostasis	biological_process	1	0.986533	0	2	III
GO:0070008	serine-type exopeptidase activity	molecular_function	1	0.993244	0	1	III
GO:0070403	NAD+ binding	molecular_function	1	0.960131	0	6	III
GO:0070409	carbamoyl phosphate biosynthetic process	biological_process	1	0.993244	0	1	III
GO:0070461	SAGA-type complex	cellular_component	1	0.993244	0	1	III
GO:0071004	U2-type prespliceosome	cellular_component	1	0.993244	0	1	III
GO:0071006	U2-type catalytic step 1 spliceosome	cellular_component	1	0.993244	0	1	III
GO:0071007	U2-type catalytic step 2 spliceosome	cellular_component	1	0.993244	0	1	III
GO:0071008	U2-type post-mRNA release spliceosomal complex	cellular_component	1	0.993244	0	1	III
GO:0071267	L-methionine salvage	biological_process	1	0.993244	0	1	III
GO:0071722	detoxification of arsenic-containing substance	biological_process	1	0.993244	0	1	III
GO:0071805	potassium ion transmembrane transport	biological_process	1	0.928101	0	11	III
GO:0071875	adrenergic receptor signaling pathway	biological_process	1	0.986533	0	2	III
GO:0071951	conversion of methionyl-tRNA to N-formyl-methionyl-tRNA	biological_process	1	0.993244	0	1	III
GO:0072488	ammonium transmembrane transport	biological_process	1	0.993244	0	1	III
GO:0097157	pre-mRNA intronic binding	molecular_function	1	0.993244	0	1	III
GO:2001070	starch binding	molecular_function	1	0.966665	0	5	III
GO:0004022	alcohol dehydrogenase (NAD) activity	molecular_function	0.000581642	0.999986	3	6	II
GO:0004568	chitinase activity	molecular_function	0.00259725	0.999755	4	19	II
GO:0006032	chitin catabolic process	biological_process	0.00259725	0.999755	4	19	II
GO:0008270	zinc ion binding	molecular_function	0.0115257	0.99292	42	937	II
GO:0043169	cation binding	molecular_function	0.013212	0.99728	5	45	II
GO:0004559	alpha-mannosidase activity	molecular_function	0.013726	0.999418	2	6	II
GO:0007156	homophilic cell adhesion	biological_process	0.0152853	0.998324	3	17	II
GO:0006013	mannose metabolic process	biological_process	0.0188187	0.999006	2	7	II
GO:0007010	cytoskeleton organization	biological_process	0.0188187	0.999006	2	7	II
GO:0008076	voltage-gated potassium channel complex	cellular_component	0.0188187	0.999006	2	7	II
GO:0008970	phosphatidylcholine 1-acylhydrolase activity	molecular_function	0.0188187	0.999006	2	7	II
GO:0006886	intracellular protein transport	biological_process	0.0242894	0.993114	6	71	II
GO:0000139	Golgi membrane	cellular_component	0.0309445	0.997724	2	9	II
GO:0031227	intrinsic to endoplasmic reticulum membrane	cellular_component	0.0309445	0.997724	2	9	II
GO:0000176	nuclear exosome (RNase complex)	cellular_component	0.0316125	1	1	1	II
GO:0001507	acetylcholine catabolic process in synaptic cleft	biological_process	0.0316125	1	1	1	II
GO:0003873	6-phosphofructo-2-kinase activity	molecular_function	0.0316125	1	1	1	II
GO:0003990	acetylcholinesterase activity	molecular_function	0.0316125	1	1	1	II
GO:0004331	fructose-2,6-bisphosphate 2-phosphatase activity	molecular_function	0.0316125	1	1	1	II
GO:0004392	heme oxygenase (decyclizing) activity	molecular_function	0.0316125	1	1	1	II
GO:0004482	mRNA (guanine-N7-)-methyltransferase activity	molecular_function	0.0316125	1	1	1	II
GO:0004788	thiamine diphosphokinase activity	molecular_function	0.0316125	1	1	1	II
GO:0005118	sevenless binding	molecular_function	0.0316125	1	1	1	II
GO:0005338	nucleotide-sugar transmembrane transporter activity	molecular_function	0.0316125	1	1	1	II
GO:0005674	transcription factor TFIIF complex	cellular_component	0.0316125	1	1	1	II
GO:0005868	cytoplasmic dynein complex	cellular_component	0.0316125	1	1	1	II
GO:0006000	fructose metabolic process	biological_process	0.0316125	1	1	1	II
GO:0006003	fructose 2,6-bisphosphate metabolic process	biological_process	0.0316125	1	1	1	II
GO:0006069	ethanol oxidation	biological_process	0.0316125	1	1	1	II
GO:0006369	termination of RNA polymerase II transcription	biological_process	0.0316125	1	1	1	II
GO:0006772	thiamine metabolic process	biological_process	0.0316125	1	1	1	II
GO:0006788	heme oxidation	biological_process	0.0316125	1	1	1	II
GO:0008108	UDP-glucose:hexose-1-phosphate uridylyltransferase activity	molecular_function	0.0316125	1	1	1	II
GO:0008253	5'-nucleotidase activity	molecular_function	0.0316125	1	1	1	II
GO:0008757	S-adenosylmethionine-dependent methyltransferase activity	molecular_function	0.0316125	1	1	1	II
GO:0009229	thiamine diphosphate biosynthetic process	biological_process	0.0316125	1	1	1	II
GO:0015780	nucleotide-sugar transport	biological_process	0.0316125	1	1	1	II
GO:0016180	snRNA processing	biological_process	0.0316125	1	1	1	II
GO:0031305	integral to mitochondrial inner membrane	cellular_component	0.0316125	1	1	1	II
GO:0042132	fructose 1,6-bisphosphate 1-phosphatase activity	molecular_function	0.0316125	1	1	1	II
GO:0042147	retrograde transport, endosome to Golgi	biological_process	0.0316125	1	1	1	II
GO:0043144	snoRNA processing	biological_process	0.0316125	1	1	1	II
GO:0046920	alpha-(1->3)-fucosyltransferase activity	molecular_function	0.0316125	1	1	1	II
GO:0051903	S-(hydroxymethyl)glutathione dehydrogenase activity	molecular_function	0.0316125	1	1	1	II
GO:0004386	helicase activity	molecular_function	0.0346592	0.994626	3	23	II
GO:0005886	plasma membrane	cellular_component	0.0346592	0.994626	3	23	II
GO:0006812	cation transport	biological_process	0.0346592	0.994626	3	23	II
GO:0006950	response to stress	biological_process	0.0378866	0.996824	2	10	II
GO:0003676	nucleic acid binding	molecular_function	0.0407091	0.975283	26	576	II
GO:0005249	voltage-gated potassium channel activity	molecular_function	0.0453578	0.995734	2	11	II
GO:0008565	protein transporter activity	molecular_function	0.0522354	0.990351	3	27	II
GO:0000166	nucleotide binding	molecular_function	0.0527665	0.971908	15	300	II
GO:0008324	cation transmembrane transporter activity	molecular_function	0.0533181	0.994444	2	12	II
GO:0051260	protein homooligomerization	biological_process	0.0533181	0.994444	2	12	II
GO:0008654	phospholipid biosynthetic process	biological_process	0.0617293	0.992944	2	13	II
GO:0003841	1-acylglycerol-3-phosphate O-acyltransferase activity	molecular_function	0.0622295	0.999005	1	2	II
GO:0004366	glycerol-3-phosphate O-acyltransferase activity	molecular_function	0.0622295	0.999005	1	2	II
GO:0004408	holocytochrome-c synthase activity	molecular_function	0.0622295	0.999005	1	2	II
GO:0004555	alpha,alpha-trehalase activity	molecular_function	0.0622295	0.999005	1	2	II
GO:0005744	mitochondrial inner membrane presequence translocase complex	cellular_component	0.0622295	0.999005	1	2	II
GO:0005977	glycogen metabolic process	biological_process	0.0622295	0.999005	1	2	II
GO:0005991	trehalose metabolic process	biological_process	0.0622295	0.999005	1	2	II
GO:0006370	7-methylguanosine mRNA capping	biological_process	0.0622295	0.999005	1	2	II
GO:0008093	cytoskeletal adaptor activity	molecular_function	0.0622295	0.999005	1	2	II
GO:0009235	cobalamin metabolic process	biological_process	0.0622295	0.999005	1	2	II
GO:0010508	positive regulation of autophagy	biological_process	0.0622295	0.999005	1	2	II
GO:0015299	solute:hydrogen antiporter activity	molecular_function	0.0622295	0.999005	1	2	II
GO:0016817	hydrolase activity, acting on acid anhydrides	molecular_function	0.0622295	0.999005	1	2	II
GO:0016818	hydrolase activity, acting on acid anhydrides, in phosphorus-containing anhydrides	molecular_function	0.0622295	0.999005	1	2	II
GO:0016844	strictosidine synthase activity	molecular_function	0.0622295	0.999005	1	2	II
GO:0017124	SH3 domain binding	molecular_function	0.0622295	0.999005	1	2	II
GO:0030337	DNA polymerase processivity factor activity	molecular_function	0.0622295	0.999005	1	2	II
GO:0043626	PCNA complex	cellular_component	0.0622295	0.999005	1	2	II
GO:0046847	filopodium assembly	biological_process	0.0622295	0.999005	1	2	II
GO:0008138	protein tyrosine/serine/threonine phosphatase activity	molecular_function	0.0705553	0.991226	2	14	II
GO:0016779	nucleotidyltransferase activity	molecular_function	0.0705553	0.991226	2	14	II
GO:0003924	GTPase activity	molecular_function	0.0768728	0.974178	5	72	II
GO:0006364	rRNA processing	biological_process	0.0797616	0.989286	2	15	II
GO:0006066	alcohol metabolic process	biological_process	0.0893156	0.987116	2	16	II
GO:0004013	adenosylhomocysteinase activity	molecular_function	0.0918824	0.997076	1	3	II
GO:0004449	isocitrate dehydrogenase (NAD+) activity	molecular_function	0.0918824	0.997076	1	3	II
GO:0004619	phosphoglycerate mutase activity	molecular_function	0.0918824	0.997076	1	3	II
GO:0004733	pyridoxamine-phosphate oxidase activity	molecular_function	0.0918824	0.997076	1	3	II
GO:0004767	sphingomyelin phosphodiesterase activity	molecular_function	0.0918824	0.997076	1	3	II
GO:0005247	voltage-gated chloride channel activity	molecular_function	0.0918824	0.997076	1	3	II
GO:0006012	galactose metabolic process	biological_process	0.0918824	0.997076	1	3	II
GO:0006275	regulation of DNA replication	biological_process	0.0918824	0.997076	1	3	II
GO:0006685	sphingomyelin catabolic process	biological_process	0.0918824	0.997076	1	3	II
GO:0006835	dicarboxylic acid transport	biological_process	0.0918824	0.997076	1	3	II
GO:0008374	O-acyltransferase activity	molecular_function	0.0918824	0.997076	1	3	II
GO:0008615	pyridoxine biosynthetic process	biological_process	0.0918824	0.997076	1	3	II
GO:0016307	phosphatidylinositol phosphate kinase activity	molecular_function	0.0918824	0.997076	1	3	II
GO:0017153	sodium:dicarboxylate symporter activity	molecular_function	0.0918824	0.997076	1	3	II
GO:0017183	peptidyl-diphthamide biosynthetic process from peptidyl-histidine	biological_process	0.0918824	0.997076	1	3	II
GO:0032784	regulation of DNA-dependent transcription, elongation	biological_process	0.0918824	0.997076	1	3	II
GO:0046488	phosphatidylinositol metabolic process	biological_process	0.0918824	0.997076	1	3	II
GO:0005488	binding	molecular_function	0.0921	0.955634	9	171	II
GO:0005739	mitochondrion	cellular_component	0.109344	0.982078	2	18	II
GO:0005198	structural molecule activity	molecular_function	0.117522	0.968991	3	38	II
GO:0000159	protein phosphatase type 2A complex	cellular_component	0.120601	0.994274	1	4	II
GO:0004368	glycerol-3-phosphate dehydrogenase activity	molecular_function	0.120601	0.994274	1	4	II
GO:0004563	beta-N-acetylhexosaminidase activity	molecular_function	0.120601	0.994274	1	4	II
GO:0004850	uridine phosphorylase activity	molecular_function	0.120601	0.994274	1	4	II
GO:0005351	sugar:hydrogen symporter activity	molecular_function	0.120601	0.994274	1	4	II
GO:0005516	calmodulin binding	molecular_function	0.120601	0.994274	1	4	II
GO:0006606	protein import into nucleus	biological_process	0.120601	0.994274	1	4	II
GO:0006821	chloride transport	biological_process	0.120601	0.994274	1	4	II
GO:0008601	protein phosphatase type 2A regulator activity	molecular_function	0.120601	0.994274	1	4	II
GO:0030126	COPI vesicle coat	cellular_component	0.120601	0.994274	1	4	II
GO:0032934	sterol binding	molecular_function	0.120601	0.994274	1	4	II
GO:0046907	intracellular transport	biological_process	0.120601	0.994274	1	4	II
GO:0016192	vesicle-mediated transport	biological_process	0.124505	0.966276	3	39	II
GO:0006813	potassium ion transport	biological_process	0.141271	0.972746	2	21	II
GO:0030246	carbohydrate binding	molecular_function	0.143428	0.948897	4	64	II
GO:0000287	magnesium ion binding	molecular_function	0.146305	0.957324	3	42	II
GO:0000220	vacuolar proton-transporting V-type ATPase, V0 domain	cellular_component	0.148415	0.990655	1	5	II
GO:0005484	SNAP receptor activity	molecular_function	0.148415	0.990655	1	5	II
GO:0007601	visual perception	biological_process	0.148415	0.990655	1	5	II
GO:0008081	phosphoric diester hydrolase activity	molecular_function	0.148415	0.990655	1	5	II
GO:0008276	protein methyltransferase activity	molecular_function	0.148415	0.990655	1	5	II
GO:0008408	3'-5' exonuclease activity	molecular_function	0.148415	0.990655	1	5	II
GO:0016619	malate dehydrogenase (oxaloacetate-decarboxylating) activity	molecular_function	0.148415	0.990655	1	5	II
GO:0019752	carboxylic acid metabolic process	biological_process	0.148415	0.990655	1	5	II
GO:0016620	oxidoreductase activity, acting on the aldehyde or oxo group of donors, NAD or NADP as acceptor	molecular_function	0.152314	0.969161	2	22	II
GO:0008061	chitin binding	molecular_function	0.155247	0.943013	4	66	II
GO:0004553	hydrolase activity, hydrolyzing O-glycosyl compounds	molecular_function	0.16352	0.965341	2	23	II
GO:0015035	protein disulfide oxidoreductase activity	molecular_function	0.16352	0.965341	2	23	II
GO:0051287	NAD binding	molecular_function	0.174866	0.961288	2	24	II
GO:0016051	carbohydrate biosynthetic process	biological_process	0.175353	0.986274	1	6	II
GO:0003779	actin binding	molecular_function	0.177107	0.943503	3	46	II
GO:0006470	protein dephosphorylation	biological_process	0.185072	0.939714	3	47	II
GO:0007018	microtubule-based movement	biological_process	0.185072	0.939714	3	47	II
GO:0005543	phospholipid binding	molecular_function	0.19922	0.919491	4	73	II
GO:0001510	RNA methylation	biological_process	0.201442	0.981181	1	7	II
GO:0006072	glycerol-3-phosphate metabolic process	biological_process	0.201442	0.981181	1	7	II
GO:0008021	synaptic vesicle	cellular_component	0.201442	0.981181	1	7	II
GO:0009331	glycerol-3-phosphate dehydrogenase complex	cellular_component	0.201442	0.981181	1	7	II
GO:0015450	P-P-bond-hydrolysis-driven protein transmembrane transporter activity	molecular_function	0.201442	0.981181	1	7	II
GO:0016311	dephosphorylation	biological_process	0.201442	0.981181	1	7	II
GO:0030117	membrane coat	cellular_component	0.201442	0.981181	1	7	II
GO:0009055	electron carrier activity	molecular_function	0.203356	0.899357	6	125	II
GO:0046872	metal ion binding	molecular_function	0.20579	0.915764	4	74	II
GO:0004222	metalloendopeptidase activity	molecular_function	0.212423	0.911947	4	75	II
GO:0009058	biosynthetic process	biological_process	0.221276	0.942814	2	28	II
GO:0004623	phospholipase A2 activity	molecular_function	0.226709	0.975426	1	8	II
GO:0006479	protein methylation	biological_process	0.226709	0.975426	1	8	II
GO:0006644	phospholipid metabolic process	biological_process	0.226709	0.975426	1	8	II
GO:0004835	tubulin-tyrosine ligase activity	molecular_function	0.25118	0.969056	1	9	II
GO:0005044	scavenger receptor activity	molecular_function	0.25118	0.969056	1	9	II
GO:0005096	GTPase activator activity	molecular_function	0.25118	0.969056	1	9	II
GO:0009966	regulation of signal transduction	biological_process	0.25118	0.969056	1	9	II
GO:0010181	FMN binding	molecular_function	0.25118	0.969056	1	9	II
GO:0038032	termination of G-protein coupled receptor signaling pathway	biological_process	0.25118	0.969056	1	9	II
GO:0051539	4 iron, 4 sulfur cluster binding	molecular_function	0.25118	0.969056	1	9	II
GO:0055085	transmembrane transport	biological_process	0.256839	0.835966	11	276	II
GO:0005643	nuclear pore	cellular_component	0.274879	0.962113	1	10	II
GO:0006730	one-carbon metabolic process	biological_process	0.274879	0.962113	1	10	II
GO:0016042	lipid catabolic process	biological_process	0.274879	0.962113	1	10	II
GO:0016831	carboxy-lyase activity	molecular_function	0.274879	0.962113	1	10	II
GO:0003333	amino acid transmembrane transport	biological_process	0.297831	0.954642	1	11	II
GO:0005267	potassium channel activity	molecular_function	0.297831	0.954642	1	11	II
GO:0006108	malate metabolic process	biological_process	0.297831	0.954642	1	11	II
GO:0006367	transcription initiation from RNA polymerase II promoter	biological_process	0.297831	0.954642	1	11	II
GO:0009166	nucleotide catabolic process	biological_process	0.297831	0.954642	1	11	II
GO:0015171	amino acid transmembrane transporter activity	molecular_function	0.297831	0.954642	1	11	II
GO:0071805	potassium ion transmembrane transport	biological_process	0.297831	0.954642	1	11	II
GO:0016705	oxidoreductase activity, acting on paired donors, with incorporation or reduction of molecular oxygen	molecular_function	0.302912	0.854634	4	88	II
GO:0006396	RNA processing	biological_process	0.303991	0.902482	2	35	II
GO:0005576	extracellular region	cellular_component	0.311067	0.834737	5	117	II
GO:0018024	histone-lysine N-methyltransferase activity	molecular_function	0.32006	0.946682	1	12	II
GO:0051258	protein polymerization	biological_process	0.32006	0.946682	1	12	II
GO:0005509	calcium ion binding	molecular_function	0.327153	0.802544	7	177	II
GO:0004725	protein tyrosine phosphatase activity	molecular_function	0.327472	0.889308	2	37	II
GO:0005634	nucleus	cellular_component	0.328812	0.754938	19	534	II
GO:0006457	protein folding	biological_process	0.331724	0.834394	4	92	II
GO:0005975	carbohydrate metabolic process	biological_process	0.338398	0.850708	3	65	II
GO:0009116	nucleoside metabolic process	biological_process	0.341587	0.938271	1	13	II
GO:0030163	protein catabolic process	biological_process	0.341587	0.938271	1	13	II
GO:0051082	unfolded protein binding	molecular_function	0.34712	0.844753	3	66	II
GO:0055114	oxidation-reduction process	biological_process	0.353399	0.742706	15	421	II
GO:0003723	RNA binding	molecular_function	0.360264	0.785452	6	154	II
GO:0005622	intracellular	cellular_component	0.374285	0.71442	19	549	II
GO:0006099	tricarboxylic acid cycle	biological_process	0.382627	0.920238	1	15	II
GO:0007154	cell communication	biological_process	0.382627	0.920238	1	15	II
GO:0008150	biological_process	biological_process	0.382627	0.920238	1	15	II
GO:0016459	myosin complex	cellular_component	0.382627	0.920238	1	15	II
GO:0006397	mRNA processing	biological_process	0.402181	0.910684	1	16	II
GO:0006662	glycerol ether metabolic process	biological_process	0.402181	0.910684	1	16	II
GO:0035091	phosphatidylinositol binding	molecular_function	0.402181	0.910684	1	16	II
GO:0051056	regulation of small GTPase mediated signal transduction	biological_process	0.402181	0.910684	1	16	II
GO:0007165	signal transduction	biological_process	0.411957	0.755712	5	133	II
GO:0003755	peptidyl-prolyl cis-trans isomerase activity	molecular_function	0.421118	0.900814	1	17	II
GO:0005216	ion channel activity	molecular_function	0.421118	0.900814	1	17	II
GO:0008083	growth factor activity	molecular_function	0.421118	0.900814	1	17	II
GO:0003677	DNA binding	molecular_function	0.424681	0.689409	12	349	II
GO:0005328	neurotransmitter:sodium symporter activity	molecular_function	0.439458	0.890656	1	18	II
GO:0005507	copper ion binding	molecular_function	0.439458	0.890656	1	18	II
GO:0008033	tRNA processing	biological_process	0.439458	0.890656	1	18	II
GO:0008234	cysteine-type peptidase activity	molecular_function	0.439458	0.890656	1	18	II
GO:0045454	cell redox homeostasis	biological_process	0.451249	0.80687	2	48	II
GO:0003774	motor activity	molecular_function	0.457219	0.880238	1	19	II
GO:0005874	microtubule	cellular_component	0.457219	0.880238	1	19	II
GO:0006836	neurotransmitter transport	biological_process	0.457219	0.880238	1	19	II
GO:0006486	protein glycosylation	biological_process	0.474419	0.869588	1	20	II
GO:0006506	GPI anchor biosynthetic process	biological_process	0.474419	0.869588	1	20	II
GO:0015078	hydrogen ion transmembrane transporter activity	molecular_function	0.474419	0.869588	1	20	II
GO:0016772	transferase activity, transferring phosphorus-containing groups	molecular_function	0.482794	0.782206	2	51	II
GO:0006629	lipid metabolic process	biological_process	0.490839	0.73264	3	83	II
GO:0046983	protein dimerization activity	molecular_function	0.490839	0.73264	3	83	II
GO:0016757	transferase activity, transferring glycosyl groups	molecular_function	0.507208	0.847686	1	22	II
GO:0006096	glycolysis	biological_process	0.52283	0.83648	1	23	II
GO:0006357	regulation of transcription from RNA polymerase II promoter	biological_process	0.52283	0.83648	1	23	II
GO:0008146	sulfotransferase activity	molecular_function	0.52283	0.83648	1	23	II
GO:0016791	phosphatase activity	molecular_function	0.52283	0.83648	1	23	II
GO:0004181	metallocarboxypeptidase activity	molecular_function	0.537959	0.825134	1	24	II
GO:0004930	G-protein coupled receptor activity	molecular_function	0.537959	0.825134	1	24	II
GO:0020037	heme binding	molecular_function	0.548664	0.65124	4	123	II
GO:0005089	Rho guanyl-nucleotide exchange factor activity	molecular_function	0.55261	0.813667	1	25	II
GO:0035023	regulation of Rho protein signal transduction	biological_process	0.55261	0.813667	1	25	II
GO:0004221	ubiquitin thiolesterase activity	molecular_function	0.566798	0.802098	1	26	II
GO:0006520	cellular amino acid metabolic process	biological_process	0.566798	0.802098	1	26	II
GO:0004190	aspartic-type endopeptidase activity	molecular_function	0.580539	0.790445	1	27	II
GO:0005839	proteasome core complex	cellular_component	0.580539	0.790445	1	27	II
GO:0051603	proteolysis involved in cellular protein catabolic process	biological_process	0.580539	0.790445	1	27	II
GO:0006810	transport	biological_process	0.582479	0.646568	3	95	II
GO:0004713	protein tyrosine kinase activity	molecular_function	0.60673	0.766952	1	29	II
GO:0015991	ATP hydrolysis coupled proton transport	biological_process	0.619209	0.755143	1	30	II
GO:0005525	GTP binding	molecular_function	0.628502	0.548916	5	170	II
GO:0005097	Rab GTPase activator activity	molecular_function	0.631292	0.743311	1	31	II
GO:0006413	translational initiation	biological_process	0.631292	0.743311	1	31	II
GO:0032313	regulation of Rab GTPase activity	biological_process	0.631292	0.743311	1	31	II
GO:0006464	cellular protein modification process	biological_process	0.642995	0.73147	1	32	II
GO:0008237	metallopeptidase activity	molecular_function	0.675927	0.696009	1	35	II
GO:0003743	translation initiation factor activity	molecular_function	0.686218	0.684246	1	36	II
GO:0016747	transferase activity, transferring acyl groups other than amino-acyl groups	molecular_function	0.686218	0.684246	1	36	II
GO:0016758	transferase activity, transferring hexosyl groups	molecular_function	0.686218	0.684246	1	36	II
GO:0003777	microtubule motor activity	molecular_function	0.705833	0.660864	1	38	II
GO:0004298	threonine-type endopeptidase activity	molecular_function	0.715177	0.649263	1	39	II
GO:0004672	protein kinase activity	molecular_function	0.715177	0.649263	1	39	II
GO:0005215	transporter activity	molecular_function	0.718639	0.541822	2	79	II
GO:0006184	GTP catabolic process	biological_process	0.724226	0.637731	1	40	II
GO:0030170	pyridoxal phosphate binding	molecular_function	0.724226	0.637731	1	40	II
GO:0016887	ATPase activity	molecular_function	0.741474	0.614905	1	42	II
GO:0035556	intracellular signal transduction	biological_process	0.755585	0.493194	2	85	II
GO:0008168	methyltransferase activity	molecular_function	0.757647	0.592439	1	44	II
GO:0005737	cytoplasm	cellular_component	0.759177	0.381753	6	235	II
GO:0005524	ATP binding	molecular_function	0.762341	0.316762	19	686	II
GO:0022857	transmembrane transporter activity	molecular_function	0.765352	0.581354	1	45	II
GO:0031072	heat shock protein binding	molecular_function	0.772813	0.570375	1	46	II
GO:0016021	integral to membrane	cellular_component	0.796043	0.279049	18	668	II
GO:0006355	regulation of transcription, DNA-dependent	biological_process	0.797211	0.314898	8	319	II
GO:0016020	membrane	cellular_component	0.797622	0.290054	13	496	II
GO:0017111	nucleoside-triphosphatase activity	molecular_function	0.800365	0.527598	1	50	II
GO:0016491	oxidoreductase activity	molecular_function	0.801603	0.383184	3	134	II
GO:0003700	sequence-specific DNA binding transcription factor activity	molecular_function	0.806286	0.333391	5	212	II
GO:0004674	protein serine/threonine kinase activity	molecular_function	0.824965	0.348814	3	140	II
GO:0007186	G-protein coupled receptor signaling pathway	biological_process	0.825873	0.389376	2	99	II
GO:0006811	ion transport	biological_process	0.835579	0.46719	1	56	II
GO:0008026	ATP-dependent helicase activity	molecular_function	0.835579	0.46719	1	56	II
GO:0006030	chitin metabolic process	biological_process	0.845883	0.448124	1	58	II
GO:0004867	serine-type endopeptidase inhibitor activity	molecular_function	0.855544	0.429612	1	60	II
GO:0006468	protein phosphorylation	biological_process	0.860945	0.255448	5	231	II
GO:0042302	structural constituent of cuticle	molecular_function	0.873093	0.394263	1	64	II
GO:0016881	acid-amino acid ligase activity	molecular_function	0.895516	0.345432	1	70	II
GO:0006511	ubiquitin-dependent protein catabolic process	biological_process	0.902075	0.330259	1	72	II
GO:0006508	proteolysis	biological_process	0.941392	0.103498	10	477	II
GO:0008152	metabolic process	biological_process	0.945909	0.124713	4	237	II
GO:0003824	catalytic activity	molecular_function	0.951981	0.124726	3	197	II
GO:0016787	hydrolase activity	molecular_function	0.961827	0.165713	1	101	II
GO:0004252	serine-type endopeptidase activity	molecular_function	0.972668	0.0778799	3	220	II
GO:0005840	ribosome	cellular_component	0.98468	0.0809398	1	129	II
GO:0006412	translation	biological_process	0.99407	0.0371606	1	158	II
GO:0003735	structural constituent of ribosome	molecular_function	0.994261	0.0361571	1	159	II
GO:0043565	sequence-specific DNA binding	molecular_function	0.997024	0.0207796	1	179	II
GO:0000012	single strand break repair	biological_process	1	0.968388	0	1	II
GO:0000015	phosphopyruvate hydratase complex	cellular_component	1	0.968388	0	1	II
GO:0000030	mannosyltransferase activity	molecular_function	1	0.93777	0	2	II
GO:0000042	protein targeting to Golgi	biological_process	1	0.824647	0	6	II
GO:0000045	autophagic vacuole assembly	biological_process	1	0.968388	0	1	II
GO:0000049	tRNA binding	molecular_function	1	0.851585	0	5	II
GO:0000062	fatty-acyl-CoA binding	molecular_function	1	0.74882	0	9	II
GO:0000070	mitotic sister chromatid segregation	biological_process	1	0.968388	0	1	II
GO:0000079	regulation of cyclin-dependent protein serine/threonine kinase activity	biological_process	1	0.637564	0	14	II
GO:0000087	M phase of mitotic cell cycle	biological_process	1	0.93777	0	2	II
GO:0000103	sulfate assimilation	biological_process	1	0.968388	0	1	II
GO:0000118	histone deacetylase complex	cellular_component	1	0.968388	0	1	II
GO:0000122	negative regulation of transcription from RNA polymerase II promoter	biological_process	1	0.968388	0	1	II
GO:0000145	exocyst	cellular_component	1	0.908118	0	3	II
GO:0000151	ubiquitin ligase complex	cellular_component	1	0.798558	0	7	II
GO:0000154	rRNA modification	biological_process	1	0.93777	0	2	II
GO:0000155	phosphorelay sensor kinase activity	molecular_function	1	0.908118	0	3	II
GO:0000156	phosphorelay response regulator activity	molecular_function	1	0.968388	0	1	II
GO:0000160	phosphorelay signal transduction system	biological_process	1	0.908118	0	3	II
GO:0000172	ribonuclease MRP complex	cellular_component	1	0.968388	0	1	II
GO:0000175	3'-5'-exoribonuclease activity	molecular_function	1	0.968388	0	1	II
GO:0000179	rRNA (adenine-N6,N6-)-dimethyltransferase activity	molecular_function	1	0.908118	0	3	II
GO:0000184	nuclear-transcribed mRNA catabolic process, nonsense-mediated decay	biological_process	1	0.968388	0	1	II
GO:0000213	tRNA-intron endonuclease activity	molecular_function	1	0.93777	0	2	II
GO:0000221	vacuolar proton-transporting V-type ATPase, V1 domain	cellular_component	1	0.968388	0	1	II
GO:0000226	microtubule cytoskeleton organization	biological_process	1	0.658413	0	13	II
GO:0000228	nuclear chromosome	cellular_component	1	0.968388	0	1	II
GO:0000245	spliceosomal complex assembly	biological_process	1	0.968388	0	1	II
GO:0000256	allantoin catabolic process	biological_process	1	0.968388	0	1	II
GO:0000276	mitochondrial proton-transporting ATP synthase complex, coupling factor F(o)	cellular_component	1	0.93777	0	2	II
GO:0000290	deadenylation-dependent decapping of nuclear-transcribed mRNA	biological_process	1	0.968388	0	1	II
GO:0000375	RNA splicing, via transesterification reactions	biological_process	1	0.968388	0	1	II
GO:0000398	mRNA splicing, via spliceosome	biological_process	1	0.798558	0	7	II
GO:0000439	core TFIIH complex	cellular_component	1	0.93777	0	2	II
GO:0000502	proteasome complex	cellular_component	1	0.908118	0	3	II
GO:0000774	adenyl-nucleotide exchange factor activity	molecular_function	1	0.968388	0	1	II
GO:0000775	chromosome, centromeric region	cellular_component	1	0.908118	0	3	II
GO:0000786	nucleosome	cellular_component	1	0.578882	0	17	II
GO:0000795	synaptonemal complex	cellular_component	1	0.968388	0	1	II
GO:0000808	origin recognition complex	cellular_component	1	0.879399	0	4	II
GO:0000902	cell morphogenesis	biological_process	1	0.93777	0	2	II
GO:0000910	cytokinesis	biological_process	1	0.968388	0	1	II
GO:0000922	spindle pole	cellular_component	1	0.773291	0	8	II
GO:0000976	transcription regulatory region sequence-specific DNA binding	molecular_function	1	0.702169	0	11	II
GO:0000978	RNA polymerase II core promoter proximal region sequence-specific DNA binding	molecular_function	1	0.93777	0	2	II
GO:0000982	RNA polymerase II core promoter proximal region sequence-specific DNA binding transcription factor activity	molecular_function	1	0.93777	0	2	II
GO:0001104	RNA polymerase II transcription cofactor activity	molecular_function	1	0.525581	0	20	II
GO:0001518	voltage-gated sodium channel complex	cellular_component	1	0.93777	0	2	II
GO:0001522	pseudouridine synthesis	biological_process	1	0.74882	0	9	II
GO:0001539	ciliary or flagellar motility	biological_process	1	0.968388	0	1	II
GO:0001558	regulation of cell growth	biological_process	1	0.968388	0	1	II
GO:0001671	ATPase activator activity	molecular_function	1	0.968388	0	1	II
GO:0001682	tRNA 5'-leader removal	biological_process	1	0.968388	0	1	II
GO:0001726	ruffle	cellular_component	1	0.968388	0	1	II
GO:0001784	phosphotyrosine binding	molecular_function	1	0.968388	0	1	II
GO:0001882	nucleoside binding	molecular_function	1	0.93777	0	2	II
GO:0001932	regulation of protein phosphorylation	biological_process	1	0.879399	0	4	II
GO:0001965	G-protein alpha-subunit binding	molecular_function	1	0.968388	0	1	II
GO:0002098	tRNA wobble uridine modification	biological_process	1	0.968388	0	1	II
GO:0002161	aminoacyl-tRNA editing activity	molecular_function	1	0.851585	0	5	II
GO:0003674	molecular_function	molecular_function	1	0.658413	0	13	II
GO:0003678	DNA helicase activity	molecular_function	1	0.908118	0	3	II
GO:0003682	chromatin binding	molecular_function	1	0.968388	0	1	II
GO:0003684	damaged DNA binding	molecular_function	1	0.67994	0	12	II
GO:0003689	DNA clamp loader activity	molecular_function	1	0.968388	0	1	II
GO:0003697	single-stranded DNA binding	molecular_function	1	0.908118	0	3	II
GO:0003707	steroid hormone receptor activity	molecular_function	1	0.492792	0	22	II
GO:0003712	transcription cofactor activity	molecular_function	1	0.908118	0	3	II
GO:0003713	transcription coactivator activity	molecular_function	1	0.851585	0	5	II
GO:0003714	transcription corepressor activity	molecular_function	1	0.968388	0	1	II
GO:0003725	double-stranded RNA binding	molecular_function	1	0.617373	0	15	II
GO:0003729	mRNA binding	molecular_function	1	0.968388	0	1	II
GO:0003746	translation elongation factor activity	molecular_function	1	0.67994	0	12	II
GO:0003747	translation release factor activity	molecular_function	1	0.93777	0	2	II
GO:0003796	lysozyme activity	molecular_function	1	0.578882	0	17	II
GO:0003810	protein-glutamine gamma-glutamyltransferase activity	molecular_function	1	0.968388	0	1	II
GO:0003830	beta-1,4-mannosylglycoprotein 4-beta-N-acetylglucosaminyltransferase activity	molecular_function	1	0.968388	0	1	II
GO:0003839	gamma-glutamylcyclotransferase activity	molecular_function	1	0.93777	0	2	II
[truncated: 2,940 more rows]

## Sheet: DsimGO_Enrichment
S13-3 Table. GO enrichment results for edited genes of D. simulans.
GO Category	GO Term	Ontology	over_represented_pvalue	under_represented_pvalue	numDEInCat	numInCat	Editing Sites Type
GO:0006811	ion transport	biological_process	7.92e-10	1	9	49	III
GO:0003774	motor activity	molecular_function	1.26e-08	1	6	18	III
GO:0016459	myosin complex	cellular_component	1.26e-08	1	6	18	III
GO:0005524	ATP binding	molecular_function	1.25e-05	0.999997	19	657	III
GO:0045211	postsynaptic membrane	cellular_component	1.89e-05	1	4	17	III
GO:0004889	acetylcholine-activated cation-selective channel activity	molecular_function	3.14e-05	1	3	7	III
GO:0030131	clathrin adaptor complex	cellular_component	7.43e-05	0.999999	3	9	III
GO:0005216	ion channel activity	molecular_function	0.00038585	0.999989	3	15	III
GO:0016021	integral to membrane	cellular_component	0.00039785	0.99988	16	641	III
GO:0055085	transmembrane transport	biological_process	0.000579544	0.99987	10	295	III
GO:0042626	ATPase activity, coupled to transmembrane movement of substances	molecular_function	0.00309658	0.999803	3	30	III
GO:0006886	intracellular protein transport	biological_process	0.00335512	0.999633	4	63	III
GO:0030288	outer membrane-bounded periplasmic space	cellular_component	0.00411309	0.999895	2	10	III
GO:0016192	vesicle-mediated transport	biological_process	0.0048192	0.999637	3	35	III
GO:0001518	voltage-gated sodium channel complex	cellular_component	0.00987863	1	1	1	III
GO:0003938	IMP dehydrogenase activity	molecular_function	0.00987863	1	1	1	III
GO:0005248	voltage-gated sodium channel activity	molecular_function	0.00987863	1	1	1	III
GO:0005545	1-phosphatidylinositol binding	molecular_function	0.00987863	1	1	1	III
GO:0005891	voltage-gated calcium channel complex	cellular_component	0.00987863	1	1	1	III
GO:0030118	clathrin coat	cellular_component	0.00987863	1	1	1	III
GO:0030276	clathrin binding	molecular_function	0.00987863	1	1	1	III
GO:0044431	Golgi apparatus part	cellular_component	0.00987863	1	1	1	III
GO:0048268	clathrin coat assembly	biological_process	0.00987863	1	1	1	III
GO:0008026	ATP-dependent helicase activity	molecular_function	0.0137066	0.998462	3	51	III
GO:0008565	protein transporter activity	molecular_function	0.0195628	0.998757	2	22	III
GO:0004001	adenosine kinase activity	molecular_function	0.0196611	0.999904	1	2	III
GO:0005245	voltage-gated calcium channel activity	molecular_function	0.0196611	0.999904	1	2	III
GO:0005452	inorganic anion exchanger activity	molecular_function	0.0196611	0.999904	1	2	III
GO:0006166	purine ribonucleoside salvage	biological_process	0.0196611	0.999904	1	2	III
GO:0006820	anion transport	biological_process	0.0196611	0.999904	1	2	III
GO:0007269	neurotransmitter secretion	biological_process	0.0196611	0.999904	1	2	III
GO:0015077	monovalent inorganic cation transmembrane transporter activity	molecular_function	0.0196611	0.999904	1	2	III
GO:0016286	small conductance calcium-activated potassium channel activity	molecular_function	0.0196611	0.999904	1	2	III
GO:0051925	regulation of calcium ion transport via voltage-gated calcium channel activity	biological_process	0.0196611	0.999904	1	2	III
GO:0005543	phospholipid binding	molecular_function	0.0240396	0.996645	3	63	III
GO:0006885	regulation of pH	biological_process	0.0293482	0.999713	1	3	III
GO:0015385	sodium:hydrogen antiporter activity	molecular_function	0.0293482	0.999713	1	3	III
GO:0005856	cytoskeleton	cellular_component	0.0350251	0.996903	2	30	III
GO:0004970	ionotropic glutamate receptor activity	molecular_function	0.0372059	0.996596	2	31	III
GO:0005234	extracellular-glutamate-gated ion channel activity	molecular_function	0.0372059	0.996596	2	31	III
GO:0015672	monovalent inorganic cation transport	biological_process	0.038941	0.99943	1	4	III
GO:0030127	COPII vesicle coat	cellular_component	0.038941	0.99943	1	4	III
GO:0030414	peptidase inhibitor activity	molecular_function	0.038941	0.99943	1	4	III
GO:0005083	small GTPase regulator activity	molecular_function	0.0484403	0.999056	1	5	III
GO:0005516	calmodulin binding	molecular_function	0.0484403	0.999056	1	5	III
GO:0008021	synaptic vesicle	cellular_component	0.0484403	0.999056	1	5	III
GO:0006754	ATP biosynthetic process	biological_process	0.057847	0.998593	1	6	III
GO:0016874	ligase activity	molecular_function	0.057847	0.998593	1	6	III
GO:0048015	phosphatidylinositol-mediated signaling	biological_process	0.057847	0.998593	1	6	III
GO:0006814	sodium ion transport	biological_process	0.0589874	0.992976	2	40	III
GO:0005525	GTP binding	molecular_function	0.0604437	0.984026	4	150	III
GO:0006468	protein phosphorylation	biological_process	0.0656295	0.978969	5	220	III
GO:0005509	calcium ion binding	molecular_function	0.0756539	0.978446	4	162	III
GO:0004143	diacylglycerol kinase activity	molecular_function	0.0763864	0.997408	1	8	III
GO:0007205	protein kinase C-activating G-protein coupled receptor signaling pathway	biological_process	0.0763864	0.997408	1	8	III
GO:0007165	signal transduction	biological_process	0.0831153	0.98084	3	104	III
GO:0006888	ER to Golgi vesicle-mediated transport	biological_process	0.0855207	0.996688	1	9	III
GO:0003924	GTPase activity	molecular_function	0.111805	0.980659	2	58	III
GO:0015662	ATPase activity, coupled to transmembrane movement of ions, phosphorylative mechanism	molecular_function	0.112393	0.994044	1	12	III
GO:0004674	protein serine/threonine kinase activity	molecular_function	0.123576	0.966214	3	124	III
GO:0005230	extracellular ligand-gated ion channel activity	molecular_function	0.138486	0.990704	1	15	III
GO:0046854	phosphatidylinositol phosphorylation	biological_process	0.147015	0.989443	1	16	III
GO:0005488	binding	molecular_function	0.153038	0.944101	4	210	III
GO:0016020	membrane	cellular_component	0.155718	0.924786	7	451	III
GO:0007264	small GTPase mediated signal transduction	biological_process	0.18689	0.955788	2	80	III
GO:0005089	Rho guanyl-nucleotide exchange factor activity	molecular_function	0.188425	0.982103	1	21	III
GO:0035023	regulation of Rho protein signal transduction	biological_process	0.188425	0.982103	1	21	III
GO:0004713	protein tyrosine kinase activity	molecular_function	0.212314	0.97692	1	24	III
GO:0006813	potassium ion transport	biological_process	0.235509	0.971199	1	27	III
GO:0007275	multicellular organismal development	biological_process	0.24309	0.969179	1	28	III
GO:0016773	phosphotransferase activity, alcohol group as acceptor	molecular_function	0.25803	0.964975	1	30	III
GO:0015031	protein transport	biological_process	0.308068	0.94868	1	37	III
GO:0045454	cell redox homeostasis	biological_process	0.308068	0.94868	1	37	III
GO:0016887	ATPase activity	molecular_function	0.341758	0.935695	1	42	III
GO:0004672	protein kinase activity	molecular_function	0.392328	0.912947	1	50	III
GO:0046872	metal ion binding	molecular_function	0.461086	0.875203	1	62	III
GO:0035556	intracellular signal transduction	biological_process	0.536332	0.823779	1	77	III
GO:0006810	transport	biological_process	0.545548	0.816677	1	79	III
GO:0005622	intracellular	cellular_component	0.553884	0.629008	5	499	III
GO:0005576	extracellular region	cellular_component	0.667323	0.70355	1	110	III
GO:0003676	nucleic acid binding	molecular_function	0.737898	0.444287	4	500	III
GO:0003824	catalytic activity	molecular_function	0.818822	0.496064	1	170	III
GO:0003677	DNA binding	molecular_function	0.871759	0.312938	2	354	III
GO:0006355	regulation of transcription, DNA-dependent	biological_process	0.948203	0.209228	1	292	III
GO:0055114	oxidation-reduction process	biological_process	0.985828	0.0766916	1	416	III
GO:0008270	zinc ion binding	molecular_function	0.989	0.0365366	3	799	III
GO:0005634	nucleus	cellular_component	0.99531	0.0309666	1	520	III
GO:0000012	single strand break repair	biological_process	1	0.990121	0	1	III
GO:0000015	phosphopyruvate hydratase complex	cellular_component	1	0.990121	0	1	III
GO:0000030	mannosyltransferase activity	molecular_function	1	0.980339	0	2	III
GO:0000042	protein targeting to Golgi	biological_process	1	0.95156	0	5	III
GO:0000045	autophagic vacuole assembly	biological_process	1	0.990121	0	1	III
GO:0000049	tRNA binding	molecular_function	1	0.95156	0	5	III
GO:0000062	fatty-acyl-CoA binding	molecular_function	1	0.914479	0	9	III
GO:0000079	regulation of cyclin-dependent protein serine/threonine kinase activity	biological_process	1	0.887607	0	12	III
GO:0000087	M phase of mitotic cell cycle	biological_process	1	0.980339	0	2	III
GO:0000103	sulfate assimilation	biological_process	1	0.990121	0	1	III
GO:0000104	succinate dehydrogenase activity	molecular_function	1	0.980339	0	2	III
GO:0000122	negative regulation of transcription from RNA polymerase II promoter	biological_process	1	0.990121	0	1	III
GO:0000123	histone acetyltransferase complex	cellular_component	1	0.990121	0	1	III
GO:0000139	Golgi membrane	cellular_component	1	0.923614	0	8	III
GO:0000145	exocyst	cellular_component	1	0.980339	0	2	III
GO:0000151	ubiquitin ligase complex	cellular_component	1	0.95156	0	5	III
GO:0000154	rRNA modification	biological_process	1	0.980339	0	2	III
GO:0000155	phosphorelay sensor kinase activity	molecular_function	1	0.980339	0	2	III
GO:0000156	phosphorelay response regulator activity	molecular_function	1	0.990121	0	1	III
GO:0000159	protein phosphatase type 2A complex	cellular_component	1	0.95156	0	5	III
GO:0000160	phosphorelay signal transduction system	biological_process	1	0.980339	0	2	III
GO:0000166	nucleotide binding	molecular_function	1	0.061754	0	275	III
GO:0000172	ribonuclease MRP complex	cellular_component	1	0.990121	0	1	III
GO:0000175	3'-5'-exoribonuclease activity	molecular_function	1	0.990121	0	1	III
GO:0000176	nuclear exosome (RNase complex)	cellular_component	1	0.990121	0	1	III
GO:0000179	rRNA (adenine-N6,N6-)-dimethyltransferase activity	molecular_function	1	0.970652	0	3	III
GO:0000184	nuclear-transcribed mRNA catabolic process, nonsense-mediated decay	biological_process	1	0.990121	0	1	III
GO:0000213	tRNA-intron endonuclease activity	molecular_function	1	0.980339	0	2	III
GO:0000214	tRNA-intron endonuclease complex	cellular_component	1	0.990121	0	1	III
GO:0000221	vacuolar proton-transporting V-type ATPase, V1 domain	cellular_component	1	0.990121	0	1	III
GO:0000226	microtubule cytoskeleton organization	biological_process	1	0.887607	0	12	III
GO:0000228	nuclear chromosome	cellular_component	1	0.990121	0	1	III
GO:0000245	spliceosomal complex assembly	biological_process	1	0.990121	0	1	III
GO:0000256	allantoin catabolic process	biological_process	1	0.990121	0	1	III
GO:0000275	mitochondrial proton-transporting ATP synthase complex, catalytic core F(1)	cellular_component	1	0.980339	0	2	III
GO:0000276	mitochondrial proton-transporting ATP synthase complex, coupling factor F(o)	cellular_component	1	0.905434	0	10	III
GO:0000287	magnesium ion binding	molecular_function	1	0.705879	0	35	III
GO:0000290	deadenylation-dependent decapping of nuclear-transcribed mRNA	biological_process	1	0.990121	0	1	III
GO:0000379	tRNA-type intron splice site recognition and cleavage	biological_process	1	0.990121	0	1	III
GO:0000398	mRNA splicing, via spliceosome	biological_process	1	0.932838	0	7	III
GO:0000439	core TFIIH complex	cellular_component	1	0.990121	0	1	III
GO:0000502	proteasome complex	cellular_component	1	0.990121	0	1	III
GO:0000774	adenyl-nucleotide exchange factor activity	molecular_function	1	0.990121	0	1	III
GO:0000775	chromosome, centromeric region	cellular_component	1	0.914479	0	9	III
GO:0000786	nucleosome	cellular_component	1	0.449912	0	80	III
GO:0000808	origin recognition complex	cellular_component	1	0.961059	0	4	III
GO:0000902	cell morphogenesis	biological_process	1	0.980339	0	2	III
GO:0000922	spindle pole	cellular_component	1	0.932838	0	7	III
GO:0000976	transcription regulatory region sequence-specific DNA binding	molecular_function	1	0.905434	0	10	III
GO:0000978	RNA polymerase II core promoter proximal region sequence-specific DNA binding	molecular_function	1	0.990121	0	1	III
GO:0000982	RNA polymerase II core promoter proximal region sequence-specific DNA binding transcription factor activity	molecular_function	1	0.990121	0	1	III
GO:0001104	RNA polymerase II transcription cofactor activity	molecular_function	1	0.852985	0	16	III
GO:0001503	ossification	biological_process	1	0.990121	0	1	III
GO:0001510	RNA methylation	biological_process	1	0.95156	0	5	III
GO:0001522	pseudouridine synthesis	biological_process	1	0.914479	0	9	III
GO:0001558	regulation of cell growth	biological_process	1	0.990121	0	1	III
GO:0001671	ATPase activator activity	molecular_function	1	0.990121	0	1	III
GO:0001726	ruffle	cellular_component	1	0.990121	0	1	III
GO:0001784	phosphotyrosine binding	molecular_function	1	0.990121	0	1	III
GO:0001882	nucleoside binding	molecular_function	1	0.980339	0	2	III
GO:0001932	regulation of protein phosphorylation	biological_process	1	0.980339	0	2	III
GO:0002098	tRNA wobble uridine modification	biological_process	1	0.990121	0	1	III
GO:0002161	aminoacyl-tRNA editing activity	molecular_function	1	0.942153	0	6	III
GO:0003333	amino acid transmembrane transport	biological_process	1	0.896477	0	11	III
GO:0003674	molecular_function	molecular_function	1	0.990121	0	1	III
GO:0003678	DNA helicase activity	molecular_function	1	0.970652	0	3	III
GO:0003682	chromatin binding	molecular_function	1	0.990121	0	1	III
GO:0003684	damaged DNA binding	molecular_function	1	0.878824	0	13	III
GO:0003689	DNA clamp loader activity	molecular_function	1	0.990121	0	1	III
GO:0003697	single-stranded DNA binding	molecular_function	1	0.961059	0	4	III
GO:0003700	sequence-specific DNA binding transcription factor activity	molecular_function	1	0.141871	0	194	III
GO:0003707	steroid hormone receptor activity	molecular_function	1	0.827895	0	19	III
GO:0003708	retinoic acid receptor activity	molecular_function	1	0.990121	0	1	III
GO:0003712	transcription cofactor activity	molecular_function	1	0.970652	0	3	III
GO:0003713	transcription coactivator activity	molecular_function	1	0.95156	0	5	III
GO:0003723	RNA binding	molecular_function	1	0.319521	0	114	III
GO:0003725	double-stranded RNA binding	molecular_function	1	0.870126	0	14	III
GO:0003729	mRNA binding	molecular_function	1	0.990121	0	1	III
GO:0003735	structural constituent of ribosome	molecular_function	1	0.306878	0	118	III
GO:0003743	translation initiation factor activity	molecular_function	1	0.779878	0	25	III
GO:0003746	translation elongation factor activity	molecular_function	1	0.905434	0	10	III
GO:0003747	translation release factor activity	molecular_function	1	0.980339	0	2	III
GO:0003755	peptidyl-prolyl cis-trans isomerase activity	molecular_function	1	0.870126	0	14	III
GO:0003777	microtubule motor activity	molecular_function	1	0.705879	0	35	III
GO:0003779	actin binding	molecular_function	1	0.671519	0	40	III
GO:0003796	lysozyme activity	molecular_function	1	0.923614	0	8	III
GO:0003810	protein-glutamine gamma-glutamyltransferase activity	molecular_function	1	0.990121	0	1	III
GO:0003827	alpha-1,3-mannosylglycoprotein 2-beta-N-acetylglucosaminyltransferase activity	molecular_function	1	0.990121	0	1	III
GO:0003830	beta-1,4-mannosylglycoprotein 4-beta-N-acetylglucosaminyltransferase activity	molecular_function	1	0.990121	0	1	III
GO:0003839	gamma-glutamylcyclotransferase activity	molecular_function	1	0.980339	0	2	III
GO:0003840	gamma-glutamyltransferase activity	molecular_function	1	0.95156	0	5	III
GO:0003841	1-acylglycerol-3-phosphate O-acyltransferase activity	molecular_function	1	0.980339	0	2	III
GO:0003842	1-pyrroline-5-carboxylate dehydrogenase activity	molecular_function	1	0.990121	0	1	III
GO:0003844	1,4-alpha-glucan branching enzyme activity	molecular_function	1	0.990121	0	1	III
GO:0003854	3-beta-hydroxy-delta5-steroid dehydrogenase activity	molecular_function	1	0.990121	0	1	III
GO:0003857	3-hydroxyacyl-CoA dehydrogenase activity	molecular_function	1	0.970652	0	3	III
GO:0003867	4-aminobutyrate transaminase activity	molecular_function	1	0.990121	0	1	III
GO:0003868	4-hydroxyphenylpyruvate dioxygenase activity	molecular_function	1	0.990121	0	1	III
GO:0003872	6-phosphofructokinase activity	molecular_function	1	0.990121	0	1	III
GO:0003878	ATP citrate synthase activity	molecular_function	1	0.970652	0	3	III
GO:0003883	CTP synthase activity	molecular_function	1	0.980339	0	2	III
GO:0003884	D-amino-acid oxidase activity	molecular_function	1	0.980339	0	2	III
GO:0003887	DNA-directed DNA polymerase activity	molecular_function	1	0.887607	0	12	III
GO:0003896	DNA primase activity	molecular_function	1	0.980339	0	2	III
GO:0003899	DNA-directed RNA polymerase activity	molecular_function	1	0.74197	0	30	III
GO:0003904	deoxyribodipyrimidine photo-lyase activity	molecular_function	1	0.990121	0	1	III
GO:0003908	methylated-DNA-[protein]-cysteine S-methyltransferase activity	molecular_function	1	0.990121	0	1	III
GO:0003910	DNA ligase (ATP) activity	molecular_function	1	0.980339	0	2	III
GO:0003913	DNA photolyase activity	molecular_function	1	0.980339	0	2	III
GO:0003917	DNA topoisomerase type I activity	molecular_function	1	0.980339	0	2	III
GO:0003918	DNA topoisomerase type II (ATP-hydrolyzing) activity	molecular_function	1	0.980339	0	2	III
GO:0003922	GMP synthase (glutamine-hydrolyzing) activity	molecular_function	1	0.990121	0	1	III
GO:0003934	GTP cyclohydrolase I activity	molecular_function	1	0.990121	0	1	III
GO:0003937	IMP cyclohydrolase activity	molecular_function	1	0.990121	0	1	III
GO:0003950	NAD+ ADP-ribosyltransferase activity	molecular_function	1	0.990121	0	1	III
GO:0003951	NAD+ kinase activity	molecular_function	1	0.980339	0	2	III
GO:0003952	NAD+ synthase (glutamine-hydrolyzing) activity	molecular_function	1	0.990121	0	1	III
GO:0003958	NADPH-hemoprotein reductase activity	molecular_function	1	0.990121	0	1	III
GO:0003963	RNA-3'-phosphate cyclase activity	molecular_function	1	0.990121	0	1	III
GO:0003964	RNA-directed DNA polymerase activity	molecular_function	1	0.942153	0	6	III
GO:0003978	UDP-glucose 4-epimerase activity	molecular_function	1	0.990121	0	1	III
GO:0003980	UDP-glucose:glycoprotein glucosyltransferase activity	molecular_function	1	0.990121	0	1	III
GO:0003987	acetate-CoA ligase activity	molecular_function	1	0.990121	0	1	III
GO:0003993	acid phosphatase activity	molecular_function	1	0.914479	0	9	III
GO:0003994	aconitate hydratase activity	molecular_function	1	0.980339	0	2	III
GO:0003995	acyl-CoA dehydrogenase activity	molecular_function	1	0.878824	0	13	III
GO:0003997	acyl-CoA oxidase activity	molecular_function	1	0.942153	0	6	III
GO:0003998	acylphosphatase activity	molecular_function	1	0.961059	0	4	III
GO:0003999	adenine phosphoribosyltransferase activity	molecular_function	1	0.990121	0	1	III
GO:0004000	adenosine deaminase activity	molecular_function	1	0.990121	0	1	III
GO:0004003	ATP-dependent DNA helicase activity	molecular_function	1	0.932838	0	7	III
GO:0004012	phospholipid-translocating ATPase activity	molecular_function	1	0.970652	0	3	III
GO:0004013	adenosylhomocysteinase activity	molecular_function	1	0.970652	0	3	III
GO:0004014	adenosylmethionine decarboxylase activity	molecular_function	1	0.990121	0	1	III
GO:0004016	adenylate cyclase activity	molecular_function	1	0.970652	0	3	III
GO:0004017	adenylate kinase activity	molecular_function	1	0.980339	0	2	III
GO:0004018	N6-(1,2-dicarboxyethyl)AMP AMP-lyase (fumarate-forming) activity	molecular_function	1	0.990121	0	1	III
GO:0004019	adenylosuccinate synthase activity	molecular_function	1	0.990121	0	1	III
GO:0004020	adenylylsulfate kinase activity	molecular_function	1	0.990121	0	1	III
GO:0004022	alcohol dehydrogenase (NAD) activity	molecular_function	1	0.95156	0	5	III
GO:0004030	aldehyde dehydrogenase [NAD(P)+] activity	molecular_function	1	0.990121	0	1	III
GO:0004038	allantoinase activity	molecular_function	1	0.990121	0	1	III
GO:0004044	amidophosphoribosyltransferase activity	molecular_function	1	0.980339	0	2	III
GO:0004045	aminoacyl-tRNA hydrolase activity	molecular_function	1	0.970652	0	3	III
GO:0004046	aminoacylase activity	molecular_function	1	0.932838	0	7	III
GO:0004047	aminomethyltransferase activity	molecular_function	1	0.961059	0	4	III
GO:0004053	arginase activity	molecular_function	1	0.990121	0	1	III
GO:0004055	argininosuccinate synthase activity	molecular_function	1	0.990121	0	1	III
GO:0004056	argininosuccinate lyase activity	molecular_function	1	0.970652	0	3	III
GO:0004057	arginyltransferase activity	molecular_function	1	0.990121	0	1	III
GO:0004066	asparagine synthase (glutamine-hydrolyzing) activity	molecular_function	1	0.990121	0	1	III
GO:0004067	asparaginase activity	molecular_function	1	0.990121	0	1	III
GO:0004070	aspartate carbamoyltransferase activity	molecular_function	1	0.990121	0	1	III
GO:0004075	biotin carboxylase activity	molecular_function	1	0.961059	0	4	III
GO:0004077	biotin-[acetyl-CoA-carboxylase] ligase activity	molecular_function	1	0.990121	0	1	III
GO:0004084	branched-chain-amino-acid transaminase activity	molecular_function	1	0.980339	0	2	III
GO:0004089	carbonate dehydratase activity	molecular_function	1	0.887607	0	12	III
GO:0004091	carboxylesterase activity	molecular_function	1	0.961059	0	4	III
GO:0004096	catalase activity	molecular_function	1	0.980339	0	2	III
GO:0004104	cholinesterase activity	molecular_function	1	0.990121	0	1	III
GO:0004109	coproporphyrinogen oxidase activity	molecular_function	1	0.990121	0	1	III
GO:0004114	3',5'-cyclic-nucleotide phosphodiesterase activity	molecular_function	1	0.923614	0	8	III
GO:0004122	cystathionine beta-synthase activity	molecular_function	1	0.990121	0	1	III
GO:0004126	cytidine deaminase activity	molecular_function	1	0.970652	0	3	III
GO:0004129	cytochrome-c oxidase activity	molecular_function	1	0.914479	0	9	III
GO:0004134	4-alpha-glucanotransferase activity	molecular_function	1	0.990121	0	1	III
GO:0004135	amylo-alpha-1,6-glucosidase activity	molecular_function	1	0.990121	0	1	III
GO:0004139	deoxyribose-phosphate aldolase activity	molecular_function	1	0.990121	0	1	III
GO:0004140	dephospho-CoA kinase activity	molecular_function	1	0.980339	0	2	III
GO:0004146	dihydrofolate reductase activity	molecular_function	1	0.990121	0	1	III
GO:0004148	dihydrolipoyl dehydrogenase activity	molecular_function	1	0.990121	0	1	III
GO:0004149	dihydrolipoyllysine-residue succinyltransferase activity	molecular_function	1	0.990121	0	1	III
GO:0004158	dihydroorotate oxidase activity	molecular_function	1	0.980339	0	2	III
GO:0004164	diphthine synthase activity	molecular_function	1	0.990121	0	1	III
GO:0004170	dUTP diphosphatase activity	molecular_function	1	0.990121	0	1	III
GO:0004174	electron-transferring-flavoprotein dehydrogenase activity	molecular_function	1	0.990121	0	1	III
GO:0004176	ATP-dependent peptidase activity	molecular_function	1	0.990121	0	1	III
GO:0004177	aminopeptidase activity	molecular_function	1	0.861514	0	15	III
GO:0004180	carboxypeptidase activity	molecular_function	1	0.980339	0	2	III
GO:0004181	metallocarboxypeptidase activity	molecular_function	1	0.787686	0	24	III
GO:0004185	serine-type carboxypeptidase activity	molecular_function	1	0.961059	0	4	III
GO:0004190	aspartic-type endopeptidase activity	molecular_function	1	0.852985	0	16	III
GO:0004197	cysteine-type endopeptidase activity	molecular_function	1	0.896477	0	11	III
GO:0004198	calcium-dependent cysteine-type endopeptidase activity	molecular_function	1	0.961059	0	4	III
GO:0004221	ubiquitin thiolesterase activity	molecular_function	1	0.779878	0	25	III
GO:0004222	metalloendopeptidase activity	molecular_function	1	0.459037	0	78	III
GO:0004252	serine-type endopeptidase activity	molecular_function	1	0.0562681	0	284	III
GO:0004298	threonine-type endopeptidase activity	molecular_function	1	0.787686	0	24	III
GO:0004300	enoyl-CoA hydratase activity	molecular_function	1	0.990121	0	1	III
GO:0004301	epoxide hydrolase activity	molecular_function	1	0.990121	0	1	III
GO:0004313	[acyl-carrier-protein] S-acetyltransferase activity	molecular_function	1	0.980339	0	2	III
GO:0004314	[acyl-carrier-protein] S-malonyltransferase activity	molecular_function	1	0.980339	0	2	III
GO:0004315	3-oxoacyl-[acyl-carrier-protein] synthase activity	molecular_function	1	0.980339	0	2	III
GO:0004316	3-oxoacyl-[acyl-carrier-protein] reductase (NADPH) activity	molecular_function	1	0.980339	0	2	III
GO:0004317	3-hydroxypalmitoyl-[acyl-carrier-protein] dehydratase activity	molecular_function	1	0.980339	0	2	III
GO:0004319	enoyl-[acyl-carrier-protein] reductase (NADPH, B-specific) activity	molecular_function	1	0.980339	0	2	III
GO:0004320	oleoyl-[acyl-carrier-protein] hydrolase activity	molecular_function	1	0.980339	0	2	III
GO:0004322	ferroxidase activity	molecular_function	1	0.990121	0	1	III
GO:0004325	ferrochelatase activity	molecular_function	1	0.990121	0	1	III
GO:0004326	tetrahydrofolylpolyglutamate synthase activity	molecular_function	1	0.980339	0	2	III
GO:0004329	formate-tetrahydrofolate ligase activity	molecular_function	1	0.990121	0	1	III
GO:0004332	fructose-bisphosphate aldolase activity	molecular_function	1	0.980339	0	2	III
GO:0004334	fumarylacetoacetase activity	molecular_function	1	0.990121	0	1	III
GO:0004335	galactokinase activity	molecular_function	1	0.990121	0	1	III
GO:0004342	glucosamine-6-phosphate deaminase activity	molecular_function	1	0.990121	0	1	III
GO:0004345	glucose-6-phosphate dehydrogenase activity	molecular_function	1	0.980339	0	2	III
GO:0004348	glucosylceramidase activity	molecular_function	1	0.970652	0	3	III
GO:0004349	glutamate 5-kinase activity	molecular_function	1	0.990121	0	1	III
GO:0004350	glutamate-5-semialdehyde dehydrogenase activity	molecular_function	1	0.990121	0	1	III
GO:0004356	glutamate-ammonia ligase activity	molecular_function	1	0.980339	0	2	III
GO:0004357	glutamate-cysteine ligase activity	molecular_function	1	0.990121	0	1	III
GO:0004359	glutaminase activity	molecular_function	1	0.990121	0	1	III
GO:0004360	glutamine-fructose-6-phosphate transaminase (isomerizing) activity	molecular_function	1	0.990121	0	1	III
GO:0004363	glutathione synthase activity	molecular_function	1	0.990121	0	1	III
GO:0004364	glutathione transferase activity	molecular_function	1	0.95156	0	5	III
GO:0004366	glycerol-3-phosphate O-acyltransferase activity	molecular_function	1	0.980339	0	2	III
GO:0004367	glycerol-3-phosphate dehydrogenase [NAD+] activity	molecular_function	1	0.980339	0	2	III
GO:0004368	glycerol-3-phosphate dehydrogenase activity	molecular_function	1	0.970652	0	3	III
GO:0004370	glycerol kinase activity	molecular_function	1	0.970652	0	3	III
GO:0004372	glycine hydroxymethyltransferase activity	molecular_function	1	0.990121	0	1	III
GO:0004373	glycogen (starch) synthase activity	molecular_function	1	0.990121	0	1	III
GO:0004375	glycine dehydrogenase (decarboxylating) activity	molecular_function	1	0.990121	0	1	III
GO:0004379	glycylpeptide N-tetradecanoyltransferase activity	molecular_function	1	0.990121	0	1	III
GO:0004383	guanylate cyclase activity	molecular_function	1	0.932838	0	7	III
GO:0004386	helicase activity	molecular_function	1	0.811575	0	21	III
GO:0004392	heme oxygenase (decyclizing) activity	molecular_function	1	0.990121	0	1	III
GO:0004396	hexokinase activity	molecular_function	1	0.990121	0	1	III
GO:0004402	histone acetyltransferase activity	molecular_function	1	0.970652	0	3	III
GO:0004407	histone deacetylase activity	molecular_function	1	0.980339	0	2	III
GO:0004408	holocytochrome-c synthase activity	molecular_function	1	0.990121	0	1	III
GO:0004411	homogentisate 1,2-dioxygenase activity	molecular_function	1	0.990121	0	1	III
GO:0004416	hydroxyacylglutathione hydrolase activity	molecular_function	1	0.990121	0	1	III
GO:0004418	hydroxymethylbilane synthase activity	molecular_function	1	0.990121	0	1	III
GO:0004420	hydroxymethylglutaryl-CoA reductase (NADPH) activity	molecular_function	1	0.980339	0	2	III
GO:0004421	hydroxymethylglutaryl-CoA synthase activity	molecular_function	1	0.990121	0	1	III
GO:0004427	inorganic diphosphatase activity	molecular_function	1	0.990121	0	1	III
GO:0004435	phosphatidylinositol phospholipase C activity	molecular_function	1	0.961059	0	4	III
GO:0004449	isocitrate dehydrogenase (NAD+) activity	molecular_function	1	0.95156	0	5	III
GO:0004450	isocitrate dehydrogenase (NADP+) activity	molecular_function	1	0.990121	0	1	III
GO:0004452	isopentenyl-diphosphate delta-isomerase activity	molecular_function	1	0.990121	0	1	III
GO:0004459	L-lactate dehydrogenase activity	molecular_function	1	0.980339	0	2	III
GO:0004462	lactoylglutathione lyase activity	molecular_function	1	0.990121	0	1	III
GO:0004463	leukotriene-A4 hydrolase activity	molecular_function	1	0.990121	0	1	III
GO:0004476	mannose-6-phosphate isomerase activity	molecular_function	1	0.990121	0	1	III
GO:0004478	methionine adenosyltransferase activity	molecular_function	1	0.990121	0	1	III
GO:0004482	mRNA (guanine-N7-)-methyltransferase activity	molecular_function	1	0.990121	0	1	III
GO:0004484	mRNA guanylyltransferase activity	molecular_function	1	0.990121	0	1	III
GO:0004488	methylenetetrahydrofolate dehydrogenase (NADP+) activity	molecular_function	1	0.980339	0	2	III
GO:0004489	methylenetetrahydrofolate reductase (NADPH) activity	molecular_function	1	0.990121	0	1	III
GO:0004491	methylmalonate-semialdehyde dehydrogenase (acylating) activity	molecular_function	1	0.990121	0	1	III
GO:0004496	mevalonate kinase activity	molecular_function	1	0.990121	0	1	III
GO:0004497	monooxygenase activity	molecular_function	1	0.896477	0	11	III
GO:0004499	N,N-dimethylaniline monooxygenase activity	molecular_function	1	0.980339	0	2	III
GO:0004500	dopamine beta-monooxygenase activity	molecular_function	1	0.970652	0	3	III
GO:0004504	peptidylglycine monooxygenase activity	molecular_function	1	0.980339	0	2	III
GO:0004505	phenylalanine 4-monooxygenase activity	molecular_function	1	0.990121	0	1	III
GO:0004510	tryptophan 5-monooxygenase activity	molecular_function	1	0.990121	0	1	III
GO:0004511	tyrosine 3-monooxygenase activity	molecular_function	1	0.990121	0	1	III
GO:0004512	inositol-3-phosphate synthase activity	molecular_function	1	0.990121	0	1	III
GO:0004514	nicotinate-nucleotide diphosphorylase (carboxylating) activity	molecular_function	1	0.990121	0	1	III
GO:0004516	nicotinate phosphoribosyltransferase activity	molecular_function	1	0.990121	0	1	III
GO:0004517	nitric-oxide synthase activity	molecular_function	1	0.990121	0	1	III
GO:0004518	nuclease activity	molecular_function	1	0.905434	0	10	III
GO:0004519	endonuclease activity	molecular_function	1	0.95156	0	5	III
GO:0004523	ribonuclease H activity	molecular_function	1	0.990121	0	1	III
GO:0004525	ribonuclease III activity	molecular_function	1	0.961059	0	4	III
GO:0004526	ribonuclease P activity	molecular_function	1	0.980339	0	2	III
GO:0004527	exonuclease activity	molecular_function	1	0.942153	0	6	III
GO:0004531	deoxyribonuclease II activity	molecular_function	1	0.990121	0	1	III
GO:0004534	5'-3' exoribonuclease activity	molecular_function	1	0.990121	0	1	III
GO:0004540	ribonuclease activity	molecular_function	1	0.961059	0	4	III
GO:0004550	nucleoside diphosphate kinase activity	molecular_function	1	0.961059	0	4	III
GO:0004553	hydrolase activity, hydrolyzing O-glycosyl compounds	molecular_function	1	0.787686	0	24	III
GO:0004555	alpha,alpha-trehalase activity	molecular_function	1	0.980339	0	2	III
GO:0004559	alpha-mannosidase activity	molecular_function	1	0.914479	0	9	III
GO:0004568	chitinase activity	molecular_function	1	0.887607	0	12	III
GO:0004571	mannosyl-oligosaccharide 1,2-alpha-mannosidase activity	molecular_function	1	0.95156	0	5	III
GO:0004573	mannosyl-oligosaccharide glucosidase activity	molecular_function	1	0.990121	0	1	III
GO:0004576	oligosaccharyl transferase activity	molecular_function	1	0.970652	0	3	III
GO:0004579	dolichyl-diphosphooligosaccharide-protein glycotransferase activity	molecular_function	1	0.970652	0	3	III
GO:0004588	orotate phosphoribosyltransferase activity	molecular_function	1	0.990121	0	1	III
GO:0004590	orotidine-5'-phosphate decarboxylase activity	molecular_function	1	0.990121	0	1	III
GO:0004591	oxoglutarate dehydrogenase (succinyl-transferring) activity	molecular_function	1	0.970652	0	3	III
GO:0004594	pantothenate kinase activity	molecular_function	1	0.990121	0	1	III
GO:0004601	peroxidase activity	molecular_function	1	0.905434	0	10	III
GO:0004602	glutathione peroxidase activity	molecular_function	1	0.980339	0	2	III
GO:0004605	phosphatidate cytidylyltransferase activity	molecular_function	1	0.990121	0	1	III
GO:0004609	phosphatidylserine decarboxylase activity	molecular_function	1	0.990121	0	1	III
GO:0004610	phosphoacetylglucosamine mutase activity	molecular_function	1	0.990121	0	1	III
GO:0004613	phosphoenolpyruvate carboxykinase (GTP) activity	molecular_function	1	0.980339	0	2	III
GO:0004615	phosphomannomutase activity	molecular_function	1	0.990121	0	1	III
GO:0004616	phosphogluconate dehydrogenase (decarboxylating) activity	molecular_function	1	0.980339	0	2	III
GO:0004617	phosphoglycerate dehydrogenase activity	molecular_function	1	0.990121	0	1	III
GO:0004618	phosphoglycerate kinase activity	molecular_function	1	0.980339	0	2	III
GO:0004623	phospholipase A2 activity	molecular_function	1	0.942153	0	6	III
GO:0004629	phospholipase C activity	molecular_function	1	0.942153	0	6	III
GO:0004631	phosphomevalonate kinase activity	molecular_function	1	0.980339	0	2	III
GO:0004634	phosphopyruvate hydratase activity	molecular_function	1	0.990121	0	1	III
GO:0004637	phosphoribosylamine-glycine ligase activity	molecular_function	1	0.990121	0	1	III
GO:0004639	phosphoribosylaminoimidazolesuccinocarboxamide synthase activity	molecular_function	1	0.980339	0	2	III
GO:0004641	phosphoribosylformylglycinamidine cyclo-ligase activity	molecular_function	1	0.990121	0	1	III
GO:0004642	phosphoribosylformylglycinamidine synthase activity	molecular_function	1	0.990121	0	1	III
GO:0004643	phosphoribosylaminoimidazolecarboxamide formyltransferase activity	molecular_function	1	0.990121	0	1	III
GO:0004644	phosphoribosylglycinamide formyltransferase activity	molecular_function	1	0.990121	0	1	III
GO:0004645	phosphorylase activity	molecular_function	1	0.990121	0	1	III
GO:0004647	phosphoserine phosphatase activity	molecular_function	1	0.980339	0	2	III
GO:0004648	O-phospho-L-serine:2-oxoglutarate aminotransferase activity	molecular_function	1	0.990121	0	1	III
GO:0004649	poly(ADP-ribose) glycohydrolase activity	molecular_function	1	0.990121	0	1	III
GO:0004651	polynucleotide 5'-phosphatase activity	molecular_function	1	0.990121	0	1	III
GO:0004652	polynucleotide adenylyltransferase activity	molecular_function	1	0.990121	0	1	III
GO:0004654	polyribonucleotide nucleotidyltransferase activity	molecular_function	1	0.990121	0	1	III
GO:0004655	porphobilinogen synthase activity	molecular_function	1	0.990121	0	1	III
GO:0004656	procollagen-proline 4-dioxygenase activity	molecular_function	1	0.787686	0	24	III
GO:0004657	proline dehydrogenase activity	molecular_function	1	0.980339	0	2	III
GO:0004659	prenyltransferase activity	molecular_function	1	0.980339	0	2	III
GO:0004663	Rab geranylgeranyltransferase activity	molecular_function	1	0.990121	0	1	III
GO:0004671	protein C-terminal S-isoprenylcysteine carboxyl O-methyltransferase activity	molecular_function	1	0.990121	0	1	III
GO:0004689	phosphorylase kinase activity	molecular_function	1	0.990121	0	1	III
GO:0004692	cGMP-dependent protein kinase activity	molecular_function	1	0.980339	0	2	III
GO:0004697	protein kinase C activity	molecular_function	1	0.961059	0	4	III
GO:0004702	receptor signaling protein serine/threonine kinase activity	molecular_function	1	0.990121	0	1	III
GO:0004703	G-protein coupled receptor kinase activity	molecular_function	1	0.980339	0	2	III
GO:0004707	MAP kinase activity	molecular_function	1	0.942153	0	6	III
GO:0004714	transmembrane receptor protein tyrosine kinase activity	molecular_function	1	0.95156	0	5	III
GO:0004715	non-membrane spanning protein tyrosine kinase activity	molecular_function	1	0.980339	0	2	III
GO:0004719	protein-L-isoaspartate (D-aspartate) O-methyltransferase activity	molecular_function	1	0.990121	0	1	III
GO:0004721	phosphoprotein phosphatase activity	molecular_function	1	0.961059	0	4	III
GO:0004722	protein serine/threonine phosphatase activity	molecular_function	1	0.942153	0	6	III
GO:0004725	protein tyrosine phosphatase activity	molecular_function	1	0.712956	0	34	III
GO:0004726	non-membrane spanning protein tyrosine phosphatase activity	molecular_function	1	0.980339	0	2	III
GO:0004729	oxygen-dependent protoporphyrinogen oxidase activity	molecular_function	1	0.990121	0	1	III
GO:0004731	purine-nucleoside phosphorylase activity	molecular_function	1	0.990121	0	1	III
GO:0004733	pyridoxamine-phosphate oxidase activity	molecular_function	1	0.970652	0	3	III
GO:0004735	pyrroline-5-carboxylate reductase activity	molecular_function	1	0.980339	0	2	III
GO:0004736	pyruvate carboxylase activity	molecular_function	1	0.980339	0	2	III
GO:0004739	pyruvate dehydrogenase (acetyl-transferring) activity	molecular_function	1	0.990121	0	1	III
GO:0004742	dihydrolipoyllysine-residue acetyltransferase activity	molecular_function	1	0.990121	0	1	III
GO:0004743	pyruvate kinase activity	molecular_function	1	0.942153	0	6	III
GO:0004747	ribokinase activity	molecular_function	1	0.990121	0	1	III
GO:0004748	ribonucleoside-diphosphate reductase activity, thioredoxin disulfide as acceptor	molecular_function	1	0.980339	0	2	III
GO:0004749	ribose phosphate diphosphokinase activity	molecular_function	1	0.990121	0	1	III
GO:0004750	ribulose-phosphate 3-epimerase activity	molecular_function	1	0.990121	0	1	III
GO:0004751	ribose-5-phosphate isomerase activity	molecular_function	1	0.990121	0	1	III
GO:0004756	selenide, water dikinase activity	molecular_function	1	0.980339	0	2	III
GO:0004757	sepiapterin reductase activity	molecular_function	1	0.990121	0	1	III
GO:0004767	sphingomyelin phosphodiesterase activity	molecular_function	1	0.970652	0	3	III
GO:0004768	stearoyl-CoA 9-desaturase activity	molecular_function	1	0.990121	0	1	III
GO:0004775	succinate-CoA ligase (ADP-forming) activity	molecular_function	1	0.970652	0	3	III
GO:0004781	sulfate adenylyltransferase (ATP) activity	molecular_function	1	0.990121	0	1	III
GO:0004784	superoxide dismutase activity	molecular_function	1	0.970652	0	3	III
GO:0004788	thiamine diphosphokinase activity	molecular_function	1	0.990121	0	1	III
GO:0004791	thioredoxin-disulfide reductase activity	molecular_function	1	0.980339	0	2	III
GO:0004792	thiosulfate sulfurtransferase activity	molecular_function	1	0.990121	0	1	III
GO:0004798	thymidylate kinase activity	molecular_function	1	0.990121	0	1	III
GO:0004799	thymidylate synthase activity	molecular_function	1	0.990121	0	1	III
GO:0004801	sedoheptulose-7-phosphate:D-glyceraldehyde-3-phosphate glyceronetransferase activity	molecular_function	1	0.990121	0	1	III
GO:0004803	transposase activity	molecular_function	1	0.990121	0	1	III
GO:0004806	triglyceride lipase activity	molecular_function	1	0.980339	0	2	III
GO:0004807	triose-phosphate isomerase activity	molecular_function	1	0.990121	0	1	III
GO:0004809	tRNA (guanine-N2-)-methyltransferase activity	molecular_function	1	0.990121	0	1	III
GO:0004812	aminoacyl-tRNA ligase activity	molecular_function	1	0.980339	0	2	III
GO:0004813	alanine-tRNA ligase activity	molecular_function	1	0.970652	0	3	III
GO:0004814	arginine-tRNA ligase activity	molecular_function	1	0.95156	0	5	III
GO:0004815	aspartate-tRNA ligase activity	molecular_function	1	0.990121	0	1	III
GO:0004816	asparagine-tRNA ligase activity	molecular_function	1	0.980339	0	2	III
GO:0004817	cysteine-tRNA ligase activity	molecular_function	1	0.990121	0	1	III
GO:0004818	glutamate-tRNA ligase activity	molecular_function	1	0.980339	0	2	III
GO:0004819	glutamine-tRNA ligase activity	molecular_function	1	0.990121	0	1	III
GO:0004820	glycine-tRNA ligase activity	molecular_function	1	0.980339	0	2	III
GO:0004821	histidine-tRNA ligase activity	molecular_function	1	0.990121	0	1	III
GO:0004822	isoleucine-tRNA ligase activity	molecular_function	1	0.980339	0	2	III
GO:0004823	leucine-tRNA ligase activity	molecular_function	1	0.980339	0	2	III
GO:0004824	lysine-tRNA ligase activity	molecular_function	1	0.990121	0	1	III
GO:0004825	methionine-tRNA ligase activity	molecular_function	1	0.980339	0	2	III
GO:0004826	phenylalanine-tRNA ligase activity	molecular_function	1	0.970652	0	3	III
GO:0004827	proline-tRNA ligase activity	molecular_function	1	0.980339	0	2	III
GO:0004828	serine-tRNA ligase activity	molecular_function	1	0.961059	0	4	III
GO:0004829	threonine-tRNA ligase activity	molecular_function	1	0.990121	0	1	III
GO:0004830	tryptophan-tRNA ligase activity	molecular_function	1	0.980339	0	2	III
GO:0004831	tyrosine-tRNA ligase activity	molecular_function	1	0.980339	0	2	III
GO:0004832	valine-tRNA ligase activity	molecular_function	1	0.980339	0	2	III
GO:0004833	tryptophan 2,3-dioxygenase activity	molecular_function	1	0.990121	0	1	III
GO:0004835	tubulin-tyrosine ligase activity	molecular_function	1	0.887607	0	12	III
GO:0004842	ubiquitin-protein ligase activity	molecular_function	1	0.819695	0	20	III
GO:0004846	urate oxidase activity	molecular_function	1	0.990121	0	1	III
GO:0004850	uridine phosphorylase activity	molecular_function	1	0.970652	0	3	III
GO:0004852	uroporphyrinogen-III synthase activity	molecular_function	1	0.990121	0	1	III
GO:0004853	uroporphyrinogen decarboxylase activity	molecular_function	1	0.990121	0	1	III
GO:0004857	enzyme inhibitor activity	molecular_function	1	0.980339	0	2	III
GO:0004861	cyclin-dependent protein serine/threonine kinase inhibitor activity	molecular_function	1	0.980339	0	2	III
GO:0004864	protein phosphatase inhibitor activity	molecular_function	1	0.980339	0	2	III
GO:0004866	endopeptidase inhibitor activity	molecular_function	1	0.961059	0	4	III
GO:0004867	serine-type endopeptidase inhibitor activity	molecular_function	1	0.560935	0	58	III
GO:0004869	cysteine-type endopeptidase inhibitor activity	molecular_function	1	0.970652	0	3	III
GO:0004871	signal transducer activity	molecular_function	1	0.75691	0	28	III
GO:0004872	receptor activity	molecular_function	1	0.932838	0	7	III
GO:0004879	ligand-activated sequence-specific DNA binding RNA polymerase II transcription factor activity	molecular_function	1	0.990121	0	1	III
GO:0004884	ecdysteroid hormone receptor activity	molecular_function	1	0.990121	0	1	III
GO:0004888	transmembrane signaling receptor activity	molecular_function	1	0.887607	0	12	III
GO:0004890	GABA-A receptor activity	molecular_function	1	0.980339	0	2	III
GO:0004896	cytokine receptor activity	molecular_function	1	0.980339	0	2	III
GO:0004930	G-protein coupled receptor activity	molecular_function	1	0.74197	0	30	III
GO:0004935	adrenergic receptor activity	molecular_function	1	0.990121	0	1	III
GO:0004946	bombesin receptor activity	molecular_function	1	0.980339	0	2	III
GO:0004952	dopamine neurotransmitter receptor activity	molecular_function	1	0.980339	0	2	III
GO:0004965	G-protein coupled GABA receptor activity	molecular_function	1	0.970652	0	3	III
GO:0004966	galanin receptor activity	molecular_function	1	0.980339	0	2	III
GO:0004983	neuropeptide Y receptor activity	molecular_function	1	0.942153	0	6	III
GO:0004984	olfactory receptor activity	molecular_function	1	0.601626	0	51	III
GO:0004989	octopamine receptor activity	molecular_function	1	0.990121	0	1	III
GO:0004994	somatostatin receptor activity	molecular_function	1	0.990121	0	1	III
GO:0004995	tachykinin receptor activity	molecular_function	1	0.980339	0	2	III
GO:0005000	vasopressin receptor activity	molecular_function	1	0.990121	0	1	III
GO:0005003	ephrin receptor activity	molecular_function	1	0.990121	0	1	III
GO:0005007	fibroblast growth factor-activated receptor activity	molecular_function	1	0.990121	0	1	III
GO:0005024	transforming growth factor beta-activated receptor activity	molecular_function	1	0.95156	0	5	III
GO:0005034	osmosensor activity	molecular_function	1	0.980339	0	2	III
GO:0005044	scavenger receptor activity	molecular_function	1	0.914479	0	9	III
GO:0005057	receptor signaling protein activity	molecular_function	1	0.970652	0	3	III
GO:0005070	SH3/SH2 adaptor activity	molecular_function	1	0.990121	0	1	III
GO:0005085	guanyl-nucleotide exchange factor activity	molecular_function	1	0.852985	0	16	III
GO:0005086	ARF guanyl-nucleotide exchange factor activity	molecular_function	1	0.95156	0	5	III
GO:0005093	Rab GDP-dissociation inhibitor activity	molecular_function	1	0.990121	0	1	III
GO:0005094	Rho GDP-dissociation inhibitor activity	molecular_function	1	0.990121	0	1	III
GO:0005096	GTPase activator activity	molecular_function	1	0.914479	0	9	III
GO:0005097	Rab GTPase activator activity	molecular_function	1	0.803533	0	22	III
GO:0005102	receptor binding	molecular_function	1	0.803533	0	22	III
GO:0005158	insulin receptor binding	molecular_function	1	0.961059	0	4	III
GO:0005164	tumor necrosis factor receptor binding	molecular_function	1	0.990121	0	1	III
GO:0005179	hormone activity	molecular_function	1	0.905434	0	10	III
GO:0005184	neuropeptide hormone activity	molecular_function	1	0.980339	0	2	III
GO:0005198	structural molecule activity	molecular_function	1	0.74197	0	30	III
GO:0005200	structural constituent of cytoskeleton	molecular_function	1	0.990121	0	1	III
GO:0005201	extracellular matrix structural constituent	molecular_function	1	0.980339	0	2	III
GO:0005215	transporter activity	molecular_function	1	0.468345	0	76	III
GO:0005219	ryanodine-sensitive calcium-release channel activity	molecular_function	1	0.990121	0	1	III
GO:0005220	inositol 1,4,5-trisphosphate-sensitive calcium-release channel activity	molecular_function	1	0.990121	0	1	III
GO:0005242	inward rectifier potassium channel activity	molecular_function	1	0.970652	0	3	III
GO:0005247	voltage-gated chloride channel activity	molecular_function	1	0.961059	0	4	III
GO:0005249	voltage-gated potassium channel activity	molecular_function	1	0.836177	0	18	III
GO:0005254	chloride channel activity	molecular_function	1	0.990121	0	1	III
GO:0005261	cation channel activity	molecular_function	1	0.980339	0	2	III
GO:0005262	calcium channel activity	molecular_function	1	0.970652	0	3	III
GO:0005267	potassium channel activity	molecular_function	1	0.932838	0	7	III
GO:0005272	sodium channel activity	molecular_function	1	0.749403	0	29	III
GO:0005315	inorganic phosphate transmembrane transporter activity	molecular_function	1	0.990121	0	1	III
GO:0005319	lipid transporter activity	molecular_function	1	0.95156	0	5	III
GO:0005328	neurotransmitter:sodium symporter activity	molecular_function	1	0.852985	0	16	III
GO:0005337	nucleoside transmembrane transporter activity	molecular_function	1	0.970652	0	3	III
GO:0005338	nucleotide-sugar transmembrane transporter activity	molecular_function	1	0.990121	0	1	III
GO:0005344	oxygen transporter activity	molecular_function	1	0.914479	0	9	III
GO:0005351	sugar:hydrogen symporter activity	molecular_function	1	0.980339	0	2	III
GO:0005375	copper ion transmembrane transporter activity	molecular_function	1	0.970652	0	3	III
GO:0005388	calcium-transporting ATPase activity	molecular_function	1	0.980339	0	2	III
GO:0005391	sodium:potassium-exchanging ATPase activity	molecular_function	1	0.980339	0	2	III
GO:0005415	nucleoside:sodium symporter activity	molecular_function	1	0.980339	0	2	III
GO:0005432	calcium:sodium antiporter activity	molecular_function	1	0.990121	0	1	III
GO:0005484	SNAP receptor activity	molecular_function	1	0.970652	0	3	III
GO:0005496	steroid binding	molecular_function	1	0.980339	0	2	III
GO:0005506	iron ion binding	molecular_function	1	0.632459	0	46	III
GO:0005507	copper ion binding	molecular_function	1	0.819695	0	20	III
GO:0005520	insulin-like growth factor binding	molecular_function	1	0.990121	0	1	III
GO:0005523	tropomyosin binding	molecular_function	1	0.990121	0	1	III
GO:0005542	folic acid binding	molecular_function	1	0.961059	0	4	III
GO:0005544	calcium-dependent phospholipid binding	molecular_function	1	0.961059	0	4	III
GO:0005549	odorant binding	molecular_function	1	0.583843	0	54	III
GO:0005575	cellular_component	cellular_component	1	0.961059	0	4	III
GO:0005578	proteinaceous extracellular matrix	cellular_component	1	0.914479	0	9	III
GO:0005581	collagen	cellular_component	1	0.980339	0	2	III
GO:0005606	laminin-1 complex	cellular_component	1	0.990121	0	1	III
GO:0005615	extracellular space	cellular_component	1	0.827895	0	19	III
GO:0005635	nuclear envelope	cellular_component	1	0.970652	0	3	III
GO:0005639	integral to nuclear inner membrane	cellular_component	1	0.980339	0	2	III
GO:0005643	nuclear pore	cellular_component	1	0.932838	0	7	III
GO:0005655	nucleolar ribonuclease P complex	cellular_component	1	0.990121	0	1	III
GO:0005663	DNA replication factor C complex	cellular_component	1	0.990121	0	1	III
GO:0005664	nuclear origin of replication recognition complex	cellular_component	1	0.980339	0	2	III
GO:0005666	DNA-directed RNA polymerase III complex	cellular_component	1	0.990121	0	1	III
GO:0005667	transcription factor complex	cellular_component	1	0.896477	0	11	III
GO:0005669	transcription factor TFIID complex	cellular_component	1	0.95156	0	5	III
GO:0005672	transcription factor TFIIA complex	cellular_component	1	0.961059	0	4	III
GO:0005673	transcription factor TFIIE complex	cellular_component	1	0.990121	0	1	III
GO:0005674	transcription factor TFIIF complex	cellular_component	1	0.990121	0	1	III
GO:0005675	holo TFIIH complex	cellular_component	1	0.990121	0	1	III
GO:0005680	anaphase-promoting complex	cellular_component	1	0.961059	0	4	III
GO:0005681	spliceosomal complex	cellular_component	1	0.923614	0	8	III
GO:0005685	U1 snRNP	cellular_component	1	0.990121	0	1	III
GO:0005694	chromosome	cellular_component	1	0.914479	0	9	III
GO:0005730	nucleolus	cellular_component	1	0.932838	0	7	III
GO:0005737	cytoplasm	cellular_component	1	0.125501	0	206	III
GO:0005739	mitochondrion	cellular_component	1	0.870126	0	14	III
GO:0005740	mitochondrial envelope	cellular_component	1	0.961059	0	4	III
GO:0005741	mitochondrial outer membrane	cellular_component	1	0.923614	0	8	III
GO:0005742	mitochondrial outer membrane translocase complex	cellular_component	1	0.980339	0	2	III
GO:0005743	mitochondrial inner membrane	cellular_component	1	0.914479	0	9	III
GO:0005744	mitochondrial inner membrane presequence translocase complex	cellular_component	1	0.980339	0	2	III
GO:0005746	mitochondrial respiratory chain	cellular_component	1	0.980339	0	2	III
GO:0005747	mitochondrial respiratory chain complex I	cellular_component	1	0.990121	0	1	III
GO:0005751	mitochondrial respiratory chain complex IV	cellular_component	1	0.990121	0	1	III
GO:0005758	mitochondrial intermembrane space	cellular_component	1	0.990121	0	1	III
GO:0005759	mitochondrial matrix	cellular_component	1	0.980339	0	2	III
GO:0005760	gamma DNA polymerase complex	cellular_component	1	0.990121	0	1	III
GO:0005761	mitochondrial ribosome	cellular_component	1	0.980339	0	2	III
GO:0005764	lysosome	cellular_component	1	0.970652	0	3	III
GO:0005777	peroxisome	cellular_component	1	0.887607	0	12	III
GO:0005778	peroxisomal membrane	cellular_component	1	0.990121	0	1	III
GO:0005779	integral to peroxisomal membrane	cellular_component	1	0.980339	0	2	III
GO:0005783	endoplasmic reticulum	cellular_component	1	0.658242	0	42	III
GO:0005784	Sec61 translocon complex	cellular_component	1	0.990121	0	1	III
GO:0005786	signal recognition particle, endoplasmic reticulum targeting	cellular_component	1	0.990121	0	1	III
GO:0005787	signal peptidase complex	cellular_component	1	0.980339	0	2	III
GO:0005788	endoplasmic reticulum lumen	cellular_component	1	0.990121	0	1	III
GO:0005789	endoplasmic reticulum membrane	cellular_component	1	0.852985	0	16	III
GO:0005794	Golgi apparatus	cellular_component	1	0.970652	0	3	III
GO:0005795	Golgi stack	cellular_component	1	0.970652	0	3	III
GO:0005801	cis-Golgi network	cellular_component	1	0.961059	0	4	III
GO:0005815	microtubule organizing center	cellular_component	1	0.932838	0	7	III
GO:0005829	cytosol	cellular_component	1	0.990121	0	1	III
GO:0005834	heterotrimeric G-protein complex	cellular_component	1	0.961059	0	4	III
GO:0005838	proteasome regulatory particle	cellular_component	1	0.980339	0	2	III
GO:0005839	proteasome core complex	cellular_component	1	0.870126	0	14	III
GO:0005840	ribosome	cellular_component	1	0.367949	0	100	III
GO:0005849	mRNA cleavage factor complex	cellular_component	1	0.990121	0	1	III
GO:0005850	eukaryotic translation initiation factor 2 complex	cellular_component	1	0.990121	0	1	III
GO:0005852	eukaryotic translation initiation factor 3 complex	cellular_component	1	0.970652	0	3	III
GO:0005853	eukaryotic translation elongation factor 1 complex	cellular_component	1	0.970652	0	3	III
GO:0005869	dynactin complex	cellular_component	1	0.990121	0	1	III
GO:0005871	kinesin complex	cellular_component	1	0.980339	0	2	III
GO:0005874	microtubule	cellular_component	1	0.836177	0	18	III
GO:0005875	microtubule associated complex	cellular_component	1	0.970652	0	3	III
GO:0005886	plasma membrane	cellular_component	1	0.795571	0	23	III
GO:0005921	gap junction	cellular_component	1	0.942153	0	6	III
GO:0005923	tight junction	cellular_component	1	0.990121	0	1	III
GO:0005925	focal adhesion	cellular_component	1	0.990121	0	1	III
GO:0005942	phosphatidylinositol 3-kinase complex	cellular_component	1	0.990121	0	1	III
GO:0005945	6-phosphofructokinase complex	cellular_component	1	0.990121	0	1	III
GO:0005952	cAMP-dependent protein kinase complex	cellular_component	1	0.980339	0	2	III
GO:0005956	protein kinase CK2 complex	cellular_component	1	0.887607	0	12	III
GO:0005958	DNA-dependent protein kinase-DNA ligase 4 complex	cellular_component	1	0.980339	0	2	III
GO:0005960	glycine cleavage complex	cellular_component	1	0.980339	0	2	III
GO:0005964	phosphorylase kinase complex	cellular_component	1	0.990121	0	1	III
GO:0005968	Rab-protein geranylgeranyltransferase complex	cellular_component	1	0.990121	0	1	III
GO:0005971	ribonucleoside-diphosphate reductase complex	cellular_component	1	0.990121	0	1	III
GO:0005975	carbohydrate metabolic process	biological_process	1	0.528226	0	64	III
GO:0005977	glycogen metabolic process	biological_process	1	0.980339	0	2	III
GO:0005978	glycogen biosynthetic process	biological_process	1	0.961059	0	4	III
GO:0005991	trehalose metabolic process	biological_process	1	0.980339	0	2	III
GO:0005992	trehalose biosynthetic process	biological_process	1	0.970652	0	3	III
GO:0006006	glucose metabolic process	biological_process	1	0.970652	0	3	III
GO:0006012	galactose metabolic process	biological_process	1	0.970652	0	3	III
GO:0006013	mannose metabolic process	biological_process	1	0.923614	0	8	III
GO:0006014	D-ribose metabolic process	biological_process	1	0.990121	0	1	III
GO:0006021	inositol biosynthetic process	biological_process	1	0.990121	0	1	III
GO:0006024	glycosaminoglycan biosynthetic process	biological_process	1	0.980339	0	2	III
GO:0006030	chitin metabolic process	biological_process	1	0.566578	0	57	III
GO:0006032	chitin catabolic process	biological_process	1	0.887607	0	12	III
GO:0006044	N-acetylglucosamine metabolic process	biological_process	1	0.990121	0	1	III
GO:0006066	alcohol metabolic process	biological_process	1	0.914479	0	9	III
GO:0006069	ethanol oxidation	biological_process	1	0.990121	0	1	III
GO:0006071	glycerol metabolic process	biological_process	1	0.942153	0	6	III
GO:0006072	glycerol-3-phosphate metabolic process	biological_process	1	0.942153	0	6	III
GO:0006081	cellular aldehyde metabolic process	biological_process	1	0.990121	0	1	III
GO:0006084	acetyl-CoA metabolic process	biological_process	1	0.990121	0	1	III
GO:0006090	pyruvate metabolic process	biological_process	1	0.990121	0	1	III
GO:0006094	gluconeogenesis	biological_process	1	0.961059	0	4	III
GO:0006096	glycolysis	biological_process	1	0.827895	0	19	III
GO:0006098	pentose-phosphate shunt	biological_process	1	0.970652	0	3	III
GO:0006099	tricarboxylic acid cycle	biological_process	1	0.836177	0	18	III
GO:0006102	isocitrate metabolic process	biological_process	1	0.990121	0	1	III
GO:0006108	malate metabolic process	biological_process	1	0.914479	0	9	III
GO:0006120	mitochondrial electron transport, NADH to ubiquinone	biological_process	1	0.980339	0	2	III
GO:0006122	mitochondrial electron transport, ubiquinol to cytochrome c	biological_process	1	0.961059	0	4	III
GO:0006139	nucleobase-containing compound metabolic process	biological_process	1	0.852985	0	16	III
GO:0006144	purine nucleobase metabolic process	biological_process	1	0.990121	0	1	III
GO:0006164	purine nucleotide biosynthetic process	biological_process	1	0.980339	0	2	III
GO:0006165	nucleoside diphosphate phosphorylation	biological_process	1	0.961059	0	4	III
[truncated: 3,963 more rows]

## Sheet: DmelEditedGenesWithGO
S13-4 Table. Edited genes with GO annotation of D. melanogaster.
[truncated: 349 more rows]

[truncated: 2 more sheets: DpseEditedGenesWithGO, DsimEditedGenesWithGO]
