# Supplementary material for: The Landscape of A-to-I RNA Editome Is Shaped by Both Positive and Purifying Selection
Source: PLoS Genet. 2016 Jul 28;12(7):e1006191. doi: 10.1371/journal.pgen.1006191 (PMC4965139; doi:10.1371/journal.pgen.1006191)
Supplement: S14 Table — (XLSX) [file pgen.1006191.s014.xlsx]

## Sheet: S14_Table
S14 Table. The replication of identified editing events in 2 Drosophila species (D. psuedoobscura and D. mojavensis).
Loci	Type	dpse-testis	dpse-ovary	dpse-F-head	dpse-M-head	dmoj-M-head	dmoj-F-head
dpse-2-10122340	CDS	No	No	No	Yes	No	No
dpse-2-10970067	CDS	No	No	No	No	No	No
dpse-2-10977564	CDS	No	No	No	No	No	No
dpse-2-10978011	CDS	No	No	No	No	No	No
dpse-2-10978326	CDS	No	No	No	No	No	No
dpse-2-10982517	CDS	No	Yes	No	No	No	No
dpse-2-10988241	CDS	No	No	No	No	No	No
dpse-2-10991116	CDS	No	No	No	No	No	No
dpse-2-10996355	CDS	No	No	No	No	No	No
dpse-2-11024551	CDS	No	No	No	No	No	No
dpse-2-11223990	CDS	Yes	Yes	No	Yes	No	No
dpse-2-11321064	intronic	No	Yes	Yes	Yes	No	No
dpse-2-11321214	intronic	Yes	Yes	Yes	Yes	No	No
dpse-2-11321560	intronic	Yes	Yes	Yes	Yes	No	No
dpse-2-11978808	CDS	Yes	Yes	Yes	Yes	No	No
dpse-2-11980325	UTR3-RFD;	Yes	Yes	Yes	Yes	No	No
dpse-2-12350453	intergenic	No	No	Yes	Yes	No	No
dpse-2-12373950	intronic	No	No	Yes	Yes	No	No
dpse-2-12374106	intronic	No	No	Yes	Yes	No	No
dpse-2-12374108	intronic	No	No	Yes	Yes	No	No
dpse-2-12375127	intronic	No	No	Yes	Yes	No	No
dpse-2-12375131	intronic	No	No	Yes	Yes	No	No
dpse-2-12491457	CDS	No	Yes	Yes	Yes	No	No
dpse-2-12520352	CDS	No	No	Yes	No	No	No
dpse-2-12635856	UTR3-RFD;	No	No	No	No	No	No
dpse-2-12646781	CDS	Yes	No	Yes	Yes	No	No
dpse-2-12827171	CDS	Yes	No	Yes	Yes	No	No
dpse-2-12982848	UTR3	No	No	No	No	No	No
dpse-2-13975246	CDS	No	No	Yes	Yes	No	No
dpse-2-14316151	intergenic	No	No	Yes	Yes	No	No
dpse-2-14316319	intergenic	No	No	Yes	Yes	No	No
dpse-2-14316366	intergenic	No	No	Yes	Yes	No	No
dpse-2-14390778	UTR3	No	No	Yes	Yes	No	No
dpse-2-14915777	CDS	No	No	Yes	Yes	No	No
dpse-2-14916465	CDS	No	No	Yes	Yes	No	No
dpse-2-1698812	UTR3-RFD;	No	No	Yes	Yes	No	No
dpse-2-1698813	UTR3-RFD;	No	No	Yes	Yes	No	No
dpse-2-1698816	UTR3-RFD;	No	No	Yes	Yes	No	No
dpse-2-1699746	UTR3-RFD;	No	No	Yes	Yes	No	No
dpse-2-1700631	CDS	No	No	No	No	No	No
dpse-2-1715502	CDS	No	No	Yes	Yes	No	No
dpse-2-1733977	CDS	No	No	Yes	Yes	No	No
dpse-2-1735097	CDS	No	No	Yes	Yes	No	No
dpse-2-17812729	intergenic	No	No	No	No	No	No
dpse-2-1817508	CDS	No	No	No	No	No	No
dpse-2-1827279	UTR5-RFD;	No	No	Yes	No	No	No
dpse-2-1827292	UTR5-RFD;	No	No	No	No	No	No
dpse-2-1827390	UTR5-RFD;	No	No	No	No	No	No
dpse-2-1828929	CDS	No	No	No	No	No	No
dpse-2-1829084	CDS	No	No	No	No	No	No
dpse-2-1829132	CDS	No	No	No	No	No	No
dpse-2-1829216	CDS	No	No	No	No	No	No
dpse-2-18399163	CDS	No	No	Yes	No	No	No
dpse-2-19260678	CDS	No	No	Yes	Yes	No	No
dpse-2-20884634	UTR3-RFD;	No	No	Yes	Yes	No	No
dpse-2-21264817	CDS	No	No	Yes	Yes	No	No
dpse-2-21436662	CDS	No	Yes	Yes	Yes	No	No
dpse-2-22546735	CDS	No	No	No	No	No	No
dpse-2-22818465	CDS	No	No	Yes	No	No	No
dpse-2-23118867	intronic	No	No	Yes	Yes	No	No
dpse-2-23119068	intronic	No	No	No	Yes	No	No
dpse-2-23119450	intronic	No	No	Yes	Yes	No	No
dpse-2-24005	CDS	Yes	No	Yes	Yes	No	No
dpse-2-24667275	intergenic	Yes	No	Yes	Yes	No	No
dpse-2-24736123	CDS	No	No	Yes	Yes	No	No
dpse-2-24808771	intronic	No	No	Yes	Yes	No	No
dpse-2-25664440	UTR3-RFD;	Yes	Yes	No	No	No	No
dpse-2-25664616	CDS	Yes	Yes	No	Yes	No	No
dpse-2-25664631	CDS	Yes	Yes	No	Yes	No	No
dpse-2-25664991	CDS	Yes	Yes	No	No	No	No
dpse-2-25676833	CDS	Yes	Yes	No	No	No	No
dpse-2-25713456	CDS	No	Yes	No	No	No	No
dpse-2-25713719	CDS	Yes	Yes	No	No	No	No
dpse-2-25716115	CDS	Yes	Yes	No	No	No	No
dpse-2-25719269	UTR3	Yes	Yes	No	No	No	No
dpse-2-25731062	CDS	No	No	Yes	Yes	No	No
dpse-2-25731999	CDS	No	No	No	Yes	No	No
dpse-2-25734050	CDS	No	No	No	No	No	No
dpse-2-25734599	CDS	No	No	No	No	No	No
dpse-2-25738480	CDS	Yes	Yes	No	No	No	No
dpse-2-25739214	CDS	Yes	Yes	No	No	No	No
dpse-2-25739670	CDS	Yes	No	No	No	No	No
dpse-2-25747685	CDS	Yes	Yes	No	No	No	No
dpse-2-25748656	CDS	Yes	No	No	No	No	No
dpse-2-25778531	CDS	Yes	Yes	No	No	No	No
dpse-2-25782301	CDS	Yes	Yes	No	No	No	No
dpse-2-25783407	CDS	Yes	Yes	No	No	No	No
dpse-2-25794125	CDS	Yes	Yes	No	No	No	No
dpse-2-25851428	CDS	No	No	No	No	No	No
dpse-2-25856222	CDS	No	Yes	No	No	No	No
dpse-2-25857477	CDS	Yes	Yes	No	No	No	No
dpse-2-25884188	UTR3-RFD;	Yes	Yes	No	No	No	No
dpse-2-25908246	CDS	Yes	Yes	No	No	No	No
dpse-2-26003548	CDS	Yes	Yes	No	No	No	No
dpse-2-26038876	CDS	No	Yes	No	No	No	No
dpse-2-26052750	UTR3-RFD;	Yes	Yes	No	No	No	No
dpse-2-26147266	UTR5-RFD;	Yes	Yes	No	No	No	No
dpse-2-26148244	CDS	Yes	No	Yes	No	No	No
dpse-2-26156916	CDS	Yes	Yes	No	No	No	No
dpse-2-26171578	intronic	No	No	No	No	No	No
dpse-2-26173047	CDS	No	No	No	No	No	No
dpse-2-26176742	CDS	Yes	Yes	No	No	No	No
dpse-2-26196270	CDS	Yes	No	No	No	No	No
dpse-2-26198131	CDS	Yes	No	No	No	No	No
dpse-2-26205064	CDS	Yes	No	No	No	No	No
dpse-2-26206230	CDS	Yes	No	No	No	No	No
dpse-2-26274029	CDS	No	No	Yes	Yes	No	No
dpse-2-26288872	CDS	Yes	No	No	No	No	No
dpse-2-26293142	CDS	No	Yes	No	No	No	No
dpse-2-26311435	UTR5-RFD;	Yes	Yes	No	No	No	No
dpse-2-26317230	CDS	Yes	No	No	No	No	No
dpse-2-26320123	CDS	Yes	No	No	No	No	No
dpse-2-26323865	UTR3-RFD;	No	No	No	No	No	No
dpse-2-26363750	CDS	Yes	Yes	No	No	No	No
dpse-2-26364192	CDS	Yes	Yes	No	No	No	No
dpse-2-26386250	CDS	Yes	Yes	No	No	No	No
dpse-2-26430150	CDS	Yes	No	Yes	Yes	No	No
dpse-2-264992	UTR3-RFD;	No	No	No	Yes	No	No
dpse-2-26731765	CDS	No	Yes	No	No	No	No
dpse-2-26732370	CDS	No	No	No	No	No	No
dpse-2-26753807	CDS	Yes	No	No	No	No	No
dpse-2-26759439	CDS	Yes	Yes	No	No	No	No
dpse-2-26760474	CDS	Yes	No	No	No	No	No
dpse-2-26760676	CDS	Yes	No	No	No	No	No
dpse-2-27040562	CDS	Yes	Yes	No	No	No	No
dpse-2-27084321	CDS	Yes	No	No	Yes	No	No
dpse-2-27130101	CDS	No	No	No	No	No	No
dpse-2-27135403	CDS	Yes	Yes	No	No	No	No
dpse-2-27136656	CDS	Yes	Yes	No	No	No	No
dpse-2-27149614	CDS	No	No	No	No	No	No
dpse-2-27149869	CDS	No	No	No	No	No	No
dpse-2-27189618	CDS	Yes	Yes	No	No	No	No
dpse-2-27204623	CDS	No	No	No	No	No	No
dpse-2-27209329	CDS	Yes	No	No	No	No	No
dpse-2-27209569	CDS	Yes	Yes	No	No	No	No
dpse-2-27209914	CDS	Yes	Yes	No	No	No	No
dpse-2-27210710	CDS	Yes	No	No	No	No	No
dpse-2-27210800	CDS	Yes	Yes	No	No	No	No
dpse-2-27211364	CDS	Yes	Yes	No	No	No	No
dpse-2-27228591	UTR3-RFD;	Yes	No	No	No	No	No
dpse-2-27254087	UTR3	Yes	Yes	No	No	No	No
dpse-2-27257528	CDS	No	No	No	No	No	No
dpse-2-27258796	CDS	Yes	No	No	No	No	No
dpse-2-27258885	UTR3-RFD;	No	No	No	Yes	No	No
dpse-2-27268132	CDS	No	No	No	No	No	No
dpse-2-27308503	CDS	Yes	No	No	No	No	No
dpse-2-27334143	CDS	Yes	No	No	No	No	No
dpse-2-27350287	UTR5-RFD;	Yes	Yes	No	No	No	No
dpse-2-27379499	CDS	Yes	Yes	No	No	No	No
dpse-2-27379570	CDS	Yes	Yes	No	No	No	No
dpse-2-27535979	intergenic	Yes	Yes	No	No	No	No
dpse-2-27536801	intergenic	Yes	Yes	No	No	No	No
dpse-2-27544690	intergenic	Yes	Yes	No	No	No	No
dpse-2-27546040	CDS	No	No	No	No	No	No
dpse-2-27565982	CDS	No	Yes	No	Yes	No	No
dpse-2-27566446	CDS	No	Yes	No	No	No	No
dpse-2-27573068	CDS	No	Yes	No	No	No	No
dpse-2-27786860	intergenic	Yes	Yes	No	No	No	No
dpse-2-27811974	UTR5-RFD;	Yes	No	No	No	No	No
dpse-2-27823685	UTR3-RFD;	Yes	No	No	No	No	No
dpse-2-27954608	UTR3-RFD;	Yes	No	No	No	No	No
dpse-2-27963813	UTR5-RFD;	Yes	Yes	No	No	No	No
dpse-2-27969624	CDS	Yes	Yes	No	No	No	No
dpse-2-28011769	UTR3	Yes	Yes	No	No	No	No
dpse-2-28022467	CDS	Yes	Yes	No	No	No	No
dpse-2-28023346	UTR5	No	Yes	No	No	No	No
dpse-2-28049276	CDS	No	Yes	Yes	Yes	No	No
dpse-2-28049288	CDS	No	No	No	No	No	No
dpse-2-28060370	CDS	No	No	No	No	No	No
dpse-2-28095161	CDS	Yes	Yes	No	No	No	No
dpse-2-28097859	CDS	Yes	Yes	No	No	No	No
dpse-2-28113067	UTR5	Yes	No	No	No	No	No
dpse-2-28117501	CDS	Yes	Yes	No	No	No	No
dpse-2-28118897	CDS	Yes	Yes	No	No	No	No
dpse-2-28122353	intergenic	Yes	Yes	No	No	No	No
dpse-2-28556945	CDS	Yes	Yes	No	No	No	No
dpse-2-28570515	CDS	Yes	Yes	No	No	No	No
dpse-2-28572316	intergenic	Yes	Yes	No	No	No	No
dpse-2-28577270	intergenic	Yes	Yes	No	No	No	No
dpse-2-28578578	intergenic	Yes	Yes	No	No	No	No
dpse-2-28588593	CDS	Yes	Yes	No	No	No	No
dpse-2-28591190	CDS	Yes	No	No	No	No	No
dpse-2-28601337	CDS	Yes	Yes	No	No	No	No
dpse-2-28893061	UTR3-RFD;	No	No	Yes	No	No	No
dpse-2-28893178	UTR3-RFD;	Yes	No	No	No	No	No
dpse-2-29165592	CDS	Yes	Yes	No	No	No	No
dpse-2-29166398	CDS	Yes	Yes	No	No	No	No
dpse-2-29180299	CDS	Yes	Yes	No	No	No	No
dpse-2-29201345	intergenic	No	No	Yes	Yes	No	No
dpse-2-29205773	CDS	No	No	Yes	Yes	No	No
dpse-2-29314685	CDS	Yes	Yes	No	No	No	No
dpse-2-29317058	CDS	Yes	Yes	No	No	No	No
dpse-2-29319405	CDS	Yes	Yes	No	No	No	No
dpse-2-29353618	CDS	Yes	Yes	No	No	No	No
dpse-2-29355286	CDS	Yes	Yes	No	No	No	No
dpse-2-29429618	UTR5-RFD;	No	No	No	No	No	No
dpse-2-29429678	UTR3-RFD;	Yes	Yes	No	No	No	No
dpse-2-29489703	UTR3-RFD;	Yes	Yes	No	No	No	No
dpse-2-29506998	CDS	Yes	Yes	No	No	No	No
dpse-2-29511381	CDS	No	No	Yes	Yes	No	No
dpse-2-29511545	CDS	No	No	Yes	Yes	No	No
dpse-2-29511555	CDS	No	No	Yes	Yes	No	No
dpse-2-29517184	CDS	No	No	No	No	No	No
dpse-2-3007111	CDS	No	No	No	No	No	No
dpse-2-30107521	CDS	No	No	Yes	Yes	No	No
dpse-2-30110959	CDS	No	No	Yes	Yes	No	No
dpse-2-30112815	CDS	No	No	Yes	Yes	No	No
dpse-2-30112817	CDS	No	No	Yes	Yes	No	No
dpse-2-3143476	UTR3-RFD;	No	No	Yes	Yes	No	No
dpse-2-3161544	intergenic	No	No	Yes	Yes	No	No
dpse-2-3611248	intergenic	No	No	Yes	No	No	No
dpse-2-3750519	CDS	No	Yes	Yes	Yes	No	No
dpse-2-3750522	CDS	No	No	Yes	Yes	No	No
dpse-2-3751288	CDS	No	No	Yes	Yes	No	No
dpse-2-3774919	CDS	No	No	Yes	Yes	No	No
dpse-2-3774921	CDS	No	No	Yes	Yes	No	No
dpse-2-3775107	CDS	No	No	Yes	Yes	No	No
dpse-2-3850264	CDS	No	No	Yes	Yes	No	No
dpse-2-3855644	CDS	No	No	No	Yes	No	No
dpse-2-4666016	CDS	No	No	Yes	Yes	No	No
dpse-2-4771933	UTR3-RFD;	No	No	No	No	No	No
dpse-2-5446723	CDS	No	No	No	No	No	No
dpse-2-5483461	UTR3-RFD;	No	No	No	No	No	No
dpse-2-5520402	intergenic	No	No	No	No	No	No
dpse-2-5543022	CDS	Yes	No	Yes	Yes	No	No
dpse-2-5556457	CDS	No	Yes	No	No	No	No
dpse-2-5556595	CDS	Yes	Yes	No	No	No	No
dpse-2-5633614	intergenic	Yes	Yes	Yes	Yes	No	No
dpse-2-5633768	intergenic	Yes	No	No	Yes	No	No
dpse-2-6694191	intergenic	No	No	No	No	No	No
dpse-2-6694624	intergenic	No	No	No	No	No	No
dpse-2-6694626	intergenic	No	No	No	No	No	No
dpse-2-6717599	UTR3-RFD;	Yes	No	No	No	No	No
dpse-2-6720195	CDS	Yes	Yes	No	No	No	No
dpse-2-6721654	CDS	Yes	Yes	No	No	No	No
dpse-2-6722095	CDS	Yes	Yes	No	No	No	No
dpse-2-6722225	CDS	Yes	Yes	No	No	No	No
dpse-2-6723999	CDS	Yes	Yes	No	No	No	No
dpse-2-6756329	intergenic	Yes	Yes	No	No	No	No
dpse-2-6777228	CDS	Yes	Yes	No	Yes	No	No
dpse-2-6782180	CDS	Yes	Yes	No	No	No	No
dpse-2-6806522	CDS	Yes	Yes	No	Yes	No	No
dpse-2-6859310	intergenic	Yes	Yes	Yes	Yes	No	No
dpse-2-6890599	UTR5-RFD;	Yes	Yes	No	No	No	No
dpse-2-6891245	CDS	Yes	No	No	No	No	No
dpse-2-6891554	CDS	Yes	No	No	No	No	No
dpse-2-6892573	CDS	No	Yes	No	No	No	No
dpse-2-6895310	CDS	Yes	Yes	No	No	No	No
dpse-2-6895551	CDS	Yes	Yes	No	No	No	No
dpse-2-6902121	CDS	No	No	No	No	No	No
dpse-2-6902388	CDS	No	No	No	Yes	No	No
dpse-2-6903012	CDS	No	No	No	No	No	No
dpse-2-6903088	CDS	No	No	No	No	No	No
dpse-2-6905662	CDS	No	No	No	No	No	No
dpse-2-6908210	CDS	No	No	No	No	No	No
dpse-2-6908444	CDS	No	No	No	No	No	No
dpse-2-6908447	CDS	No	No	No	No	No	No
dpse-2-6912294	UTR3-RFD;	Yes	Yes	No	No	No	No
dpse-2-6912650	UTR3-RFD;	Yes	Yes	No	No	No	No
dpse-2-6912662	UTR3-RFD;	Yes	Yes	No	No	No	No
dpse-2-6925847	CDS	Yes	Yes	No	No	No	No
dpse-2-6928576	CDS	Yes	Yes	No	No	No	No
dpse-2-6930171	UTR3-RFD;	Yes	Yes	No	No	No	No
dpse-2-6931313	UTR5	Yes	Yes	No	No	No	No
dpse-2-6931361	UTR5	Yes	Yes	No	No	No	No
dpse-2-7055846	intronic	No	No	Yes	Yes	No	No
dpse-2-7130196	UTR3-RFD;	No	No	No	No	No	No
dpse-2-7205947	CDS	No	No	No	Yes	No	No
dpse-2-7206397	CDS	No	No	No	No	No	No
dpse-2-7206442	CDS	No	No	No	No	No	No
dpse-2-7206557	CDS	No	No	No	No	No	No
dpse-2-7226253	intergenic	No	No	No	No	No	No
dpse-2-7226487	UTR3-RFD;	No	No	No	No	No	No
dpse-2-7227261	UTR3-RFD;	No	No	No	Yes	No	No
dpse-2-7227495	UTR3-RFD;	No	No	No	No	No	No
dpse-2-7230705	CDS	No	No	No	No	No	No
dpse-2-7230822	CDS	No	No	Yes	Yes	No	No
dpse-2-7231564	CDS	No	No	Yes	Yes	No	No
dpse-2-7232529	CDS	No	No	Yes	No	No	No
dpse-2-7234838	UTR5-RFD;	No	No	No	No	No	No
dpse-2-7236052	CDS	No	No	No	No	No	No
dpse-2-7236130	CDS	No	No	No	No	No	No
dpse-2-7236163	CDS	No	No	No	No	No	No
dpse-2-7237145	CDS	No	No	No	No	No	No
dpse-2-7237938	CDS	No	No	No	Yes	No	No
dpse-2-7244373	UTR3-RFD;	No	No	Yes	Yes	No	No
dpse-2-7244410	UTR3-RFD;	No	No	Yes	Yes	No	No
dpse-2-7244923	CDS	No	No	No	No	No	No
dpse-2-7249246	intronic	No	No	Yes	Yes	No	No
dpse-2-7251734	intronic	No	No	No	Yes	No	No
dpse-2-7253800	UTR5-RFD;	No	No	Yes	Yes	No	No
dpse-2-7254060	UTR5-RFD;	No	No	Yes	Yes	No	No
dpse-2-7268444	CDS	No	No	No	No	No	No
dpse-2-7276976	CDS	No	No	No	No	No	No
dpse-2-7277414	CDS	No	No	Yes	No	No	No
dpse-2-7277459	CDS	No	No	No	No	No	No
dpse-2-7277513	CDS	No	No	No	Yes	No	No
dpse-2-7298826	CDS	No	No	No	No	No	No
dpse-2-7299677	CDS	No	No	No	No	No	No
dpse-2-7301338	CDS	No	No	No	No	No	No
dpse-2-7302824	CDS	No	No	No	No	No	No
dpse-2-7308046	CDS	No	No	No	No	No	No
dpse-2-7310010	CDS	No	No	No	No	No	No
dpse-2-7310690	CDS	No	No	No	No	No	No
dpse-2-7311035	CDS	No	No	No	No	No	No
dpse-2-7314506	CDS	No	No	Yes	No	No	No
dpse-2-7318010	CDS	No	No	Yes	Yes	No	No
dpse-2-7320514	CDS	No	No	Yes	Yes	No	No
dpse-2-7321090	CDS	No	No	No	No	No	No
dpse-2-7324057	CDS	No	No	Yes	Yes	No	No
dpse-2-7324096	CDS	No	No	Yes	Yes	No	No
dpse-2-7330612	UTR3-RFD;	No	No	No	No	No	No
dpse-2-7333954	CDS	No	No	No	No	No	No
dpse-2-7335061	CDS	No	No	No	No	No	No
dpse-2-7420060	CDS	Yes	No	Yes	Yes	No	No
dpse-2-7421228	CDS	No	No	No	No	No	No
dpse-2-7421380	CDS	No	No	No	No	No	No
dpse-2-7422929	CDS	Yes	No	No	No	No	No
dpse-2-7422936	CDS	No	No	No	No	No	No
dpse-2-7424164	CDS	No	No	No	No	No	No
dpse-2-7425028	CDS	No	No	Yes	Yes	No	No
dpse-2-7426655	CDS	No	No	Yes	Yes	No	No
dpse-2-7446888	UTR3-RFD;	No	No	Yes	Yes	No	No
dpse-2-7465802	intergenic	No	No	Yes	Yes	No	No
dpse-2-7469529	intergenic	No	No	Yes	Yes	No	No
dpse-2-7493661	CDS	No	No	No	No	No	No
dpse-2-7493982	CDS	No	No	No	Yes	No	No
dpse-2-7494090	CDS	No	No	Yes	No	No	No
dpse-2-7498354	CDS	No	No	No	No	No	No
dpse-2-7498423	CDS	No	No	No	No	No	No
dpse-2-7499371	CDS	No	No	Yes	Yes	No	No
dpse-2-7501223	UTR3-RFD;	No	No	Yes	No	No	No
dpse-2-7517219	UTR3-RFD;	No	No	No	Yes	No	No
dpse-2-7517349	UTR3-RFD;	No	No	Yes	Yes	No	No
dpse-2-7520813	CDS	No	No	No	No	No	No
dpse-2-7521637	CDS	No	No	Yes	Yes	No	No
dpse-2-7521832	CDS	No	No	No	No	No	No
dpse-2-7536832	UTR3-RFD;	No	No	Yes	No	No	No
dpse-2-7537155	CDS	No	No	Yes	Yes	No	No
dpse-2-7552480	CDS	No	No	Yes	Yes	No	No
dpse-2-7555149	CDS	No	No	No	No	No	No
dpse-2-7555448	CDS	No	No	No	No	No	No
dpse-2-7556339	CDS	No	No	No	No	No	No
dpse-2-7556454	CDS	No	No	No	No	No	No
dpse-2-7556784	CDS	No	No	No	No	No	No
dpse-2-7564822	CDS	No	No	No	No	No	No
dpse-2-7590610	UTR5-RFD;	No	No	No	Yes	No	No
dpse-2-7597183	intergenic	No	No	Yes	Yes	No	No
dpse-2-7603757	UTR3-RFD;	No	No	Yes	Yes	No	No
dpse-2-7687656	CDS	No	No	No	No	No	No
dpse-2-7688424	CDS	No	No	Yes	No	No	No
dpse-2-7688499	CDS	No	No	Yes	Yes	No	No
dpse-2-7689724	CDS	No	No	No	No	No	No
dpse-2-7690381	CDS	No	No	No	Yes	No	No
dpse-2-7690531	CDS	No	No	Yes	No	No	No
dpse-2-7690949	UTR3-RFD;	No	No	Yes	No	No	No
dpse-2-7706156	CDS	No	No	No	No	No	No
dpse-2-7717155	CDS	No	No	No	No	No	No
dpse-2-7717806	CDS	No	Yes	Yes	Yes	No	No
dpse-2-7720827	CDS	No	No	No	No	No	No
dpse-2-7721277	CDS	No	No	Yes	No	No	No
dpse-2-7722665	CDS	No	No	No	Yes	No	No
dpse-2-7723458	CDS	No	No	No	No	No	No
dpse-2-7728965	CDS	No	No	No	No	No	No
dpse-2-7730276	CDS	No	No	No	No	No	No
dpse-2-7731190	CDS	No	No	No	Yes	No	No
dpse-2-7754606	intergenic	No	No	No	No	No	No
dpse-2-7789592	CDS	No	No	No	No	No	No
dpse-2-7790051	CDS	No	No	No	No	No	No
dpse-2-7791254	CDS	No	No	Yes	No	No	No
dpse-2-7791670	CDS	No	No	No	No	No	No
dpse-2-7792636	CDS	No	No	Yes	No	No	No
dpse-2-7792885	CDS	No	No	No	No	No	No
dpse-2-7793521	CDS	No	No	No	No	No	No
dpse-2-7794577	UTR5-RFD;	No	No	Yes	Yes	No	No
dpse-2-7794693	intergenic	No	No	Yes	No	No	No
dpse-2-7794702	intergenic	No	No	No	No	No	No
dpse-2-7795161	intergenic	No	No	No	No	No	No
dpse-2-7801309	CDS	No	No	No	Yes	No	No
dpse-2-7804346	CDS	No	No	No	No	No	No
dpse-2-7815962	intergenic	No	No	Yes	Yes	No	No
dpse-2-7816681	CDS	No	No	No	No	No	No
dpse-2-7827189	CDS	No	No	Yes	Yes	No	No
dpse-2-7827392	UTR3-RFD;	No	No	Yes	Yes	No	No
dpse-2-7837385	CDS	No	No	Yes	Yes	No	No
dpse-2-7837568	CDS	No	No	Yes	Yes	No	No
dpse-2-7848835	CDS	No	No	Yes	Yes	No	No
dpse-2-7849494	CDS	No	No	Yes	Yes	No	No
dpse-2-7910115	CDS	No	No	Yes	Yes	No	No
dpse-2-7910382	CDS	No	No	Yes	Yes	No	No
dpse-2-7915890	intergenic	No	No	No	No	No	No
dpse-2-7917054	intergenic	No	No	No	No	No	No
dpse-2-7917898	UTR3-RFD;	No	No	Yes	Yes	No	No
dpse-2-7935230	CDS	No	No	Yes	Yes	No	No
dpse-2-7956828	CDS	No	No	No	No	No	No
dpse-2-7971230	intergenic	No	No	No	No	No	No
dpse-2-8170137	intergenic	No	No	Yes	Yes	No	No
dpse-2-8171221	intergenic	No	No	Yes	Yes	No	No
dpse-2-8299830	CDS	No	No	Yes	No	No	No
dpse-2-8300247	CDS	No	No	No	No	No	No
dpse-2-8304436	CDS	No	No	No	No	No	No
dpse-2-8306005	UTR3-RFD;	No	No	Yes	Yes	No	No
dpse-2-8312273	CDS	No	No	Yes	Yes	No	No
dpse-2-8315492	UTR5-RFD;	No	No	Yes	Yes	No	No
dpse-2-8319039	CDS	No	No	No	Yes	No	No
dpse-2-8319218	UTR3	No	No	Yes	Yes	No	No
dpse-2-8322998	CDS	No	No	No	No	No	No
dpse-2-8323093	CDS	No	No	No	No	No	No
dpse-2-8323125	CDS	No	No	No	Yes	No	No
dpse-2-8323266	CDS	No	No	No	Yes	No	No
dpse-2-8326004	CDS	No	No	No	No	No	No
dpse-2-8326501	CDS	No	No	No	No	No	No
dpse-2-8326749	CDS	Yes	Yes	Yes	Yes	No	No
dpse-2-8328957	CDS	No	No	Yes	No	No	No
dpse-2-8330502	CDS	No	No	Yes	No	No	No
dpse-2-8330783	CDS	No	No	Yes	Yes	No	No
dpse-2-8332190	CDS	No	No	Yes	Yes	No	No
dpse-2-8333913	CDS	No	No	Yes	Yes	No	No
dpse-2-8338333	UTR5-RFD;	No	No	Yes	Yes	No	No
dpse-2-8340879	CDS	No	No	No	Yes	No	No
dpse-2-8340930	CDS	No	No	No	No	No	No
dpse-2-8341500	CDS	No	No	Yes	Yes	No	No
dpse-2-8342300	CDS	No	No	Yes	Yes	No	No
dpse-2-8343189	CDS	No	No	Yes	Yes	No	No
dpse-2-8343680	CDS	No	No	Yes	Yes	No	No
dpse-2-8352067	UTR5	No	No	No	Yes	No	No
dpse-2-8355889	intronic	No	No	Yes	Yes	No	No
dpse-2-8356771	UTR5	No	No	Yes	Yes	No	No
dpse-2-8362549	intronic	No	No	Yes	Yes	No	No
dpse-2-8363058	intronic	No	No	Yes	Yes	No	No
dpse-2-8367482	CDS	No	Yes	Yes	Yes	No	No
dpse-2-8369100	UTR3-RFD;	No	No	Yes	Yes	No	No
dpse-2-8369283	UTR3-RFD;	No	No	Yes	Yes	No	No
dpse-2-8373180	CDS	No	No	Yes	No	No	No
dpse-2-8374107	CDS	Yes	No	No	No	No	No
dpse-2-8375106	CDS	No	No	No	Yes	No	No
dpse-2-8378579	CDS	No	No	No	No	No	No
dpse-2-8379550	CDS	No	No	No	No	No	No
dpse-2-8379817	CDS	No	Yes	No	No	No	No
dpse-2-8380710	CDS	No	No	No	No	No	No
dpse-2-8380919	CDS	No	No	No	No	No	No
dpse-2-8381054	CDS	No	No	No	No	No	No
dpse-2-8382101	CDS	No	No	No	No	No	No
dpse-2-8382740	CDS	No	No	No	No	No	No
dpse-2-8383928	CDS	No	No	No	No	No	No
dpse-2-8387843	CDS	No	No	No	No	No	No
dpse-2-8388527	CDS	Yes	No	Yes	No	No	No
dpse-2-8393184	CDS	No	No	Yes	Yes	No	No
dpse-2-8402179	CDS	No	No	No	No	No	No
dpse-2-8402755	CDS	No	No	No	No	No	No
dpse-2-8403214	CDS	No	No	Yes	Yes	No	No
dpse-2-8403460	CDS	No	No	No	No	No	No
dpse-2-8404228	CDS	No	No	No	No	No	No
dpse-2-8404363	CDS	No	No	No	Yes	No	No
dpse-2-8404522	CDS	No	No	No	No	No	No
dpse-2-8404828	CDS	No	No	Yes	No	No	No
dpse-2-8405356	CDS	No	No	No	No	No	No
dpse-2-8406073	CDS	No	No	No	Yes	No	No
dpse-2-8406076	CDS	No	No	No	Yes	No	No
dpse-2-8406550	CDS	No	No	Yes	No	No	No
dpse-2-8441159	CDS	No	No	No	No	No	No
dpse-2-8445280	CDS	No	No	No	No	No	No
dpse-2-8538623	CDS	No	No	Yes	Yes	No	No
dpse-2-8544755	UTR3-RFD;	No	No	No	Yes	No	No
dpse-2-8544821	CDS	No	No	Yes	Yes	No	No
dpse-2-8547890	intergenic	No	No	Yes	Yes	No	No
dpse-2-8559946	CDS	No	No	Yes	Yes	No	No
dpse-2-8561621	CDS	No	No	Yes	Yes	No	No
dpse-2-8588724	CDS	No	No	Yes	Yes	No	No
dpse-2-8588823	CDS	No	No	Yes	Yes	No	No
dpse-2-8592376	CDS	No	No	Yes	Yes	No	No
dpse-2-8592840	CDS	No	No	Yes	Yes	No	No
dpse-2-8596022	CDS	No	No	Yes	Yes	No	No
dpse-2-8679915	CDS	No	No	No	No	No	No
dpse-2-8684269	UTR3-RFD;	No	No	No	No	No	No
dpse-2-8685388	CDS	No	No	No	No	No	No
dpse-2-8685991	CDS	No	No	No	No	No	No
dpse-2-8691173	CDS	No	No	No	No	No	No
dpse-2-8691191	CDS	No	No	No	No	No	No
dpse-2-8693022	UTR5	No	No	No	No	No	No
dpse-2-8695153	CDS	No	No	No	No	No	No
dpse-2-8695766	CDS	No	No	No	No	No	No
dpse-2-8695883	CDS	No	No	No	No	No	No
dpse-2-8697017	CDS	No	No	No	No	No	No
dpse-2-8698297	CDS	No	No	No	No	No	No
dpse-2-8698357	CDS	No	No	No	No	No	No
dpse-2-8698563	CDS	No	No	No	No	No	No
dpse-2-8700259	CDS	No	No	No	No	No	No
dpse-2-8700408	UTR5-RFD;	No	No	No	No	No	No
dpse-2-8701762	CDS	No	No	No	No	No	No
dpse-2-8705041	CDS	No	No	No	No	No	No
dpse-2-8706669	intronic	No	No	No	No	No	No
dpse-2-8707061	CDS	No	No	No	No	No	No
dpse-2-8707907	UTR3-RFD;	No	No	No	No	No	No
dpse-2-8712140	CDS	No	No	No	No	No	No
dpse-2-8712909	CDS	No	No	No	No	No	No
dpse-2-8714160	CDS	No	No	No	No	No	No
dpse-2-8714451	CDS	No	No	No	No	No	No
dpse-2-8717698	CDS	No	No	No	No	No	No
dpse-2-8719169	CDS	No	No	No	No	No	No
dpse-2-8719292	CDS	No	No	No	No	No	No
dpse-2-8720315	CDS	No	No	No	No	No	No
dpse-2-8757325	CDS	No	No	No	No	No	No
dpse-2-8757669	CDS	No	No	No	No	No	No
dpse-2-8760702	CDS	No	No	No	No	No	No
dpse-2-8763787	CDS	No	No	No	No	No	No
dpse-2-8764716	CDS	No	No	No	No	No	No
dpse-2-8765031	CDS	No	No	No	No	No	No
dpse-2-8765889	CDS	No	No	No	No	No	No
dpse-2-8766696	CDS	No	No	No	No	No	No
dpse-2-8767817	UTR3	No	No	No	No	No	No
dpse-2-8768461	UTR3-RFD;	No	No	No	No	No	No
dpse-2-9037866	UTR3-RFD;	No	No	No	Yes	No	No
dpse-2-9204010	UTR3	No	No	Yes	Yes	No	No
dpse-2-9828680	CDS	Yes	Yes	Yes	Yes	No	No
dpse-2-9828686	CDS	Yes	Yes	Yes	No	No	No
dpse-2-9829274	CDS	No	No	Yes	No	No	No
dpse-2-9843231	CDS	No	No	Yes	Yes	No	No
dpse-2-9843381	CDS	No	No	Yes	Yes	No	No
dpse-3-1099522	CDS	No	No	Yes	Yes	No	No
dpse-3-11041501	CDS	No	No	No	No	No	No
dpse-3-11869560	CDS	No	No	No	No	No	No
dpse-3-11888553	CDS	No	No	No	No	No	No
dpse-3-12019388	intergenic	No	No	Yes	Yes	No	No
dpse-3-12221911	CDS	No	No	Yes	Yes	No	No
dpse-3-12222421	CDS	No	No	Yes	Yes	No	No
dpse-3-12355254	CDS	No	No	Yes	Yes	No	No
dpse-3-12355265	CDS	No	No	Yes	Yes	No	No
dpse-3-12356258	CDS	No	No	Yes	No	No	No
dpse-3-12405973	UTR5-RFD;	No	No	Yes	Yes	No	No
dpse-3-12918570	intergenic	Yes	No	No	No	No	No
dpse-3-13645363	CDS	No	No	Yes	Yes	No	No
dpse-3-13645523	CDS	No	No	Yes	Yes	No	No
dpse-3-13645536	CDS	No	No	Yes	Yes	No	No
dpse-3-13913510	CDS	No	No	No	Yes	No	No
dpse-3-13918864	CDS	No	No	Yes	Yes	No	No
dpse-3-14027920	CDS	No	No	Yes	Yes	No	No
dpse-3-14028071	CDS	No	No	Yes	Yes	No	No
dpse-3-14028103	CDS	No	No	Yes	Yes	No	No
dpse-3-14028140	CDS	No	No	Yes	Yes	No	No
dpse-3-14028173	CDS	No	No	Yes	Yes	No	No
dpse-3-14401461	CDS	No	No	Yes	Yes	No	No
dpse-3-14409513	CDS	No	No	Yes	Yes	No	No
dpse-3-14409697	CDS	No	No	Yes	Yes	No	No
dpse-3-14410056	CDS	No	No	Yes	Yes	No	No
dpse-3-14854087	CDS	No	No	No	No	No	No
dpse-3-15999848	CDS	No	No	No	No	No	No
dpse-3-16279645	UTR3	No	No	Yes	Yes	No	No
dpse-3-16298694	UTR3-RFD;	No	No	Yes	Yes	No	No
dpse-3-16305511	CDS	No	Yes	Yes	Yes	No	No
dpse-3-16305590	CDS	No	No	Yes	Yes	No	No
dpse-3-16305688	CDS	Yes	Yes	Yes	Yes	No	No
dpse-3-16305811	CDS	No	No	Yes	No	No	No
dpse-3-16306120	CDS	No	No	Yes	Yes	No	No
dpse-3-16702680	UTR3-RFD;	Yes	No	No	No	No	No
dpse-3-16820899	intergenic	No	No	Yes	Yes	No	No
dpse-3-17296270	CDS	No	No	No	No	No	No
dpse-3-17311147	UTR3-RFD;	Yes	Yes	Yes	Yes	No	No
dpse-3-17313437	CDS	Yes	Yes	Yes	Yes	No	No
dpse-3-17332045	UTR3-RFD;	Yes	Yes	No	No	No	No
dpse-3-17332775	UTR3-RFD;	Yes	Yes	No	Yes	No	No
dpse-3-17334317	CDS	Yes	Yes	Yes	Yes	No	No
dpse-3-17347258	CDS	Yes	Yes	Yes	No	No	No
dpse-3-17348722	UTR3	Yes	Yes	Yes	Yes	No	No
dpse-3-17349093	CDS	Yes	Yes	Yes	No	No	No
dpse-3-17351788	CDS	Yes	Yes	Yes	Yes	No	No
dpse-3-17366430	UTR3-RFD;	No	No	Yes	Yes	No	No
dpse-3-17369680	CDS	Yes	Yes	Yes	Yes	No	No
dpse-3-17374713	CDS	Yes	Yes	Yes	No	No	No
dpse-3-17396755	CDS	Yes	Yes	Yes	Yes	No	No
dpse-3-17412548	CDS	Yes	No	No	Yes	No	No
dpse-3-17424119	CDS	No	No	Yes	No	No	No
dpse-3-17433843	CDS	No	No	Yes	No	No	No
dpse-3-17434843	CDS	No	No	Yes	Yes	No	No
dpse-3-17438475	CDS	Yes	Yes	No	No	No	No
dpse-3-17441321	CDS	No	No	Yes	Yes	No	No
dpse-3-17462536	CDS	No	No	Yes	Yes	No	No
dpse-3-17466902	UTR3-RFD;	Yes	Yes	Yes	Yes	No	No
dpse-3-17468338	CDS	Yes	Yes	Yes	Yes	No	No
dpse-3-17470290	CDS	Yes	Yes	Yes	No	No	No
dpse-3-17472381	UTR3-RFD;	Yes	Yes	No	Yes	No	No
dpse-3-17478675	CDS	Yes	Yes	Yes	Yes	No	No
dpse-3-17501478	UTR5	Yes	Yes	Yes	Yes	No	No
dpse-3-17527498	CDS	Yes	Yes	Yes	No	No	No
dpse-3-17565846	CDS	Yes	Yes	Yes	Yes	No	No
dpse-3-17569612	CDS	Yes	Yes	No	No	No	No
dpse-3-17570070	CDS	Yes	Yes	No	No	No	No
dpse-3-17576237	CDS	Yes	Yes	Yes	Yes	No	No
dpse-3-17576399	CDS	Yes	Yes	No	Yes	No	No
dpse-3-17576423	CDS	Yes	Yes	No	Yes	No	No
dpse-3-17580410	CDS	Yes	No	No	No	No	No
dpse-3-17580657	CDS	No	No	No	No	No	No
dpse-3-17582505	CDS	Yes	No	No	No	No	No
dpse-3-17587234	CDS	No	No	No	No	No	No
dpse-3-17589544	CDS	No	No	No	No	No	No
dpse-3-17590022	CDS	No	No	No	No	No	No
dpse-3-17603429	intronic	No	No	No	No	No	No
dpse-3-17603658	intronic	Yes	No	No	No	No	No
dpse-3-17605891	CDS	Yes	Yes	Yes	Yes	No	No
dpse-3-17606840	intronic	Yes	No	Yes	Yes	No	No
dpse-3-17618042	CDS	No	No	No	No	No	No
dpse-3-17618102	CDS	No	No	No	No	No	No
dpse-3-17620470	CDS	Yes	Yes	No	Yes	No	No
dpse-3-17620522	CDS	Yes	Yes	No	No	No	No
dpse-3-17641519	intergenic	No	No	No	No	No	No
dpse-3-17641701	intergenic	No	No	Yes	Yes	No	No
dpse-3-17642211	intergenic	No	No	Yes	Yes	No	No
dpse-3-17646336	CDS	Yes	Yes	No	Yes	No	No
dpse-3-17646966	CDS	Yes	Yes	Yes	Yes	No	No
dpse-3-17647978	CDS	Yes	Yes	Yes	Yes	No	No
dpse-3-17651456	CDS	Yes	Yes	Yes	Yes	No	No
dpse-3-17656288	CDS	Yes	Yes	No	No	No	No
dpse-3-17671304	UTR3	Yes	Yes	Yes	Yes	No	No
dpse-3-17676375	CDS	Yes	Yes	Yes	Yes	No	No
dpse-3-17677606	CDS	Yes	Yes	Yes	No	No	No
dpse-3-17677924	CDS	Yes	Yes	No	No	No	No
dpse-3-17688949	CDS	Yes	Yes	Yes	Yes	No	No
dpse-3-17695986	CDS	Yes	Yes	No	No	No	No
dpse-3-17696276	CDS	Yes	Yes	Yes	Yes	No	No
dpse-3-17732128	CDS	No	No	Yes	Yes	No	No
dpse-3-17743829	UTR3-RFD;	Yes	Yes	Yes	Yes	No	No
dpse-3-17743887	UTR3-RFD;	Yes	Yes	Yes	Yes	No	No
dpse-3-17795981	CDS	Yes	Yes	No	No	No	No
dpse-3-17796374	UTR3-RFD;	Yes	Yes	Yes	Yes	No	No
dpse-3-17802607	CDS	Yes	No	Yes	Yes	No	No
dpse-3-17807461	intergenic	Yes	Yes	Yes	Yes	No	No
dpse-3-17818511	UTR3-RFD;	No	No	Yes	Yes	No	No
dpse-3-17819131	UTR3-RFD;	Yes	No	Yes	Yes	No	No
dpse-3-17837930	UTR5-RFD;	No	No	No	Yes	No	No
dpse-3-17838168	UTR5-RFD;	No	No	No	Yes	No	No
dpse-3-17871053	CDS	Yes	Yes	No	No	No	No
dpse-3-17873222	CDS	Yes	Yes	Yes	No	No	No
dpse-3-17883930	UTR3	Yes	Yes	Yes	Yes	No	No
dpse-3-17883939	UTR3	Yes	Yes	No	No	No	No
dpse-3-17884177	UTR3-RFD;	Yes	Yes	Yes	Yes	No	No
dpse-3-17884722	UTR3-RFD;	Yes	Yes	Yes	Yes	No	No
dpse-3-17887840	CDS	Yes	Yes	Yes	Yes	No	No
dpse-3-17992734	UTR3-RFD;	No	No	Yes	Yes	No	No
dpse-3-17992812	UTR3-RFD;	No	No	Yes	Yes	No	No
dpse-3-17992827	UTR3-RFD;	No	No	Yes	Yes	No	No
dpse-3-17994795	UTR5-RFD;	No	No	Yes	Yes	No	No
dpse-3-18021854	CDS	Yes	Yes	Yes	Yes	No	No
dpse-3-18021872	CDS	Yes	Yes	Yes	No	No	No
dpse-3-18022614	CDS	Yes	Yes	Yes	Yes	No	No
dpse-3-18080647	CDS	Yes	Yes	No	No	No	No
dpse-3-18081981	UTR3-RFD;	Yes	Yes	Yes	No	No	No
dpse-3-18204985	intergenic	No	No	Yes	Yes	No	No
dpse-3-18207032	intergenic	No	No	Yes	Yes	No	No
dpse-3-18216019	UTR3-RFD;	Yes	Yes	Yes	Yes	No	No
dpse-3-18223405	CDS	No	No	Yes	Yes	No	No
dpse-3-18245191	UTR3	No	No	Yes	Yes	No	No
dpse-3-18250616	UTR3-RFD;	No	No	No	No	No	No
dpse-3-18255571	UTR5	No	No	Yes	Yes	No	No
dpse-3-18388488	CDS	No	No	Yes	Yes	No	No
dpse-3-18437159	intergenic	Yes	Yes	No	No	No	No
dpse-3-18437165	intergenic	Yes	Yes	No	No	No	No
dpse-3-18474812	CDS	Yes	No	No	No	No	No
dpse-3-18524098	CDS	No	No	No	No	No	No
dpse-3-18588814	CDS	No	No	No	Yes	No	No
dpse-3-18606539	intergenic	No	No	Yes	Yes	No	No
dpse-3-18652731	CDS	No	No	Yes	Yes	No	No
dpse-3-18654677	CDS	No	No	Yes	Yes	No	No
dpse-3-18655567	UTR3-RFD;	No	No	Yes	Yes	No	No
dpse-3-18666339	CDS	No	No	Yes	Yes	No	No
dpse-3-18668645	CDS	No	No	Yes	No	No	No
dpse-3-18669124	CDS	No	No	No	No	No	No
dpse-3-18669200	CDS	No	No	No	No	No	No
dpse-3-18670783	CDS	No	No	No	No	No	No
dpse-3-1887483	CDS	No	No	Yes	Yes	No	No
dpse-3-1887657	CDS	No	No	Yes	Yes	No	No
dpse-3-1887698	CDS	No	No	Yes	Yes	No	No
dpse-3-1887947	CDS	No	No	Yes	Yes	No	No
dpse-3-1887956	CDS	No	No	Yes	Yes	No	No
dpse-3-1888215	CDS	No	No	Yes	Yes	No	No
dpse-3-1888241	CDS	No	No	Yes	Yes	No	No
dpse-3-1888263	CDS	No	No	Yes	Yes	No	No
dpse-3-1890216	CDS	No	No	Yes	Yes	No	No
dpse-3-1892105	CDS	No	No	Yes	Yes	No	No
dpse-3-1892118	CDS	No	No	Yes	Yes	No	No
dpse-3-1892210	CDS	No	No	Yes	Yes	No	No
dpse-3-1892274	CDS	No	No	Yes	Yes	No	No
dpse-3-1892280	CDS	No	No	Yes	Yes	No	No
dpse-3-1892290	CDS	No	No	Yes	Yes	No	No
dpse-3-18967536	intronic	No	Yes	Yes	Yes	No	No
dpse-3-19072072	intergenic	No	No	Yes	Yes	No	No
dpse-3-19522246	CDS	No	No	No	Yes	No	No
dpse-3-19522287	CDS	No	No	No	No	No	No
dpse-3-19522290	CDS	Yes	Yes	No	No	No	No
dpse-3-19522301	CDS	No	No	No	No	No	No
dpse-3-19522505	CDS	No	No	No	Yes	No	No
dpse-3-19738406	CDS	No	No	No	No	No	No
dpse-3-19762557	intergenic	No	No	Yes	No	No	No
dpse-3-19762879	intergenic	No	No	Yes	No	No	No
dpse-3-19762981	intergenic	No	No	No	Yes	No	No
dpse-3-19763974	intergenic	No	No	Yes	Yes	No	No
dpse-3-19766566	intergenic	No	No	Yes	Yes	No	No
dpse-3-19766613	intergenic	No	No	Yes	Yes	No	No
dpse-3-1996374	CDS	No	No	Yes	Yes	No	No
dpse-3-1996634	CDS	No	Yes	Yes	Yes	No	No
dpse-3-2854309	intergenic	No	No	Yes	Yes	No	No
dpse-3-2854314	intergenic	No	No	Yes	Yes	No	No
dpse-3-2869483	intergenic	No	No	No	No	No	No
dpse-3-3096472	intergenic	Yes	Yes	Yes	Yes	No	No
dpse-3-3660998	CDS	No	No	No	No	No	No
dpse-3-3677457	CDS	No	Yes	Yes	Yes	No	No
dpse-3-3941040	CDS	No	No	No	No	No	No
dpse-3-4515512	CDS	No	No	Yes	Yes	No	No
dpse-3-4515528	UTR3-RFD;	No	No	Yes	Yes	No	No
dpse-3-4515534	UTR3-RFD;	No	No	Yes	Yes	No	No
dpse-3-4518982	intergenic	No	No	Yes	Yes	No	No
dpse-3-4519070	intergenic	No	No	No	Yes	No	No
dpse-3-4519073	intergenic	No	No	Yes	Yes	No	No
dpse-3-4848959	CDS	No	No	No	No	No	No
dpse-3-5293977	CDS	No	No	Yes	Yes	No	No
dpse-3-5960716	intronic	No	No	No	No	No	No
dpse-3-6143224	intronic	No	No	No	No	No	No
dpse-3-6144274	intronic	No	No	No	No	No	No
dpse-3-6633297	intergenic	No	No	Yes	Yes	No	No
dpse-3-6654112	CDS	No	No	No	Yes	No	No
dpse-3-6656451	CDS	No	No	No	No	No	No
dpse-3-6855752	CDS	Yes	Yes	No	No	No	No
dpse-3-7068259	CDS	No	No	Yes	Yes	No	No
dpse-3-7280617	intronic	No	No	Yes	No	No	No
dpse-3-7280688	intronic	No	No	No	No	No	No
dpse-3-7505258	UTR3-RFD;	No	No	No	No	No	No
dpse-3-79560	intergenic	Yes	No	Yes	Yes	No	No
dpse-3-8050992	CDS	No	No	Yes	Yes	No	No
dpse-3-8057223	CDS	No	No	Yes	Yes	No	No
dpse-3-8181035	CDS	No	No	No	No	No	No
dpse-3-8623617	CDS	No	No	No	No	No	No
dpse-3-8703226	UTR3-RFD;	Yes	No	No	No	No	No
dpse-3-882020	CDS	No	No	No	Yes	No	No
dpse-3-9607673	UTR3-RFD;	No	No	Yes	Yes	No	No
dpse-3-9607702	UTR3-RFD;	No	No	Yes	Yes	No	No
dpse-3-967613	UTR3-RFD;	No	No	No	No	No	No
dpse-3-9728745	UTR3-RFD;	No	No	No	No	No	No
dpse-3-9895395	CDS	Yes	Yes	Yes	Yes	No	No
dpse-4_group1-1000842	CDS	Yes	Yes	Yes	Yes	No	No
dpse-4_group1-1012298	intergenic	Yes	Yes	No	No	No	No
dpse-4_group1-1012559	intergenic	Yes	Yes	No	No	No	No
dpse-4_group1-1050577	intergenic	No	No	No	No	No	No
dpse-4_group1-1056950	UTR3-RFD;	Yes	No	No	No	No	No
dpse-4_group1-1056952	UTR3-RFD;	Yes	No	No	No	No	No
dpse-4_group1-1075944	intergenic	Yes	Yes	No	No	No	No
dpse-4_group1-1080342	CDS	Yes	Yes	Yes	No	No	No
dpse-4_group1-1083074	UTR3-RFD;	No	Yes	Yes	Yes	No	No
dpse-4_group1-1091961	intronic	No	No	Yes	Yes	No	No
dpse-4_group1-1122332	UTR3-RFD;	Yes	Yes	Yes	Yes	No	No
dpse-4_group1-1387407	UTR3-RFD;	Yes	No	No	No	No	No
dpse-4_group1-1507377	CDS	Yes	Yes	Yes	Yes	No	No
dpse-4_group1-1507643	CDS	Yes	Yes	Yes	Yes	No	No
dpse-4_group1-1508044	CDS	Yes	Yes	Yes	Yes	No	No
dpse-4_group1-1509220	UTR3-RFD;	Yes	Yes	Yes	Yes	No	No
dpse-4_group1-1510956	CDS	Yes	No	Yes	No	No	No
dpse-4_group1-1517696	CDS	Yes	Yes	Yes	Yes	No	No
dpse-4_group1-1522748	CDS	Yes	Yes	Yes	Yes	No	No
dpse-4_group1-1522922	CDS	Yes	Yes	Yes	Yes	No	No
dpse-4_group1-1528831	CDS	Yes	Yes	Yes	Yes	No	No
dpse-4_group1-1529527	CDS	Yes	Yes	Yes	Yes	No	No
dpse-4_group1-1538721	CDS	Yes	Yes	No	No	No	No
dpse-4_group1-1538956	CDS	Yes	Yes	No	No	No	No
dpse-4_group1-1540599	CDS	Yes	Yes	No	No	No	No
dpse-4_group1-1542169	CDS	Yes	Yes	No	Yes	No	No
dpse-4_group1-1542619	UTR3-RFD;	Yes	Yes	Yes	Yes	No	No
dpse-4_group1-1544691	CDS	Yes	Yes	No	No	No	No
dpse-4_group1-1551403	intergenic	Yes	Yes	Yes	Yes	No	No
dpse-4_group1-1551966	intergenic	Yes	No	Yes	Yes	No	No
dpse-4_group1-1554079	CDS	Yes	No	No	No	No	No
dpse-4_group1-1556108	CDS	No	No	Yes	Yes	No	No
dpse-4_group1-1556424	CDS	No	No	No	Yes	No	No
dpse-4_group1-1589220	UTR3-RFD;	Yes	Yes	Yes	Yes	No	No
dpse-4_group1-1632490	intergenic	Yes	Yes	Yes	Yes	No	No
dpse-4_group1-1645055	CDS	No	No	No	No	No	No
dpse-4_group1-1645276	CDS	No	No	No	No	No	No
dpse-4_group1-1645678	CDS	No	No	No	No	No	No
dpse-4_group1-1646266	CDS	No	Yes	Yes	Yes	No	No
dpse-4_group1-1647475	CDS	No	Yes	Yes	Yes	No	No
dpse-4_group1-1648202	CDS	No	Yes	Yes	Yes	No	No
dpse-4_group1-1648530	CDS	No	Yes	Yes	Yes	No	No
dpse-4_group1-1648570	CDS	No	Yes	Yes	Yes	No	No
dpse-4_group1-1652499	UTR5-RFD;	No	Yes	Yes	No	No	No
dpse-4_group1-1653963	CDS	Yes	Yes	Yes	Yes	No	No
dpse-4_group1-1655162	CDS	Yes	Yes	Yes	Yes	No	No
dpse-4_group1-1675378	UTR3-RFD;	Yes	Yes	No	No	No	No
dpse-4_group1-1676414	CDS	Yes	Yes	Yes	Yes	No	No
dpse-4_group1-1679353	CDS	No	No	No	Yes	No	No
dpse-4_group1-1684773	CDS	No	No	No	Yes	No	No
dpse-4_group1-1686380	CDS	No	No	Yes	Yes	No	No
dpse-4_group1-1687746	CDS	No	No	Yes	Yes	No	No
dpse-4_group1-1687962	CDS	No	No	Yes	Yes	No	No
dpse-4_group1-1688329	CDS	No	No	Yes	Yes	No	No
dpse-4_group1-1688879	CDS	No	No	Yes	Yes	No	No
dpse-4_group1-1689117	CDS	No	No	Yes	Yes	No	No
dpse-4_group1-1690173	CDS	No	No	Yes	Yes	No	No
dpse-4_group1-1690259	CDS	No	No	Yes	Yes	No	No
dpse-4_group1-1766648	UTR3-RFD;	Yes	No	No	No	No	No
dpse-4_group1-1766666	UTR3-RFD;	Yes	No	No	No	No	No
dpse-4_group1-1766678	UTR3-RFD;	Yes	No	No	No	No	No
dpse-4_group1-1771724	CDS	Yes	No	No	No	No	No
dpse-4_group1-1845034	CDS	Yes	Yes	No	Yes	No	No
dpse-4_group1-1845106	CDS	Yes	Yes	Yes	Yes	No	No
dpse-4_group1-1845632	UTR3-RFD;	Yes	Yes	Yes	Yes	No	No
dpse-4_group1-1849174	UTR3-RFD;	No	Yes	No	No	No	No
dpse-4_group1-2004401	CDS	No	No	No	No	No	No
dpse-4_group1-203193	UTR3-RFD;	No	No	No	No	No	No
dpse-4_group1-2039774	CDS	Yes	Yes	No	No	No	No
dpse-4_group1-2042293	CDS	Yes	Yes	Yes	Yes	No	No
dpse-4_group1-2042315	CDS	Yes	Yes	No	Yes	No	No
dpse-4_group1-2042789	CDS	Yes	Yes	Yes	Yes	No	No
dpse-4_group1-2042963	CDS	Yes	Yes	Yes	Yes	No	No
dpse-4_group1-2043554	CDS	Yes	Yes	No	Yes	No	No
dpse-4_group1-2045093	intergenic	No	Yes	Yes	Yes	No	No
dpse-4_group1-2046619	intergenic	No	No	Yes	Yes	No	No
dpse-4_group1-2053951	CDS	Yes	No	No	Yes	No	No
dpse-4_group1-2054602	CDS	Yes	Yes	Yes	Yes	No	No
dpse-4_group1-2056109	intronic	No	No	Yes	Yes	No	No
dpse-4_group1-2076782	CDS	No	No	Yes	Yes	No	No
dpse-4_group1-2102879	CDS	Yes	Yes	No	Yes	No	No
dpse-4_group1-2203362	CDS	Yes	Yes	Yes	Yes	No	No
dpse-4_group1-2204589	CDS	Yes	Yes	Yes	Yes	No	No
dpse-4_group1-2207388	CDS	Yes	Yes	Yes	Yes	No	No
dpse-4_group1-2208186	CDS	Yes	Yes	No	Yes	No	No
dpse-4_group1-2208442	CDS	Yes	Yes	No	Yes	No	No
dpse-4_group1-2209699	UTR3-RFD;	Yes	Yes	Yes	Yes	No	No
dpse-4_group1-2210649	CDS	Yes	Yes	Yes	Yes	No	No
dpse-4_group1-2212759	CDS	No	Yes	No	No	No	No
dpse-4_group1-2213979	CDS	Yes	Yes	Yes	Yes	No	No
dpse-4_group1-2214789	CDS	Yes	Yes	Yes	Yes	No	No
dpse-4_group1-2216632	CDS	Yes	Yes	No	Yes	No	No
dpse-4_group1-2216968	CDS	Yes	Yes	Yes	Yes	No	No
dpse-4_group1-2217927	CDS	Yes	Yes	Yes	Yes	No	No
dpse-4_group1-2220401	intergenic	Yes	Yes	No	No	No	No
dpse-4_group1-2245089	intergenic	Yes	No	No	No	No	No
dpse-4_group1-2285991	intergenic	Yes	Yes	Yes	Yes	No	No
dpse-4_group1-2286003	intergenic	No	Yes	Yes	Yes	No	No
dpse-4_group1-2286168	intergenic	Yes	Yes	Yes	Yes	No	No
dpse-4_group1-2286633	intergenic	Yes	Yes	No	No	No	No
dpse-4_group1-2317148	intergenic	Yes	Yes	No	No	No	No
dpse-4_group1-2426380	intergenic	No	No	Yes	Yes	No	No
dpse-4_group1-2427189	intergenic	No	No	Yes	Yes	No	No
dpse-4_group1-2427727	intergenic	No	No	Yes	Yes	No	No
dpse-4_group1-2428957	intergenic	No	No	Yes	Yes	No	No
dpse-4_group1-2429569	intergenic	No	Yes	Yes	Yes	No	No
dpse-4_group1-2485008	CDS	Yes	Yes	Yes	Yes	No	No
dpse-4_group1-2485334	CDS	Yes	Yes	Yes	Yes	No	No
dpse-4_group1-2488757	UTR5-RFD;	No	Yes	No	No	No	No
dpse-4_group1-2546821	CDS	Yes	Yes	No	No	No	No
dpse-4_group1-2548800	intronic	Yes	No	No	No	No	No
dpse-4_group1-2558965	CDS	Yes	Yes	Yes	Yes	No	No
dpse-4_group1-2565917	UTR5-RFD;	No	Yes	Yes	No	No	No
dpse-4_group1-2569095	CDS	No	Yes	No	Yes	No	No
dpse-4_group1-2570097	CDS	No	Yes	Yes	No	No	No
dpse-4_group1-2570268	CDS	No	Yes	Yes	Yes	No	No
dpse-4_group1-2570505	CDS	No	Yes	No	No	No	No
dpse-4_group1-2571997	CDS	No	Yes	No	Yes	No	No
dpse-4_group1-2590641	CDS	Yes	Yes	Yes	Yes	No	No
dpse-4_group1-2592040	CDS	No	No	Yes	Yes	No	No
dpse-4_group1-2599121	intergenic	Yes	No	Yes	Yes	No	No
dpse-4_group1-2628627	CDS	Yes	Yes	Yes	Yes	No	No
dpse-4_group1-2630666	CDS	Yes	Yes	Yes	Yes	No	No
dpse-4_group1-2633057	CDS	Yes	Yes	Yes	Yes	No	No
dpse-4_group1-2815793	CDS	No	No	No	No	No	No
dpse-4_group1-2819746	intergenic	No	No	No	No	No	No
dpse-4_group1-2823361	CDS	Yes	No	No	No	No	No
dpse-4_group1-3047173	UTR3-RFD;	No	No	No	No	No	No
dpse-4_group1-3218072	UTR5-RFD;	No	No	Yes	Yes	No	No
dpse-4_group1-3224105	intergenic	No	Yes	No	No	No	No
dpse-4_group1-3233671	intergenic	No	No	No	Yes	No	No
dpse-4_group1-3236088	intergenic	No	No	Yes	Yes	No	No
dpse-4_group1-3236671	intergenic	No	No	No	No	No	No
dpse-4_group1-3236673	intergenic	No	No	No	No	No	No
dpse-4_group1-3238309	UTR3-RFD;	No	No	Yes	Yes	No	No
dpse-4_group1-3238314	UTR3-RFD;	No	No	Yes	Yes	No	No
dpse-4_group1-3254172	intergenic	Yes	No	No	No	No	No
dpse-4_group1-3384725	CDS	No	No	No	Yes	No	No
dpse-4_group1-3528797	CDS	No	No	No	No	No	No
dpse-4_group1-3562937	intergenic	No	No	No	No	No	No
dpse-4_group1-3565512	CDS	Yes	No	Yes	Yes	No	No
dpse-4_group1-3577869	intergenic	No	No	No	Yes	No	No
dpse-4_group1-3578808	CDS	Yes	No	Yes	Yes	No	No
dpse-4_group1-3581599	UTR3-RFD;	No	No	Yes	Yes	No	No
dpse-4_group1-3581649	UTR3-RFD;	No	No	Yes	Yes	No	No
dpse-4_group1-3587702	UTR3-RFD;	No	No	Yes	Yes	No	No
dpse-4_group1-3590300	CDS	No	No	Yes	Yes	No	No
dpse-4_group1-3590795	CDS	No	No	Yes	Yes	No	No
dpse-4_group1-3590834	CDS	No	No	Yes	Yes	No	No
dpse-4_group1-3597256	intergenic	No	No	No	No	No	No
dpse-4_group1-3638294	CDS	Yes	Yes	No	No	No	No
dpse-4_group1-3638886	CDS	Yes	Yes	No	No	No	No
dpse-4_group1-3641044	CDS	Yes	Yes	No	Yes	No	No
dpse-4_group1-3642227	CDS	Yes	Yes	Yes	Yes	No	No
dpse-4_group1-3642254	CDS	Yes	Yes	No	Yes	No	No
dpse-4_group1-4366351	CDS	No	No	No	No	No	No
dpse-4_group1-4366354	CDS	No	No	No	No	No	No
dpse-4_group1-731231	UTR3-RFD;	No	No	Yes	Yes	No	No
dpse-4_group1-745079	UTR3-RFD;	Yes	Yes	No	No	No	No
dpse-4_group1-746884	CDS	Yes	No	No	No	No	No
dpse-4_group1-758543	CDS	Yes	Yes	No	Yes	No	No
dpse-4_group1-762532	CDS	Yes	Yes	Yes	Yes	No	No
dpse-4_group1-762961	CDS	Yes	Yes	Yes	Yes	No	No
dpse-4_group1-764588	CDS	Yes	Yes	No	No	No	No
dpse-4_group1-764614	CDS	Yes	Yes	No	No	No	No
dpse-4_group1-764669	CDS	Yes	Yes	Yes	Yes	No	No
dpse-4_group1-783373	CDS	No	Yes	No	Yes	No	No
dpse-4_group1-796463	CDS	No	Yes	Yes	No	No	No
dpse-4_group1-796721	CDS	Yes	Yes	Yes	Yes	No	No
dpse-4_group1-806641	CDS	Yes	Yes	Yes	No	No	No
dpse-4_group1-811489	UTR3-RFD;	Yes	Yes	Yes	Yes	No	No
dpse-4_group1-833592	UTR3-RFD;	Yes	Yes	No	Yes	No	No
dpse-4_group1-833598	UTR3-RFD;	Yes	Yes	Yes	Yes	No	No
dpse-4_group1-834454	CDS	Yes	Yes	No	No	No	No
dpse-4_group1-858199	intergenic	Yes	Yes	No	Yes	No	No
dpse-4_group1-862069	CDS	Yes	Yes	No	No	No	No
dpse-4_group1-862450	CDS	Yes	Yes	No	No	No	No
dpse-4_group1-862543	CDS	No	Yes	No	No	No	No
dpse-4_group1-862966	CDS	Yes	Yes	Yes	No	No	No
dpse-4_group1-866320	intronic	Yes	Yes	No	Yes	No	No
dpse-4_group1-873297	CDS	Yes	Yes	No	No	No	No
dpse-4_group1-874650	UTR3-RFD;	Yes	No	No	No	No	No
dpse-4_group1-876047	CDS	No	No	Yes	No	No	No
dpse-4_group1-877060	CDS	No	No	No	No	No	No
dpse-4_group1-878385	CDS	No	No	Yes	Yes	No	No
dpse-4_group1-878568	CDS	No	No	Yes	Yes	No	No
dpse-4_group1-910828	CDS	Yes	Yes	Yes	Yes	No	No
dpse-4_group1-911317	CDS	Yes	Yes	Yes	Yes	No	No
dpse-4_group1-915346	CDS	Yes	No	No	No	No	No
dpse-4_group1-972369	CDS	No	No	Yes	Yes	No	No
dpse-4_group1-990639	CDS	Yes	No	No	No	No	No
dpse-4_group1-991477	UTR5-RFD;	Yes	Yes	No	Yes	No	No
dpse-4_group1-992916	UTR3-RFD;	Yes	Yes	Yes	Yes	No	No
dpse-4_group1-995750	CDS	Yes	Yes	Yes	No	No	No
dpse-4_group1-999527	CDS	Yes	Yes	No	Yes	No	No
dpse-4_group2-10488	UTR3-RFD;	Yes	Yes	No	No	No	No
dpse-4_group2-121198	UTR3-RFD;	Yes	No	No	No	No	No
dpse-4_group2-132386	CDS	Yes	Yes	No	No	No	No
dpse-4_group2-133819	UTR3-RFD;	Yes	Yes	No	No	No	No
dpse-4_group2-19593	CDS	Yes	Yes	No	No	No	No
dpse-4_group2-202563	CDS	No	No	No	No	No	No
dpse-4_group2-217534	intergenic	No	No	No	No	No	No
dpse-4_group2-217575	intergenic	No	No	No	No	No	No
dpse-4_group2-23334	CDS	No	No	No	Yes	No	No
dpse-4_group2-288832	CDS	No	No	Yes	No	No	No
dpse-4_group2-302358	CDS	No	No	Yes	Yes	No	No
dpse-4_group2-303360	CDS	No	No	Yes	Yes	No	No
dpse-4_group2-313226	intronic	No	No	Yes	Yes	No	No
dpse-4_group2-313240	intronic	No	No	Yes	Yes	No	No
dpse-4_group2-314003	intronic	No	No	No	Yes	No	No
dpse-4_group2-314018	intronic	No	No	Yes	Yes	No	No
dpse-4_group2-315310	CDS	No	No	No	No	No	No
dpse-4_group2-315670	CDS	No	No	No	No	No	No
dpse-4_group2-318846	intergenic	No	No	No	No	No	No
dpse-4_group2-319054	intergenic	No	No	No	No	No	No
dpse-4_group2-319128	intergenic	No	No	No	No	No	No
dpse-4_group2-326424	CDS	No	No	No	No	No	No
dpse-4_group2-332160	CDS	Yes	Yes	No	No	No	No
dpse-4_group2-340579	UTR3-RFD;	Yes	Yes	No	No	No	No
dpse-4_group2-340662	UTR3-RFD;	Yes	Yes	No	No	No	No
dpse-4_group2-595557	UTR3-RFD;	Yes	Yes	No	No	No	No
dpse-4_group2-608440	CDS	Yes	Yes	No	No	No	No
dpse-4_group2-614374	CDS	Yes	Yes	No	No	No	No
dpse-4_group2-616751	UTR3-RFD;	Yes	Yes	No	No	No	No
dpse-4_group2-632454	CDS	Yes	Yes	No	No	No	No
dpse-4_group2-656484	CDS	Yes	Yes	No	No	No	No
dpse-4_group2-659116	intergenic	Yes	Yes	No	No	No	No
dpse-4_group2-660186	CDS	Yes	Yes	No	No	No	No
dpse-4_group2-662716	UTR5-RFD;	No	Yes	No	No	No	No
dpse-4_group2-662980	UTR5-RFD;	No	Yes	No	No	No	No
dpse-4_group2-665762	CDS	Yes	Yes	No	No	No	No
dpse-4_group2-794252	intronic	No	No	No	No	No	No
dpse-4_group2-794618	CDS	No	No	No	No	No	No
dpse-4_group2-794626	CDS	No	No	No	No	No	No
dpse-4_group2-794998	CDS	No	No	No	No	No	No
dpse-4_group2-909688	UTR3-RFD;	No	No	No	No	No	No
dpse-4_group2-922586	UTR3-RFD;	Yes	Yes	No	No	No	No
dpse-4_group2-922802	CDS	Yes	Yes	No	No	No	No
dpse-4_group3-10692216	CDS	No	No	No	No	No	No
dpse-4_group3-10949659	CDS	No	No	No	No	No	No
dpse-4_group3-10983850	CDS	No	No	No	No	No	No
dpse-4_group3-11317890	CDS	No	No	No	No	No	No
dpse-4_group3-11381392	intergenic	No	Yes	Yes	Yes	No	No
dpse-4_group3-11640455	UTR3-RFD;	Yes	Yes	No	No	No	No
dpse-4_group3-11642861	CDS	Yes	Yes	No	No	No	No
dpse-4_group3-11644919	CDS	Yes	Yes	No	No	No	No
dpse-4_group3-11647201	CDS	Yes	Yes	No	No	No	No
dpse-4_group3-11660224	CDS	Yes	Yes	No	No	No	No
dpse-4_group3-11669450	CDS	Yes	Yes	No	No	No	No
dpse-4_group3-11676987	UTR3-RFD;	Yes	Yes	No	No	No	No
dpse-4_group3-11677132	UTR3-RFD;	Yes	Yes	No	No	No	No
dpse-4_group3-1282767	CDS	No	No	No	No	No	No
dpse-4_group3-1284578	CDS	No	No	No	No	No	No
dpse-4_group3-2384498	intergenic	Yes	Yes	No	No	No	No
dpse-4_group3-254878	UTR3-RFD;	No	No	No	No	No	No
dpse-4_group3-2686030	UTR3-RFD;	Yes	Yes	Yes	Yes	No	No
dpse-4_group3-2686127	UTR3-RFD;	No	No	Yes	Yes	No	No
dpse-4_group3-2686136	UTR3-RFD;	No	No	Yes	Yes	No	No
dpse-4_group3-2686208	UTR3-RFD;	No	Yes	Yes	Yes	No	No
dpse-4_group3-2991391	UTR3-RFD;	No	Yes	Yes	No	No	No
dpse-4_group3-364331	CDS	No	No	Yes	Yes	No	No
dpse-4_group3-434759	intergenic	No	No	Yes	Yes	No	No
dpse-4_group3-434808	intergenic	No	No	Yes	Yes	No	No
dpse-4_group3-4837630	CDS	Yes	Yes	Yes	No	No	No
dpse-4_group3-4837640	CDS	Yes	Yes	Yes	No	No	No
dpse-4_group3-4838094	CDS	Yes	Yes	Yes	Yes	No	No
dpse-4_group3-6520658	UTR3-RFD;	No	No	Yes	Yes	No	No
dpse-4_group3-6520669	UTR3-RFD;	No	Yes	Yes	Yes	No	No
dpse-4_group3-6521254	intergenic	No	No	Yes	Yes	No	No
dpse-4_group3-6521259	CDS	No	No	Yes	Yes	No	No
dpse-4_group3-6521887	CDS	No	No	Yes	Yes	No	No
dpse-4_group3-6521896	CDS	No	No	Yes	Yes	No	No
dpse-4_group3-6687497	CDS	No	Yes	No	No	No	No
dpse-4_group3-7125669	CDS	No	No	No	No	No	No
dpse-4_group3-7277930	CDS	Yes	Yes	No	No	No	No
dpse-4_group3-7277933	CDS	No	Yes	No	No	No	No
dpse-4_group3-7616299	intergenic	Yes	Yes	No	No	No	No
dpse-4_group3-7646329	CDS	Yes	Yes	Yes	No	No	No
dpse-4_group3-8760957	intergenic	No	No	No	Yes	No	No
dpse-4_group3-876441	CDS	Yes	No	Yes	Yes	No	No
dpse-4_group3-877676	CDS	No	No	Yes	Yes	No	No
dpse-4_group3-9430270	intergenic	No	No	Yes	Yes	No	No
dpse-4_group3-9435606	CDS	No	No	Yes	Yes	No	No
dpse-4_group3-9435740	CDS	No	No	Yes	Yes	No	No
dpse-4_group3-9455316	CDS	No	No	Yes	Yes	No	No
dpse-4_group3-9455547	CDS	No	No	Yes	No	No	No
dpse-4_group3-9467368	intergenic	No	No	Yes	Yes	No	No
dpse-4_group3-9623248	CDS	No	No	No	No	No	No
dpse-4_group3-9631074	intronic	No	No	Yes	Yes	No	No
dpse-4_group3-9632850	CDS	Yes	Yes	Yes	Yes	No	No
dpse-4_group4-2122316	intronic	No	No	Yes	Yes	No	No
dpse-4_group4-2122634	intronic	No	No	Yes	Yes	No	No
dpse-4_group4-2122647	intronic	No	No	Yes	Yes	No	No
dpse-4_group4-2123811	intronic	No	No	Yes	Yes	No	No
dpse-4_group4-2123892	CDS	No	No	Yes	Yes	No	No
dpse-4_group4-2123893	CDS	No	No	Yes	Yes	No	No
dpse-4_group4-2123897	CDS	No	No	Yes	Yes	No	No
dpse-4_group4-2123908	CDS	No	No	Yes	Yes	No	No
dpse-4_group4-2123945	CDS	No	No	Yes	Yes	No	No
dpse-4_group4-2591434	CDS	No	No	Yes	Yes	No	No
dpse-4_group4-2687318	CDS	No	Yes	Yes	Yes	No	No
dpse-4_group4-311128	UTR5-RFD;	Yes	No	No	No	No	No
dpse-4_group4-5919782	UTR3-RFD;	No	No	Yes	Yes	No	No
dpse-4_group4-908812	CDS	No	No	Yes	Yes	No	No
dpse-4_group4-909802	CDS	Yes	No	Yes	Yes	No	No
dpse-4_group4-909808	CDS	Yes	No	Yes	Yes	No	No
dpse-4_group5-1086832	intergenic	No	No	Yes	Yes	No	No
dpse-4_group5-109220	CDS	Yes	Yes	Yes	No	No	No
dpse-4_group5-109327	CDS	Yes	Yes	Yes	Yes	No	No
dpse-4_group5-109924	CDS	Yes	Yes	Yes	No	No	No
dpse-4_group5-111059	CDS	Yes	Yes	Yes	Yes	No	No
dpse-4_group5-112220	CDS	Yes	Yes	Yes	No	No	No
dpse-4_group5-113806	CDS	Yes	Yes	No	No	No	No
dpse-4_group5-114169	CDS	Yes	Yes	Yes	Yes	No	No
dpse-4_group5-132030	intronic	No	Yes	Yes	Yes	No	No
dpse-4_group5-134598	CDS	Yes	Yes	No	No	No	No
dpse-4_group5-134652	CDS	Yes	Yes	No	No	No	No
dpse-4_group5-134682	CDS	No	Yes	No	No	No	No
dpse-4_group5-136169	CDS	No	Yes	No	No	No	No
dpse-4_group5-136974	CDS	Yes	Yes	No	No	No	No
dpse-4_group5-137278	CDS	Yes	Yes	No	No	No	No
dpse-4_group5-138023	CDS	Yes	Yes	No	Yes	No	No
dpse-4_group5-138136	CDS	Yes	Yes	No	Yes	No	No
dpse-4_group5-148962	CDS	Yes	Yes	Yes	Yes	No	No
dpse-4_group5-150326	CDS	Yes	Yes	Yes	Yes	No	No
dpse-4_group5-150853	CDS	Yes	Yes	Yes	Yes	No	No
dpse-4_group5-1618577	intergenic	No	No	Yes	Yes	No	No
dpse-4_group5-1618584	intergenic	No	No	Yes	Yes	No	No
dpse-4_group5-163326	CDS	No	No	Yes	Yes	No	No
dpse-4_group5-164977	intronic	No	No	Yes	Yes	No	No
dpse-4_group5-1893499	CDS	No	No	Yes	Yes	No	No
dpse-4_group5-2085691	intergenic	No	No	No	No	No	No
dpse-4_group5-2088056	CDS	No	No	No	No	No	No
dpse-4_group5-2384	CDS	No	Yes	Yes	Yes	No	No
dpse-4_group5-268992	CDS	Yes	Yes	Yes	Yes	No	No
dpse-4_group5-274918	UTR3-RFD;	Yes	No	No	No	No	No
dpse-4_group5-305	intergenic	Yes	Yes	Yes	Yes	No	No
dpse-4_group5-3270	CDS	No	No	Yes	Yes	No	No
dpse-4_group5-349577	intergenic	Yes	Yes	No	No	No	No
dpse-4_group5-354476	CDS	No	No	No	No	No	No
dpse-4_group5-354886	CDS	Yes	Yes	No	No	No	No
dpse-4_group5-354991	CDS	No	No	No	No	No	No
dpse-4_group5-356038	CDS	Yes	Yes	No	No	No	No
dpse-4_group5-356335	CDS	No	Yes	No	No	No	No
dpse-4_group5-356470	CDS	Yes	Yes	No	No	No	No
dpse-4_group5-356611	CDS	Yes	Yes	No	No	No	No
dpse-4_group5-357055	CDS	No	Yes	No	No	No	No
dpse-4_group5-357377	CDS	Yes	Yes	No	Yes	No	No
dpse-4_group5-361218	CDS	No	No	No	No	No	No
dpse-4_group5-402642	CDS	Yes	Yes	No	Yes	No	No
dpse-4_group5-411234	UTR3-RFD;	Yes	Yes	Yes	Yes	No	No
dpse-4_group5-411809	UTR3	Yes	Yes	Yes	Yes	No	No
dpse-4_group5-411829	UTR3	Yes	Yes	Yes	Yes	No	No
dpse-4_group5-414023	CDS	Yes	Yes	Yes	Yes	No	No
dpse-4_group5-414125	CDS	Yes	Yes	Yes	Yes	No	No
dpse-4_group5-418749	UTR5-RFD;	No	No	Yes	No	No	No
dpse-4_group5-419824	CDS	Yes	Yes	Yes	Yes	No	No
dpse-4_group5-421161	UTR3	Yes	Yes	Yes	No	No	No
dpse-4_group5-421876	UTR3-RFD;	Yes	No	Yes	Yes	No	No
dpse-4_group5-423696	intergenic	Yes	Yes	Yes	Yes	No	No
dpse-4_group5-428952	UTR3-RFD;	Yes	No	No	No	No	No
dpse-4_group5-429487	CDS	No	Yes	No	No	No	No
dpse-4_group5-432575	CDS	No	No	No	No	No	No
dpse-4_group5-434690	CDS	No	Yes	No	Yes	No	No
dpse-4_group5-442928	intergenic	Yes	No	No	No	No	No
dpse-4_group5-444151	intergenic	Yes	No	No	No	No	No
dpse-4_group5-444758	intergenic	Yes	No	No	No	No	No
dpse-4_group5-455236	CDS	Yes	Yes	No	Yes	No	No
dpse-4_group5-466717	intergenic	Yes	Yes	Yes	Yes	No	No
dpse-4_group5-469276	CDS	Yes	Yes	No	No	No	No
dpse-4_group5-469844	UTR3-RFD;	Yes	Yes	Yes	Yes	No	No
dpse-4_group5-470529	CDS	Yes	Yes	Yes	Yes	No	No
dpse-4_group5-471284	UTR5-RFD;	Yes	Yes	Yes	No	No	No
dpse-4_group5-471872	intergenic	Yes	Yes	No	No	No	No
dpse-4_group5-471978	intergenic	Yes	Yes	No	No	No	No
dpse-4_group5-477416	UTR3-RFD;	Yes	Yes	Yes	Yes	No	No
dpse-4_group5-480710	intergenic	No	Yes	No	Yes	No	No
dpse-4_group5-480803	intergenic	No	Yes	No	Yes	No	No
dpse-4_group5-485367	UTR3-RFD;	No	Yes	Yes	Yes	No	No
dpse-4_group5-488301	CDS	Yes	Yes	Yes	Yes	No	No
dpse-4_group5-48881	CDS	Yes	No	No	Yes	No	No
dpse-4_group5-489047	CDS	No	No	Yes	Yes	No	No
dpse-4_group5-489160	CDS	No	No	Yes	Yes	No	No
dpse-4_group5-49807	CDS	Yes	No	Yes	No	No	No
dpse-4_group5-49817	CDS	Yes	No	Yes	Yes	No	No
dpse-4_group5-49826	CDS	Yes	No	Yes	Yes	No	No
dpse-4_group5-506912	CDS	Yes	Yes	No	No	No	No
dpse-4_group5-508208	CDS	Yes	Yes	Yes	No	No	No
dpse-4_group5-508383	CDS	Yes	Yes	Yes	No	No	No
dpse-4_group5-52358	intronic	No	No	No	No	No	No
dpse-4_group5-526440	CDS	Yes	Yes	Yes	No	No	No
dpse-4_group5-526884	CDS	Yes	Yes	No	No	No	No
dpse-4_group5-527725	CDS	Yes	Yes	Yes	Yes	No	No
dpse-4_group5-549199	UTR3-RFD;	Yes	Yes	Yes	Yes	No	No
dpse-4_group5-549827	CDS	Yes	Yes	Yes	Yes	No	No
dpse-4_group5-556705	CDS	Yes	Yes	No	No	No	No
dpse-4_group5-563023	CDS	Yes	No	No	No	No	No
dpse-4_group5-566681	CDS	No	Yes	Yes	Yes	No	No
dpse-4_group5-571274	intergenic	No	No	No	No	No	No
dpse-4_group5-574919	CDS	No	No	No	No	No	No
dpse-4_group5-577191	intronic	No	No	Yes	No	No	No
dpse-4_group5-577739	CDS	No	No	No	No	No	No
dpse-4_group5-578839	CDS	No	No	No	No	No	No
dpse-4_group5-64369	CDS	Yes	Yes	Yes	Yes	No	No
dpse-4_group5-64687	intronic	No	Yes	Yes	Yes	No	No
dpse-4_group5-65592	CDS	Yes	Yes	No	No	No	No
dpse-4_group5-65868	CDS	No	Yes	Yes	Yes	No	No
dpse-4_group5-66789	CDS	No	Yes	No	No	No	No
dpse-4_group5-72927	CDS	Yes	Yes	Yes	Yes	No	No
dpse-4_group5-73249	CDS	Yes	Yes	Yes	Yes	No	No
dpse-4_group5-74856	CDS	No	Yes	No	No	No	No
dpse-4_group5-75999	CDS	No	Yes	No	Yes	No	No
dpse-4_group5-78524	CDS	No	Yes	No	Yes	No	No
dpse-4_group5-81358	CDS	No	Yes	No	No	No	No
dpse-4_group5-83058	CDS	No	No	No	Yes	No	No
dpse-4_group5-83764	UTR5-RFD;	No	Yes	Yes	Yes	No	No
dpse-4_group5-85356	CDS	Yes	Yes	Yes	Yes	No	No
dpse-4_group5-85410	CDS	No	Yes	No	Yes	No	No
dpse-4_group5-870194	CDS	No	No	No	No	No	No
dpse-4_group5-870252	CDS	Yes	No	No	No	No	No
dpse-4_group5-870442	CDS	No	No	No	No	No	No
dpse-4_group5-870980	CDS	Yes	No	No	No	No	No
dpse-4_group5-876526	CDS	Yes	No	No	No	No	No
dpse-4_group5-877222	CDS	No	No	No	No	No	No
dpse-4_group5-877558	CDS	Yes	No	No	No	No	No
dpse-4_group5-90750	CDS	No	Yes	Yes	Yes	No	No
dpse-4_group5-90926	CDS	Yes	Yes	Yes	Yes	No	No
dpse-4_group5-91140	CDS	No	Yes	Yes	Yes	No	No
dpse-4_group5-944490	intergenic	Yes	No	No	No	No	No
dpse-4_group5-944539	intergenic	Yes	No	No	No	No	No
dpse-4_group5-944551	intergenic	Yes	No	No	No	No	No
dpse-4_group5-987663	CDS	No	No	No	No	No	No
dpse-4_group5-987678	CDS	No	No	No	No	No	No
dpse-4_group5-988314	CDS	No	No	No	No	No	No
dpse-4_group5-988531	CDS	No	No	Yes	No	No	No
dpse-4_group5-994822	intergenic	No	No	Yes	Yes	No	No
dpse-Unknown_group_10-66029	CDS	No	No	No	No	No	No
dpse-Unknown_group_10-70031	CDS	No	No	Yes	Yes	No	No
dpse-Unknown_group_11-1837	CDS	No	No	No	No	No	No
dpse-Unknown_group_125-1877	intergenic	No	Yes	Yes	Yes	No	No
dpse-Unknown_group_125-2337	intergenic	No	Yes	Yes	Yes	No	No
dpse-Unknown_group_125-2581	intergenic	No	Yes	Yes	Yes	No	No
dpse-Unknown_group_125-340	intergenic	No	No	No	Yes	No	No
dpse-Unknown_group_125-350	intergenic	No	Yes	No	Yes	No	No
dpse-Unknown_group_14-11828	intronic	No	No	No	No	No	No
dpse-Unknown_group_178-356	intergenic	No	No	Yes	No	No	No
dpse-Unknown_group_224-490	CDS	No	No	No	No	No	No
dpse-Unknown_group_232-10636	UTR3-RFD;	No	No	Yes	No	No	No
dpse-Unknown_group_232-19468	UTR3-RFD;	No	No	No	No	No	No
dpse-Unknown_group_232-20844	intergenic	No	No	Yes	Yes	No	No
dpse-Unknown_group_24-103831	UTR3-RFD;	No	No	Yes	Yes	No	No
dpse-Unknown_group_24-104423	intergenic	No	No	Yes	Yes	No	No
dpse-Unknown_group_318-14001	intergenic	No	No	Yes	Yes	No	No
dpse-Unknown_group_318-4110	CDS	Yes	Yes	Yes	Yes	No	No
dpse-Unknown_group_318-4114	CDS	No	No	Yes	Yes	No	No
dpse-Unknown_group_362-19847	intergenic	No	No	No	No	No	No
dpse-Unknown_group_362-23387	intergenic	No	No	Yes	Yes	No	No
dpse-Unknown_group_43-2782	CDS	Yes	No	Yes	Yes	No	No
dpse-Unknown_group_503-12215	CDS	No	No	No	No	No	No
dpse-Unknown_group_503-2396	CDS	No	No	No	No	No	No
dpse-Unknown_group_503-2945	CDS	No	No	No	No	No	No
dpse-Unknown_group_503-4024	CDS	No	No	No	No	No	No
dpse-Unknown_group_552-2733	UTR3-RFD;	Yes	Yes	Yes	Yes	No	No
dpse-Unknown_group_56-14414	intergenic	No	No	No	No	No	No
dpse-Unknown_group_56-14531	intergenic	No	No	No	No	No	No
dpse-Unknown_group_598-11494	CDS	No	No	No	No	No	No
dpse-Unknown_group_6-11624	CDS	No	No	No	No	No	No
dpse-Unknown_group_61-20467	CDS	No	No	No	No	No	No
dpse-Unknown_group_61-20677	CDS	No	No	No	No	No	No
dpse-Unknown_group_675-14024	CDS	No	No	No	No	No	No
dpse-Unknown_group_675-14497	CDS	No	No	No	No	No	No
dpse-Unknown_group_723-1448	UTR3-RFD;	No	No	Yes	Yes	No	No
dpse-Unknown_group_723-1488	UTR3-RFD;	No	No	Yes	Yes	No	No
dpse-Unknown_group_723-1608	UTR3-RFD;	No	No	Yes	Yes	No	No
dpse-Unknown_group_723-1614	UTR3-RFD;	No	No	Yes	Yes	No	No
dpse-Unknown_group_723-1618	UTR3-RFD;	No	No	Yes	Yes	No	No
dpse-Unknown_group_723-1622	UTR3-RFD;	No	No	Yes	Yes	No	No
dpse-Unknown_group_779-5658	UTR3-RFD;	No	No	Yes	Yes	No	No
dpse-Unknown_group_78-75237	UTR3-RFD;	No	No	Yes	Yes	No	No
dpse-Unknown_group_8-171211	UTR3-RFD;	No	No	Yes	Yes	No	No
dpse-Unknown_group_8-171212	UTR3-RFD;	No	Yes	No	Yes	No	No
dpse-Unknown_group_8-171274	UTR3-RFD;	No	Yes	Yes	Yes	No	No
dpse-Unknown_group_8-171279	UTR3-RFD;	No	Yes	No	No	No	No
dpse-Unknown_group_8-192191	CDS	No	No	No	No	No	No
dpse-Unknown_group_8-57666	CDS	No	No	Yes	Yes	No	No
dpse-Unknown_group_8-60926	CDS	No	No	Yes	Yes	No	No
dpse-Unknown_group_8-60939	CDS	No	No	Yes	Yes	No	No
dpse-Unknown_group_8-61071	CDS	No	No	Yes	Yes	No	No
dpse-Unknown_group_8-61087	CDS	No	No	Yes	Yes	No	No
dpse-Unknown_group_8-61138	CDS	No	No	Yes	Yes	No	No
dpse-Unknown_group_8-61159	CDS	Yes	No	Yes	Yes	No	No
dpse-Unknown_group_8-61384	CDS	No	No	Yes	Yes	No	No
dpse-Unknown_group_8-61395	CDS	No	No	Yes	Yes	No	No
dpse-Unknown_group_8-61407	CDS	No	No	Yes	Yes	No	No
dpse-Unknown_group_8-61438	CDS	No	No	Yes	Yes	No	No
dpse-Unknown_group_804-49250	CDS	No	No	Yes	Yes	No	No
dpse-Unknown_group_93-6125	intergenic	No	No	Yes	Yes	No	No
dpse-Unknown_group_99-21295	CDS	No	No	No	No	No	No
dpse-Unknown_singleton_2235-5299	intergenic	No	No	Yes	Yes	No	No
dpse-Unknown_singleton_3020-2361	UTR3-RFD;	Yes	Yes	Yes	Yes	No	No
dpse-XL_group1a-1109245	CDS	Yes	Yes	Yes	Yes	No	No
dpse-XL_group1a-1109267	CDS	Yes	Yes	Yes	Yes	No	No
dpse-XL_group1a-1111562	intronic	No	No	Yes	Yes	No	No
dpse-XL_group1a-1111786	intronic	No	No	Yes	Yes	No	No
dpse-XL_group1a-123611	CDS	No	No	Yes	Yes	No	No
dpse-XL_group1a-15747	UTR3-RFD;	No	Yes	No	No	No	No
dpse-XL_group1a-15753	UTR3-RFD;	No	Yes	No	No	No	No
dpse-XL_group1a-1885762	CDS	No	No	No	No	No	No
dpse-XL_group1a-1885824	CDS	No	No	No	No	No	No
dpse-XL_group1a-1924289	CDS	No	No	No	No	No	No
dpse-XL_group1a-2674404	CDS	Yes	No	No	No	No	No
dpse-XL_group1a-3230397	intergenic	No	No	No	No	No	No
dpse-XL_group1a-3330289	intergenic	No	No	Yes	Yes	No	No
dpse-XL_group1a-3330993	intergenic	No	No	Yes	Yes	No	No
dpse-XL_group1a-3344197	UTR3-RFD;	Yes	No	No	Yes	No	No
dpse-XL_group1a-376746	UTR3-RFD;	No	No	No	No	No	No
dpse-XL_group1a-3874165	UTR3-RFD;	Yes	No	No	Yes	No	No
dpse-XL_group1a-389530	UTR3-RFD;	No	Yes	Yes	Yes	No	No
dpse-XL_group1a-4244219	CDS	No	No	Yes	Yes	No	No
dpse-XL_group1a-4246456	UTR3-RFD;	No	Yes	No	Yes	No	No
dpse-XL_group1a-5417170	CDS	No	No	Yes	Yes	No	No
dpse-XL_group1a-5715432	CDS	No	No	No	No	No	No
dpse-XL_group1a-6100582	CDS	No	No	Yes	Yes	No	No
dpse-XL_group1a-612553	intergenic	No	No	No	No	No	No
dpse-XL_group1a-6172374	CDS	No	No	Yes	Yes	No	No
dpse-XL_group1a-6172377	CDS	No	Yes	Yes	Yes	No	No
dpse-XL_group1a-7225012	UTR3-RFD;	Yes	Yes	Yes	Yes	No	No
dpse-XL_group1a-7338921	UTR3-RFD;	Yes	No	No	No	No	No
dpse-XL_group1a-7340910	intergenic	Yes	Yes	Yes	Yes	No	No
dpse-XL_group1a-7831015	CDS	No	No	No	No	No	No
dpse-XL_group1a-7831018	CDS	No	No	No	No	No	No
dpse-XL_group1a-8138133	CDS	No	No	Yes	Yes	No	No
dpse-XL_group1a-8138232	CDS	No	No	No	Yes	No	No
dpse-XL_group1a-8138253	CDS	No	No	Yes	Yes	No	No
dpse-XL_group1a-8138361	CDS	No	No	Yes	Yes	No	No
dpse-XL_group1a-8138824	CDS	No	No	Yes	Yes	No	No
dpse-XL_group1a-8139003	CDS	No	No	Yes	Yes	No	No
dpse-XL_group1a-8139012	CDS	No	No	Yes	Yes	No	No
dpse-XL_group1a-8139025	CDS	No	No	Yes	Yes	No	No
dpse-XL_group1a-8194828	CDS	No	No	Yes	Yes	No	No
dpse-XL_group1e-10023931	CDS	No	No	Yes	Yes	No	No
dpse-XL_group1e-10023997	CDS	No	No	Yes	Yes	No	No
dpse-XL_group1e-10031270	intergenic	No	No	Yes	Yes	No	No
dpse-XL_group1e-10032193	intergenic	No	No	No	No	No	No
dpse-XL_group1e-10032199	intergenic	No	No	Yes	Yes	No	No
dpse-XL_group1e-10032211	intergenic	No	No	No	Yes	No	No
dpse-XL_group1e-10795838	CDS	Yes	Yes	Yes	Yes	No	No
dpse-XL_group1e-10867131	intronic	No	No	Yes	Yes	No	No
dpse-XL_group1e-10886788	UTR3-RFD;	No	No	Yes	Yes	No	No
dpse-XL_group1e-1111692	CDS	No	No	No	No	No	No
dpse-XL_group1e-11926490	CDS	No	No	Yes	Yes	No	No
dpse-XL_group1e-12286087	CDS	No	No	No	No	No	No
dpse-XL_group1e-12286959	CDS	No	No	No	No	No	No
dpse-XL_group1e-12467169	intergenic	No	No	Yes	Yes	No	No
dpse-XL_group1e-1247197	intronic	No	No	Yes	Yes	No	No
dpse-XL_group1e-1249748	CDS	No	No	No	No	No	No
dpse-XL_group1e-1250324	UTR3-RFD;	Yes	No	Yes	Yes	No	No
dpse-XL_group1e-1991537	CDS	No	Yes	Yes	Yes	No	No
dpse-XL_group1e-204056	UTR3-RFD;	No	No	Yes	Yes	No	No
dpse-XL_group1e-205361	intergenic	No	No	Yes	Yes	No	No
dpse-XL_group1e-205364	intergenic	No	No	Yes	Yes	No	No
dpse-XL_group1e-205486	intergenic	No	No	Yes	Yes	No	No
dpse-XL_group1e-205590	intergenic	No	No	Yes	Yes	No	No
dpse-XL_group1e-205617	intergenic	No	No	Yes	Yes	No	No
dpse-XL_group1e-205639	intergenic	No	No	Yes	Yes	No	No
dpse-XL_group1e-205707	intergenic	No	No	Yes	Yes	No	No
dpse-XL_group1e-205719	intergenic	No	No	Yes	Yes	No	No
dpse-XL_group1e-205749	intergenic	No	No	Yes	Yes	No	No
dpse-XL_group1e-205796	intergenic	No	No	Yes	Yes	No	No
dpse-XL_group1e-2978208	intergenic	No	No	No	No	No	No
dpse-XL_group1e-3026236	CDS	No	No	Yes	Yes	No	No
dpse-XL_group1e-3027657	CDS	No	No	No	No	No	No
dpse-XL_group1e-3051694	CDS	No	No	Yes	Yes	No	No
dpse-XL_group1e-3056740	CDS	No	No	Yes	Yes	No	No
dpse-XL_group1e-3056830	CDS	No	No	Yes	Yes	No	No
dpse-XL_group1e-3091477	intergenic	No	No	Yes	Yes	No	No
dpse-XL_group1e-3494887	intronic	No	No	No	No	No	No
dpse-XL_group1e-3649442	UTR5-RFD;	No	No	No	No	No	No
dpse-XL_group1e-3649818	intergenic	No	No	No	No	No	No
dpse-XL_group1e-3649839	intergenic	No	No	No	No	No	No
dpse-XL_group1e-3649863	intergenic	No	No	No	No	No	No
dpse-XL_group1e-3930345	UTR3-RFD;	No	No	No	No	No	No
dpse-XL_group1e-4073594	UTR3-RFD;	No	No	Yes	Yes	No	No
dpse-XL_group1e-5162368	intergenic	No	No	Yes	Yes	No	No
dpse-XL_group1e-5167238	UTR5-RFD;	No	No	Yes	Yes	No	No
dpse-XL_group1e-5187735	CDS	No	No	Yes	Yes	No	No
dpse-XL_group1e-6091788	intronic	No	No	Yes	Yes	No	No
dpse-XL_group1e-6993848	CDS	No	No	No	No	No	No
dpse-XL_group1e-7158896	intronic	No	No	Yes	Yes	No	No
dpse-XL_group1e-7160917	CDS	No	Yes	Yes	Yes	No	No
dpse-XL_group1e-7161420	CDS	No	No	Yes	Yes	No	No
dpse-XL_group1e-7451749	CDS	No	No	No	No	No	No
dpse-XL_group1e-7626706	intergenic	No	No	Yes	No	No	No
dpse-XL_group1e-7626784	intergenic	No	No	Yes	No	No	No
dpse-XL_group1e-8193665	intronic	No	No	Yes	Yes	No	No
dpse-XL_group1e-8197408	intergenic	No	No	Yes	Yes	No	No
dpse-XL_group1e-8197414	intergenic	No	No	Yes	Yes	No	No
dpse-XL_group1e-8197421	intergenic	No	No	Yes	Yes	No	No
dpse-XL_group1e-8197469	intergenic	No	No	Yes	Yes	No	No
dpse-XL_group1e-8197486	intergenic	No	No	Yes	Yes	No	No
dpse-XL_group1e-8198098	intergenic	No	No	Yes	Yes	No	No
dpse-XL_group1e-8198376	intergenic	No	No	Yes	Yes	No	No
dpse-XL_group1e-8782690	intergenic	No	No	No	No	No	No
dpse-XL_group1e-893827	intergenic	No	Yes	No	Yes	No	No
dpse-XL_group1e-894083	intergenic	No	No	Yes	No	No	No
dpse-XL_group1e-894336	intergenic	No	Yes	Yes	Yes	No	No
dpse-XL_group3a-2664853	CDS	No	Yes	Yes	Yes	No	No
dpse-XL_group3a-878031	CDS	No	No	Yes	Yes	No	No
dpse-XL_group3b-103054	CDS	No	No	Yes	Yes	No	No
dpse-XL_group3b-236235	intergenic	No	No	No	No	No	No
dpse-XR_group3a-1160252	CDS	No	No	No	No	No	No
dpse-XR_group3a-1161346	CDS	No	No	No	Yes	No	No
dpse-XR_group3a-1162453	CDS	No	Yes	No	Yes	No	No
dpse-XR_group3a-1248958	UTR3-RFD;	No	No	No	No	No	No
dpse-XR_group3a-1446069	intergenic	Yes	No	Yes	Yes	No	No
dpse-XR_group3a-596843	intronic	No	No	Yes	Yes	No	No
dpse-XR_group5-14745	CDS	No	No	No	No	No	No
dpse-XR_group5-1486	UTR3-RFD;	Yes	Yes	Yes	Yes	No	No
dpse-XR_group5-15262	intergenic	No	No	No	No	No	No
dpse-XR_group5-1712	UTR3-RFD;	No	No	No	No	No	No
dpse-XR_group5-3214	intergenic	No	No	No	Yes	No	No
dpse-XR_group5-3398	intergenic	Yes	Yes	Yes	Yes	No	No
dpse-XR_group5-3717	intergenic	No	No	No	No	No	No
dpse-XR_group5-381942	CDS	No	No	Yes	Yes	No	No
dpse-XR_group5-381975	CDS	No	No	Yes	Yes	No	No
dpse-XR_group5-385656	CDS	No	No	Yes	Yes	No	No
dpse-XR_group5-397656	CDS	No	No	Yes	Yes	No	No
dpse-XR_group5-8896	intergenic	No	No	Yes	Yes	No	No
dpse-XR_group6-10400779	UTR5-RFD;	Yes	No	No	No	No	No
dpse-XR_group6-10483891	CDS	No	No	Yes	No	No	No
dpse-XR_group6-11946376	UTR3-RFD;	No	Yes	No	No	No	No
dpse-XR_group6-11965792	intronic	No	No	No	No	No	No
dpse-XR_group6-11965978	intronic	No	No	No	No	No	No
dpse-XR_group6-11969560	intronic	No	No	No	No	No	No
dpse-XR_group6-12033237	CDS	No	No	Yes	No	No	No
dpse-XR_group6-12678119	CDS	No	No	Yes	Yes	No	No
dpse-XR_group6-1670685	CDS	No	No	Yes	Yes	No	No
dpse-XR_group6-1670848	CDS	No	No	Yes	Yes	No	No
dpse-XR_group6-1686541	intronic	No	No	Yes	Yes	No	No
dpse-XR_group6-1687540	intronic	No	No	No	Yes	No	No
dpse-XR_group6-1705582	CDS	No	No	No	Yes	No	No
dpse-XR_group6-1727790	CDS	Yes	No	Yes	Yes	No	No
dpse-XR_group6-188244	UTR3-RFD;	No	Yes	Yes	Yes	No	No
dpse-XR_group6-188258	UTR3-RFD;	No	Yes	No	Yes	No	No
dpse-XR_group6-188892	UTR3-RFD;	No	Yes	Yes	Yes	No	No
dpse-XR_group6-188896	UTR3-RFD;	No	Yes	Yes	Yes	No	No
dpse-XR_group6-1963022	intergenic	No	No	No	No	No	No
dpse-XR_group6-1964235	intergenic	No	No	No	No	No	No
dpse-XR_group6-2100764	intergenic	No	No	No	No	No	No
dpse-XR_group6-2184241	CDS	No	No	No	No	No	No
dpse-XR_group6-2540676	intergenic	No	No	Yes	Yes	No	No
dpse-XR_group6-3093131	CDS	No	No	Yes	Yes	No	No
dpse-XR_group6-3553842	CDS	No	No	No	No	No	No
dpse-XR_group6-3553845	CDS	No	No	No	No	No	No
dpse-XR_group6-4377238	CDS	Yes	Yes	Yes	Yes	No	No
dpse-XR_group6-5925072	CDS	No	No	Yes	No	No	No
dpse-XR_group6-6179028	UTR3-RFD;	No	No	No	No	No	No
dpse-XR_group6-6489156	intergenic	Yes	No	No	No	No	No
dpse-XR_group6-6489162	intergenic	Yes	Yes	No	No	No	No
dpse-XR_group6-6489171	intergenic	Yes	Yes	Yes	No	No	No
dpse-XR_group6-6489174	intergenic	Yes	Yes	No	No	No	No
dpse-XR_group6-6489177	intergenic	Yes	No	No	No	No	No
dpse-XR_group6-6489180	intergenic	No	No	No	No	No	No
dpse-XR_group6-6489186	intergenic	No	Yes	No	No	No	No
dpse-XR_group6-6490029	intergenic	Yes	Yes	No	No	No	No
dpse-XR_group6-6490035	intergenic	Yes	Yes	No	No	No	No
dpse-XR_group6-6609736	CDS	No	No	Yes	Yes	No	No
dpse-XR_group6-7884460	UTR3-RFD;	No	No	Yes	Yes	No	No
dpse-XR_group6-7884468	UTR3-RFD;	No	No	Yes	Yes	No	No
dpse-XR_group6-7884478	UTR3-RFD;	No	No	Yes	Yes	No	No
dpse-XR_group6-7884548	UTR3-RFD;	No	No	Yes	Yes	No	No
dpse-XR_group6-8305479	UTR3-RFD;	No	No	Yes	No	No	No
dpse-XR_group6-8982011	CDS	No	No	No	No	No	No
dpse-XR_group6-8982014	CDS	No	No	No	No	No	No
dpse-XR_group6-9245403	intronic	No	No	No	Yes	No	No
dpse-XR_group6-9836015	UTR3-RFD;	No	No	No	Yes	No	No
dpse-XR_group6-9836018	UTR3-RFD;	No	No	No	No	No	No
dpse-XR_group6-9836044	UTR3-RFD;	No	No	No	No	No	No
dpse-XR_group6-9836154	UTR3-RFD;	No	No	Yes	Yes	No	No
dpse-XR_group6-9882156	CDS	No	No	Yes	Yes	No	No
dpse-XR_group6-9942947	CDS	No	Yes	No	No	No	No
dpse-XR_group6-9989671	UTR3-RFD;	No	No	No	Yes	No	No
dpse-XR_group8-1315204	CDS	Yes	No	No	No	No	No
dpse-XR_group8-1315234	CDS	No	No	No	No	No	No
dpse-XR_group8-1432203	intronic	No	No	Yes	Yes	No	No
dpse-XR_group8-1569147	CDS	No	No	Yes	Yes	No	No
dpse-XR_group8-1569277	CDS	No	No	Yes	Yes	No	No
dpse-XR_group8-1663022	CDS	No	No	Yes	No	No	No
dpse-XR_group8-2002436	UTR3-RFD;	No	No	Yes	Yes	No	No
dpse-XR_group8-2289827	CDS	Yes	No	Yes	No	No	No
dpse-XR_group8-2289967	CDS	Yes	No	Yes	Yes	No	No
dpse-XR_group8-2292372	CDS	Yes	No	Yes	Yes	No	No
dpse-XR_group8-2316116	CDS	Yes	Yes	No	No	No	No
dpse-XR_group8-2456829	CDS	No	No	Yes	Yes	No	No
dpse-XR_group8-2457126	CDS	No	No	Yes	Yes	No	No
dpse-XR_group8-2457374	CDS	No	No	Yes	Yes	No	No
dpse-XR_group8-2525495	intronic	No	No	Yes	Yes	No	No
dpse-XR_group8-2688407	CDS	No	No	Yes	Yes	No	No
dpse-XR_group8-3763441	CDS	No	No	Yes	Yes	No	No
dpse-XR_group8-3763639	CDS	No	No	No	Yes	No	No
dpse-XR_group8-3763804	CDS	No	No	Yes	Yes	No	No
dpse-XR_group8-4123957	UTR3-RFD;	No	No	No	No	No	No
dpse-XR_group8-4912772	CDS	No	No	Yes	Yes	No	No
dpse-XR_group8-4969302	UTR3-RFD;	No	No	Yes	Yes	No	No
dpse-XR_group8-524030	CDS	No	No	Yes	Yes	No	No
dpse-XR_group8-5577234	CDS	No	No	No	No	No	No
dpse-XR_group8-5577558	CDS	Yes	Yes	No	No	No	No
dpse-XR_group8-6000016	CDS	No	No	No	Yes	No	No
dpse-XR_group8-7845976	CDS	No	No	No	Yes	No	No
dpse-XR_group8-808861	UTR3-RFD;	No	No	No	No	No	No
dpse-XR_group8-8188681	intronic	No	Yes	Yes	Yes	No	No
dpse-XR_group8-8504926	UTR3-RFD;	No	No	Yes	Yes	No	No
dpse-XR_group8-8856957	CDS	No	No	Yes	No	No	No
dpse-XR_group8-8857095	CDS	No	Yes	No	No	No	No
dpse-XR_group8-8857170	CDS	No	No	No	No	No	No
dmoj-scaffold_1723-1288	CDS	No	No	No	No	Yes	No
dmoj-scaffold_1786-1351	intergenic	No	No	No	No	No	No
dmoj-scaffold_1786-1579	intergenic	No	No	No	No	Yes	No
dmoj-scaffold_1786-4397	CDS	No	No	No	No	No	No
dmoj-scaffold_1786-895	intergenic	No	No	No	No	Yes	Yes
dmoj-scaffold_3089-6453	intergenic	No	No	No	No	No	No
dmoj-scaffold_3089-6544	intergenic	No	No	No	No	Yes	Yes
dmoj-scaffold_3089-7036	intergenic	No	No	No	No	No	No
dmoj-scaffold_3205-334	CDS	No	No	No	No	No	No
dmoj-scaffold_3205-481	CDS	No	No	No	No	No	Yes
dmoj-scaffold_4485-50249	intergenic	No	No	No	No	No	No
dmoj-scaffold_4485-50427	intergenic	No	No	No	No	No	No
dmoj-scaffold_4502-5020	CDS	No	No	No	No	No	No
dmoj-scaffold_4729-1702	UTR5-RFD;	No	No	No	No	Yes	Yes
dmoj-scaffold_4739-2903	CDS	No	No	No	No	Yes	Yes
dmoj-scaffold_5947-1144	CDS	No	No	No	No	No	No
dmoj-scaffold_6077-731	CDS	No	No	No	No	Yes	No
dmoj-scaffold_6156-900	CDS	No	No	No	No	Yes	Yes
dmoj-scaffold_6308-1373140	intergenic	No	No	No	No	No	No
dmoj-scaffold_6308-2398171	intergenic	No	No	No	No	No	No
dmoj-scaffold_6308-2861740	intergenic	No	No	No	No	Yes	No
dmoj-scaffold_6308-2942665	UTR3-RFD;	No	No	No	No	Yes	Yes
dmoj-scaffold_6308-2942670	UTR3-RFD;	No	No	No	No	Yes	No
dmoj-scaffold_6308-2942671	UTR3-RFD;	No	No	No	No	No	Yes
dmoj-scaffold_6308-2942673	UTR3-RFD;	No	No	No	No	Yes	Yes
dmoj-scaffold_6308-2942675	UTR3-RFD;	No	No	No	No	Yes	Yes
dmoj-scaffold_6308-2942721	UTR3-RFD;	No	No	No	No	Yes	Yes
dmoj-scaffold_6308-298949	UTR3-RFD;	No	No	No	No	Yes	Yes
dmoj-scaffold_6308-3355641	intergenic	No	No	No	No	No	No
dmoj-scaffold_6308-623735	intronic	No	No	No	No	Yes	Yes
dmoj-scaffold_6328-1241513	CDS	No	No	No	No	Yes	Yes
dmoj-scaffold_6328-1303921	UTR3-RFD;	No	No	No	No	No	No
dmoj-scaffold_6328-1417636	CDS	No	No	No	No	No	No
dmoj-scaffold_6328-1691271	CDS	No	No	No	No	Yes	Yes
dmoj-scaffold_6328-1691964	CDS	No	No	No	No	No	Yes
dmoj-scaffold_6328-1692487	CDS	No	No	No	No	Yes	Yes
dmoj-scaffold_6328-1692621	CDS	No	No	No	No	Yes	Yes
dmoj-scaffold_6328-1692857	CDS	No	No	No	No	Yes	Yes
dmoj-scaffold_6328-1863541	UTR5-RFD;	No	No	No	No	Yes	Yes
dmoj-scaffold_6328-1935402	CDS	No	No	No	No	No	No
dmoj-scaffold_6328-2787929	CDS	No	No	No	No	Yes	No
dmoj-scaffold_6328-2787941	CDS	No	No	No	No	Yes	No
dmoj-scaffold_6328-2788056	CDS	No	No	No	No	No	No
dmoj-scaffold_6328-2788131	CDS	No	No	No	No	No	Yes
dmoj-scaffold_6328-2788247	CDS	No	No	No	No	No	No
dmoj-scaffold_6328-2788256	CDS	No	No	No	No	Yes	No
dmoj-scaffold_6328-2788322	CDS	No	No	No	No	Yes	Yes
dmoj-scaffold_6328-2788326	CDS	No	No	No	No	Yes	Yes
dmoj-scaffold_6328-2916298	CDS	No	No	No	No	No	No
dmoj-scaffold_6328-2972076	UTR3-RFD;	No	No	No	No	Yes	Yes
dmoj-scaffold_6328-2972155	UTR3-RFD;	No	No	No	No	Yes	Yes
dmoj-scaffold_6328-2972338	UTR3-RFD;	No	No	No	No	No	No
dmoj-scaffold_6328-2972360	UTR3-RFD;	No	No	No	No	Yes	Yes
dmoj-scaffold_6328-2972676	intergenic	No	No	No	No	Yes	Yes
dmoj-scaffold_6328-2972706	intergenic	No	No	No	No	Yes	Yes
dmoj-scaffold_6328-2972781	intergenic	No	No	No	No	Yes	Yes
dmoj-scaffold_6328-2974169	intergenic	No	No	No	No	Yes	Yes
dmoj-scaffold_6328-3615352	CDS	No	No	No	No	No	No
dmoj-scaffold_6328-3615401	CDS	No	No	No	No	Yes	No
dmoj-scaffold_6328-3615526	CDS	No	No	No	No	Yes	No
dmoj-scaffold_6328-3747863	UTR3-RFD;	No	No	No	No	Yes	Yes
dmoj-scaffold_6328-3747867	UTR3-RFD;	No	No	No	No	Yes	Yes
dmoj-scaffold_6328-375130	CDS	No	No	No	No	Yes	Yes
dmoj-scaffold_6328-376971	intergenic	No	No	No	No	Yes	Yes
dmoj-scaffold_6328-376985	intergenic	No	No	No	No	Yes	Yes
dmoj-scaffold_6328-3927949	UTR3-RFD;	No	No	No	No	Yes	Yes
dmoj-scaffold_6328-4416468	CDS	No	No	No	No	Yes	Yes
dmoj-scaffold_6328-442658	CDS	No	No	No	No	No	No
dmoj-scaffold_6328-482031	CDS	No	No	No	No	Yes	Yes
dmoj-scaffold_6328-925097	CDS	No	No	No	No	Yes	Yes
dmoj-scaffold_6328-96312	CDS	No	No	No	No	Yes	Yes
dmoj-scaffold_6328-978617	UTR5-RFD;	No	No	No	No	Yes	Yes
dmoj-scaffold_6328-978845	UTR3-RFD;	No	No	No	No	Yes	Yes
dmoj-scaffold_6359-1199881	UTR3-RFD;	No	No	No	No	Yes	Yes
dmoj-scaffold_6359-1393334	intergenic	No	No	No	No	Yes	No
dmoj-scaffold_6359-1393362	intergenic	No	No	No	No	No	Yes
dmoj-scaffold_6359-2197482	CDS	No	No	No	No	Yes	Yes
dmoj-scaffold_6359-2205421	intergenic	No	No	No	No	No	No
dmoj-scaffold_6359-2206360	intergenic	No	No	No	No	No	No
dmoj-scaffold_6359-2218304	CDS	No	No	No	No	Yes	Yes
dmoj-scaffold_6359-2226917	UTR3-RFD;	No	No	No	No	Yes	Yes
dmoj-scaffold_6359-2238525	CDS	No	No	No	No	Yes	Yes
dmoj-scaffold_6359-2238529	CDS	No	No	No	No	Yes	Yes
dmoj-scaffold_6359-2238543	CDS	No	No	No	No	Yes	Yes
dmoj-scaffold_6359-252	intergenic	No	No	No	No	No	No
dmoj-scaffold_6359-3129000	intergenic	No	No	No	No	No	No
dmoj-scaffold_6359-3129076	intergenic	No	No	No	No	Yes	Yes
dmoj-scaffold_6359-3275846	CDS	No	No	No	No	Yes	Yes
dmoj-scaffold_6359-3282838	intronic	No	No	No	No	Yes	Yes
dmoj-scaffold_6359-3283590	CDS	No	No	No	No	Yes	Yes
dmoj-scaffold_6359-3283680	CDS	No	No	No	No	Yes	Yes
dmoj-scaffold_6359-3286401	CDS	No	No	No	No	Yes	Yes
dmoj-scaffold_6359-3317925	CDS	No	No	No	No	Yes	Yes
dmoj-scaffold_6359-3319192	CDS	No	No	No	No	Yes	Yes
dmoj-scaffold_6359-3334665	CDS	No	No	No	No	Yes	Yes
dmoj-scaffold_6359-3390960	UTR5-RFD;	No	No	No	No	No	No
dmoj-scaffold_6359-3793539	CDS	No	No	No	No	Yes	Yes
dmoj-scaffold_6359-3793540	CDS	No	No	No	No	Yes	Yes
dmoj-scaffold_6359-3793548	CDS	No	No	No	No	Yes	Yes
dmoj-scaffold_6359-3793552	CDS	No	No	No	No	Yes	Yes
dmoj-scaffold_6359-3893441	CDS	No	No	No	No	No	No
dmoj-scaffold_6359-3893447	CDS	No	No	No	No	No	No
dmoj-scaffold_6359-4135408	CDS	No	No	No	No	Yes	Yes
dmoj-scaffold_6359-4189684	intergenic	No	No	No	No	Yes	No
dmoj-scaffold_6359-4198615	UTR3-RFD;	No	No	No	No	Yes	No
dmoj-scaffold_6359-521	intergenic	No	No	No	No	No	No
dmoj-scaffold_6473-1018591	intronic	No	No	No	No	Yes	Yes
dmoj-scaffold_6473-1018594	intronic	No	No	No	No	Yes	No
dmoj-scaffold_6473-10694288	intergenic	No	No	No	No	Yes	Yes
dmoj-scaffold_6473-11290793	intergenic	No	No	No	No	Yes	Yes
dmoj-scaffold_6473-11291855	intergenic	No	No	No	No	No	No
dmoj-scaffold_6473-1186760	intronic	No	No	No	No	Yes	Yes
dmoj-scaffold_6473-1186977	intronic	No	No	No	No	Yes	Yes
dmoj-scaffold_6473-12060383	intergenic	No	No	No	No	Yes	Yes
dmoj-scaffold_6473-12075270	UTR3-RFD;	No	No	No	No	No	No
dmoj-scaffold_6473-12470038	UTR5-RFD;	No	No	No	No	Yes	No
dmoj-scaffold_6473-12554069	intergenic	No	No	No	No	Yes	Yes
dmoj-scaffold_6473-12554072	intergenic	No	No	No	No	Yes	Yes
dmoj-scaffold_6473-12554143	intergenic	No	No	No	No	Yes	Yes
dmoj-scaffold_6473-12554147	intergenic	No	No	No	No	Yes	Yes
dmoj-scaffold_6473-12655398	intergenic	No	No	No	No	Yes	Yes
dmoj-scaffold_6473-12662157	CDS	No	No	No	No	Yes	Yes
dmoj-scaffold_6473-12662223	CDS	No	No	No	No	Yes	Yes
dmoj-scaffold_6473-12675508	CDS	No	No	No	No	Yes	Yes
dmoj-scaffold_6473-12682581	CDS	No	No	No	No	Yes	Yes
dmoj-scaffold_6473-12698760	CDS	No	No	No	No	Yes	Yes
dmoj-scaffold_6473-12700686	CDS	No	No	No	No	Yes	Yes
dmoj-scaffold_6473-12700692	CDS	No	No	No	No	Yes	Yes
dmoj-scaffold_6473-12700696	CDS	No	No	No	No	Yes	Yes
dmoj-scaffold_6473-13433838	UTR3-RFD;	No	No	No	No	Yes	Yes
dmoj-scaffold_6473-13445047	CDS	No	No	No	No	Yes	Yes
dmoj-scaffold_6473-13699195	UTR3-RFD;	No	No	No	No	Yes	No
dmoj-scaffold_6473-13997785	intergenic	No	No	No	No	Yes	Yes
dmoj-scaffold_6473-14167882	CDS	No	No	No	No	Yes	Yes
dmoj-scaffold_6473-14676769	CDS	No	No	No	No	Yes	Yes
dmoj-scaffold_6473-14676787	CDS	No	No	No	No	Yes	Yes
dmoj-scaffold_6473-14904825	CDS	No	No	No	No	No	No
dmoj-scaffold_6473-1491806	CDS	No	No	No	No	No	No
dmoj-scaffold_6473-1491861	CDS	No	No	No	No	Yes	Yes
dmoj-scaffold_6473-1493521	UTR3-RFD;	No	No	No	No	Yes	No
dmoj-scaffold_6473-15586504	UTR3-RFD;	No	No	No	No	Yes	Yes
dmoj-scaffold_6473-16019783	UTR3-RFD;	No	No	No	No	Yes	No
dmoj-scaffold_6473-16052297	intronic	No	No	No	No	Yes	Yes
dmoj-scaffold_6473-16053108	intronic	No	No	No	No	Yes	No
dmoj-scaffold_6473-16095761	CDS	No	No	No	No	No	No
dmoj-scaffold_6473-1651076	intergenic	No	No	No	No	Yes	No
dmoj-scaffold_6473-16739995	UTR3-RFD;	No	No	No	No	No	No
dmoj-scaffold_6473-16762498	intergenic	No	No	No	No	Yes	Yes
dmoj-scaffold_6473-16762510	intergenic	No	No	No	No	Yes	Yes
dmoj-scaffold_6473-16762716	UTR3-RFD;	No	No	No	No	Yes	Yes
dmoj-scaffold_6473-16762743	UTR3-RFD;	No	No	No	No	Yes	Yes
dmoj-scaffold_6473-16763042	UTR3-RFD;	No	No	No	No	Yes	Yes
dmoj-scaffold_6473-16763045	UTR3-RFD;	No	No	No	No	Yes	Yes
dmoj-scaffold_6473-1877617	UTR3-RFD;	No	No	No	No	Yes	Yes
dmoj-scaffold_6473-1910052	intergenic	No	No	No	No	No	No
dmoj-scaffold_6473-2043524	UTR3-RFD;	No	No	No	No	Yes	Yes
dmoj-scaffold_6473-2046701	intergenic	No	No	No	No	Yes	No
dmoj-scaffold_6473-2048591	UTR3-RFD;	No	No	No	No	Yes	Yes
dmoj-scaffold_6473-2063258	CDS	No	No	No	No	Yes	Yes
dmoj-scaffold_6473-2739607	CDS	No	No	No	No	Yes	Yes
dmoj-scaffold_6473-2742957	CDS	No	No	No	No	Yes	Yes
dmoj-scaffold_6473-2744634	CDS	No	No	No	No	Yes	Yes
dmoj-scaffold_6473-2936217	intronic	No	No	No	No	Yes	Yes
dmoj-scaffold_6473-2954222	CDS	No	No	No	No	No	No
dmoj-scaffold_6473-2955839	CDS	No	No	No	No	No	No
dmoj-scaffold_6473-3044973	CDS	No	No	No	No	Yes	Yes
dmoj-scaffold_6473-3044976	CDS	No	No	No	No	Yes	Yes
dmoj-scaffold_6473-3062719	UTR3-RFD;	No	No	No	No	No	No
dmoj-scaffold_6473-3063498	CDS	No	No	No	No	Yes	Yes
dmoj-scaffold_6473-3093603	intergenic	No	No	No	No	Yes	Yes
dmoj-scaffold_6473-3145362	UTR3-RFD;	No	No	No	No	Yes	Yes
dmoj-scaffold_6473-3145438	UTR3-RFD;	No	No	No	No	Yes	Yes
dmoj-scaffold_6473-3145442	UTR3-RFD;	No	No	No	No	Yes	Yes
dmoj-scaffold_6473-3145450	UTR3-RFD;	No	No	No	No	Yes	Yes
dmoj-scaffold_6473-3145511	UTR3-RFD;	No	No	No	No	Yes	Yes
dmoj-scaffold_6473-3145547	UTR3-RFD;	No	No	No	No	Yes	Yes
dmoj-scaffold_6473-3145576	UTR3-RFD;	No	No	No	No	Yes	Yes
dmoj-scaffold_6473-3272162	UTR3-RFD;	No	No	No	No	Yes	Yes
dmoj-scaffold_6473-3415428	CDS	No	No	No	No	No	No
dmoj-scaffold_6473-3524118	CDS	No	No	No	No	Yes	Yes
dmoj-scaffold_6473-3524133	CDS	No	No	No	No	Yes	Yes
dmoj-scaffold_6473-3528097	intergenic	No	No	No	No	Yes	Yes
dmoj-scaffold_6473-3528110	intergenic	No	No	No	No	Yes	Yes
dmoj-scaffold_6473-3528153	intergenic	No	No	No	No	Yes	Yes
dmoj-scaffold_6473-3584507	CDS	No	No	No	No	Yes	Yes
dmoj-scaffold_6473-3584525	CDS	No	No	No	No	Yes	Yes
dmoj-scaffold_6473-3584536	CDS	No	No	No	No	No	No
dmoj-scaffold_6473-3584682	UTR3-RFD;	No	No	No	No	No	No
dmoj-scaffold_6473-3585530	intergenic	No	No	No	No	Yes	No
dmoj-scaffold_6473-4534977	intergenic	No	No	No	No	No	No
dmoj-scaffold_6473-4791157	CDS	No	No	No	No	Yes	Yes
dmoj-scaffold_6473-4999002	UTR5-RFD;	No	No	No	No	Yes	No
dmoj-scaffold_6473-5234200	intergenic	No	No	No	No	Yes	Yes
dmoj-scaffold_6473-5660551	CDS	No	No	No	No	No	No
dmoj-scaffold_6473-5665921	intergenic	No	No	No	No	Yes	Yes
dmoj-scaffold_6473-5669038	intergenic	No	No	No	No	Yes	Yes
dmoj-scaffold_6473-5669213	intergenic	No	No	No	No	Yes	Yes
dmoj-scaffold_6473-5669215	intergenic	No	No	No	No	Yes	Yes
dmoj-scaffold_6473-5669217	intergenic	No	No	No	No	Yes	Yes
dmoj-scaffold_6473-5669219	intergenic	No	No	No	No	Yes	No
dmoj-scaffold_6473-5669223	intergenic	No	No	No	No	Yes	Yes
dmoj-scaffold_6473-5669225	intergenic	No	No	No	No	Yes	Yes
dmoj-scaffold_6473-5673067	intronic	No	No	No	No	Yes	Yes
dmoj-scaffold_6473-656309	UTR3-RFD;	No	No	No	No	Yes	Yes
dmoj-scaffold_6473-6654828	UTR3-RFD;	No	No	No	No	Yes	Yes
dmoj-scaffold_6473-6654842	UTR3-RFD;	No	No	No	No	Yes	Yes
dmoj-scaffold_6473-6654934	CDS	No	No	No	No	Yes	Yes
dmoj-scaffold_6473-6654955	CDS	No	No	No	No	Yes	Yes
dmoj-scaffold_6473-6830867	intronic	No	No	No	No	Yes	Yes
dmoj-scaffold_6473-7620049	CDS	No	No	No	No	Yes	Yes
dmoj-scaffold_6473-7667989	intergenic	No	No	No	No	Yes	Yes
dmoj-scaffold_6473-7675963	CDS	No	No	No	No	Yes	Yes
dmoj-scaffold_6473-7675976	CDS	No	No	No	No	Yes	Yes
dmoj-scaffold_6473-7675982	CDS	No	No	No	No	Yes	Yes
dmoj-scaffold_6473-7675985	CDS	No	No	No	No	Yes	Yes
dmoj-scaffold_6473-7676140	CDS	No	No	No	No	Yes	Yes
dmoj-scaffold_6473-7676487	CDS	No	No	No	No	Yes	Yes
dmoj-scaffold_6473-7676603	CDS	No	No	No	No	Yes	Yes
dmoj-scaffold_6473-7676711	CDS	No	No	No	No	Yes	Yes
dmoj-scaffold_6473-7676831	CDS	No	No	No	No	Yes	Yes
dmoj-scaffold_6473-7679549	UTR3-RFD;	No	No	No	No	Yes	Yes
dmoj-scaffold_6473-7679551	UTR3-RFD;	No	No	No	No	Yes	Yes
dmoj-scaffold_6473-7679553	UTR3-RFD;	No	No	No	No	Yes	Yes
dmoj-scaffold_6473-7679557	UTR3-RFD;	No	No	No	No	Yes	Yes
dmoj-scaffold_6473-7679559	UTR3-RFD;	No	No	No	No	Yes	Yes
dmoj-scaffold_6473-7679632	UTR3-RFD;	No	No	No	No	Yes	Yes
dmoj-scaffold_6473-7679673	UTR3-RFD;	No	No	No	No	Yes	Yes
dmoj-scaffold_6473-7679689	UTR3-RFD;	No	No	No	No	Yes	Yes
dmoj-scaffold_6473-7679741	UTR3-RFD;	No	No	No	No	Yes	Yes
dmoj-scaffold_6473-7679749	UTR3-RFD;	No	No	No	No	Yes	Yes
dmoj-scaffold_6473-7679753	UTR3-RFD;	No	No	No	No	Yes	Yes
dmoj-scaffold_6473-7679755	UTR3-RFD;	No	No	No	No	Yes	Yes
dmoj-scaffold_6473-7679830	UTR3-RFD;	No	No	No	No	Yes	Yes
dmoj-scaffold_6473-7679873	UTR3-RFD;	No	No	No	No	Yes	Yes
dmoj-scaffold_6473-7679898	UTR3-RFD;	No	No	No	No	Yes	Yes
dmoj-scaffold_6473-7679902	UTR3-RFD;	No	No	No	No	Yes	Yes
dmoj-scaffold_6473-7679949	UTR3-RFD;	No	No	No	No	Yes	Yes
dmoj-scaffold_6473-7696423	UTR3-RFD;	No	No	No	No	Yes	Yes
dmoj-scaffold_6473-7738244	CDS	No	No	No	No	Yes	Yes
dmoj-scaffold_6473-7759674	intergenic	No	No	No	No	Yes	Yes
dmoj-scaffold_6473-7760229	intergenic	No	No	No	No	Yes	Yes
dmoj-scaffold_6473-7761573	intergenic	No	No	No	No	Yes	Yes
dmoj-scaffold_6473-7777264	CDS	No	No	No	No	Yes	Yes
dmoj-scaffold_6473-8712007	UTR3-RFD;	No	No	No	No	Yes	Yes
dmoj-scaffold_6473-8845404	CDS	No	No	No	No	No	No
dmoj-scaffold_6473-8850376	CDS	No	No	No	No	Yes	Yes
dmoj-scaffold_6473-8850535	CDS	No	No	No	No	No	No
dmoj-scaffold_6473-8850727	CDS	No	No	No	No	No	No
dmoj-scaffold_6473-9275620	CDS	No	No	No	No	No	No
dmoj-scaffold_6473-9541702	UTR3-RFD;	No	No	No	No	Yes	Yes
dmoj-scaffold_6473-9541760	UTR3-RFD;	No	No	No	No	Yes	Yes
dmoj-scaffold_6473-9542002	UTR3-RFD;	No	No	No	No	Yes	Yes
dmoj-scaffold_6473-9542053	UTR3-RFD;	No	No	No	No	Yes	Yes
dmoj-scaffold_6473-9544414	intergenic	No	No	No	No	Yes	Yes
dmoj-scaffold_6473-9650833	UTR3-RFD;	No	No	No	No	No	No
dmoj-scaffold_6473-9653097	CDS	No	No	No	No	Yes	Yes
dmoj-scaffold_6473-9653109	CDS	No	No	No	No	Yes	Yes
dmoj-scaffold_6482-1565585	CDS	No	No	No	No	No	No
dmoj-scaffold_6482-1565611	CDS	No	No	No	No	No	No
dmoj-scaffold_6482-1724888	intronic	No	No	No	No	Yes	Yes
dmoj-scaffold_6482-1725256	intronic	No	No	No	No	Yes	Yes
dmoj-scaffold_6482-1725260	intronic	No	No	No	No	Yes	Yes
dmoj-scaffold_6482-1725312	intronic	No	No	No	No	Yes	Yes
dmoj-scaffold_6482-1725317	intronic	No	No	No	No	Yes	Yes
dmoj-scaffold_6482-1725392	intronic	No	No	No	No	No	Yes
dmoj-scaffold_6482-1725404	intronic	No	No	No	No	Yes	Yes
dmoj-scaffold_6482-1725410	intronic	No	No	No	No	No	No
dmoj-scaffold_6482-1727574	intronic	No	No	No	No	Yes	Yes
dmoj-scaffold_6482-2518910	CDS	No	No	No	No	Yes	Yes
dmoj-scaffold_6482-789303	UTR3-RFD;	No	No	No	No	Yes	Yes
dmoj-scaffold_6491-365955	intergenic	No	No	No	No	Yes	Yes
dmoj-scaffold_6496-10065313	intronic	No	No	No	No	Yes	Yes
dmoj-scaffold_6496-10065574	intronic	No	No	No	No	Yes	Yes
dmoj-scaffold_6496-10065578	intronic	No	No	No	No	Yes	Yes
dmoj-scaffold_6496-10065949	intronic	No	No	No	No	Yes	Yes
dmoj-scaffold_6496-10067453	intronic	No	No	No	No	Yes	Yes
dmoj-scaffold_6496-10068302	intronic	No	No	No	No	Yes	Yes
dmoj-scaffold_6496-10068514	intronic	No	No	No	No	Yes	Yes
dmoj-scaffold_6496-10068544	intronic	No	No	No	No	Yes	Yes
dmoj-scaffold_6496-10479311	CDS	No	No	No	No	Yes	Yes
dmoj-scaffold_6496-10541370	intronic	No	No	No	No	Yes	Yes
dmoj-scaffold_6496-10656899	CDS	No	No	No	No	Yes	Yes
dmoj-scaffold_6496-10706359	CDS	No	No	No	No	Yes	No
dmoj-scaffold_6496-10713165	CDS	No	No	No	No	No	No
dmoj-scaffold_6496-10715467	CDS	No	No	No	No	No	Yes
dmoj-scaffold_6496-10719884	CDS	No	No	No	No	Yes	No
dmoj-scaffold_6496-10720238	CDS	No	No	No	No	Yes	No
dmoj-scaffold_6496-10745164	CDS	No	No	No	No	No	No
dmoj-scaffold_6496-10776199	CDS	No	No	No	No	Yes	Yes
dmoj-scaffold_6496-10784055	UTR3-RFD;	No	No	No	No	Yes	Yes
dmoj-scaffold_6496-10795865	UTR3-RFD;	No	No	No	No	Yes	Yes
dmoj-scaffold_6496-10796830	CDS	No	No	No	No	Yes	Yes
dmoj-scaffold_6496-10810663	CDS	No	No	No	No	Yes	Yes
dmoj-scaffold_6496-10840339	CDS	No	No	No	No	Yes	Yes
dmoj-scaffold_6496-10843741	CDS	No	No	No	No	Yes	Yes
dmoj-scaffold_6496-10845175	CDS	No	No	No	No	Yes	Yes
dmoj-scaffold_6496-10885555	CDS	No	No	No	No	Yes	Yes
dmoj-scaffold_6496-10885638	CDS	No	No	No	No	Yes	Yes
dmoj-scaffold_6496-10885753	CDS	No	No	No	No	Yes	Yes
dmoj-scaffold_6496-10885781	CDS	No	No	No	No	Yes	Yes
dmoj-scaffold_6496-10896587	CDS	No	No	No	No	No	No
dmoj-scaffold_6496-10910531	CDS	No	No	No	No	Yes	Yes
dmoj-scaffold_6496-10911068	CDS	No	No	No	No	Yes	Yes
dmoj-scaffold_6496-10913596	CDS	No	No	No	No	Yes	Yes
dmoj-scaffold_6496-10969397	CDS	No	No	No	No	No	No
dmoj-scaffold_6496-10974097	CDS	No	No	No	No	Yes	No
dmoj-scaffold_6496-10987459	intergenic	No	No	No	No	Yes	Yes
dmoj-scaffold_6496-10997896	CDS	No	No	No	No	Yes	Yes
dmoj-scaffold_6496-11020366	CDS	No	No	No	No	No	No
dmoj-scaffold_6496-11053795	UTR5-RFD;	No	No	No	No	Yes	No
dmoj-scaffold_6496-11058338	CDS	No	No	No	No	Yes	Yes
dmoj-scaffold_6496-11058374	CDS	No	No	No	No	Yes	Yes
dmoj-scaffold_6496-11058766	UTR5-RFD;	No	No	No	No	No	No
dmoj-scaffold_6496-11059723	UTR3-RFD;	No	No	No	No	No	Yes
dmoj-scaffold_6496-11061517	CDS	No	No	No	No	No	No
dmoj-scaffold_6496-11067647	CDS	No	No	No	No	Yes	Yes
dmoj-scaffold_6496-11069015	CDS	No	No	No	No	No	No
dmoj-scaffold_6496-11069630	CDS	No	No	No	No	Yes	Yes
dmoj-scaffold_6496-11070724	CDS	No	No	No	No	Yes	Yes
dmoj-scaffold_6496-11071126	CDS	No	No	No	No	No	Yes
dmoj-scaffold_6496-11072050	CDS	No	No	No	No	No	Yes
dmoj-scaffold_6496-11072186	CDS	No	No	No	No	Yes	Yes
dmoj-scaffold_6496-11121634	CDS	No	No	No	No	No	No
dmoj-scaffold_6496-11123245	CDS	No	No	No	No	No	No
dmoj-scaffold_6496-11134813	UTR3-RFD;	No	No	No	No	No	No
dmoj-scaffold_6496-11134891	UTR3-RFD;	No	No	No	No	Yes	No
dmoj-scaffold_6496-11137128	CDS	No	No	No	No	No	Yes
dmoj-scaffold_6496-11137134	CDS	No	No	No	No	Yes	Yes
dmoj-scaffold_6496-11137323	CDS	No	No	No	No	No	No
dmoj-scaffold_6496-11137374	CDS	No	No	No	No	No	No
dmoj-scaffold_6496-11137503	CDS	No	No	No	No	No	No
dmoj-scaffold_6496-11138105	CDS	No	No	No	No	No	No
dmoj-scaffold_6496-11138187	CDS	No	No	No	No	No	No
dmoj-scaffold_6496-11138616	CDS	No	No	No	No	No	No
dmoj-scaffold_6496-11140621	CDS	No	No	No	No	Yes	Yes
dmoj-scaffold_6496-11144391	CDS	No	No	No	No	Yes	No
dmoj-scaffold_6496-11145244	CDS	No	No	No	No	Yes	Yes
dmoj-scaffold_6496-11170981	CDS	No	No	No	No	Yes	No
dmoj-scaffold_6496-11171245	CDS	No	No	No	No	Yes	Yes
dmoj-scaffold_6496-11171605	CDS	No	No	No	No	No	No
dmoj-scaffold_6496-11199812	CDS	No	No	No	No	Yes	Yes
dmoj-scaffold_6496-11207610	CDS	No	No	No	No	Yes	Yes
dmoj-scaffold_6496-11213883	CDS	No	No	No	No	Yes	Yes
dmoj-scaffold_6496-11214735	CDS	No	No	No	No	Yes	Yes
dmoj-scaffold_6496-11253494	CDS	No	No	No	No	No	No
dmoj-scaffold_6496-11253651	CDS	No	No	No	No	No	No
dmoj-scaffold_6496-11260686	CDS	No	No	No	No	Yes	Yes
dmoj-scaffold_6496-11260947	CDS	No	No	No	No	No	No
dmoj-scaffold_6496-11261530	CDS	No	No	No	No	Yes	Yes
dmoj-scaffold_6496-11262013	CDS	No	No	No	No	No	Yes
dmoj-scaffold_6496-11263330	CDS	No	No	No	No	Yes	No
dmoj-scaffold_6496-11263503	CDS	No	No	No	No	No	Yes
dmoj-scaffold_6496-11263692	CDS	No	No	No	No	No	No
dmoj-scaffold_6496-11264282	CDS	No	No	No	No	No	No
dmoj-scaffold_6496-11264426	CDS	No	No	No	No	Yes	No
dmoj-scaffold_6496-11264489	CDS	No	No	No	No	No	Yes
dmoj-scaffold_6496-11264547	CDS	No	No	No	No	No	Yes
dmoj-scaffold_6496-11264720	CDS	No	No	No	No	No	No
dmoj-scaffold_6496-11264939	CDS	No	No	No	No	Yes	Yes
dmoj-scaffold_6496-11265011	CDS	No	No	No	No	No	No
dmoj-scaffold_6496-11265069	CDS	No	No	No	No	No	No
dmoj-scaffold_6496-11269418	intergenic	No	No	No	No	Yes	Yes
dmoj-scaffold_6496-11298703	CDS	No	No	No	No	Yes	Yes
dmoj-scaffold_6496-11303037	intronic	No	No	No	No	Yes	Yes
dmoj-scaffold_6496-11419631	CDS	No	No	No	No	Yes	No
dmoj-scaffold_6496-11419806	CDS	No	No	No	No	No	Yes
dmoj-scaffold_6496-11420146	CDS	No	No	No	No	Yes	No
dmoj-scaffold_6496-11461594	CDS	No	No	No	No	Yes	Yes
dmoj-scaffold_6496-11461731	CDS	No	No	No	No	Yes	Yes
dmoj-scaffold_6496-11462940	CDS	No	No	No	No	Yes	Yes
dmoj-scaffold_6496-11463687	CDS	No	No	No	No	Yes	Yes
dmoj-scaffold_6496-11464331	CDS	No	No	No	No	Yes	Yes
dmoj-scaffold_6496-11464466	CDS	No	No	No	No	Yes	Yes
dmoj-scaffold_6496-11464667	CDS	No	No	No	No	Yes	Yes
dmoj-scaffold_6496-11596427	CDS	No	No	No	No	Yes	Yes
dmoj-scaffold_6496-11607506	CDS	No	No	No	No	Yes	Yes
dmoj-scaffold_6496-11607697	CDS	No	No	No	No	Yes	Yes
dmoj-scaffold_6496-11607838	CDS	No	No	No	No	Yes	Yes
dmoj-scaffold_6496-11651122	UTR3-RFD;	No	No	No	No	Yes	Yes
dmoj-scaffold_6496-11678911	intronic	No	No	No	No	Yes	Yes
dmoj-scaffold_6496-11694405	CDS	No	No	No	No	Yes	No
dmoj-scaffold_6496-11694408	CDS	No	No	No	No	Yes	No
dmoj-scaffold_6496-11709997	UTR5-RFD;	No	No	No	No	Yes	Yes
dmoj-scaffold_6496-11710419	intronic	No	No	No	No	Yes	Yes
dmoj-scaffold_6496-11766347	CDS	No	No	No	No	No	No
dmoj-scaffold_6496-11821917	CDS	No	No	No	No	No	No
dmoj-scaffold_6496-11860413	CDS	No	No	No	No	No	No
dmoj-scaffold_6496-11865131	CDS	No	No	No	No	Yes	Yes
dmoj-scaffold_6496-11874903	CDS	No	No	No	No	Yes	Yes
dmoj-scaffold_6496-11875522	CDS	No	No	No	No	Yes	Yes
dmoj-scaffold_6496-11875871	CDS	No	No	No	No	Yes	Yes
dmoj-scaffold_6496-11877747	CDS	No	No	No	No	Yes	Yes
dmoj-scaffold_6496-11886247	CDS	No	No	No	No	Yes	No
dmoj-scaffold_6496-11887054	CDS	No	No	No	No	Yes	No
dmoj-scaffold_6496-11919778	CDS	No	No	No	No	No	No
dmoj-scaffold_6496-11969282	UTR3-RFD;	No	No	No	No	Yes	Yes
dmoj-scaffold_6496-11971195	CDS	No	No	No	No	Yes	Yes
dmoj-scaffold_6496-11971408	CDS	No	No	No	No	Yes	Yes
dmoj-scaffold_6496-12049960	CDS	No	No	No	No	No	No
dmoj-scaffold_6496-12049969	CDS	No	No	No	No	No	No
dmoj-scaffold_6496-12056046	CDS	No	No	No	No	No	No
dmoj-scaffold_6496-12063502	UTR3-RFD;	No	No	No	No	Yes	Yes
dmoj-scaffold_6496-12064456	CDS	No	No	No	No	Yes	No
dmoj-scaffold_6496-12064759	CDS	No	No	No	No	Yes	Yes
dmoj-scaffold_6496-12064951	CDS	No	No	No	No	Yes	No
dmoj-scaffold_6496-12065707	CDS	No	No	No	No	Yes	Yes
dmoj-scaffold_6496-12066361	CDS	No	No	No	No	Yes	Yes
dmoj-scaffold_6496-12067060	CDS	No	No	No	No	Yes	Yes
dmoj-scaffold_6496-12068068	CDS	No	No	No	No	Yes	Yes
dmoj-scaffold_6496-12069306	CDS	No	No	No	No	No	Yes
dmoj-scaffold_6496-12081947	CDS	No	No	No	No	Yes	Yes
dmoj-scaffold_6496-12087524	intronic	No	No	No	No	No	No
dmoj-scaffold_6496-12705704	CDS	No	No	No	No	Yes	Yes
dmoj-scaffold_6496-12705714	CDS	No	No	No	No	Yes	Yes
dmoj-scaffold_6496-12828602	CDS	No	No	No	No	Yes	Yes
dmoj-scaffold_6496-12832012	CDS	No	No	No	No	Yes	Yes
dmoj-scaffold_6496-12833086	CDS	No	No	No	No	Yes	Yes
dmoj-scaffold_6496-12833561	CDS	No	No	No	No	Yes	Yes
dmoj-scaffold_6496-13012638	CDS	No	No	No	No	Yes	Yes
dmoj-scaffold_6496-13421917	intronic	No	No	No	No	Yes	Yes
dmoj-scaffold_6496-13554369	intergenic	No	No	No	No	Yes	Yes
dmoj-scaffold_6496-13735523	CDS	No	No	No	No	Yes	Yes
dmoj-scaffold_6496-13743680	CDS	No	No	No	No	Yes	Yes
dmoj-scaffold_6496-13747393	CDS	No	No	No	No	Yes	Yes
dmoj-scaffold_6496-14013030	CDS	No	No	No	No	Yes	Yes
dmoj-scaffold_6496-14163574	CDS	No	No	No	No	Yes	Yes
dmoj-scaffold_6496-14163848	intronic	No	No	No	No	Yes	Yes
dmoj-scaffold_6496-14351583	intergenic	No	No	No	No	Yes	Yes
dmoj-scaffold_6496-15078501	UTR3-RFD;	No	No	No	No	No	Yes
dmoj-scaffold_6496-16010615	UTR5-RFD;	No	No	No	No	Yes	Yes
dmoj-scaffold_6496-16010621	UTR5-RFD;	No	No	No	No	Yes	Yes
dmoj-scaffold_6496-16132392	intronic	No	No	No	No	Yes	Yes
dmoj-scaffold_6496-16421524	CDS	No	No	No	No	Yes	Yes
dmoj-scaffold_6496-1647670	intergenic	No	No	No	No	Yes	No
dmoj-scaffold_6496-17378232	intronic	No	No	No	No	Yes	Yes
dmoj-scaffold_6496-1752155	CDS	No	No	No	No	Yes	Yes
dmoj-scaffold_6496-1752582	CDS	No	No	No	No	Yes	Yes
dmoj-scaffold_6496-1756207	intronic	No	No	No	No	Yes	Yes
dmoj-scaffold_6496-1756269	intronic	No	No	No	No	Yes	Yes
dmoj-scaffold_6496-1756336	intronic	No	No	No	No	Yes	Yes
dmoj-scaffold_6496-1756395	intronic	No	No	No	No	Yes	Yes
dmoj-scaffold_6496-1756668	intronic	No	No	No	No	Yes	Yes
dmoj-scaffold_6496-1756923	CDS	No	No	No	No	Yes	Yes
dmoj-scaffold_6496-1756971	CDS	No	No	No	No	Yes	Yes
dmoj-scaffold_6496-1760795	CDS	No	No	No	No	Yes	Yes
dmoj-scaffold_6496-1760808	CDS	No	No	No	No	Yes	Yes
dmoj-scaffold_6496-1861732	CDS	No	No	No	No	Yes	Yes
dmoj-scaffold_6496-1861734	CDS	No	No	No	No	Yes	Yes
dmoj-scaffold_6496-1861802	CDS	No	No	No	No	Yes	Yes
dmoj-scaffold_6496-1861834	CDS	No	No	No	No	Yes	Yes
dmoj-scaffold_6496-1861985	CDS	No	No	No	No	Yes	Yes
dmoj-scaffold_6496-1861997	CDS	No	No	No	No	Yes	Yes
dmoj-scaffold_6496-18850765	CDS	No	No	No	No	Yes	Yes
dmoj-scaffold_6496-18850999	CDS	No	No	No	No	Yes	Yes
dmoj-scaffold_6496-18859480	CDS	No	No	No	No	Yes	Yes
dmoj-scaffold_6496-18859664	CDS	No	No	No	No	Yes	Yes
dmoj-scaffold_6496-18859717	CDS	No	No	No	No	Yes	Yes
dmoj-scaffold_6496-18860062	CDS	No	No	No	No	Yes	Yes
dmoj-scaffold_6496-18860122	CDS	No	No	No	No	Yes	Yes
dmoj-scaffold_6496-1916990	CDS	No	No	No	No	Yes	Yes
dmoj-scaffold_6496-19281754	intergenic	No	No	No	No	Yes	Yes
dmoj-scaffold_6496-19281755	intergenic	No	No	No	No	Yes	Yes
dmoj-scaffold_6496-19281762	intergenic	No	No	No	No	Yes	Yes
dmoj-scaffold_6496-19281768	intergenic	No	No	No	No	Yes	Yes
dmoj-scaffold_6496-19296913	intronic	No	No	No	No	Yes	Yes
dmoj-scaffold_6496-19832022	CDS	No	No	No	No	Yes	Yes
dmoj-scaffold_6496-19832026	CDS	No	No	No	No	Yes	Yes
dmoj-scaffold_6496-2005145	intergenic	No	No	No	No	Yes	Yes
dmoj-scaffold_6496-2019351	CDS	No	No	No	No	Yes	Yes
dmoj-scaffold_6496-2019364	CDS	No	No	No	No	Yes	Yes
dmoj-scaffold_6496-20201332	CDS	No	No	No	No	Yes	Yes
dmoj-scaffold_6496-2023276	intergenic	No	No	No	No	Yes	Yes
dmoj-scaffold_6496-20421912	intergenic	No	No	No	No	Yes	Yes
dmoj-scaffold_6496-20430447	intronic	No	No	No	No	Yes	Yes
dmoj-scaffold_6496-20430557	intronic	No	No	No	No	Yes	Yes
dmoj-scaffold_6496-20430568	intronic	No	No	No	No	Yes	Yes
dmoj-scaffold_6496-20430570	intronic	No	No	No	No	Yes	Yes
dmoj-scaffold_6496-20430585	intronic	No	No	No	No	Yes	Yes
dmoj-scaffold_6496-20431450	intronic	No	No	No	No	Yes	Yes
dmoj-scaffold_6496-20431702	intronic	No	No	No	No	Yes	Yes
dmoj-scaffold_6496-20431739	intronic	No	No	No	No	Yes	Yes
dmoj-scaffold_6496-20431843	intronic	No	No	No	No	Yes	Yes
dmoj-scaffold_6496-20434124	intronic	No	No	No	No	Yes	Yes
dmoj-scaffold_6496-20434180	intronic	No	No	No	No	Yes	Yes
dmoj-scaffold_6496-20434335	intronic	No	No	No	No	Yes	Yes
dmoj-scaffold_6496-20434704	intronic	No	No	No	No	No	No
dmoj-scaffold_6496-20435147	intronic	No	No	No	No	Yes	Yes
dmoj-scaffold_6496-20435152	intronic	No	No	No	No	Yes	Yes
dmoj-scaffold_6496-20435160	intronic	No	No	No	No	Yes	Yes
dmoj-scaffold_6496-20435294	intronic	No	No	No	No	Yes	Yes
dmoj-scaffold_6496-20435300	intronic	No	No	No	No	Yes	Yes
dmoj-scaffold_6496-20481944	intergenic	No	No	No	No	Yes	Yes
dmoj-scaffold_6496-20789087	intronic	No	No	No	No	Yes	Yes
dmoj-scaffold_6496-20947444	UTR5-RFD;	No	No	No	No	Yes	No
dmoj-scaffold_6496-21781026	CDS	No	No	No	No	No	No
dmoj-scaffold_6496-21782009	CDS	No	No	No	No	No	No
dmoj-scaffold_6496-21784584	CDS	No	No	No	No	No	No
dmoj-scaffold_6496-21785821	CDS	No	No	No	No	No	No
dmoj-scaffold_6496-21809122	CDS	No	No	No	No	No	No
dmoj-scaffold_6496-21812691	CDS	No	No	No	No	No	No
dmoj-scaffold_6496-21828158	CDS	No	No	No	No	No	No
dmoj-scaffold_6496-21829211	CDS	No	No	No	No	Yes	No
dmoj-scaffold_6496-21838093	CDS	No	No	No	No	No	No
dmoj-scaffold_6496-21876752	CDS	No	No	No	No	Yes	No
dmoj-scaffold_6496-21876773	CDS	No	No	No	No	No	No
dmoj-scaffold_6496-21939082	CDS	No	No	No	No	No	No
dmoj-scaffold_6496-21940091	CDS	No	No	No	No	No	No
dmoj-scaffold_6496-21940242	CDS	No	No	No	No	No	No
dmoj-scaffold_6496-21942685	intergenic	No	No	No	No	No	No
dmoj-scaffold_6496-21943850	intergenic	No	No	No	No	No	No
dmoj-scaffold_6496-22197682	UTR3-RFD;	No	No	No	No	No	No
dmoj-scaffold_6496-22403571	CDS	No	No	No	No	Yes	Yes
dmoj-scaffold_6496-22443947	intronic	No	No	No	No	No	No
dmoj-scaffold_6496-22549701	UTR3-RFD;	No	No	No	No	Yes	Yes
dmoj-scaffold_6496-22549704	UTR3-RFD;	No	No	No	No	Yes	Yes
dmoj-scaffold_6496-22553605	CDS	No	No	No	No	Yes	Yes
dmoj-scaffold_6496-22735319	CDS	No	No	No	No	Yes	Yes
dmoj-scaffold_6496-23595069	intronic	No	No	No	No	Yes	Yes
dmoj-scaffold_6496-23596205	UTR3-RFD;	No	No	No	No	Yes	Yes
dmoj-scaffold_6496-23722604	CDS	No	No	No	No	Yes	Yes
dmoj-scaffold_6496-23730180	CDS	No	No	No	No	Yes	Yes
dmoj-scaffold_6496-23736477	CDS	No	No	No	No	Yes	Yes
dmoj-scaffold_6496-23736480	CDS	No	No	No	No	Yes	Yes
dmoj-scaffold_6496-23814244	UTR3-RFD;	No	No	No	No	Yes	Yes
dmoj-scaffold_6496-23989555	UTR3-RFD;	No	No	No	No	Yes	Yes
dmoj-scaffold_6496-24322807	intergenic	No	No	No	No	No	No
dmoj-scaffold_6496-24624324	UTR3-RFD;	No	No	No	No	Yes	Yes
dmoj-scaffold_6496-24638105	CDS	No	No	No	No	No	No
dmoj-scaffold_6496-2466554	CDS	No	No	No	No	No	No
dmoj-scaffold_6496-25399960	UTR3-RFD;	No	No	No	No	Yes	Yes
dmoj-scaffold_6496-25399975	UTR3-RFD;	No	No	No	No	Yes	Yes
dmoj-scaffold_6496-25632205	UTR3-RFD;	No	No	No	No	Yes	Yes
dmoj-scaffold_6496-25633018	UTR3-RFD;	No	No	No	No	Yes	Yes
dmoj-scaffold_6496-26362141	CDS	No	No	No	No	Yes	Yes
dmoj-scaffold_6496-2770358	CDS	No	No	No	No	Yes	Yes
dmoj-scaffold_6496-3261215	CDS	No	No	No	No	Yes	Yes
dmoj-scaffold_6496-3398026	CDS	No	No	No	No	Yes	Yes
dmoj-scaffold_6496-4022942	CDS	No	No	No	No	No	No
dmoj-scaffold_6496-4022945	CDS	No	No	No	No	No	No
dmoj-scaffold_6496-4319576	intergenic	No	No	No	No	Yes	Yes
dmoj-scaffold_6496-489871	CDS	No	No	No	No	Yes	No
dmoj-scaffold_6496-489945	CDS	No	No	No	No	Yes	No
dmoj-scaffold_6496-490606	CDS	No	No	No	No	Yes	Yes
dmoj-scaffold_6496-493019	intronic	No	No	No	No	Yes	No
dmoj-scaffold_6496-494001	intronic	No	No	No	No	Yes	No
dmoj-scaffold_6496-494038	intronic	No	No	No	No	Yes	No
[truncated: 1,318 more rows]
