# Supplementary material for: The Landscape of A-to-I RNA Editome Is Shaped by Both Positive and Purifying Selection
Source: PLoS Genet. 2016 Jul 28;12(7):e1006191. doi: 10.1371/journal.pgen.1006191 (PMC4965139; doi:10.1371/journal.pgen.1006191)
Supplement: S15 Table — Function domain/family enrichment tests for editing events were performed for each function entry annotated with Pfam (Supplemental ref. 1). We tested the proportion of the number of edited domains for each Pfam entry (represented by a HMM model) against the proportion of all edited domains in all Pfam entries. We used the hypergeometric distribution to calculated the p values and then adjusted the p values with FDR method. We only tested these categories with more than 4 edited numbers. (XLSX) [file pgen.1006191.s015.xlsx]

## Sheet: S15_Table
S15 Table. The protein domain function enrichment analysis of editing events.
Function domain/family enrichment tests for editing events were performed for each fucntion entry annotated with Pfam. We tested the proportion of the number of edited domains for each Pfam entry (represented by a HMM model) against the proportion of all edited domains in all Pfam entries. We used the hypergeometric distribution to calculated the p values and then adjusted the p values with FDR m…
Editing type	HMM_model_name	Type	Edited domians	Total domains	FDR adjusted p value
III	Ion_trans	Family	59	159	4.39192e-30
III	Neur_chan_LBD	Family	16	30	9.56143e-12
III	Neur_chan_memb	Family	13	29	1.7518e-08
III	Myosin_head	Domain	11	23	8.87427e-08
III	MFS_1	Family	8	20	2.44902e-05
III	Lig_chan-Glu_bd	Domain	7	8	9.83556e-09
III	Myosin_tail_1	Family	7	19	0.000136651
III	Na_Ca_ex	Family	7	20	0.000201159
III	A_deamin	Family	6	6	0
III	CRAL_TRIO_N	Domain	6	6	0
III	hDGE_amylase	Domain	6	6	0
III	HPD	Domain	6	7	1.12268e-07
III	Otopetrin	Family	6	8	7.77398e-07
III	COesterase	Domain	6	15	0.000201159
III	GPHH	Family	6	16	0.00031279
III	IMPDH	Domain	5	5	0
III	Vinculin	Family	5	5	0
III	Sec23_trunk	Domain	5	6	1.48758e-06
III	HCO3_cotransp	Family	5	7	8.53067e-06
III	PfkB	Family	5	7	8.53067e-06
III	Band_7	Family	5	8	2.5466e-05
III	VWA	Domain	5	9	6.8614e-05
III	ZZ	Domain	5	11	0.000259495
III	7tm_1	Family	5	14	0.00112373
III	SET	Family	5	16	0.00245714
III	cNMP_binding	Domain	5	19	0.00650477
II	p450	Domain	12	13	4.47677e-09
II	UDPGT	Family	10	11	1.03086e-07
II	Sugar_tr	Family	9	10	4.65754e-07
II	EcKinase	Family	9	12	1.64071e-05
II	COesterase	Domain	9	15	0.000292259
II	adh_short	Domain	8	10	1.64071e-05
II	Trypsin	Domain	7	13	0.00340342
II	Glyco_hydro_18	Domain	6	7	7.21035e-05
II	Glyco_hydro_38C	Domain	5	6	0.000365193
II	AMP-binding	Family	5	7	0.00179201
II	AAA	Family	5	11	0.0361941
II	Metallophos	Domain	5	11	0.0361941
