# Supplementary material for: The Landscape of A-to-I RNA Editome Is Shaped by Both Positive and Purifying Selection
Source: PLoS Genet. 2016 Jul 28;12(7):e1006191. doi: 10.1371/journal.pgen.1006191 (PMC4965139; doi:10.1371/journal.pgen.1006191)
Supplement: S16 Table — Approximately 19% of the assays yielded no signal (missed) or a signal that was inconsistent with the genomic DNA (gDNA) controls (control_failed). We excluded them from further evaluation. An A-to-I editing site was confirmed the ratio of edited form (G signal / total signals) was > = 0.10 on in cDNA samples, and <0.10 in the DNA samples, or when the odds ratio (OR) is over 3 (OR = (cDNA G signal / cDNA A signal)/(DNA G signal / DNA A signal)) that indicated a large increase of the proportion of edited forms in cDNA samples likely due to editing events. Otherwise, the events were not confirmed. (XLSX) [file pgen.1006191.s016.xlsx]

## Sheet: S16_Table
S16 Table. The validation list of editing events from 7 Drosophila species using Sequenom MassARRAY platform.
Approximately 19% of the assays yielded no signal (missed) or a signal that was inconsistent with the genomic DNA (gDNA) controls (control_failed). We excluded them from further evaluation. An A-to-I editing site was confirmed if the ratio of edited form (G signal / total signals) was >=0.10 in cDNA samples, and <0.10 in the DNA samples, or when the odds ratio (OR) was over 3 (OR = (cDNA G signal…
Species	Site_position	Event_location	Confirmation
D.melanogaster	2L-11159274	CDS	Confirmed
D.melanogaster	2L-17371342	CDS	Confirmed
D.melanogaster	2L-20346120	CDS	Confirmed
D.melanogaster	2L-2785542	CDS	Confirmed
D.melanogaster	2L-411895	CDS	Confirmed
D.melanogaster	2R-10629097	NC	Confirmed
D.melanogaster	2R-7335492	NC	Confirmed
D.melanogaster	2R-9697704	CDS	Confirmed
D.melanogaster	3L-4586053	NC	Confirmed
D.melanogaster	3L-5739872	NC	Confirmed
D.melanogaster	3L-7659736	NC	Confirmed
D.melanogaster	3L-8733195	CDS	Confirmed
D.melanogaster	3L-9885234	CDS	Confirmed
D.melanogaster	3R-1476073	CDS	Confirmed
D.melanogaster	3R-17053904	CDS	Confirmed
D.melanogaster	3R-19808079	NC	Confirmed
D.melanogaster	3R-5595147	CDS	Confirmed
D.melanogaster	4-1061933	NC	Confirmed
D.melanogaster	X-10640521	CDS	Confirmed
D.melanogaster	X-1267561	NC	Confirmed
D.melanogaster	X-19402480	CDS	Confirmed
D.melanogaster	X-6009458	CDS	Confirmed
D.simulans	2L-19920482	CDS	Confirmed
D.simulans	2L-418292	CDS	Confirmed
D.simulans	2L-4842386	CDS	Confirmed
D.simulans	2L-6238342	CDS	Confirmed
D.simulans	2L-9726304	NC	Confirmed
D.simulans	2R-1426393	NC	Confirmed
D.simulans	2R-16877062	NC	Confirmed
D.simulans	2R-19259240	NC	Confirmed
D.simulans	2R-2428251	CDS	Confirmed
D.simulans	2R-7126759	CDS	Confirmed
D.simulans	2R-8837640	NC	Confirmed
D.simulans	3L-1339089	CDS	Confirmed
D.simulans	3L-8176725	CDS	Confirmed
D.simulans	3R-14149241	CDS	Confirmed
D.simulans	3R-15353057	CDS	Confirmed
D.simulans	3R-19971583	CDS	Confirmed
D.simulans	3R-23229109	CDS	Confirmed
D.simulans	3R-3060785	CDS	Confirmed
D.simulans	3R-534853	CDS	Confirmed
D.simulans	chr3L_Mrandom_031-216	CDS	Confirmed
D.simulans	X-10885434	NC	Confirmed
D.simulans	X-13018969	CDS	Confirmed
D.simulans	X-4067505	CDS	Confirmed
D.simulans	X-9122163	NC	Confirmed
D.simulans	X-9875772	NC	Confirmed
D.yakuba	2L-10540338	CDS	Confirmed
D.yakuba	2L-16373564	CDS	Confirmed
D.yakuba	2L-395643	CDS	Confirmed
D.yakuba	2L-6465323	CDS	Confirmed
D.yakuba	2R-10563288	CDS	Confirmed
D.yakuba	2R-11985194	CDS	Confirmed
D.yakuba	2R-4687873	CDS	Confirmed
D.yakuba	2R-6718200	CDS	Confirmed
D.yakuba	2R-8303871	CDS	Confirmed
D.yakuba	3L-1735069	CDS	Confirmed
D.yakuba	3L-3177293	CDS	Confirmed
D.yakuba	3R-10071824	CDS	Confirmed
D.yakuba	3R-10635465	CDS	Confirmed
D.yakuba	3R-11250060	CDS	Confirmed
D.yakuba	3R-25965136	CDS	Confirmed
D.yakuba	3R-25995544	CDS	Confirmed
D.yakuba	3R-2834213	CDS	Confirmed
D.yakuba	3R-4466180	CDS	Confirmed
D.yakuba	3R-5837929	CDS	Confirmed
D.yakuba	X-734344	CDS	Confirmed
D.yakuba	X-9982651	CDS	Confirmed
D.yakuba	2R-3018333	NC	Confirmed
D.yakuba	3L-11210156	NC	Confirmed
D.yakuba	3L-5165234	NC	Confirmed
D.yakuba	3R-17547087	NC	Confirmed
D.ananassae	13266-14056731	CDS	Confirmed
D.ananassae	13266-7476659	CDS	Confirmed
D.ananassae	13266-16047071	CDS	Confirmed
D.ananassae	12916-2111231	CDS	Confirmed
D.ananassae	12916-1513172	NC	Confirmed
D.ananassae	12916-13615507	CDS	Confirmed
D.ananassae	13340-10617649	CDS	Confirmed
D.ananassae	13340-7421449	NC	Confirmed
D.ananassae	13340-4642113	NC	Confirmed
D.ananassae	13340-3437887	NC	Confirmed
D.ananassae	13340-3438120	NC	Confirmed
D.ananassae	13340-2791826	CDS	Confirmed
D.ananassae	13340-23521897	CDS	Confirmed
D.ananassae	12916-4291952	NC	Confirmed
D.ananassae	13117-2740599	CDS	Confirmed
D.ananassae	12929-2184528	CDS	Confirmed
D.ananassae	12929-2010021	CDS	Confirmed
D.ananassae	12943-4842198	CDS	Confirmed
D.ananassae	13337-1054807	CDS	Confirmed
D.psuedoobscura	2-1700631	CDS	Confirmed
D.psuedoobscura	2-1733977	CDS	Confirmed
D.psuedoobscura	2-1735097	CDS	Confirmed
D.psuedoobscura	2-21436662	CDS	Confirmed
D.psuedoobscura	2-26430150	CDS	Confirmed
D.psuedoobscura	2-29205773	CDS	Confirmed
D.psuedoobscura	2-5556595	CDS	Confirmed
D.psuedoobscura	3-12356258	CDS	Confirmed
D.psuedoobscura	3-14409513	CDS	Confirmed
D.psuedoobscura	3-1892105	CDS	Confirmed
D.psuedoobscura	3-3677457	CDS	Confirmed
D.psuedoobscura	3-5293977	CDS	Confirmed
D.psuedoobscura	XL_group1a-123611	CDS	Confirmed
D.psuedoobscura	XL_group1a-5417170	CDS	Confirmed
D.psuedoobscura	XL_group1a-6100582	CDS	Confirmed
D.psuedoobscura	XL_group3a-2664853	CDS	Confirmed
D.psuedoobscura	XR_group6-12033237	CDS	Confirmed
D.psuedoobscura	XR_group6-1727790	CDS	Confirmed
D.psuedoobscura	XR_group6-4377238	CDS	Confirmed
D.psuedoobscura	XR_group8-524030	CDS	Confirmed
D.psuedoobscura	XR_group8-8857095	CDS	Confirmed
D.psuedoobscura	2-7249246	NC	Confirmed
D.mojavensis	6680-7105517	CDS	Confirmed
D.mojavensis	6680-2141200	CDS	Confirmed
D.mojavensis	6498-2986135	NC	Confirmed
D.mojavensis	6473-6654955	CDS	Confirmed
D.mojavensis	6473-5673067	NC	Confirmed
D.mojavensis	6473-14167882	CDS	Confirmed
D.mojavensis	6328-1241513	CDS	Confirmed
D.mojavensis	6500-387889	NC	Confirmed
D.mojavensis	6500-12838602	CDS	Confirmed
D.mojavensis	6496-18859480	CDS	Confirmed
D.mojavensis	6496-16421524	CDS	Confirmed
D.mojavensis	6496-7716808	NC	Confirmed
D.mojavensis	6496-493019	NC	Confirmed
D.mojavensis	6496-1756207	NC	Confirmed
D.mojavensis	6496-13012638	CDS	Confirmed
D.mojavensis	6496-22403571	CDS	Confirmed
D.mojavensis	6359-4135408	CDS	Confirmed
D.mojavensis	6359-2218304	CDS	Confirmed
D.mojavensis	6540-20281212	CDS	Confirmed
D.mojavensis	6540-11810798	CDS	Confirmed
D.mojavensis	6540-4799058	CDS	Confirmed
D.mojavensis	6540-4800294	CDS	Confirmed
D.mojavensis	6540-6146691	CDS	Confirmed
D.virilis	10322-83726	CDS	Confirmed
D.virilis	12726-1843686	CDS	Confirmed
D.virilis	12855-2607778	CDS	Confirmed
D.virilis	12855-5816312	CDS	Confirmed
D.virilis	12928-2397841	CDS	Confirmed
D.virilis	12928-5611661	CDS	Confirmed
D.virilis	12963-2637091	CDS	Confirmed
D.virilis	12970-6500690	CDS	Confirmed
D.virilis	13042-2329322	CDS	Confirmed
D.virilis	13042-4204933	CDS	Confirmed
D.virilis	13047-3240280	CDS	Confirmed
D.virilis	13047-798348	CDS	Confirmed
D.virilis	13049-6396099	CDS	Confirmed
D.virilis	13049-13859854	NC	Confirmed
D.virilis	13049-19429107	NC	Confirmed
D.virilis	12963-2336876	NC	Confirmed
D.virilis	13042-4214241	NC	Confirmed
D.virilis	12963-10663922	NC	Confirmed
D.virilis	12963-12393012	NC	Confirmed
D.virilis	12963-17160924	NC	Confirmed
D.melanogaster	2R-3572668	CDS	Control_Failed
D.simulans	3L-12400984	CDS	Control_Failed
D.simulans	3R-7894984	NC	Control_Failed
D.simulans	X-5255957	NC	Control_Failed
D.yakuba	3L-18634883	CDS	Control_Failed
D.yakuba	3L-20955494	CDS	Control_Failed
D.yakuba	X-20622405	NC	Control_Failed
D.yakuba	3L-20564854	NC	Control_Failed
D.yakuba	3R-3603024	NC	Control_Failed
D.yakuba	3R-655548	NC	Control_Failed
D.yakuba	3R-3961437	NC	Control_Failed
D.yakuba	3R-5402120	NC	Control_Failed
D.ananassae	13337-16513901	CDS	Control_Failed
D.ananassae	13266-16389590	CDS	Control_Failed
D.ananassae	13266-8495266	CDS	Control_Failed
D.ananassae	13266-5004646	CDS	Control_Failed
D.ananassae	12916-7815583	CDS	Control_Failed
D.ananassae	13417-841156	NC	Control_Failed
D.ananassae	13417-2337122	NC	Control_Failed
D.ananassae	12929-576230	CDS	Control_Failed
D.ananassae	13099-2130997	NC	Control_Failed
D.psuedoobscura	4_group4-2591434	CDS	Control_Failed
D.psuedoobscura	3-7280688	NC	Control_Failed
D.psuedoobscura	2-8319218	NC	Control_Failed
D.mojavensis	6680-17099931	CDS	Control_Failed
D.mojavensis	6500-5359529	CDS	Control_Failed
D.mojavensis	6654-2462398	NC	Control_Failed
D.virilis	10324-899317	CDS	Control_Failed
D.virilis	13047-6409871	CDS	Control_Failed
D.virilis	13049-12060981	CDS	Control_Failed
D.virilis	13049-12061524	CDS	Control_Failed
D.virilis	13049-22492371	CDS	Control_Failed
D.virilis	12758-184077	NC	Control_Failed
D.virilis	12928-6393630	NC	Control_Failed
D.virilis	12875-14589161	NC	Control_Failed
D.melanogaster	2R-17540971	CDS	Missed
D.melanogaster	3R-7217253	CDS	Missed
D.melanogaster	X-15791327	NC	Missed
D.simulans	X-12210208	CDS	Missed
D.mojavensis	6540-4834019	NC	Missed
D.virilis	12855-2608434	CDS	Missed
D.virilis	12875-19022145	CDS	Missed
D.virilis	12932-275647	CDS	Missed
D.melanogaster	2R-16551189	CDS	Not_Confirmed
D.melanogaster	3R-20895285	NC	Not_Confirmed
D.melanogaster	3R-4872279	CDS	Not_Confirmed
D.melanogaster	X-9948745	CDS	Not_Confirmed
D.yakuba	2L-16066671	CDS	Not_Confirmed
D.yakuba	2R-10018066	CDS	Not_Confirmed
D.ananassae	13266-11487351	NC	Not_Confirmed
D.ananassae	13340-22692744	CDS	Not_Confirmed
D.psuedoobscura	2-8559946	CDS	Not_Confirmed
D.psuedoobscura	4_group4-2687318	CDS	Not_Confirmed
D.psuedoobscura	3-17472381	NC	Not_Confirmed
D.psuedoobscura	3-17606840	NC	Not_Confirmed
D.psuedoobscura	3-18255571	NC	Not_Confirmed
D.psuedoobscura	3-18606539	NC	Not_Confirmed
D.psuedoobscura	2-8544755	NC	Not_Confirmed
D.psuedoobscura	2-7794577	NC	Not_Confirmed
D.psuedoobscura	4_group5-164977	NC	Not_Confirmed
D.mojavensis	6540-20478169	CDS	Not_Confirmed
D.mojavensis	6654-1401646	NC	Not_Confirmed
D.mojavensis	6654-2560132	NC	Not_Confirmed
D.virilis	13049-12054964	CDS	Not_Confirmed
D.virilis	13049-12060716	CDS	Not_Confirmed
D.virilis	13049-19373550	CDS	Not_Confirmed
D.virilis	13049-2710956	CDS	Not_Confirmed
