# Supplementary material for: The Landscape of A-to-I RNA Editome Is Shaped by Both Positive and Purifying Selection
Source: PLoS Genet. 2016 Jul 28;12(7):e1006191. doi: 10.1371/journal.pgen.1006191 (PMC4965139; doi:10.1371/journal.pgen.1006191)
Supplement: S17 Table — (XLSX) [file pgen.1006191.s017.xlsx]

## Sheet: S17_Table
S17 Table: Statistic testing of A-to-I editing events being significantly biased toward genes’ CDS regions
Species	Number of editing in CDS	Number of editing in non-coding regions*	Potential editable sites in coding region	Potential editable sites in non-coding region	Odds ratio**	P-value from Fisher's Exact Test
D. simulans	1212	529	283051	835009	6.76	~0
D. melanogaster	748	384	333732	991379	5.79	1.69e-183
D. yakuba	481	274	240618	687287	5.01	6.3e-105
D. ananassae	396	276	185396	653007	5.05	6.63e-94
D. pseudoobscura	918	324	296985	595978	5.69	3.88e-188
D. mojavensis	1066	477	362168	1257891	7.76	~0
D. virilis	329	319	156742	571313	3.76	5.24e-60
* noncoding region includs Intronic, UTR5, and UTR3
** Odds ratio was calculated using Fisher's Exact Test implemented in R (v3.1.1)
