# Supplementary material for: The Landscape of A-to-I RNA Editome Is Shaped by Both Positive and Purifying Selection
Source: PLoS Genet. 2016 Jul 28;12(7):e1006191. doi: 10.1371/journal.pgen.1006191 (PMC4965139; doi:10.1371/journal.pgen.1006191)
Supplement: S1 Text — We created the D. melanogaster genomic variant database by combining SNP data from FLYSNPdb (Supplemental ref. 2) with the genomic variant data we identified from the D. melanogaster genome re-sequencing data, including SRR485845, SRR485846, SRR485847, SRR1516226, and modENCODE_5518. (ZIP) [file pgen.1006191.s018.zip]

Archive with 1 entries (1 files):
- S1_Text.txt
