# Supplementary material for: The Landscape of A-to-I RNA Editome Is Shaped by Both Positive and Purifying Selection
Source: PLoS Genet. 2016 Jul 28;12(7):e1006191. doi: 10.1371/journal.pgen.1006191 (PMC4965139; doi:10.1371/journal.pgen.1006191)
Supplement: S1 Text — We created the D. melanogaster genomic variant database by combining SNP data from FLYSNPdb (Supplemental ref. 2) with the genomic variant data we identified from the D. melanogaster genome re-sequencing data, including SRR485845, SRR485846, SRR485847, SRR1516226, and modENCODE_5518. (ZIP) [file pgen.1006191.s018.zip › S1_Text.txt]

chr	pos_start	pos_end		ref_base	var_base
2L	10000016	10000016	C	A
2L	10000033	10000033	G	A
2L	10000089	10000089	C	T
2L	10000133	10000133	A	G
2L	10000135	10000135	A	G
2L	10000234	10000234	C	G
2L	10000294	10000294	T	G
2L	10000401	10000401	G	A
2L	10000435	10000435	T	G
2L	10000453	10000453	C	T
2L	10000474	10000474	G	C
2L	10000495	10000495	T	C
2L	10000499	10000499	A	T
2L	10000538	10000538	A	T
2L	10000573	10000573	T	C
2L	10000604	10000604	C	G
2L	10000639	10000639	C	T
2L	10000669	10000669	T	G
2L	10000694	10000694	T	A
2L	10000702	10000702	C	T
2L	10000748	10000748	T	C
2L	10000757	10000757	A	G
2L	10000822	10000822	C	T
2L	10000938	10000938	C	A
2L	10000948	10000948	C	A
2L	10001192	10001192	C	T
2L	10001264	10001264	T	C
2L	10001314	10001314	C	T
2L	10001389	10001389	G	A
2L	10001406	10001406	T	C
2L	10001492	10001492	A	C
2L	10001588	10001588	C	G
2L	10001704	10001704	G	A
2L	10001728	10001728	T	G
2L	10001935	10001935	C	A
2L	10002054	10002054	T	C
2L	10002062	10002062	T	G
2L	10002651	10002651	T	C
2L	10002935	10002935	T	A
2L	10003094	10003094	A	G
2L	10003197	10003197	C	A
2L	10003354	10003354	A	G
2L	10003550	10003550	T	C
2L	10003641	10003641	G	T
2L	10004433	10004433	G	T
2L	10004803	10004803	G	A
2L	10004975	10004975	C	G
2L	10005187	10005187	C	A
2L	10005204	10005204	A	T
2L	10005216	10005216	G	C
2L	10005248	10005248	C	G
2L	10005274	10005274	A	C
2L	10005537	10005537	C	T
2L	10005545	10005545	A	T
2L	10005551	10005551	T	C
2L	10005601	10005601	C	T
2L	10005623	10005623	C	T
2L	10005673	10005673	C	T
2L	10005703	10005703	G	A
2L	10005920	10005920	T	A
2L	10005926	10005926	G	A
2L	10005944	10005944	G	C
2L	10006099	10006099	G	T
2L	10006378	10006378	G	A
2L	10006427	10006427	T	C
2L	10006431	10006431	A	G
2L	10006492	10006492	A	G
2L	10006614	10006614	C	T
2L	10006649	10006649	G	T
2L	10006682	10006682	C	T
2L	10006695	10006695	A	C
2L	10006717	10006717	A	C
2L	10006758	10006758	G	A
2L	10006867	10006867	A	G
2L	10007198	10007198	C	A
2L	10007234	10007234	T	C
2L	10007356	10007356	A	T
2L	10007363	10007363	T	A
2L	10007368	10007368	G	A
2L	10007410	10007410	G	C
2L	10007421	10007421	G	T
2L	10007635	10007635	T	C
2L	10008414	10008414	T	C
2L	10008424	10008424	T	C
2L	10008437	10008437	G	A
2L	10008502	10008502	A	C
2L	10008682	10008682	C	T
2L	10008898	10008898	T	G
2L	10009345	10009345	C	A
2L	10009494	10009494	C	T
2L	10009826	10009826	G	C
2L	10009832	10009832	T	A
2L	10009859	10009859	C	G
2L	10009893	10009893	A	C
2L	10009959	10009959	A	G
2L	10010033	10010033	C	T
2L	10010034	10010034	C	T
2L	10010044	10010044	T	G
2L	10010047	10010047	C	T
2L	10010111	10010111	G	T
2L	10010184	10010184	T	A
2L	10010241	10010241	G	A
2L	10010299	10010299	T	A
2L	10010443	10010443	A	T
2L	10010605	10010605	G	T
2L	10010650	10010650	C	A
2L	10011249	10011249	C	T
2L	10011556	10011556	T	C
2L	10011594	10011594	C	A
2L	10011609	10011609	C	T
2L	10012018	10012018	C	G
2L	10012114	10012114	G	A
2L	10012158	10012158	C	T
2L	10012262	10012262	A	C
2L	10012347	10012347	T	G
2L	10012358	10012358	A	T
2L	10012772	10012772	T	G
2L	10012801	10012801	G	C
2L	10013262	10013262	C	A
2L	10013272	10013272	T	G
2L	10013334	10013334	G	T
2L	10013766	10013766	T	C
2L	10013879	10013879	C	T
2L	10013896	10013896	T	C
2L	10013910	10013910	T	C
2L	10013926	10013926	T	A
2L	10013958	10013958	G	T
2L	10014067	10014067	G	A
2L	10014175	10014175	C	T
2L	10014209	10014209	A	T
2L	10014221	10014221	C	T
2L	10014241	10014241	C	T
2L	10014311	10014311	A	G
2L	10014357	10014357	C	T
2L	10014407	10014407	A	C
2L	10014419	10014419	T	C
2L	10014453	10014453	G	A
2L	10014483	10014483	A	G
2L	10014510	10014510	T	G
2L	10014521	10014521	A	G
2L	10014533	10014533	T	C
2L	10014541	10014541	A	G
2L	10014639	10014639	T	A
2L	10014644	10014644	A	G
2L	10014655	10014655	C	T
2L	10014763	10014763	A	T
2L	10014769	10014769	C	G
2L	10015031	10015031	T	C
2L	10015043	10015043	A	G
2L	10015055	10015055	G	A
2L	10015149	10015149	A	T
2L	10015178	10015178	A	T
2L	10015201	10015201	A	T
2L	10015212	10015212	T	A
2L	10015220	10015220	A	G
2L	10015279	10015279	G	A
2L	10015299	10015299	C	T
2L	10015313	10015313	T	A
2L	10015337	10015337	A	C
2L	10015389	10015389	A	T
2L	10015420	10015420	T	C
2L	10015425	10015425	G	T
2L	10015431	10015431	T	C
2L	10015433	10015433	T	C
2L	10015450	10015450	T	A
2L	10015466	10015466	G	T
2L	10015566	10015566	T	C
2L	10015603	10015603	A	T
2L	10015626	10015626	T	C
2L	10015685	10015685	T	C
2L	10015730	10015730	A	C
2L	10015879	10015879	C	T
2L	10015895	10015895	G	A
2L	10016176	10016176	C	T
2L	10016228	10016228	A	G
2L	10016252	10016252	C	G
2L	10016255	10016255	T	C
2L	10016315	10016315	A	G
2L	10016398	10016398	G	A
2L	10016419	10016419	A	T
2L	10016464	10016464	C	T
2L	10016558	10016558	G	A
2L	10017358	10017358	A	G
2L	10017480	10017480	T	A
2L	10017958	10017958	A	T
2L	10018172	10018172	C	T
2L	10018181	10018181	A	T
2L	10018191	10018191	A	G
2L	10018248	10018248	C	G
2L	10018285	10018285	A	G
2L	10018350	10018350	C	T
2L	10018358	10018358	G	T
2L	10018369	10018369	T	A
2L	10018376	10018376	A	G
2L	10018496	10018496	C	A
2L	10018631	10018631	A	G
2L	10018734	10018734	G	C
2L	10018900	10018900	T	C
2L	10018926	10018926	C	G
2L	10018928	10018928	C	A
2L	10018933	10018933	T	A
2L	10019002	10019002	C	G
2L	10019067	10019067	T	G
2L	10019269	10019269	C	G
2L	10019335	10019335	T	C
2L	10019351	10019351	G	T
2L	10019398	10019398	T	G
2L	10019459	10019459	A	G
2L	10019540	10019540	C	T
2L	10019583	10019583	A	G
2L	10019995	10019995	G	T
2L	10020110	10020110	C	T
2L	10020111	10020111	T	C
2L	10020118	10020118	T	A
2L	10020190	10020190	C	A
2L	10020289	10020289	T	A
2L	10020309	10020309	A	G
2L	10020387	10020387	T	A
2L	10020510	10020510	C	T
2L	10020557	10020557	G	A
2L	10020594	10020594	G	A
2L	100206	100206	A	C
2L	10020639	10020639	A	G
2L	10020782	10020782	C	G
2L	10020879	10020879	T	G
2L	10020918	10020918	A	G
2L	10020968	10020968	C	A
2L	10021016	10021016	T	C
2L	10021019	10021019	C	T
2L	10021097	10021097	C	T
2L	10021104	10021104	G	A
2L	10021207	10021207	G	A
2L	10021210	10021210	T	C
2L	10021376	10021376	T	C
2L	10021504	10021504	A	G
2L	10021506	10021506	C	T
2L	10021508	10021508	G	T
2L	10022130	10022130	C	T
2L	10022339	10022339	T	G
2L	10022761	10022761	A	G
2L	10022778	10022778	A	G
2L	10022951	10022951	G	A
2L	10023217	10023217	A	G
2L	10023252	10023252	C	A
2L	10023269	10023269	G	A
2L	10023348	10023348	T	A
2L	10023434	10023434	G	A
2L	10023780	10023780	A	G
2L	10023854	10023854	T	G
2L	10024980	10024980	T	C
2L	10024992	10024992	G	A
2L	10025083	10025083	A	C
2L	10025145	10025145	A	C
2L	10025358	10025358	A	G
2L	10025412	10025412	T	C
2L	10025454	10025454	A	G
2L	10025519	10025519	G	C
2L	10025716	10025716	A	T
2L	10025839	10025839	G	T
2L	10026590	10026590	C	T
2L	10026663	10026663	C	T
2L	10026833	10026833	G	T
2L	10026884	10026884	G	A
2L	10026902	10026902	G	A
2L	10027013	10027013	A	G
2L	10027061	10027061	C	G
2L	10027063	10027063	A	G
2L	10027103	10027103	C	G
2L	10027647	10027647	G	A
2L	10027688	10027688	T	G
2L	10027717	10027717	G	T
2L	10027798	10027798	T	C
2L	10027892	10027892	C	T
2L	10027896	10027896	A	G
2L	10028120	10028120	G	A
2L	10028152	10028152	C	T
2L	10028158	10028158	C	T
2L	10028169	10028169	T	A
2L	10028183	10028183	G	T
2L	10028190	10028190	C	A
2L	10028226	10028226	C	T
2L	10028240	10028240	C	T
2L	10028280	10028280	C	A
2L	10028310	10028310	T	G
2L	10028321	10028321	A	T
2L	10028349	10028349	C	G
2L	10028414	10028414	C	T
2L	10028456	10028456	A	T
2L	10028473	10028473	G	A
2L	10028480	10028480	C	A
2L	10028490	10028490	C	T
2L	10028615	10028615	G	A
2L	10028648	10028648	G	A
2L	10028726	10028726	C	G
2L	10028753	10028753	C	T
2L	10028813	10028813	A	T
2L	10028942	10028942	A	G
2L	10028972	10028972	G	A
2L	10028987	10028987	G	A
2L	10029630	10029630	T	C
2L	10029666	10029666	G	A
2L	10029671	10029671	C	A
2L	10029676	10029676	T	A
2L	10029730	10029730	G	T
2L	10029737	10029737	A	G
2L	10029846	10029846	G	A
2L	10029880	10029880	G	A
2L	10030196	10030196	T	A
2L	10030230	10030230	G	A
2L	10030287	10030287	A	G
2L	10030532	10030532	C	T
2L	10031084	10031084	G	T
2L	10031194	10031194	C	T
2L	10031360	10031360	G	C
2L	10031731	10031731	C	G
2L	10031734	10031734	G	A
2L	10031736	10031736	G	A
2L	10031747	10031747	G	A
2L	10031842	10031842	G	A
2L	10032117	10032117	A	G
2L	10032166	10032166	C	A
2L	10032211	10032211	T	A
2L	10032297	10032297	C	G
2L	10032400	10032400	C	T
2L	10032404	10032404	C	T
2L	10032454	10032454	G	A
2L	10032549	10032549	A	G
2L	10032611	10032611	G	T
2L	10032623	10032623	G	A
2L	10032640	10032640	A	C
2L	10032726	10032726	C	T
2L	10033905	10033905	C	T
2L	10034031	10034031	C	T
2L	10034506	10034506	T	A
2L	10034529	10034529	C	A
2L	10034914	10034914	T	A
2L	10034939	10034939	G	T
2L	10034984	10034984	G	A
2L	10035357	10035357	C	G
2L	10035389	10035389	G	T
2L	10035735	10035735	G	C
2L	10035776	10035776	G	T
2L	10035813	10035813	C	A
2L	10035816	10035816	T	C
2L	10035970	10035970	T	C
2L	10035983	10035983	A	G
2L	10036076	10036076	T	A
2L	10036102	10036102	A	T
2L	10036216	10036216	G	T
2L	10036259	10036259	A	G
2L	10036275	10036275	A	G
2L	10036286	10036286	T	A
2L	10036435	10036435	A	C
2L	10036537	10036537	G	A
2L	10036652	10036652	A	G
2L	10036662	10036662	C	A
2L	10036688	10036688	G	A
2L	10036773	10036773	G	C
2L	10036903	10036903	C	A
2L	10036984	10036984	G	A
2L	10037104	10037104	G	A
2L	10037266	10037266	G	A
2L	10037572	10037572	G	C
2L	10037674	10037674	T	C
2L	10037734	10037734	C	T
2L	10038036	10038036	G	A
2L	10038134	10038134	A	T
2L	10038160	10038160	A	G
2L	10038214	10038214	G	A
2L	10038291	10038291	T	C
2L	10038303	10038303	T	C
2L	10038318	10038318	G	A
2L	10038336	10038336	C	T
2L	10038384	10038384	T	G
2L	10038390	10038390	A	G
2L	10038468	10038468	A	C
2L	10038489	10038489	C	G
2L	10038522	10038522	C	T
2L	10038558	10038558	C	A
2L	10038588	10038588	C	T
2L	10038620	10038620	C	A
2L	10038648	10038648	T	C
2L	10038693	10038693	T	C
2L	10038780	10038780	G	A
2L	10038831	10038831	A	T
2L	10038908	10038908	A	G
2L	10039006	10039006	T	A
2L	10039056	10039056	C	T
2L	10039060	10039060	C	A
2L	10039205	10039205	A	G
2L	10039284	10039284	G	C
2L	10039575	10039575	A	T
2L	10039612	10039612	A	G
2L	10039855	10039855	T	C
2L	10039888	10039888	A	G
2L	10039919	10039919	T	A
2L	10039924	10039924	T	C
2L	10040186	10040186	T	C
2L	10040376	10040376	A	G
2L	10040469	10040469	A	C
2L	10040538	10040538	C	A
2L	10040630	10040630	T	G
2L	10040655	10040655	C	A
2L	10040678	10040678	C	T
2L	10040875	10040875	G	A
2L	10040905	10040905	C	A
2L	10040912	10040912	T	C
2L	10040966	10040966	A	C
2L	10040992	10040992	A	C
2L	10041070	10041070	G	A
2L	10041163	10041163	T	A
2L	10041384	10041384	T	G
2L	10041622	10041622	G	C
2L	10041993	10041993	A	C
2L	10042002	10042002	T	C
2L	10042429	10042429	C	G
2L	10042482	10042482	T	A
2L	10042585	10042585	A	G
2L	10042680	10042680	G	A
2L	10042708	10042708	A	G
2L	10042831	10042831	T	C
2L	10042866	10042866	T	G
2L	10042970	10042970	C	T
2L	10042986	10042986	C	T
2L	10043019	10043019	G	T
2L	10043039	10043039	A	T
2L	10043078	10043078	G	C
2L	10043088	10043088	A	C
2L	10043261	10043261	C	T
2L	10043283	10043283	G	C
2L	10043298	10043298	T	C
2L	10043330	10043330	A	G
2L	10043651	10043651	G	C
2L	10043653	10043653	T	C
2L	10043660	10043660	G	C
2L	10043766	10043766	A	C
2L	10043789	10043789	C	A
2L	10043836	10043836	T	G
2L	10043842	10043842	T	G
2L	10044246	10044246	C	A
2L	10044262	10044262	A	T
2L	10044268	10044268	G	T
2L	10044341	10044341	T	C
2L	10044402	10044402	C	A
2L	10044421	10044421	A	T
2L	10044599	10044599	C	G
2L	10044638	10044638	G	T
2L	10044873	10044873	T	C
2L	10044917	10044917	A	T
2L	10044920	10044920	C	A
2L	10045039	10045039	C	G
2L	10045317	10045317	G	T
2L	10045325	10045325	G	C
2L	10045449	10045449	A	G
2L	10045471	10045471	A	C
2L	10045663	10045663	T	A
2L	10045678	10045678	G	C
2L	10045808	10045808	A	G
2L	10045865	10045865	C	T
2L	10045911	10045911	T	C
2L	10046002	10046002	C	G
2L	10046060	10046060	A	G
2L	10046130	10046130	C	A
2L	10046209	10046209	G	A
2L	10046271	10046271	T	G
2L	10046382	10046382	A	C
2L	10046581	10046581	T	C
2L	10046671	10046671	C	T
2L	10046903	10046903	G	A
2L	10046914	10046914	G	C
2L	10046918	10046918	T	A
2L	10047029	10047029	G	A
2L	10047135	10047135	A	G
2L	10047191	10047191	G	C
2L	10047199	10047199	A	T
2L	10047225	10047225	A	G
2L	10047273	10047273	C	A
2L	10047313	10047313	C	A
2L	10047357	10047357	G	A
2L	10047364	10047364	T	C
2L	10047498	10047498	C	T
2L	10047540	10047540	C	T
2L	10047553	10047553	A	G
2L	10047584	10047584	T	A
2L	10047592	10047592	A	G
2L	10047662	10047662	G	A
2L	10047857	10047857	A	G
2L	10048095	10048095	A	T
2L	10048115	10048115	C	G
2L	10048203	10048203	A	G
2L	10048211	10048211	A	G
2L	10048656	10048656	T	C
2L	10048665	10048665	G	T
2L	10048671	10048671	T	C
2L	10048740	10048740	G	C
2L	10048758	10048758	G	A
2L	10048962	10048962	T	G
2L	10048966	10048966	C	T
2L	10049066	10049066	C	T
2L	10049182	10049182	G	A
2L	10049222	10049222	A	C
2L	10049233	10049233	G	C
2L	10049241	10049241	C	T
2L	10049277	10049277	T	C
2L	10049316	10049316	T	C
2L	10049317	10049317	A	T
2L	10049412	10049412	G	A
2L	10049448	10049448	T	A
2L	10049454	10049454	T	C
2L	10049476	10049476	G	A
2L	10049578	10049578	T	C
2L	10049600	10049600	A	T
2L	10049637	10049637	G	A
2L	10049666	10049666	A	T
2L	10049684	10049684	G	A
2L	10049720	10049720	G	T
2L	10049721	10049721	G	T
2L	10049753	10049753	C	G
2L	10049855	10049855	T	C
2L	10049861	10049861	A	G
2L	10049876	10049876	T	C
2L	10049984	10049984	G	A
2L	10050069	10050069	G	A
2L	10050125	10050125	A	G
2L	10050196	10050196	T	A
2L	10050212	10050212	G	A
2L	10050227	10050227	C	G
2L	10050243	10050243	T	C
2L	10050267	10050267	G	A
2L	10050351	10050351	T	C
2L	10050383	10050383	T	C
2L	10050530	10050530	C	T
2L	10050536	10050536	G	A
2L	10050558	10050558	G	T
2L	10050591	10050591	C	T
2L	10050642	10050642	A	T
2L	10050651	10050651	C	T
2L	10050779	10050779	G	A
2L	10050905	10050905	T	A
2L	10050987	10050987	C	G
2L	10051024	10051024	C	T
2L	10051234	10051234	T	A
2L	10051242	10051242	T	C
2L	10051263	10051263	T	C
2L	10051336	10051336	A	C
2L	10051415	10051415	C	A
2L	10051434	10051434	A	G
2L	10051610	10051610	A	G
2L	10051803	10051803	C	T
2L	10051930	10051930	C	G
2L	10051947	10051947	C	T
2L	10052311	10052311	T	C
2L	10052556	10052556	A	T
2L	10052746	10052746	G	A
2L	10052880	10052880	A	G
2L	10053199	10053199	G	A
2L	10053206	10053206	A	T
2L	10053269	10053269	C	T
2L	10053361	10053361	G	A
2L	10053366	10053366	A	G
2L	10053453	10053453	G	T
2L	10053499	10053499	A	G
2L	10053506	10053506	C	A
2L	10053613	10053613	C	T
2L	10053650	10053650	C	T
2L	10053766	10053766	C	T
2L	10053861	10053861	A	C
2L	10053984	10053984	T	C
2L	10053986	10053986	G	A
2L	10054240	10054240	C	A
2L	10054286	10054286	A	T
2L	10054308	10054308	C	T
2L	10054405	10054405	T	C
2L	10054421	10054421	G	A
2L	10054425	10054425	T	A
2L	10054481	10054481	C	A
2L	10054507	10054507	T	G
2L	10054525	10054525	C	T
2L	10054563	10054563	T	C
2L	10054581	10054581	A	C
2L	10054726	10054726	C	G
2L	10054879	10054879	C	T
2L	10054936	10054936	T	C
2L	10055002	10055002	T	A
2L	10055293	10055293	T	C
2L	10055299	10055299	A	G
2L	10055504	10055504	A	G
2L	10055806	10055806	C	G
2L	10055823	10055823	C	G
2L	10055916	10055916	G	T
2L	10056409	10056409	C	T
2L	10056464	10056464	G	T
2L	10056499	10056499	T	C
2L	10056510	10056510	T	A
2L	10056542	10056542	A	T
2L	10056557	10056557	G	A
2L	10056575	10056575	T	C
2L	10056591	10056591	G	T
2L	10056670	10056670	G	A
2L	10056680	10056680	A	T
2L	10056738	10056738	A	C
2L	10056767	10056767	A	C
2L	10056784	10056784	T	G
2L	10056813	10056813	G	T
2L	10056897	10056897	T	C
2L	10057141	10057141	T	G
2L	10057161	10057161	T	C
2L	10057303	10057303	T	G
2L	10058057	10058057	G	A
2L	10058168	10058168	T	G
2L	10058214	10058214	C	T
2L	10058502	10058502	G	A
2L	10058773	10058773	G	A
2L	10059179	10059179	C	T
2L	10059368	10059368	C	T
2L	10059449	10059449	A	G
2L	10059492	10059492	T	G
2L	10059728	10059728	C	T
2L	10060097	10060097	A	G
2L	10060103	10060103	A	G
2L	10060119	10060119	C	T
2L	10060319	10060319	A	G
2L	10060338	10060338	G	A
2L	10060504	10060504	G	A
2L	10060541	10060541	T	A
2L	10060557	10060557	A	G
2L	10060583	10060583	G	A
2L	1006077	1006077	A	G
2L	10060789	10060789	A	G
2L	10060821	10060821	T	C
2L	10060972	10060972	T	C
2L	10060986	10060986	G	T
2L	10061051	10061051	T	A
2L	10061088	10061088	G	T
2L	10061490	10061490	C	T
2L	10061512	10061512	C	T
2L	10061534	10061534	T	A
2L	10061538	10061538	A	T
2L	10061552	10061552	A	T
2L	10061562	10061562	G	A
2L	10061759	10061759	A	C
2L	10062097	10062097	T	G
2L	10062105	10062105	A	T
2L	10062137	10062137	C	A
2L	10062402	10062402	A	G
2L	10062417	10062417	G	A
2L	10062607	10062607	C	T
2L	10062610	10062610	C	T
2L	10062617	10062617	G	T
2L	10062652	10062652	A	C
2L	10062694	10062694	T	A
2L	10062773	10062773	G	C
2L	10062845	10062845	C	T
2L	10062872	10062872	T	G
2L	10062913	10062913	A	C
2L	10062940	10062940	G	A
2L	10063150	10063150	C	A
2L	10063153	10063153	C	T
2L	10063282	10063282	T	C
2L	1006341	1006341	A	G
2L	10063530	10063530	G	C
2L	10063542	10063542	A	G
2L	10063591	10063591	C	G
2L	10063635	10063635	G	C
2L	10063638	10063638	A	G
2L	1006364	1006364	G	A
2L	10063695	10063695	T	C
2L	10063783	10063783	C	T
2L	10063838	10063838	A	T
2L	10063869	10063869	A	T
2L	10063887	10063887	C	G
2L	1006390	1006390	A	C
2L	10063908	10063908	A	G
2L	10063964	10063964	C	T
2L	10064032	10064032	A	T
2L	10064402	10064402	C	T
2L	1006465	1006465	C	T
2L	10064650	10064650	A	T
2L	10064785	10064785	C	T
2L	10064852	10064852	T	G
2L	10064900	10064900	C	G
2L	10064963	10064963	G	C
2L	10064966	10064966	T	C
2L	10064969	10064969	C	T
2L	10065008	10065008	C	A
2L	10065038	10065038	G	A
2L	1006536	1006536	A	G
2L	10065362	10065362	G	T
2L	10065395	10065395	T	A
2L	10065399	10065399	C	T
2L	10065475	10065475	G	A
2L	10065482	10065482	G	T
2L	10065705	10065705	T	G
2L	1006577	1006577	G	A
2L	1006579	1006579	T	A
2L	10065942	10065942	A	G
2L	1006598	1006598	C	G
2L	10066002	10066002	G	A
2L	10066176	10066176	C	T
2L	10066281	10066281	G	T
2L	10066283	10066283	A	C
2L	10066287	10066287	G	A
2L	1006630	1006630	A	C
2L	10066365	10066365	G	T
2L	1006643	1006643	T	C
2L	10066495	10066495	A	C
2L	10066586	10066586	G	A
2L	10066686	10066686	G	A
2L	10066701	10066701	T	C
2L	1006681	1006681	T	C
2L	10066822	10066822	T	A
2L	1006684	1006684	G	A
2L	10066938	10066938	T	C
2L	10066956	10066956	T	G
2L	10066965	10066965	A	G
2L	1006708	1006708	A	G
2L	10067304	10067304	A	C
2L	10067373	10067373	T	G
2L	10067399	10067399	T	C
2L	1006745	1006745	C	G
2L	10067529	10067529	T	C
2L	10067533	10067533	C	G
2L	10067703	10067703	G	A
2L	10067708	10067708	A	G
2L	10067810	10067810	T	C
2L	10067872	10067872	G	A
2L	10067877	10067877	C	T
2L	1006825	1006825	G	C
2L	1006839	1006839	A	T
2L	1006851	1006851	G	A
2L	10068615	10068615	T	G
2L	1006863	1006863	T	C
2L	10068874	10068874	A	T
2L	10068890	10068890	A	G
2L	10068983	10068983	A	C
2L	10069012	10069012	A	T
2L	10069170	10069170	G	A
2L	1006919	1006919	A	T
2L	10069283	10069283	C	T
2L	10069286	10069286	A	C
2L	10069392	10069392	G	C
2L	10069490	10069490	T	C
2L	10069513	10069513	G	T
2L	10069515	10069515	C	T
2L	1006983	1006983	C	A
2L	1007009	1007009	T	C
2L	10070091	10070091	A	G
2L	10070113	10070113	A	G
2L	1007018	1007018	T	C
2L	10070207	10070207	G	C
2L	10070247	10070247	C	T
2L	10070262	10070262	T	C
2L	10070545	10070545	C	G
2L	1007056	1007056	A	G
2L	10070608	10070608	T	C
2L	10070740	10070740	G	A
2L	10070773	10070773	G	T
2L	1007078	1007078	T	C
2L	10070824	10070824	C	G
2L	1007093	1007093	C	G
2L	1007102	1007102	C	T
2L	1007111	1007111	G	T
2L	1007118	1007118	A	G
2L	1007120	1007120	A	T
2L	1007133	1007133	A	T
2L	10071416	10071416	C	T
2L	10071448	10071448	A	C
2L	1007145	1007145	G	C
2L	10071471	10071471	C	G
2L	10071515	10071515	G	A
2L	10071574	10071574	A	C
2L	10071593	10071593	A	T
2L	1007166	1007166	G	C
2L	1007167	1007167	C	T
2L	10071735	10071735	T	A
2L	10071742	10071742	T	C
2L	10072279	10072279	G	A
2L	10072389	10072389	G	C
2L	10072918	10072918	T	C
2L	10072987	10072987	A	G
2L	10073005	10073005	G	A
2L	10073117	10073117	A	T
2L	10073157	10073157	A	T
2L	10073555	10073555	G	A
2L	10073612	10073612	A	T
2L	10073644	10073644	A	C
2L	10073705	10073705	G	C
2L	10073842	10073842	C	G
2L	10074015	10074015	T	G
2L	10074148	10074148	A	G
2L	10074425	10074425	G	A
2L	10074567	10074567	A	G
2L	10074601	10074601	C	T
2L	10074604	10074604	A	G
2L	10074609	10074609	C	T
2L	10074612	10074612	T	A
2L	10074621	10074621	T	G
2L	10074688	10074688	C	T
2L	10074778	10074778	T	G
2L	10074821	10074821	T	A
2L	10075071	10075071	T	C
2L	10075140	10075140	A	G
2L	10075184	10075184	G	A
2L	10075209	10075209	G	C
2L	10075268	10075268	G	A
2L	10075307	10075307	T	G
2L	10075416	10075416	T	C
2L	10075436	10075436	C	T
2L	10075774	10075774	A	T
2L	10076134	10076134	A	G
2L	10076394	10076394	A	T
2L	10076516	10076516	G	T
2L	10076531	10076531	A	G
2L	10076624	10076624	T	A
2L	10076657	10076657	C	T
2L	1007671	1007671	A	T
2L	10076776	10076776	C	A
2L	10076790	10076790	C	A
2L	10076835	10076835	T	G
2L	10076942	10076942	G	A
2L	10076958	10076958	A	G
2L	10076964	10076964	A	G
2L	10077022	10077022	A	C
2L	10077040	10077040	G	A
2L	10077060	10077060	A	G
2L	10077083	10077083	T	C
2L	10077296	10077296	T	A
2L	10077349	10077349	G	T
2L	10077372	10077372	G	A
2L	10077399	10077399	T	A
2L	10077426	10077426	A	G
2L	10077487	10077487	A	G
2L	10077625	10077625	A	T
2L	10077721	10077721	G	C
2L	10077836	10077836	G	C
2L	10077859	10077859	T	C
2L	10077873	10077873	G	T
2L	10077934	10077934	A	G
2L	10078057	10078057	T	G
2L	10078072	10078072	G	T
2L	10078177	10078177	A	G
2L	10078181	10078181	G	T
2L	10078206	10078206	C	A
2L	10078225	10078225	G	A
2L	10078237	10078237	T	G
2L	10078242	10078242	A	G
2L	10078466	10078466	G	A
2L	10078557	10078557	A	C
2L	10078878	10078878	C	T
2L	10078930	10078930	G	C
2L	10078932	10078932	G	A
2L	10079005	10079005	A	T
2L	10079045	10079045	G	A
2L	10079164	10079164	G	T
2L	10079176	10079176	G	A
2L	10079326	10079326	A	T
2L	10079329	10079329	T	C
2L	10079554	10079554	C	T
2L	10079624	10079624	G	T
2L	10079776	10079776	A	G
2L	10079962	10079962	T	A
2L	10080544	10080544	G	A
2L	10080841	10080841	T	A
2L	10080850	10080850	A	G
2L	10080856	10080856	C	T
2L	10080908	10080908	A	G
2L	10080926	10080926	C	A
2L	10080977	10080977	A	T
2L	10081034	10081034	A	C
2L	10081100	10081100	G	A
2L	10081296	10081296	A	C
2L	10081308	10081308	C	G
2L	10081356	10081356	T	C
2L	10081443	10081443	G	T
2L	10081509	10081509	A	G
2L	10081533	10081533	T	A
2L	10081659	10081659	G	A
2L	10081680	10081680	A	G
2L	1008173	1008173	G	A
2L	10081944	10081944	T	C
2L	10081951	10081951	T	C
2L	10082129	10082129	A	T
2L	10082137	10082137	G	A
2L	10082172	10082172	C	G
2L	10082205	10082205	T	C
2L	10082230	10082230	C	G
2L	10082241	10082241	C	G
2L	10082285	10082285	G	T
2L	1008229	1008229	G	T
2L	10082323	10082323	G	C
2L	10082673	10082673	A	G
2L	10082722	10082722	T	C
2L	10082764	10082764	A	C
2L	10082797	10082797	G	A
2L	1008289	1008289	G	C
2L	10082960	10082960	T	A
2L	10083040	10083040	T	A
2L	10083410	10083410	G	T
2L	10083417	10083417	A	C
2L	10083432	10083432	T	G
2L	10083596	10083596	A	T
2L	10083739	10083739	G	A
2L	10083887	10083887	C	T
2L	10083987	10083987	T	C
2L	10084232	10084232	A	G
2L	10084241	10084241	A	G
2L	10084442	10084442	T	G
2L	10084594	10084594	A	T
2L	1008514	1008514	G	T
2L	10085334	10085334	G	A
2L	10085357	10085357	G	C
2L	10085468	10085468	C	G
2L	10085490	10085490	C	T
2L	10085539	10085539	G	C
2L	1008561	1008561	T	G
2L	10085669	10085669	C	T
2L	10085706	10085706	G	A
2L	10085754	10085754	A	T
2L	10085781	10085781	G	A
2L	10085808	10085808	A	C
2L	10085820	10085820	C	T
2L	10085898	10085898	G	A
2L	10085921	10085921	G	T
2L	10086060	10086060	A	G
2L	10086130	10086130	G	T
2L	10086135	10086135	A	C
2L	1008633	1008633	A	T
2L	10086574	10086574	C	T
2L	10086629	10086629	T	C
2L	10087039	10087039	C	G
2L	10087167	10087167	C	T
2L	10087176	10087176	G	C
2L	10087405	10087405	T	C
2L	10087428	10087428	C	A
2L	10087616	10087616	C	G
2L	10087628	10087628	T	C
2L	1008768	1008768	G	A
2L	10087714	10087714	C	T
2L	10087775	10087775	T	G
2L	10087826	10087826	C	G
2L	10087835	10087835	A	T
2L	10087848	10087848	A	G
2L	10087914	10087914	A	G
2L	1008794	1008794	T	A
2L	10088068	10088068	G	C
2L	10088070	10088070	G	A
2L	10088153	10088153	G	A
2L	10088353	10088353	C	G
2L	10088402	10088402	G	A
2L	10088508	10088508	C	A
2L	10088730	10088730	A	C
2L	10088858	10088858	T	C
2L	10089061	10089061	T	A
2L	10089214	10089214	G	T
2L	10089227	10089227	A	G
2L	10089524	10089524	G	A
2L	10089535	10089535	C	T
2L	10089626	10089626	T	C
2L	10089628	10089628	T	C
2L	10089700	10089700	C	T
2L	10089766	10089766	A	C
2L	1009004	1009004	G	A
2L	10090073	10090073	G	T
2L	10090095	10090095	A	C
2L	1009011	1009011	C	T
2L	10090111	10090111	T	C
2L	10090127	10090127	T	C
2L	10090505	10090505	C	T
2L	10090520	10090520	T	C
2L	10090563	10090563	C	T
2L	10090585	10090585	T	A
2L	10090635	10090635	A	G
2L	10090664	10090664	A	T
2L	10090725	10090725	G	A
2L	10090979	10090979	A	G
2L	10091097	10091097	T	A
2L	10091104	10091104	T	G
2L	10091156	10091156	T	C
2L	10091164	10091164	T	C
2L	10091303	10091303	G	A
2L	10091308	10091308	C	A
2L	10091359	10091359	T	G
2L	10091395	10091395	A	G
2L	10091441	10091441	T	C
2L	10091447	10091447	G	A
2L	10091510	10091510	G	A
2L	10091939	10091939	A	G
2L	10091945	10091945	C	T
2L	10091948	10091948	A	G
2L	10091987	10091987	A	G
2L	10092146	10092146	C	G
2L	10092182	10092182	A	G
2L	10092188	10092188	A	G
2L	10092390	10092390	T	C
2L	10092428	10092428	C	T
2L	10092490	10092490	C	T
2L	10092526	10092526	C	A
2L	10092540	10092540	C	T
2L	10092542	10092542	C	T
2L	1009256	1009256	A	G
2L	10092799	10092799	C	T
2L	10092944	10092944	G	A
2L	10093002	10093002	C	G
2L	10093057	10093057	A	G
2L	1009306	1009306	A	G
2L	10093088	10093088	G	T
2L	10093105	10093105	G	A
2L	10093110	10093110	G	A
2L	10093116	10093116	G	T
2L	10093120	10093120	T	A
2L	10093122	10093122	G	C
2L	10093145	10093145	A	T
2L	10093228	10093228	T	G
2L	1009327	1009327	A	G
2L	10093326	10093326	A	C
2L	10093338	10093338	C	T
2L	10093351	10093351	A	T
2L	10093425	10093425	T	C
2L	1009352	1009352	G	A
2L	10093718	10093718	T	G
2L	10093881	10093881	G	A
2L	10093923	10093923	C	G
2L	10094193	10094193	C	G
2L	10094299	10094299	A	T
2L	10094760	10094760	G	A
2L	10094773	10094773	G	C
2L	10094814	10094814	A	G
2L	10094819	10094819	A	C
2L	10094827	10094827	A	C
2L	10094865	10094865	G	T
2L	10094870	10094870	C	A
2L	10095402	10095402	T	C
2L	10095439	10095439	G	A
2L	10095500	10095500	A	G
2L	1009565	1009565	A	G
2L	1009573	1009573	C	A
2L	10095757	10095757	C	A
2L	10095778	10095778	C	A
2L	10095841	10095841	T	A
2L	10095843	10095843	G	C
2L	10095890	10095890	G	T
2L	10095903	10095903	T	G
2L	10095917	10095917	G	C
2L	10095988	10095988	C	T
2L	10096096	10096096	G	C
2L	10096384	10096384	T	C
2L	10096404	10096404	A	T
2L	10096427	10096427	T	C
2L	10096460	10096460	C	T
2L	10096472	10096472	T	G
2L	10096530	10096530	C	T
2L	10096892	10096892	T	C
2L	10096897	10096897	A	G
2L	10097057	10097057	C	T
2L	1009709	1009709	A	G
2L	10097097	10097097	G	A
2L	10097152	10097152	T	G
2L	10097246	10097246	G	A
2L	10097269	10097269	C	G
2L	10097289	10097289	G	A
2L	1009738	1009738	C	T
2L	10097489	10097489	T	C
2L	10097511	10097511	G	A
2L	10097739	10097739	C	A
2L	1009812	1009812	A	C
2L	10098353	10098353	T	C
2L	10098840	10098840	A	G
2L	10098865	10098865	A	T
2L	10098946	10098946	G	T
2L	10099039	10099039	T	C
2L	10099137	10099137	A	G
2L	10099139	10099139	C	G
2L	10099563	10099563	G	T
2L	10099815	10099815	A	T
2L	10099846	10099846	C	T
2L	10099990	10099990	T	C
2L	10100015	10100015	A	T
2L	10100018	10100018	A	G
2L	1010003	1010003	T	A
2L	10100097	10100097	G	A
2L	10100199	10100199	G	A
2L	10100390	10100390	A	T
2L	10100397	10100397	C	T
2L	10100463	10100463	T	A
2L	10100587	10100587	C	A
2L	10100870	10100870	T	G
2L	10101662	10101662	C	G
2L	10101930	10101930	C	T
2L	10102247	10102247	T	A
2L	10102432	10102432	A	T
2L	1010245	1010245	C	T
2L	10102464	10102464	G	A
2L	10102475	10102475	C	T
2L	10102656	10102656	C	G
2L	10103198	10103198	C	T
2L	10103923	10103923	A	G
2L	10104236	10104236	G	A
2L	10104263	10104263	G	A
2L	10104398	10104398	C	T
2L	1010442	1010442	G	T
2L	10104561	10104561	G	A
2L	10104929	10104929	A	G
2L	10105537	10105537	A	G
2L	10105614	10105614	T	C
2L	10105908	10105908	T	C
2L	10106083	10106083	T	G
2L	10106352	10106352	C	A
2L	10106509	10106509	T	C
2L	10106737	10106737	C	T
2L	10106919	10106919	C	T
2L	10107605	10107605	G	T
2L	10107618	10107618	A	C
2L	10107658	10107658	T	A
2L	10107661	10107661	T	A
2L	10107693	10107693	C	A
2L	10107744	10107744	C	A
2L	10107971	10107971	T	C
2L	10108106	10108106	A	T
2L	10108360	10108360	G	A
2L	10108364	10108364	G	A
2L	1010859	1010859	G	A
2L	10108708	10108708	T	A
2L	10109352	10109352	A	T
2L	10109559	10109559	A	G
2L	10109621	10109621	T	A
2L	10110145	10110145	C	T
2L	10110178	10110178	C	G
2L	10110296	10110296	T	C
2L	10110324	10110324	C	G
2L	10110338	10110338	C	A
2L	10110380	10110380	A	G
2L	10110472	10110472	G	A
2L	10110551	10110551	G	A
2L	10110830	10110830	G	A
2L	10111093	10111093	A	G
2L	10111209	10111209	C	T
2L	10111274	10111274	A	G
2L	10111352	10111352	T	C
2L	10111484	10111484	G	A
2L	10111534	10111534	A	T
2L	1011164	1011164	T	C
2L	10111671	10111671	T	C
2L	10111904	10111904	A	G
2L	1011191	1011191	C	A
2L	1011204	1011204	C	G
2L	10112426	10112426	G	A
2L	10112453	10112453	G	C
2L	10112505	10112505	C	T
2L	10112639	10112639	T	C
2L	10112757	10112757	C	T
2L	1011294	1011294	A	G
2L	10113025	10113025	G	A
2L	10113138	10113138	G	T
2L	10113149	10113149	G	A
2L	10113610	10113610	G	T
2L	10113636	10113636	C	T
2L	10113803	10113803	A	C
2L	10113873	10113873	A	G
2L	10113969	10113969	G	A
2L	10114006	10114006	C	G
2L	10114966	10114966	T	A
2L	10115367	10115367	T	G
2L	10115500	10115500	T	G
2L	10115508	10115508	T	G
2L	10115672	10115672	C	G
2L	10115813	10115813	G	T
2L	10115817	10115817	A	G
2L	10115868	10115868	C	T
2L	10115887	10115887	C	T
2L	10116084	10116084	C	A
2L	10116205	10116205	C	A
2L	10116253	10116253	A	T
2L	10116454	10116454	A	T
2L	1011663	1011663	T	C
2L	10116648	10116648	G	A
2L	10116857	10116857	A	G
2L	10117612	10117612	C	T
2L	10117705	10117705	G	A
2L	10117718	10117718	T	C
2L	10117725	10117725	T	C
2L	10117804	10117804	G	A
2L	10118445	10118445	T	A
2L	10118452	10118452	G	T
2L	10118942	10118942	A	G
2L	10118966	10118966	G	A
2L	10119109	10119109	A	T
2L	10119137	10119137	T	C
2L	10119218	10119218	A	T
2L	10119292	10119292	A	T
2L	10119400	10119400	G	A
2L	10119403	10119403	G	A
2L	10119461	10119461	T	C
2L	10119507	10119507	A	T
2L	10119912	10119912	T	A
2L	10120113	10120113	T	A
2L	10120414	10120414	G	A
2L	10120487	10120487	A	T
2L	10120494	10120494	A	T
2L	10120546	10120546	G	C
2L	10120716	10120716	A	G
2L	10120868	10120868	C	T
2L	10121223	10121223	A	T
2L	10121229	10121229	A	G
2L	10121541	10121541	T	C
2L	10121673	10121673	G	A
2L	10122683	10122683	A	C
2L	10123035	10123035	T	G
2L	10123097	10123097	G	A
2L	10123354	10123354	T	C
2L	10123420	10123420	T	A
2L	10123670	10123670	G	A
2L	10123726	10123726	C	T
2L	10123728	10123728	C	G
2L	1012485	1012485	A	G
2L	10125343	10125343	T	C
2L	10125404	10125404	C	T
2L	10125523	10125523	C	A
2L	10125874	10125874	G	T
2L	10125878	10125878	G	A
2L	10125976	10125976	C	A
2L	10126058	10126058	A	C
2L	1012629	1012629	C	A
2L	10126364	10126364	A	T
2L	10126372	10126372	G	T
2L	1012667	1012667	A	T
2L	10126748	10126748	C	G
2L	10126769	10126769	A	G
2L	10126953	10126953	G	T
2L	10126965	10126965	A	C
2L	10127024	10127024	C	G
2L	10127139	10127139	C	A
2L	1012759	1012759	C	A
2L	10127650	10127650	C	G
2L	10127657	10127657	T	C
2L	10127689	10127689	G	A
2L	10127847	10127847	G	A
2L	10129257	10129257	C	A
2L	1012995	1012995	C	T
2L	10130270	10130270	A	G
2L	10130275	10130275	T	G
2L	10130310	10130310	T	G
2L	10130522	10130522	A	G
2L	10131119	10131119	C	T
2L	10131125	10131125	G	A
2L	10131139	10131139	G	A
2L	10131144	10131144	A	G
2L	10131285	10131285	C	G
2L	1013175	1013175	A	T
2L	10131831	10131831	C	G
2L	10132271	10132271	G	A
2L	10132385	10132385	G	A
2L	10132387	10132387	C	A
2L	10132478	10132478	T	A
2L	1013296	1013296	T	C
2L	10134426	10134426	G	C
2L	1013523	1013523	T	C
2L	1013602	1013602	T	C
2L	10136238	10136238	A	G
2L	10136729	10136729	T	C
2L	10136834	10136834	A	G
2L	10136842	10136842	T	G
2L	1014130	1014130	C	T
2L	1014136	1014136	T	C
2L	1014174	1014174	C	T
2L	1014181	1014181	G	A
2L	10143717	10143717	G	C
2L	10144951	10144951	C	A
2L	10145149	10145149	A	G
2L	10145157	10145157	A	T
2L	10145371	10145371	G	T
2L	10145485	10145485	A	C
2L	1014552	1014552	T	C
2L	10145574	10145574	A	T
2L	10145762	10145762	A	T
2L	1014588	1014588	T	A
2L	10146037	10146037	G	T
2L	10146046	10146046	T	C
2L	1014615	1014615	A	G
2L	10146270	10146270	A	G
2L	10146498	10146498	G	A
2L	10146780	10146780	G	A
2L	10146978	10146978	C	G
2L	10147030	10147030	G	C
2L	10147327	10147327	C	G
2L	10147337	10147337	C	A
2L	10147400	10147400	G	A
2L	10147414	10147414	T	C
2L	10147544	10147544	A	G
2L	10147563	10147563	C	G
2L	10147594	10147594	C	G
2L	10147642	10147642	T	C
2L	10147899	10147899	G	C
2L	10147931	10147931	G	A
2L	10148346	10148346	G	T
2L	10148351	10148351	G	T
2L	10148531	10148531	A	C
2L	10148566	10148566	C	A
2L	10148808	10148808	C	T
2L	10148836	10148836	C	A
2L	10148845	10148845	T	A
2L	10148891	10148891	G	A
2L	10148907	10148907	T	C
2L	10148935	10148935	G	C
2L	10148952	10148952	G	A
2L	10148977	10148977	G	A
2L	10148997	10148997	C	G
2L	10149022	10149022	G	A
2L	10149043	10149043	G	C
2L	10149065	10149065	A	G
2L	10149274	10149274	T	C
2L	10149318	10149318	A	G
2L	10149363	10149363	T	A
2L	10149396	10149396	G	T
2L	10149492	10149492	C	T
2L	10149912	10149912	T	G
2L	10149948	10149948	A	C
2L	10149962	10149962	T	A
2L	10150445	10150445	G	A
2L	10150546	10150546	C	G
2L	10150690	10150690	A	G
2L	10150708	10150708	T	G
2L	10150746	10150746	C	T
2L	10150840	10150840	G	A
2L	10150962	10150962	A	T
2L	10150986	10150986	A	G
2L	10151038	10151038	G	A
2L	10151042	10151042	T	A
2L	10151192	10151192	A	C
2L	10151344	10151344	G	C
2L	10151574	10151574	G	A
2L	10151619	10151619	G	A
2L	10151832	10151832	C	G
2L	10151843	10151843	T	A
2L	10151851	10151851	C	T
2L	10152096	10152096	T	C
2L	1015212	1015212	C	T
2L	10152446	10152446	G	T
2L	1015286	1015286	G	A
2L	10152879	10152879	A	G
2L	10153087	10153087	G	A
2L	10153456	10153456	A	G
2L	10153710	10153710	C	T
2L	10153776	10153776	A	C
2L	1015381	1015381	G	A
2L	1015384	1015384	G	T
2L	1015387	1015387	T	C
2L	10153896	10153896	C	T
2L	10153946	10153946	C	T
2L	10153948	10153948	C	A
2L	10153955	10153955	T	A
2L	10153991	10153991	C	A
2L	10154174	10154174	T	C
2L	10154392	10154392	C	T
2L	10154443	10154443	G	A
2L	10154482	10154482	A	G
2L	10154512	10154512	C	G
2L	10154516	10154516	T	A
2L	10154781	10154781	C	T
2L	10154880	10154880	C	T
2L	10154886	10154886	C	T
2L	10154934	10154934	C	T
2L	10154982	10154982	T	C
2L	10155039	10155039	T	C
2L	10155111	10155111	A	G
2L	10155132	10155132	C	T
2L	1015522	1015522	T	G
2L	1015533	1015533	A	G
2L	10155413	10155413	A	T
2L	10155581	10155581	T	A
2L	10155592	10155592	C	T
2L	10155646	10155646	C	A
2L	10155670	10155670	T	A
2L	1015594	1015594	C	T
2L	1015602	1015602	G	T
2L	10156047	10156047	A	G
2L	1015702	1015702	A	G
2L	1015828	1015828	T	C
2L	1015888	1015888	A	G
2L	1015953	1015953	A	G
2L	1015963	1015963	C	A
2L	1015978	1015978	G	T
2L	10164238	10164238	G	A
2L	10164486	10164486	A	C
2L	10164920	10164920	C	T
2L	10164989	10164989	A	C
2L	10165073	10165073	T	C
2L	10165520	10165520	G	A
2L	10165591	10165591	T	C
2L	10165703	10165703	A	G
2L	10166266	10166266	T	A
2L	10166295	10166295	G	A
2L	10166523	10166523	C	A
2L	10167673	10167673	C	T
2L	10167962	10167962	T	C
2L	10168381	10168381	G	A
2L	10169047	10169047	T	G
2L	10169265	10169265	C	T
2L	10169344	10169344	G	A
2L	10169405	10169405	C	T
2L	10169412	10169412	T	A
2L	10169461	10169461	A	T
2L	10169565	10169565	C	T
2L	10169574	10169574	T	C
2L	10169751	10169751	C	T
2L	10169841	10169841	T	G
2L	10170094	10170094	G	T
2L	10170507	10170507	G	C
2L	10170823	10170823	T	G
2L	10170834	10170834	C	T
2L	10171006	10171006	C	T
2L	1017120	1017120	T	A
2L	10171350	10171350	T	A
2L	10171563	10171563	T	C
2L	10171914	10171914	T	C
2L	10172614	10172614	A	C
2L	10172629	10172629	A	T
2L	10172642	10172642	C	G
2L	10172644	10172644	A	G
2L	10172744	10172744	C	T
2L	10173447	10173447	A	G
2L	10173450	10173450	G	C
2L	10173611	10173611	C	T
2L	10173631	10173631	G	A
2L	10173687	10173687	A	G
2L	10173712	10173712	C	A
2L	1017372	1017372	G	C
2L	1017377	1017377	C	A
2L	10173900	10173900	T	C
2L	10173930	10173930	T	A
2L	10173939	10173939	C	T
2L	10173984	10173984	A	C
2L	101742	101742	C	T
2L	1017443	1017443	C	T
2L	1017494	1017494	C	G
2L	1017497	1017497	T	C
2L	10175274	10175274	C	A
2L	10175536	10175536	T	C
2L	10175594	10175594	A	T
2L	10175688	10175688	C	T
2L	10175722	10175722	T	A
2L	10175725	10175725	A	T
2L	10175741	10175741	T	A
2L	10177571	10177571	A	G
2L	10177587	10177587	C	T
2L	10177759	10177759	C	T
2L	1017788	1017788	C	G
2L	10178154	10178154	G	T
2L	10178205	10178205	C	A
2L	10178364	10178364	G	A
2L	10178459	10178459	T	G
2L	10178466	10178466	T	G
2L	10178749	10178749	A	G
2L	10179077	10179077	A	T
2L	10179356	10179356	G	C
2L	10179831	10179831	C	G
2L	10179893	10179893	G	A
2L	10180091	10180091	A	C
2L	10180237	10180237	G	A
2L	1018024	1018024	T	C
2L	10180312	10180312	C	T
2L	10180427	10180427	G	C
2L	1018043	1018043	G	A
2L	10181687	10181687	T	G
2L	10182808	10182808	A	C
2L	10183199	10183199	C	T
2L	1018323	1018323	G	A
2L	10183313	10183313	T	C
2L	10183333	10183333	A	G
2L	1018360	1018360	C	A
2L	101841	101841	T	A
2L	1018419	1018419	T	G
2L	10184599	10184599	C	A
2L	10184657	10184657	G	A
2L	10184699	10184699	G	A
2L	1018471	1018471	C	G
2L	10184742	10184742	A	T
2L	10184768	10184768	A	G
2L	10184805	10184805	C	A
2L	10184829	10184829	A	C
2L	10184845	10184845	T	A
2L	10185027	10185027	C	T
2L	10185039	10185039	C	T
2L	10185280	10185280	A	G
2L	10185534	10185534	A	C
2L	10185537	10185537	A	T
2L	1018589	1018589	C	T
2L	10186178	10186178	A	T
2L	1018623	1018623	T	A
2L	10186416	10186416	C	G
2L	10186443	10186443	T	C
2L	10186535	10186535	A	C
2L	10186565	10186565	T	C
2L	1018674	1018674	C	T
2L	1018677	1018677	G	T
2L	10186777	10186777	T	C
2L	1018687	1018687	G	C
2L	10186939	10186939	A	T
2L	10187059	10187059	C	A
2L	10187279	10187279	T	C
2L	1018808	1018808	A	C
2L	10188199	10188199	C	T
2L	10188333	10188333	A	T
2L	1018844	1018844	T	C
2L	10188466	10188466	T	C
2L	1018854	1018854	A	G
2L	1018862	1018862	T	C
2L	10188836	10188836	A	G
2L	10188854	10188854	G	A
2L	10188857	10188857	G	C
2L	10188929	10188929	A	G
2L	10189067	10189067	G	A
2L	10189136	10189136	C	G
2L	1018914	1018914	A	C
2L	1018918	1018918	G	T
2L	10189263	10189263	G	T
2L	1018936	1018936	G	A
2L	10189407	10189407	A	G
2L	1018952	1018952	T	C
2L	1018985	1018985	T	C
2L	10189856	10189856	C	T
2L	10190021	10190021	C	G
2L	1019004	1019004	G	T
2L	10190069	10190069	G	C
2L	10190093	10190093	C	T
2L	10190153	10190153	G	A
2L	10190156	10190156	A	G
2L	10190162	10190162	C	T
2L	10190197	10190197	A	G
2L	10190247	10190247	G	C
2L	1019043	1019043	T	C
2L	10190459	10190459	G	A
2L	1019052	1019052	T	C
2L	10190570	10190570	C	T
2L	1019087	1019087	T	C
2L	10191176	10191176	T	G
2L	10191260	10191260	G	A
2L	10191623	10191623	A	T
2L	10191683	10191683	A	G
2L	10191716	10191716	T	A
2L	10191728	10191728	C	T
2L	10191957	10191957	C	G
2L	1019201	1019201	G	A
2L	10192618	10192618	T	A
2L	10192625	10192625	T	C
2L	10192650	10192650	C	G
2L	10193026	10193026	A	G
2L	1019337	1019337	G	A
2L	10194142	10194142	C	A
2L	1019502	1019502	C	T
2L	1019507	1019507	A	C
2L	101951	101951	T	G
2L	1019553	1019553	C	T
2L	10196269	10196269	A	C
2L	10196414	10196414	A	T
2L	10196438	10196438	C	T
2L	10196519	10196519	T	A
2L	1019721	1019721	T	C
2L	10197218	10197218	A	G
2L	10197261	10197261	G	C
2L	10197278	10197278	T	A
2L	10197283	10197283	A	G
2L	10197293	10197293	A	C
2L	10197316	10197316	C	T
2L	10197446	10197446	T	C
2L	10198660	10198660	C	T
2L	10198666	10198666	G	A
2L	10198701	10198701	A	G
2L	1019900	1019900	A	G
2L	10200150	10200150	T	G
2L	10200165	10200165	A	G
2L	1020030	1020030	G	C
2L	10200500	10200500	C	T
2L	10200596	10200596	G	C
2L	10200619	10200619	A	G
2L	1020098	1020098	T	G
2L	1020164	1020164	A	G
2L	10201873	10201873	G	A
2L	10201884	10201884	C	G
2L	1020223	1020223	G	C
2L	1020225	1020225	T	A
2L	10203245	10203245	G	C
2L	1020391	1020391	G	C
2L	1020406	1020406	A	G
2L	1020413	1020413	C	T
2L	1020418	1020418	A	G
2L	1020421	1020421	C	A
2L	1020537	1020537	T	C
2L	1020599	1020599	A	G
2L	10206052	10206052	G	T
2L	1020673	1020673	A	T
2L	1020680	1020680	G	C
2L	10206960	10206960	A	G
2L	10207021	10207021	C	T
2L	10207053	10207053	G	A
2L	1020707	1020707	C	T
2L	1020729	1020729	T	C
2L	10207407	10207407	A	G
2L	10207461	10207461	C	G
2L	10207578	10207578	A	G
2L	1020842	1020842	C	T
2L	1020844	1020844	A	G
2L	10209228	10209228	A	C
2L	10209280	10209280	A	G
2L	10209320	10209320	A	G
2L	1020984	1020984	A	T
2L	10210286	10210286	T	C
2L	10210418	10210418	T	G
2L	10210935	10210935	T	A
2L	10210948	10210948	A	C
2L	10210968	10210968	T	C
2L	10210973	10210973	A	G
2L	10210998	10210998	C	T
2L	10211281	10211281	T	A
2L	1021136	1021136	C	T
2L	1021155	1021155	T	C
2L	10212301	10212301	T	C
2L	10212322	10212322	T	A
2L	10212695	10212695	A	G
2L	10212839	10212839	A	G
2L	10212872	10212872	C	T
2L	10212982	10212982	A	T
2L	1021312	1021312	C	T
2L	10213475	10213475	T	C
2L	10213511	10213511	C	T
2L	1021433	1021433	G	C
2L	10214582	10214582	T	C
2L	10214665	10214665	A	T
2L	1021491	1021491	G	A
2L	1021528	1021528	G	T
2L	1021549	1021549	A	G
2L	10215977	10215977	A	G
2L	10216097	10216097	A	G
2L	10216124	10216124	G	A
2L	10216148	10216148	C	T
2L	1021641	1021641	A	C
2L	10216476	10216476	T	C
2L	10216488	10216488	T	A
2L	10216492	10216492	G	T
2L	1021675	1021675	C	A
2L	1021697	1021697	A	G
2L	1021775	1021775	A	C
2L	1021814	1021814	C	T
2L	10218656	10218656	A	T
2L	10218751	10218751	T	G
2L	10219170	10219170	C	G
2L	10219204	10219204	G	A
2L	10219270	10219270	G	C
2L	10219429	10219429	A	G
2L	10219624	10219624	T	G
2L	1021979	1021979	C	T
2L	10219945	10219945	A	C
2L	10219980	10219980	T	A
2L	10220000	10220000	T	G
2L	10220159	10220159	A	G
2L	10220233	10220233	C	T
2L	1022037	1022037	A	G
2L	10220660	10220660	G	A
2L	10221175	10221175	T	C
2L	10221224	10221224	C	A
2L	10221744	10221744	G	A
2L	10221864	10221864	G	A
2L	10222056	10222056	T	C
2L	10222110	10222110	T	C
2L	10222167	10222167	T	G
2L	10222172	10222172	A	C
2L	10222620	10222620	A	G
2L	1022303	1022303	G	C
2L	1022321	1022321	C	G
2L	1022353	1022353	C	T
2L	10224508	10224508	T	C
2L	10225086	10225086	T	C
2L	10225158	10225158	T	G
2L	10225163	10225163	G	A
2L	10225171	10225171	G	A
2L	10225178	10225178	A	C
2L	10225232	10225232	G	A
2L	10225237	10225237	T	C
2L	10225252	10225252	A	C
2L	1022605	1022605	A	G
2L	1022648	1022648	A	G
2L	1022699	1022699	T	C
2L	1022711	1022711	C	T
2L	1022948	1022948	A	C
2L	102295	102295	T	C
2L	10230880	10230880	G	T
2L	102319	102319	C	A
2L	1023394	1023394	C	A
2L	1023412	1023412	G	A
2L	1023510	1023510	C	T
2L	1023525	1023525	G	A
2L	1023529	1023529	C	T
2L	1023536	1023536	A	T
2L	1023559	1023559	C	T
2L	1023575	1023575	A	C
2L	1023632	1023632	G	C
2L	1023709	1023709	A	G
2L	1023827	1023827	T	A
2L	10238382	10238382	C	A
2L	1023879	1023879	G	A
2L	10238830	10238830	A	C
2L	1024013	1024013	G	A
2L	10241404	10241404	G	A
2L	10242000	10242000	C	T
2L	1024204	1024204	T	C
2L	10243027	10243027	T	C
2L	1024313	1024313	T	C
2L	10243313	10243313	C	G
2L	1024333	1024333	G	A
2L	10243379	10243379	G	A
2L	10243383	10243383	T	C
2L	10243518	10243518	G	T
2L	1024409	1024409	T	G
2L	1024418	1024418	C	T
2L	10244591	10244591	T	A
2L	1024487	1024487	A	G
2L	10244893	10244893	G	A
2L	1024515	1024515	A	G
2L	10245848	10245848	T	G
2L	1024594	1024594	T	C
2L	1024601	1024601	G	C
2L	1024608	1024608	C	T
2L	1024627	1024627	T	A
2L	1024651	1024651	G	T
2L	1024665	1024665	C	G
2L	1024679	1024679	A	T
2L	1024692	1024692	C	G
2L	10247256	10247256	G	C
2L	1024736	1024736	A	T
2L	1024753	1024753	T	C
2L	10247834	10247834	T	A
2L	1024810	1024810	C	G
2L	10248193	10248193	A	T
2L	10248252	10248252	C	T
2L	10248363	10248363	A	G
2L	1024863	1024863	A	G
2L	10248965	10248965	C	T
2L	10249133	10249133	A	G
2L	10249190	10249190	T	C
2L	10249394	10249394	A	G
2L	10249617	10249617	T	A
2L	10249811	10249811	C	G
2L	1025009	1025009	G	T
2L	10250232	10250232	G	T
2L	10250381	10250381	A	G
2L	10250411	10250411	C	A
2L	10250514	10250514	A	G
2L	10250533	10250533	G	C
2L	10250553	10250553	T	G
2L	10250650	10250650	A	T
2L	10250675	10250675	T	G
2L	1025070	1025070	G	C
2L	10250713	10250713	T	G
2L	10250740	10250740	G	A
2L	10250898	10250898	A	G
2L	10250952	10250952	T	C
2L	10251078	10251078	G	A
2L	10251132	10251132	A	G
2L	10251136	10251136	A	G
2L	10251159	10251159	T	G
2L	10251177	10251177	G	C
2L	10251261	10251261	G	C
2L	10251282	10251282	T	C
2L	10251288	10251288	T	C
2L	1025130	1025130	G	A
2L	10251408	10251408	G	A
2L	10251558	10251558	A	G
2L	10251611	10251611	C	T
2L	10251637	10251637	C	T
2L	10251784	10251784	A	G
2L	10252290	10252290	A	G
2L	1025233	1025233	T	C
2L	10252380	10252380	T	C
2L	10252450	10252450	C	A
2L	10252475	10252475	T	C
2L	10252547	10252547	T	A
2L	10252551	10252551	C	A
2L	1025262	1025262	C	T
2L	10252878	10252878	T	C
2L	10253051	10253051	A	G
2L	10253187	10253187	A	G
2L	1025360	1025360	T	C
2L	1025367	1025367	T	C
2L	1025391	1025391	G	C
2L	1025414	1025414	C	T
2L	10254483	10254483	A	C
2L	1025454	1025454	T	C
2L	1025460	1025460	T	C
2L	10254675	10254675	C	T
2L	10254714	10254714	G	C
2L	1025473	1025473	T	C
2L	10254741	10254741	A	T
2L	10255046	10255046	G	A
2L	10255183	10255183	T	C
2L	10255198	10255198	G	A
2L	10255307	10255307	C	G
2L	10255367	10255367	T	G
2L	10255458	10255458	T	C
2L	10255486	10255486	A	T
2L	10255527	10255527	C	T
2L	10255558	10255558	G	C
2L	10255582	10255582	A	G
2L	1025561	1025561	C	A
2L	10255619	10255619	C	T
2L	10255797	10255797	T	C
2L	10255837	10255837	T	C
2L	1025674	1025674	C	G
2L	1025698	1025698	G	A
2L	10257015	10257015	G	T
2L	10257131	10257131	T	G
2L	1025723	1025723	T	C
2L	10257289	10257289	A	G
2L	1025781	1025781	C	T
2L	1025795	1025795	G	T
2L	10258219	10258219	T	C
2L	1025844	1025844	G	A
2L	10258672	10258672	T	G
2L	10258716	10258716	G	C
2L	10258725	10258725	C	T
2L	10258902	10258902	G	A
2L	1025906	1025906	G	T
2L	1025915	1025915	C	T
2L	10259385	10259385	G	T
2L	1025973	1025973	A	G
2L	10259794	10259794	T	G
2L	10259891	10259891	A	G
2L	1026015	1026015	C	G
2L	10260154	10260154	A	T
2L	10260342	10260342	T	G
2L	10260357	10260357	T	C
2L	1026047	1026047	T	C
2L	1026105	1026105	A	G
2L	10261133	10261133	C	G
2L	10261232	10261232	C	T
2L	10261239	10261239	A	T
2L	1026127	1026127	C	A
2L	10261381	10261381	T	C
2L	1026142	1026142	G	A
2L	1026143	1026143	A	C
2L	10261705	10261705	T	C
2L	1026224	1026224	G	T
2L	1026232	1026232	G	T
2L	1026240	1026240	A	G
2L	1026257	1026257	T	C
2L	1026336	1026336	G	C
2L	1026357	1026357	C	T
2L	1026415	1026415	G	T
2L	10264263	10264263	T	C
2L	1026429	1026429	A	C
2L	10264347	10264347	G	T
2L	10264357	10264357	A	G
2L	1026442	1026442	G	C
2L	1026447	1026447	G	C
2L	1026455	1026455	C	T
2L	10264688	10264688	A	G
2L	10264694	10264694	A	T
2L	10264865	10264865	T	C
2L	10264991	10264991	C	G
2L	10265258	10265258	A	G
2L	10265285	10265285	T	C
2L	1026592	1026592	A	G
2L	10265957	10265957	G	C
2L	1026604	1026604	G	A
2L	1026609	1026609	A	G
2L	1026654	1026654	T	C
2L	1026659	1026659	A	G
2L	1026693	1026693	T	C
2L	10267043	10267043	G	A
2L	10267163	10267163	C	T
2L	1026717	1026717	T	C
2L	1026756	1026756	T	C
2L	1026757	1026757	T	C
2L	1026761	1026761	A	G
2L	10267733	10267733	C	A
2L	1026786	1026786	T	C
2L	10268007	10268007	C	T
2L	1026802	1026802	T	G
2L	1026805	1026805	A	T
2L	1026817	1026817	C	A
2L	1026823	1026823	A	T
2L	10268346	10268346	A	G
2L	10268414	10268414	G	A
2L	10268439	10268439	G	C
2L	10268629	10268629	T	G
2L	1026866	1026866	A	C
2L	1026882	1026882	C	T
2L	10268869	10268869	C	T
2L	10269104	10269104	C	A
2L	10269215	10269215	A	G
2L	1026936	1026936	T	C
2L	10269942	10269942	G	C
2L	10270042	10270042	T	A
2L	10270174	10270174	A	G
2L	10270544	10270544	G	A
2L	10270548	10270548	T	C
2L	10270601	10270601	G	T
2L	10270742	10270742	G	C
2L	10270751	10270751	T	G
2L	10270763	10270763	C	T
2L	10270799	10270799	T	C
2L	10270811	10270811	T	C
2L	10270853	10270853	T	C
2L	10270931	10270931	A	T
2L	10271039	10271039	G	C
2L	1027216	1027216	T	G
2L	10272962	10272962	T	A
2L	10273103	10273103	A	G
2L	10273771	10273771	T	A
2L	10273923	10273923	A	C
2L	10273936	10273936	C	T
2L	10273941	10273941	A	G
2L	1027452	1027452	T	A
2L	10274613	10274613	A	G
2L	1027462	1027462	C	G
2L	10275099	10275099	C	A
2L	10275313	10275313	A	C
2L	1027614	1027614	C	A
2L	10276510	10276510	A	G
2L	1027675	1027675	G	A
2L	10276790	10276790	C	G
2L	10276841	10276841	G	T
2L	10277039	10277039	G	A
2L	10277174	10277174	T	C
2L	10277185	10277185	G	A
2L	10277741	10277741	A	G
2L	10277912	10277912	G	A
2L	10278069	10278069	C	T
2L	10278154	10278154	T	G
2L	1027818	1027818	C	T
2L	10278209	10278209	T	G
2L	10278225	10278225	T	A
2L	10278242	10278242	G	T
2L	10278314	10278314	T	C
2L	10278398	10278398	A	C
2L	10278630	10278630	C	T
2L	10278767	10278767	A	C
2L	10278823	10278823	T	G
2L	1027898	1027898	T	A
2L	10279006	10279006	G	A
2L	10279035	10279035	C	A
2L	10279284	10279284	A	G
2L	10279299	10279299	C	G
2L	10279303	10279303	A	C
2L	1027937	1027937	T	C
2L	10279874	10279874	C	T
2L	1027998	1027998	T	G
2L	1028004	1028004	G	C
2L	10280128	10280128	T	C
2L	1028025	1028025	A	G
2L	10280423	10280423	A	G
2L	10280666	10280666	T	G
2L	10280669	10280669	T	A
2L	10280684	10280684	A	G
2L	10280708	10280708	A	G
2L	10280859	10280859	T	C
2L	10280977	10280977	C	A
2L	10280996	10280996	A	G
2L	1028141	1028141	T	A
2L	10281599	10281599	C	G
2L	1028160	1028160	A	T
2L	10281622	10281622	A	C
2L	10281638	10281638	G	A
2L	10281824	10281824	G	A
2L	1028253	1028253	T	C
2L	1028345	1028345	T	C
2L	10284144	10284144	A	G
2L	1028470	1028470	G	C
2L	10284960	10284960	T	C
2L	1028511	1028511	C	A
2L	1028528	1028528	T	G
2L	10285540	10285540	G	A
2L	10285566	10285566	C	G
2L	1028582	1028582	C	T
2L	10285824	10285824	C	T
2L	1028588	1028588	T	A
2L	1028597	1028597	A	C
2L	1028602	1028602	A	C
2L	1028604	1028604	A	C
2L	10286127	10286127	G	A
2L	10286130	10286130	C	T
2L	10286133	10286133	A	G
2L	1028620	1028620	C	G
2L	1028626	1028626	A	G
2L	10286298	10286298	C	T
2L	10286447	10286447	A	T
2L	1028647	1028647	C	A
2L	10286547	10286547	T	A
2L	10286655	10286655	T	G
2L	10286661	10286661	A	G
2L	1028716	1028716	T	A
2L	10287987	10287987	T	A
2L	10288019	10288019	G	T
2L	10288242	10288242	T	A
2L	10288350	10288350	T	C
2L	10288467	10288467	A	G
2L	10288479	10288479	T	C
2L	10288506	10288506	C	T
2L	10288522	10288522	A	C
2L	10288537	10288537	G	T
2L	10288597	10288597	T	G
[truncated: 712,805 more rows]
