# Supplementary material for: The Landscape of A-to-I RNA Editome Is Shaped by Both Positive and Purifying Selection
Source: PLoS Genet. 2016 Jul 28;12(7):e1006191. doi: 10.1371/journal.pgen.1006191 (PMC4965139; doi:10.1371/journal.pgen.1006191)
Supplement: S2 Text — The refined UTR regions for each species were presented in gff3 format. (ZIP) [file pgen.1006191.s019.zip]

Archive with 1 entries (1 files):
- S2_Text.txt
