# Supplementary material for: The Landscape of A-to-I RNA Editome Is Shaped by Both Positive and Purifying Selection
Source: PLoS Genet. 2016 Jul 28;12(7):e1006191. doi: 10.1371/journal.pgen.1006191 (PMC4965139; doi:10.1371/journal.pgen.1006191)
Supplement: S2 Text — The refined UTR regions for each species were presented in gff3 format. (ZIP) [file pgen.1006191.s019.zip › S2_Text.txt]

Species	Seqid	Source	Type	Start	End	Score	Strand	Phase	Attributes
D.ananasae	scaffold_10103	Sippe	UTR3-RFD	1695	1787	.	-	.	Name=FBgn0096744-u3;Parent=FBtr0124437;parent_type=mRNA
D.ananasae	scaffold_10103	Sippe	UTR5-RFD	3562	3649	.	-	.	Name=FBgn0096744-u5;Parent=FBtr0124437;parent_type=mRNA
D.ananasae	scaffold_10192	Sippe	UTR5-RFD	159	758	.	+	.	Name=FBgn0096266-u5;Parent=FBtr0123955;parent_type=mRNA
D.ananasae	scaffold_10192	Sippe	UTR3-RFD	975	1281	.	+	.	Name=FBgn0096266-u3;Parent=FBtr0123955;parent_type=mRNA
D.ananasae	scaffold_1047	Sippe	UTR3-RFD	47	87	.	-	.	Name=FBgn0096745-u3;Parent=FBtr0124438;parent_type=mRNA
D.ananasae	scaffold_1047	Sippe	UTR5-RFD	313	499	.	-	.	Name=FBgn0096745-u5;Parent=FBtr0124438;parent_type=mRNA
D.ananasae	scaffold_10485	Sippe	UTR3-RFD	48	632	.	-	.	Name=FBgn0096982-u3;Parent=FBtr0124675;parent_type=mRNA
D.ananasae	scaffold_10485	Sippe	UTR5-RFD	1310	1909	.	-	.	Name=FBgn0096982-u5;Parent=FBtr0124675;parent_type=mRNA
D.ananasae	scaffold_10513	Sippe	UTR5-RFD	125424	125611	.	+	.	Name=FBgn0096272-u5;Parent=FBtr0123961;parent_type=mRNA
D.ananasae	scaffold_10513	Sippe	UTR3-RFD	125939	125947	.	+	.	Name=FBgn0096272-u3;Parent=FBtr0123961;parent_type=mRNA
D.ananasae	scaffold_10513	Sippe	UTR3-RFD	142113	142333	.	-	.	Name=FBgn0096268-u3;Parent=FBtr0123957;parent_type=mRNA
D.ananasae	scaffold_10513	Sippe	UTR5-RFD	167316	167363	.	-	.	Name=FBgn0096268-u5;Parent=FBtr0123957;parent_type=mRNA
D.ananasae	scaffold_10994	Sippe	UTR5-RFD	3672	3759	.	+	.	Name=FBgn0098622-u5;Parent=FBtr0126322;parent_type=mRNA
D.ananasae	scaffold_10994	Sippe	UTR3-RFD	4117	4634	.	+	.	Name=FBgn0098622-u3;Parent=FBtr0126322;parent_type=mRNA
D.ananasae	scaffold_12326	Sippe	UTR3-RFD	523	689	.	-	.	Name=FBgn0098608-u3;Parent=FBtr0126308;parent_type=mRNA
D.ananasae	scaffold_12326	Sippe	UTR5-RFD	1101	1222	.	-	.	Name=FBgn0098608-u5;Parent=FBtr0126308;parent_type=mRNA
D.ananasae	scaffold_12423	Sippe	UTR3-RFD	1246	1331	.	-	.	Name=FBgn0089023-u3;Parent=FBtr0116684;parent_type=mRNA
D.ananasae	scaffold_12423	Sippe	UTR5-RFD	2978	3577	.	-	.	Name=FBgn0089023-u5;Parent=FBtr0116684;parent_type=mRNA
D.ananasae	scaffold_12430	Sippe	UTR5-RFD	11910	12509	.	+	.	Name=FBgn0095972-u5;Parent=FBtr0123660;parent_type=mRNA
D.ananasae	scaffold_12430	Sippe	UTR3-RFD	37162	37365	.	+	.	Name=FBgn0095972-u3;Parent=FBtr0123660;parent_type=mRNA
D.ananasae	scaffold_12430	Sippe	UTR5-RFD	39605	39701	.	+	.	Name=FBgn0095973-u5;Parent=FBtr0123661;parent_type=mRNA
D.ananasae	scaffold_12430	Sippe	UTR3-RFD	40784	42183	.	+	.	Name=FBgn0095973-u3;Parent=FBtr0123661;parent_type=mRNA
D.ananasae	scaffold_12456	Sippe	UTR5-RFD	1929	2112	.	+	.	Name=FBgn0099694-u5;Parent=FBtr0127400;parent_type=mRNA
D.ananasae	scaffold_12456	Sippe	UTR3-RFD	2701	4100	.	+	.	Name=FBgn0099694-u3;Parent=FBtr0127400;parent_type=mRNA
D.ananasae	scaffold_12456	Sippe	UTR3-RFD	2952	4351	.	-	.	Name=FBgn0099692-u3;Parent=FBtr0127398;parent_type=mRNA
D.ananasae	scaffold_12456	Sippe	UTR5-RFD	4514	4513	.	-	.	Name=FBgn0099692-u5;Parent=FBtr0127398;parent_type=mRNA
D.ananasae	scaffold_12586	Sippe	UTR3-RFD	43323	43490	.	-	.	Name=FBgn0098506-u3;Parent=FBtr0126206;parent_type=mRNA
D.ananasae	scaffold_12586	Sippe	UTR5-RFD	44437	45036	.	-	.	Name=FBgn0098506-u5;Parent=FBtr0126206;parent_type=mRNA
D.ananasae	scaffold_12586	Sippe	UTR5-RFD	535439	536038	.	+	.	Name=FBgn0098512-u5;Parent=FBtr0126212;parent_type=mRNA
D.ananasae	scaffold_12586	Sippe	UTR3-RFD	536598	537997	.	+	.	Name=FBgn0098512-u3;Parent=FBtr0126212;parent_type=mRNA
D.ananasae	scaffold_12613	Sippe	UTR3-RFD	15765	15816	.	-	.	Name=FBgn0096615-u3;Parent=FBtr0124308;parent_type=mRNA
D.ananasae	scaffold_12613	Sippe	UTR5-RFD	16390	16613	.	-	.	Name=FBgn0096615-u5;Parent=FBtr0124308;parent_type=mRNA
D.ananasae	scaffold_12613	Sippe	UTR3-RFD	150480	151879	.	-	.	Name=FBgn0096612-u3;Parent=FBtr0124305;parent_type=mRNA
D.ananasae	scaffold_12613	Sippe	UTR5-RFD	183077	183676	.	-	.	Name=FBgn0096612-u5;Parent=FBtr0124305;parent_type=mRNA
D.ananasae	scaffold_12613	Sippe	UTR5-RFD	180458	181057	.	+	.	Name=FBgn0096860-u5;Parent=FBtr0124553;parent_type=mRNA
D.ananasae	scaffold_12613	Sippe	UTR3-RFD	182000	183399	.	+	.	Name=FBgn0096860-u3;Parent=FBtr0124553;parent_type=mRNA
D.ananasae	scaffold_12613	Sippe	UTR3-RFD	210861	212260	.	-	.	Name=FBgn0096611-u3;Parent=FBtr0124304;parent_type=mRNA
D.ananasae	scaffold_12613	Sippe	UTR5-RFD	218583	219182	.	-	.	Name=FBgn0096611-u5;Parent=FBtr0124304;parent_type=mRNA
D.ananasae	scaffold_12613	Sippe	UTR3-RFD	228187	229586	.	-	.	Name=FBgn0096610-u3;Parent=FBtr0124303;parent_type=mRNA
D.ananasae	scaffold_12613	Sippe	UTR5-RFD	230841	231440	.	-	.	Name=FBgn0096610-u5;Parent=FBtr0124303;parent_type=mRNA
D.ananasae	scaffold_12613	Sippe	UTR5-RFD	276374	276973	.	+	.	Name=FBgn0096617-u5;Parent=FBtr0124310;parent_type=mRNA
D.ananasae	scaffold_12613	Sippe	UTR3-RFD	277160	278559	.	+	.	Name=FBgn0096617-u3;Parent=FBtr0124310;parent_type=mRNA
D.ananasae	scaffold_12613	Sippe	UTR5-RFD	277798	278397	.	+	.	Name=FBgn0096618-u5;Parent=FBtr0124311;parent_type=mRNA
D.ananasae	scaffold_12613	Sippe	UTR3-RFD	278728	280127	.	+	.	Name=FBgn0096618-u3;Parent=FBtr0124311;parent_type=mRNA
D.ananasae	scaffold_12613	Sippe	UTR3-RFD	278359	279758	.	-	.	Name=FBgn0096608-u3;Parent=FBtr0124301;parent_type=mRNA
D.ananasae	scaffold_12613	Sippe	UTR5-RFD	279930	280529	.	-	.	Name=FBgn0096608-u5;Parent=FBtr0124301;parent_type=mRNA
D.ananasae	scaffold_12613	Sippe	UTR5-RFD	279778	280377	.	+	.	Name=FBgn0096619-u5;Parent=FBtr0124312;parent_type=mRNA
D.ananasae	scaffold_12613	Sippe	UTR3-RFD	280819	282218	.	+	.	Name=FBgn0096619-u3;Parent=FBtr0124312;parent_type=mRNA
D.ananasae	scaffold_12613	Sippe	UTR5-RFD	284202	284801	.	+	.	Name=FBgn0096620-u5;Parent=FBtr0124313;parent_type=mRNA
D.ananasae	scaffold_12613	Sippe	UTR3-RFD	285165	286564	.	+	.	Name=FBgn0096620-u3;Parent=FBtr0124313;parent_type=mRNA
D.ananasae	scaffold_12613	Sippe	UTR3-RFD	346022	346095	.	-	.	Name=FBgn0096607-u3;Parent=FBtr0124300;parent_type=mRNA
D.ananasae	scaffold_12613	Sippe	UTR5-RFD	346726	347325	.	-	.	Name=FBgn0096607-u5;Parent=FBtr0124300;parent_type=mRNA
D.ananasae	scaffold_12613	Sippe	UTR5-RFD	346827	347426	.	+	.	Name=FBgn0096621-u5;Parent=FBtr0124314;parent_type=mRNA
D.ananasae	scaffold_12613	Sippe	UTR3-RFD	348331	349730	.	+	.	Name=FBgn0096621-u3;Parent=FBtr0124314;parent_type=mRNA
D.ananasae	scaffold_12613	Sippe	UTR5-RFD	348075	348674	.	+	.	Name=FBgn0096623-u5;Parent=FBtr0124316;parent_type=mRNA
D.ananasae	scaffold_12613	Sippe	UTR3-RFD	350087	350102	.	+	.	Name=FBgn0096623-u3;Parent=FBtr0124316;parent_type=mRNA
D.ananasae	scaffold_12613	Sippe	UTR5-RFD	350310	350549	.	+	.	Name=FBgn0096624-u5;Parent=FBtr0124317;parent_type=mRNA
D.ananasae	scaffold_12613	Sippe	UTR3-RFD	350871	351174	.	+	.	Name=FBgn0096624-u3;Parent=FBtr0124317;parent_type=mRNA
D.ananasae	scaffold_12613	Sippe	UTR3-RFD	353954	354176	.	-	.	Name=FBgn0096606-u3;Parent=FBtr0124299;parent_type=mRNA
D.ananasae	scaffold_12613	Sippe	UTR5-RFD	393578	394177	.	-	.	Name=FBgn0096606-u5;Parent=FBtr0124299;parent_type=mRNA
D.ananasae	scaffold_12613	Sippe	UTR5-RFD	478136	478735	.	+	.	Name=FBgn0096626-u5;Parent=FBtr0124319;parent_type=mRNA
D.ananasae	scaffold_12613	Sippe	UTR3-RFD	479336	480735	.	+	.	Name=FBgn0096626-u3;Parent=FBtr0124319;parent_type=mRNA
D.ananasae	scaffold_12613	Sippe	UTR3-RFD	495928	497327	.	-	.	Name=FBgn0096604-u3;Parent=FBtr0124297;parent_type=mRNA
D.ananasae	scaffold_12613	Sippe	UTR5-RFD	498722	499321	.	-	.	Name=FBgn0096604-u5;Parent=FBtr0124297;parent_type=mRNA
D.ananasae	scaffold_12620	Sippe	UTR3-RFD	12838	12918	.	-	.	Name=FBgn0096747-u3;Parent=FBtr0124440;parent_type=mRNA
D.ananasae	scaffold_12620	Sippe	UTR5-RFD	13123	13722	.	-	.	Name=FBgn0096747-u5;Parent=FBtr0124440;parent_type=mRNA
D.ananasae	scaffold_12633	Sippe	UTR5-RFD	53652	53739	.	+	.	Name=FBgn0096634-u5;Parent=FBtr0124327;parent_type=mRNA
D.ananasae	scaffold_12633	Sippe	UTR3-RFD	54097	55496	.	+	.	Name=FBgn0096634-u3;Parent=FBtr0124327;parent_type=mRNA
D.ananasae	scaffold_12633	Sippe	UTR5-RFD	56622	57221	.	+	.	Name=FBgn0096635-u5;Parent=FBtr0124328;parent_type=mRNA
D.ananasae	scaffold_12633	Sippe	UTR3-RFD	57579	58978	.	+	.	Name=FBgn0096635-u3;Parent=FBtr0124328;parent_type=mRNA
D.ananasae	scaffold_12633	Sippe	UTR5-RFD	62716	63315	.	+	.	Name=FBgn0096636-u5;Parent=FBtr0124329;parent_type=mRNA
D.ananasae	scaffold_12633	Sippe	UTR3-RFD	63673	64190	.	+	.	Name=FBgn0096636-u3;Parent=FBtr0124329;parent_type=mRNA
D.ananasae	scaffold_12868	Sippe	UTR3-RFD	315	314	.	-	.	Name=FBgn0090930-u3;Parent=FBtr0118603;parent_type=mRNA
D.ananasae	scaffold_12868	Sippe	UTR5-RFD	748	790	.	-	.	Name=FBgn0090930-u5;Parent=FBtr0118603;parent_type=mRNA
D.ananasae	scaffold_12902	Sippe	UTR5-RFD	390977	391576	.	+	.	Name=FBgn0097154-u5;Parent=FBtr0124847;parent_type=mRNA
D.ananasae	scaffold_12902	Sippe	UTR3-RFD	432948	433180	.	+	.	Name=FBgn0097154-u3;Parent=FBtr0124847;parent_type=mRNA
D.ananasae	scaffold_12903	Sippe	UTR5-RFD	24121	24720	.	+	.	Name=FBgn0092997-u5;Parent=FBtr0120674;parent_type=mRNA
D.ananasae	scaffold_12903	Sippe	UTR3-RFD	25522	26921	.	+	.	Name=FBgn0092997-u3;Parent=FBtr0120674;parent_type=mRNA
D.ananasae	scaffold_12903	Sippe	UTR5-RFD	31343	31942	.	+	.	Name=FBgn0092998-u5;Parent=FBtr0120675;parent_type=mRNA
D.ananasae	scaffold_12903	Sippe	UTR3-RFD	32303	33702	.	+	.	Name=FBgn0092998-u3;Parent=FBtr0120675;parent_type=mRNA
D.ananasae	scaffold_12903	Sippe	UTR5-RFD	31849	32448	.	+	.	Name=FBgn0092999-u5;Parent=FBtr0120676;parent_type=mRNA
D.ananasae	scaffold_12903	Sippe	UTR3-RFD	75497	76896	.	+	.	Name=FBgn0092999-u3;Parent=FBtr0120676;parent_type=mRNA
D.ananasae	scaffold_12903	Sippe	UTR3-RFD	61782	63181	.	-	.	Name=FBgn0092995-u3;Parent=FBtr0120672;parent_type=mRNA
D.ananasae	scaffold_12903	Sippe	UTR5-RFD	64079	64678	.	-	.	Name=FBgn0092995-u5;Parent=FBtr0120672;parent_type=mRNA
D.ananasae	scaffold_12903	Sippe	UTR5-RFD	81940	82539	.	+	.	Name=FBgn0093000-u5;Parent=FBtr0120677;parent_type=mRNA
D.ananasae	scaffold_12903	Sippe	UTR3-RFD	82882	84281	.	+	.	Name=FBgn0093000-u3;Parent=FBtr0120677;parent_type=mRNA
D.ananasae	scaffold_12903	Sippe	UTR5-RFD	86698	87297	.	+	.	Name=FBgn0093001-u5;Parent=FBtr0120678;parent_type=mRNA
D.ananasae	scaffold_12903	Sippe	UTR3-RFD	88195	89594	.	+	.	Name=FBgn0093001-u3;Parent=FBtr0120678;parent_type=mRNA
D.ananasae	scaffold_12903	Sippe	UTR5-RFD	123270	123333	.	+	.	Name=FBgn0093002-u5;Parent=FBtr0120679;parent_type=mRNA
D.ananasae	scaffold_12903	Sippe	UTR3-RFD	123919	124135	.	+	.	Name=FBgn0093002-u3;Parent=FBtr0120679;parent_type=mRNA
D.ananasae	scaffold_12903	Sippe	UTR5-RFD	168928	168995	.	+	.	Name=FBgn0093003-u5;Parent=FBtr0120680;parent_type=mRNA
D.ananasae	scaffold_12903	Sippe	UTR3-RFD	170620	171226	.	+	.	Name=FBgn0093003-u3;Parent=FBtr0120680;parent_type=mRNA
D.ananasae	scaffold_12903	Sippe	UTR3-RFD	179020	180419	.	-	.	Name=FBgn0092991-u3;Parent=FBtr0120668;parent_type=mRNA
D.ananasae	scaffold_12903	Sippe	UTR5-RFD	183407	184006	.	-	.	Name=FBgn0092991-u5;Parent=FBtr0120668;parent_type=mRNA
D.ananasae	scaffold_12903	Sippe	UTR5-RFD	241767	242366	.	+	.	Name=FBgn0093005-u5;Parent=FBtr0120682;parent_type=mRNA
D.ananasae	scaffold_12903	Sippe	UTR3-RFD	242793	244192	.	+	.	Name=FBgn0093005-u3;Parent=FBtr0120682;parent_type=mRNA
D.ananasae	scaffold_12903	Sippe	UTR5-RFD	341294	341893	.	+	.	Name=FBgn0093007-u5;Parent=FBtr0120684;parent_type=mRNA
D.ananasae	scaffold_12903	Sippe	UTR3-RFD	350492	350651	.	+	.	Name=FBgn0093007-u3;Parent=FBtr0120684;parent_type=mRNA
D.ananasae	scaffold_12903	Sippe	UTR3-RFD	355182	355467	.	-	.	Name=FBgn0092988-u3;Parent=FBtr0120665;parent_type=mRNA
D.ananasae	scaffold_12903	Sippe	UTR5-RFD	358676	359275	.	-	.	Name=FBgn0092988-u5;Parent=FBtr0120665;parent_type=mRNA
D.ananasae	scaffold_12903	Sippe	UTR5-RFD	367030	367629	.	+	.	Name=FBgn0093008-u5;Parent=FBtr0120685;parent_type=mRNA
D.ananasae	scaffold_12903	Sippe	UTR3-RFD	372891	374290	.	+	.	Name=FBgn0093008-u3;Parent=FBtr0120685;parent_type=mRNA
D.ananasae	scaffold_12903	Sippe	UTR3-RFD	386332	387731	.	-	.	Name=FBgn0092987-u3;Parent=FBtr0120664;parent_type=mRNA
D.ananasae	scaffold_12903	Sippe	UTR5-RFD	387918	388517	.	-	.	Name=FBgn0092987-u5;Parent=FBtr0120664;parent_type=mRNA
D.ananasae	scaffold_12903	Sippe	UTR3-RFD	409190	409258	.	-	.	Name=FBgn0092986-u3;Parent=FBtr0120663;parent_type=mRNA
D.ananasae	scaffold_12903	Sippe	UTR5-RFD	412843	413442	.	-	.	Name=FBgn0092986-u5;Parent=FBtr0120663;parent_type=mRNA
D.ananasae	scaffold_12903	Sippe	UTR3-RFD	413424	414823	.	-	.	Name=FBgn0092985-u3;Parent=FBtr0120662;parent_type=mRNA
D.ananasae	scaffold_12903	Sippe	UTR5-RFD	418765	419364	.	-	.	Name=FBgn0092985-u5;Parent=FBtr0120662;parent_type=mRNA
D.ananasae	scaffold_12903	Sippe	UTR3-RFD	433500	434899	.	-	.	Name=FBgn0092984-u3;Parent=FBtr0120661;parent_type=mRNA
D.ananasae	scaffold_12903	Sippe	UTR5-RFD	447088	447687	.	-	.	Name=FBgn0092984-u5;Parent=FBtr0120661;parent_type=mRNA
D.ananasae	scaffold_12903	Sippe	UTR3-RFD	446939	448338	.	-	.	Name=FBgn0092983-u3;Parent=FBtr0120660;parent_type=mRNA
D.ananasae	scaffold_12903	Sippe	UTR5-RFD	448957	449556	.	-	.	Name=FBgn0092983-u5;Parent=FBtr0120660;parent_type=mRNA
D.ananasae	scaffold_12903	Sippe	UTR5-RFD	448852	449451	.	+	.	Name=FBgn0093010-u5;Parent=FBtr0120687;parent_type=mRNA
D.ananasae	scaffold_12903	Sippe	UTR3-RFD	451760	451890	.	+	.	Name=FBgn0093010-u3;Parent=FBtr0120687;parent_type=mRNA
D.ananasae	scaffold_12903	Sippe	UTR3-RFD	452161	452268	.	-	.	Name=FBgn0092982-u3;Parent=FBtr0120659;parent_type=mRNA
D.ananasae	scaffold_12903	Sippe	UTR5-RFD	453768	453931	.	-	.	Name=FBgn0092982-u5;Parent=FBtr0120659;parent_type=mRNA
D.ananasae	scaffold_12903	Sippe	UTR5-RFD	454406	455005	.	+	.	Name=FBgn0093011-u5;Parent=FBtr0120688;parent_type=mRNA
D.ananasae	scaffold_12903	Sippe	UTR3-RFD	457566	457700	.	+	.	Name=FBgn0093011-u3;Parent=FBtr0120688;parent_type=mRNA
D.ananasae	scaffold_12903	Sippe	UTR5-RFD	458066	458665	.	+	.	Name=FBgn0093012-u5;Parent=FBtr0120689;parent_type=mRNA
D.ananasae	scaffold_12903	Sippe	UTR3-RFD	459680	461079	.	+	.	Name=FBgn0093012-u3;Parent=FBtr0120689;parent_type=mRNA
D.ananasae	scaffold_12903	Sippe	UTR5-RFD	459687	460286	.	+	.	Name=FBgn0093013-u5;Parent=FBtr0120690;parent_type=mRNA
D.ananasae	scaffold_12903	Sippe	UTR3-RFD	463570	464969	.	+	.	Name=FBgn0093013-u3;Parent=FBtr0120690;parent_type=mRNA
D.ananasae	scaffold_12903	Sippe	UTR3-RFD	462492	463891	.	-	.	Name=FBgn0092981-u3;Parent=FBtr0120658;parent_type=mRNA
D.ananasae	scaffold_12903	Sippe	UTR5-RFD	465365	465964	.	-	.	Name=FBgn0092981-u5;Parent=FBtr0120658;parent_type=mRNA
D.ananasae	scaffold_12903	Sippe	UTR3-RFD	464482	465881	.	-	.	Name=FBgn0092980-u3;Parent=FBtr0120657;parent_type=mRNA
D.ananasae	scaffold_12903	Sippe	UTR5-RFD	466968	467567	.	-	.	Name=FBgn0092980-u5;Parent=FBtr0120657;parent_type=mRNA
D.ananasae	scaffold_12903	Sippe	UTR3-RFD	469986	471385	.	-	.	Name=FBgn0092979-u3;Parent=FBtr0120656;parent_type=mRNA
D.ananasae	scaffold_12903	Sippe	UTR5-RFD	493557	493620	.	-	.	Name=FBgn0092979-u5;Parent=FBtr0120656;parent_type=mRNA
D.ananasae	scaffold_12903	Sippe	UTR5-RFD	484195	484794	.	+	.	Name=FBgn0093014-u5;Parent=FBtr0120691;parent_type=mRNA
D.ananasae	scaffold_12903	Sippe	UTR3-RFD	489960	491359	.	+	.	Name=FBgn0093014-u3;Parent=FBtr0120691;parent_type=mRNA
D.ananasae	scaffold_12903	Sippe	UTR3-RFD	493785	493981	.	-	.	Name=FBgn0092978-u3;Parent=FBtr0120655;parent_type=mRNA
D.ananasae	scaffold_12903	Sippe	UTR5-RFD	494522	495121	.	-	.	Name=FBgn0092978-u5;Parent=FBtr0120655;parent_type=mRNA
D.ananasae	scaffold_12903	Sippe	UTR5-RFD	494363	494962	.	+	.	Name=FBgn0093015-u5;Parent=FBtr0120692;parent_type=mRNA
D.ananasae	scaffold_12903	Sippe	UTR3-RFD	496092	497491	.	+	.	Name=FBgn0093015-u3;Parent=FBtr0120692;parent_type=mRNA
D.ananasae	scaffold_12903	Sippe	UTR3-RFD	495062	496461	.	-	.	Name=FBgn0092977-u3;Parent=FBtr0120654;parent_type=mRNA
D.ananasae	scaffold_12903	Sippe	UTR5-RFD	498404	498772	.	-	.	Name=FBgn0092977-u5;Parent=FBtr0120654;parent_type=mRNA
D.ananasae	scaffold_12903	Sippe	UTR5-RFD	499762	500161	.	+	.	Name=FBgn0093016-u5;Parent=FBtr0120693;parent_type=mRNA
D.ananasae	scaffold_12903	Sippe	UTR3-RFD	501965	502008	.	+	.	Name=FBgn0093016-u3;Parent=FBtr0120693;parent_type=mRNA
D.ananasae	scaffold_12903	Sippe	UTR3-RFD	503846	504366	.	-	.	Name=FBgn0092976-u3;Parent=FBtr0120653;parent_type=mRNA
D.ananasae	scaffold_12903	Sippe	UTR5-RFD	513167	513392	.	-	.	Name=FBgn0092976-u5;Parent=FBtr0120653;parent_type=mRNA
D.ananasae	scaffold_12903	Sippe	UTR5-RFD	514817	515416	.	+	.	Name=FBgn0093017-u5;Parent=FBtr0120694;parent_type=mRNA
D.ananasae	scaffold_12903	Sippe	UTR3-RFD	524268	524738	.	+	.	Name=FBgn0093017-u3;Parent=FBtr0120694;parent_type=mRNA
D.ananasae	scaffold_12903	Sippe	UTR3-RFD	518316	519715	.	-	.	Name=FBgn0092975-u3;Parent=FBtr0120652;parent_type=mRNA
D.ananasae	scaffold_12903	Sippe	UTR5-RFD	521209	521808	.	-	.	Name=FBgn0092975-u5;Parent=FBtr0120652;parent_type=mRNA
D.ananasae	scaffold_12903	Sippe	UTR3-RFD	526767	526913	.	-	.	Name=FBgn0092974-u3;Parent=FBtr0120651;parent_type=mRNA
D.ananasae	scaffold_12903	Sippe	UTR5-RFD	527949	528548	.	-	.	Name=FBgn0092974-u5;Parent=FBtr0120651;parent_type=mRNA
D.ananasae	scaffold_12903	Sippe	UTR3-RFD	526864	528263	.	-	.	Name=FBgn0092973-u3;Parent=FBtr0120650;parent_type=mRNA
D.ananasae	scaffold_12903	Sippe	UTR5-RFD	529391	529454	.	-	.	Name=FBgn0092973-u5;Parent=FBtr0120650;parent_type=mRNA
D.ananasae	scaffold_12903	Sippe	UTR3-RFD	529700	530253	.	-	.	Name=FBgn0092972-u3;Parent=FBtr0120649;parent_type=mRNA
D.ananasae	scaffold_12903	Sippe	UTR5-RFD	534685	535284	.	-	.	Name=FBgn0092972-u5;Parent=FBtr0120649;parent_type=mRNA
D.ananasae	scaffold_12903	Sippe	UTR3-RFD	536516	537498	.	-	.	Name=FBgn0092970-u3;Parent=FBtr0120647;parent_type=mRNA
D.ananasae	scaffold_12903	Sippe	UTR5-RFD	552540	553139	.	-	.	Name=FBgn0092970-u5;Parent=FBtr0120647;parent_type=mRNA
D.ananasae	scaffold_12903	Sippe	UTR5-RFD	573917	574516	.	+	.	Name=FBgn0093018-u5;Parent=FBtr0120695;parent_type=mRNA
D.ananasae	scaffold_12903	Sippe	UTR3-RFD	578128	579527	.	+	.	Name=FBgn0093018-u3;Parent=FBtr0120695;parent_type=mRNA
D.ananasae	scaffold_12903	Sippe	UTR5-RFD	592306	592905	.	+	.	Name=FBgn0093019-u5;Parent=FBtr0120696;parent_type=mRNA
D.ananasae	scaffold_12903	Sippe	UTR3-RFD	595177	596576	.	+	.	Name=FBgn0093019-u3;Parent=FBtr0120696;parent_type=mRNA
D.ananasae	scaffold_12903	Sippe	UTR5-RFD	598488	599087	.	+	.	Name=FBgn0093020-u5;Parent=FBtr0120697;parent_type=mRNA
D.ananasae	scaffold_12903	Sippe	UTR3-RFD	601301	601369	.	+	.	Name=FBgn0093020-u3;Parent=FBtr0120697;parent_type=mRNA
D.ananasae	scaffold_12903	Sippe	UTR3-RFD	618826	620225	.	-	.	Name=FBgn0092967-u3;Parent=FBtr0120644;parent_type=mRNA
D.ananasae	scaffold_12903	Sippe	UTR5-RFD	621420	622019	.	-	.	Name=FBgn0092967-u5;Parent=FBtr0120644;parent_type=mRNA
D.ananasae	scaffold_12903	Sippe	UTR3-RFD	623691	623822	.	-	.	Name=FBgn0092966-u3;Parent=FBtr0120643;parent_type=mRNA
D.ananasae	scaffold_12903	Sippe	UTR5-RFD	625085	625231	.	-	.	Name=FBgn0092966-u5;Parent=FBtr0120643;parent_type=mRNA
D.ananasae	scaffold_12903	Sippe	UTR5-RFD	626416	626544	.	+	.	Name=FBgn0093022-u5;Parent=FBtr0120699;parent_type=mRNA
D.ananasae	scaffold_12903	Sippe	UTR3-RFD	628666	628748	.	+	.	Name=FBgn0093022-u3;Parent=FBtr0120699;parent_type=mRNA
D.ananasae	scaffold_12903	Sippe	UTR5-RFD	629540	629891	.	+	.	Name=FBgn0093023-u5;Parent=FBtr0120700;parent_type=mRNA
D.ananasae	scaffold_12903	Sippe	UTR3-RFD	633261	634143	.	+	.	Name=FBgn0093023-u3;Parent=FBtr0120700;parent_type=mRNA
D.ananasae	scaffold_12903	Sippe	UTR5-RFD	634599	634934	.	+	.	Name=FBgn0093024-u5;Parent=FBtr0120701;parent_type=mRNA
D.ananasae	scaffold_12903	Sippe	UTR3-RFD	638478	639877	.	+	.	Name=FBgn0093024-u3;Parent=FBtr0120701;parent_type=mRNA
D.ananasae	scaffold_12903	Sippe	UTR3-RFD	640469	641131	.	-	.	Name=FBgn0092965-u3;Parent=FBtr0120642;parent_type=mRNA
D.ananasae	scaffold_12903	Sippe	UTR5-RFD	642417	642675	.	-	.	Name=FBgn0092965-u5;Parent=FBtr0120642;parent_type=mRNA
D.ananasae	scaffold_12903	Sippe	UTR5-RFD	642855	642899	.	+	.	Name=FBgn0093025-u5;Parent=FBtr0120702;parent_type=mRNA
D.ananasae	scaffold_12903	Sippe	UTR3-RFD	643860	645259	.	+	.	Name=FBgn0093025-u3;Parent=FBtr0120702;parent_type=mRNA
D.ananasae	scaffold_12903	Sippe	UTR3-RFD	642855	644101	.	-	.	Name=FBgn0092964-u3;Parent=FBtr0120641;parent_type=mRNA
D.ananasae	scaffold_12903	Sippe	UTR5-RFD	646112	646711	.	-	.	Name=FBgn0092964-u5;Parent=FBtr0120641;parent_type=mRNA
D.ananasae	scaffold_12903	Sippe	UTR3-RFD	647118	647420	.	-	.	Name=FBgn0092963-u3;Parent=FBtr0120640;parent_type=mRNA
D.ananasae	scaffold_12903	Sippe	UTR5-RFD	651009	651366	.	-	.	Name=FBgn0092963-u5;Parent=FBtr0120640;parent_type=mRNA
D.ananasae	scaffold_12903	Sippe	UTR3-RFD	652418	653351	.	-	.	Name=FBgn0092962-u3;Parent=FBtr0120639;parent_type=mRNA
D.ananasae	scaffold_12903	Sippe	UTR5-RFD	654411	654523	.	-	.	Name=FBgn0092962-u5;Parent=FBtr0120639;parent_type=mRNA
D.ananasae	scaffold_12903	Sippe	UTR5-RFD	654796	654918	.	+	.	Name=FBgn0093026-u5;Parent=FBtr0120703;parent_type=mRNA
D.ananasae	scaffold_12903	Sippe	UTR3-RFD	656644	658043	.	+	.	Name=FBgn0093026-u3;Parent=FBtr0120703;parent_type=mRNA
D.ananasae	scaffold_12903	Sippe	UTR3-RFD	655667	657066	.	-	.	Name=FBgn0092961-u3;Parent=FBtr0120638;parent_type=mRNA
D.ananasae	scaffold_12903	Sippe	UTR5-RFD	657409	658008	.	-	.	Name=FBgn0092961-u5;Parent=FBtr0120638;parent_type=mRNA
D.ananasae	scaffold_12903	Sippe	UTR5-RFD	656579	657178	.	+	.	Name=FBgn0096985-u5;Parent=FBtr0124678;parent_type=mRNA
D.ananasae	scaffold_12903	Sippe	UTR3-RFD	657422	658821	.	+	.	Name=FBgn0096985-u3;Parent=FBtr0124678;parent_type=mRNA
D.ananasae	scaffold_12903	Sippe	UTR5-RFD	658834	659433	.	+	.	Name=FBgn0093027-u5;Parent=FBtr0120704;parent_type=mRNA
D.ananasae	scaffold_12903	Sippe	UTR3-RFD	659737	660607	.	+	.	Name=FBgn0093027-u3;Parent=FBtr0120704;parent_type=mRNA
D.ananasae	scaffold_12903	Sippe	UTR3-RFD	658849	660248	.	-	.	Name=FBgn0092960-u3;Parent=FBtr0120637;parent_type=mRNA
D.ananasae	scaffold_12903	Sippe	UTR5-RFD	660591	660607	.	-	.	Name=FBgn0092960-u5;Parent=FBtr0120637;parent_type=mRNA
D.ananasae	scaffold_12903	Sippe	UTR5-RFD	660896	660985	.	+	.	Name=FBgn0093028-u5;Parent=FBtr0120705;parent_type=mRNA
D.ananasae	scaffold_12903	Sippe	UTR3-RFD	661304	661328	.	+	.	Name=FBgn0093028-u3;Parent=FBtr0120705;parent_type=mRNA
D.ananasae	scaffold_12903	Sippe	UTR5-RFD	672256	672855	.	+	.	Name=FBgn0093030-u5;Parent=FBtr0120707;parent_type=mRNA
D.ananasae	scaffold_12903	Sippe	UTR3-RFD	698232	698914	.	+	.	Name=FBgn0093030-u3;Parent=FBtr0120707;parent_type=mRNA
D.ananasae	scaffold_12903	Sippe	UTR5-RFD	699295	699409	.	+	.	Name=FBgn0096986-u5;Parent=FBtr0124679;parent_type=mRNA
D.ananasae	scaffold_12903	Sippe	UTR3-RFD	699728	701127	.	+	.	Name=FBgn0096986-u3;Parent=FBtr0124679;parent_type=mRNA
D.ananasae	scaffold_12903	Sippe	UTR5-RFD	707676	708275	.	+	.	Name=FBgn0093031-u5;Parent=FBtr0120708;parent_type=mRNA
D.ananasae	scaffold_12903	Sippe	UTR3-RFD	710040	710085	.	+	.	Name=FBgn0093031-u3;Parent=FBtr0120708;parent_type=mRNA
D.ananasae	scaffold_12903	Sippe	UTR5-RFD	751396	751428	.	+	.	Name=FBgn0093034-u5;Parent=FBtr0120711;parent_type=mRNA
D.ananasae	scaffold_12903	Sippe	UTR3-RFD	751870	751877	.	+	.	Name=FBgn0093034-u3;Parent=FBtr0120711;parent_type=mRNA
D.ananasae	scaffold_12903	Sippe	UTR3-RFD	758947	760346	.	-	.	Name=FBgn0092957-u3;Parent=FBtr0120634;parent_type=mRNA
D.ananasae	scaffold_12903	Sippe	UTR5-RFD	761517	762116	.	-	.	Name=FBgn0092957-u5;Parent=FBtr0120634;parent_type=mRNA
D.ananasae	scaffold_12905	Sippe	UTR3-RFD	45429	45944	.	-	.	Name=FBgn0096307-u3;Parent=FBtr0123997;parent_type=mRNA
D.ananasae	scaffold_12905	Sippe	UTR5-RFD	47700	47776	.	-	.	Name=FBgn0096307-u5;Parent=FBtr0123997;parent_type=mRNA
D.ananasae	scaffold_12905	Sippe	UTR5-RFD	93589	93822	.	+	.	Name=FBgn0096310-u5;Parent=FBtr0124000;parent_type=mRNA
D.ananasae	scaffold_12905	Sippe	UTR3-RFD	138646	139115	.	+	.	Name=FBgn0096310-u3;Parent=FBtr0124000;parent_type=mRNA
D.ananasae	scaffold_12905	Sippe	UTR3-RFD	130218	131617	.	-	.	Name=FBgn0096306-u3;Parent=FBtr0123996;parent_type=mRNA
D.ananasae	scaffold_12905	Sippe	UTR5-RFD	132107	132706	.	-	.	Name=FBgn0096306-u5;Parent=FBtr0123996;parent_type=mRNA
D.ananasae	scaffold_12905	Sippe	UTR5-RFD	173077	173139	.	+	.	Name=FBgn0096311-u5;Parent=FBtr0124001;parent_type=mRNA
D.ananasae	scaffold_12905	Sippe	UTR3-RFD	174634	174750	.	+	.	Name=FBgn0096311-u3;Parent=FBtr0124001;parent_type=mRNA
D.ananasae	scaffold_12911	Sippe	UTR3-RFD	273524	274923	.	-	.	Name=FBgn0100099-u3;Parent=FBtr0127805;parent_type=mRNA
D.ananasae	scaffold_12911	Sippe	UTR5-RFD	277251	277850	.	-	.	Name=FBgn0100099-u5;Parent=FBtr0127805;parent_type=mRNA
D.ananasae	scaffold_12911	Sippe	UTR5-RFD	601388	601987	.	+	.	Name=FBgn0100110-u5;Parent=FBtr0127816;parent_type=mRNA
D.ananasae	scaffold_12911	Sippe	UTR3-RFD	602195	603594	.	+	.	Name=FBgn0100110-u3;Parent=FBtr0127816;parent_type=mRNA
D.ananasae	scaffold_12911	Sippe	UTR3-RFD	685589	686988	.	-	.	Name=FBgn0100097-u3;Parent=FBtr0127803;parent_type=mRNA
D.ananasae	scaffold_12911	Sippe	UTR5-RFD	705085	705684	.	-	.	Name=FBgn0100097-u5;Parent=FBtr0127803;parent_type=mRNA
D.ananasae	scaffold_12911	Sippe	UTR5-RFD	719885	720484	.	+	.	Name=FBgn0100112-u5;Parent=FBtr0127818;parent_type=mRNA
D.ananasae	scaffold_12911	Sippe	UTR3-RFD	759296	760695	.	+	.	Name=FBgn0100112-u3;Parent=FBtr0127818;parent_type=mRNA
D.ananasae	scaffold_12911	Sippe	UTR5-RFD	944659	945258	.	+	.	Name=FBgn0100114-u5;Parent=FBtr0127820;parent_type=mRNA
D.ananasae	scaffold_12911	Sippe	UTR3-RFD	946156	947555	.	+	.	Name=FBgn0100114-u3;Parent=FBtr0127820;parent_type=mRNA
D.ananasae	scaffold_12911	Sippe	UTR5-RFD	1041316	1041915	.	+	.	Name=FBgn0096999-u5;Parent=FBtr0124692;parent_type=mRNA
D.ananasae	scaffold_12911	Sippe	UTR3-RFD	1044055	1044151	.	+	.	Name=FBgn0096999-u3;Parent=FBtr0124692;parent_type=mRNA
D.ananasae	scaffold_12911	Sippe	UTR5-RFD	1090102	1090221	.	+	.	Name=FBgn0097000-u5;Parent=FBtr0124693;parent_type=mRNA
D.ananasae	scaffold_12911	Sippe	UTR3-RFD	1090531	1091570	.	+	.	Name=FBgn0097000-u3;Parent=FBtr0124693;parent_type=mRNA
D.ananasae	scaffold_12911	Sippe	UTR3-RFD	1114588	1114837	.	-	.	Name=FBgn0100094-u3;Parent=FBtr0127800;parent_type=mRNA
D.ananasae	scaffold_12911	Sippe	UTR5-RFD	1115251	1115401	.	-	.	Name=FBgn0100094-u5;Parent=FBtr0127800;parent_type=mRNA
D.ananasae	scaffold_12911	Sippe	UTR3-RFD	1211647	1212114	.	-	.	Name=FBgn0100093-u3;Parent=FBtr0127799;parent_type=mRNA
D.ananasae	scaffold_12911	Sippe	UTR5-RFD	1212427	1213026	.	-	.	Name=FBgn0100093-u5;Parent=FBtr0127799;parent_type=mRNA
D.ananasae	scaffold_12911	Sippe	UTR5-RFD	1234844	1235443	.	+	.	Name=FBgn0100117-u5;Parent=FBtr0127823;parent_type=mRNA
D.ananasae	scaffold_12911	Sippe	UTR3-RFD	1236213	1237612	.	+	.	Name=FBgn0100117-u3;Parent=FBtr0127823;parent_type=mRNA
D.ananasae	scaffold_12911	Sippe	UTR3-RFD	1242520	1243919	.	-	.	Name=FBgn0100092-u3;Parent=FBtr0127798;parent_type=mRNA
D.ananasae	scaffold_12911	Sippe	UTR5-RFD	1247064	1247663	.	-	.	Name=FBgn0100092-u5;Parent=FBtr0127798;parent_type=mRNA
D.ananasae	scaffold_12911	Sippe	UTR5-RFD	1304529	1305128	.	+	.	Name=FBgn0100119-u5;Parent=FBtr0127825;parent_type=mRNA
D.ananasae	scaffold_12911	Sippe	UTR3-RFD	1305411	1306810	.	+	.	Name=FBgn0100119-u3;Parent=FBtr0127825;parent_type=mRNA
D.ananasae	scaffold_12911	Sippe	UTR5-RFD	1321578	1322177	.	+	.	Name=FBgn0100120-u5;Parent=FBtr0127826;parent_type=mRNA
D.ananasae	scaffold_12911	Sippe	UTR3-RFD	1322391	1323790	.	+	.	Name=FBgn0100120-u3;Parent=FBtr0127826;parent_type=mRNA
D.ananasae	scaffold_12911	Sippe	UTR5-RFD	1402162	1402761	.	+	.	Name=FBgn0100121-u5;Parent=FBtr0127827;parent_type=mRNA
D.ananasae	scaffold_12911	Sippe	UTR3-RFD	1409938	1411337	.	+	.	Name=FBgn0100121-u3;Parent=FBtr0127827;parent_type=mRNA
D.ananasae	scaffold_12911	Sippe	UTR3-RFD	1505675	1507074	.	-	.	Name=FBgn0100089-u3;Parent=FBtr0127795;parent_type=mRNA
D.ananasae	scaffold_12911	Sippe	UTR5-RFD	1507742	1508341	.	-	.	Name=FBgn0100089-u5;Parent=FBtr0127795;parent_type=mRNA
D.ananasae	scaffold_12911	Sippe	UTR3-RFD	1510588	1511987	.	-	.	Name=FBgn0100088-u3;Parent=FBtr0127794;parent_type=mRNA
D.ananasae	scaffold_12911	Sippe	UTR5-RFD	1512549	1513148	.	-	.	Name=FBgn0100088-u5;Parent=FBtr0127794;parent_type=mRNA
D.ananasae	scaffold_12911	Sippe	UTR3-RFD	1511468	1512867	.	-	.	Name=FBgn0100087-u3;Parent=FBtr0127793;parent_type=mRNA
D.ananasae	scaffold_12911	Sippe	UTR5-RFD	1513333	1513932	.	-	.	Name=FBgn0100087-u5;Parent=FBtr0127793;parent_type=mRNA
D.ananasae	scaffold_12911	Sippe	UTR3-RFD	1586801	1588200	.	-	.	Name=FBgn0100086-u3;Parent=FBtr0127792;parent_type=mRNA
D.ananasae	scaffold_12911	Sippe	UTR5-RFD	1589492	1590091	.	-	.	Name=FBgn0100086-u5;Parent=FBtr0127792;parent_type=mRNA
D.ananasae	scaffold_12911	Sippe	UTR3-RFD	1618355	1619754	.	-	.	Name=FBgn0100085-u3;Parent=FBtr0127791;parent_type=mRNA
D.ananasae	scaffold_12911	Sippe	UTR5-RFD	1619959	1620558	.	-	.	Name=FBgn0100085-u5;Parent=FBtr0127791;parent_type=mRNA
D.ananasae	scaffold_12911	Sippe	UTR3-RFD	1686227	1687626	.	-	.	Name=FBgn0096998-u3;Parent=FBtr0124691;parent_type=mRNA
D.ananasae	scaffold_12911	Sippe	UTR5-RFD	1687963	1688562	.	-	.	Name=FBgn0096998-u5;Parent=FBtr0124691;parent_type=mRNA
D.ananasae	scaffold_12911	Sippe	UTR5-RFD	1982677	1983276	.	+	.	Name=FBgn0100129-u5;Parent=FBtr0127835;parent_type=mRNA
D.ananasae	scaffold_12911	Sippe	UTR3-RFD	1988610	1988749	.	+	.	Name=FBgn0100129-u3;Parent=FBtr0127835;parent_type=mRNA
D.ananasae	scaffold_12911	Sippe	UTR5-RFD	2000130	2000174	.	+	.	Name=FBgn0100130-u5;Parent=FBtr0127836;parent_type=mRNA
D.ananasae	scaffold_12911	Sippe	UTR3-RFD	2000841	2001026	.	+	.	Name=FBgn0100130-u3;Parent=FBtr0127836;parent_type=mRNA
D.ananasae	scaffold_12911	Sippe	UTR3-RFD	2031973	2032016	.	-	.	Name=FBgn0100081-u3;Parent=FBtr0127787;parent_type=mRNA
D.ananasae	scaffold_12911	Sippe	UTR5-RFD	2032968	2033117	.	-	.	Name=FBgn0100081-u5;Parent=FBtr0127787;parent_type=mRNA
D.ananasae	scaffold_12911	Sippe	UTR3-RFD	2061825	2061907	.	-	.	Name=FBgn0100079-u3;Parent=FBtr0127785;parent_type=mRNA
D.ananasae	scaffold_12911	Sippe	UTR5-RFD	2064438	2064615	.	-	.	Name=FBgn0100079-u5;Parent=FBtr0127785;parent_type=mRNA
D.ananasae	scaffold_12911	Sippe	UTR3-RFD	2065547	2065955	.	-	.	Name=FBgn0100078-u3;Parent=FBtr0127784;parent_type=mRNA
D.ananasae	scaffold_12911	Sippe	UTR5-RFD	2069359	2069958	.	-	.	Name=FBgn0100078-u5;Parent=FBtr0127784;parent_type=mRNA
D.ananasae	scaffold_12911	Sippe	UTR3-RFD	2071598	2072997	.	-	.	Name=FBgn0096996-u3;Parent=FBtr0124689;parent_type=mRNA
D.ananasae	scaffold_12911	Sippe	UTR5-RFD	2074237	2074807	.	-	.	Name=FBgn0096996-u5;Parent=FBtr0124689;parent_type=mRNA
D.ananasae	scaffold_12911	Sippe	UTR3-RFD	2075487	2076886	.	-	.	Name=FBgn0100077-u3;Parent=FBtr0127783;parent_type=mRNA
D.ananasae	scaffold_12911	Sippe	UTR5-RFD	2079519	2080018	.	-	.	Name=FBgn0100077-u5;Parent=FBtr0127783;parent_type=mRNA
D.ananasae	scaffold_12911	Sippe	UTR3-RFD	2082665	2082982	.	-	.	Name=FBgn0100076-u3;Parent=FBtr0127782;parent_type=mRNA
D.ananasae	scaffold_12911	Sippe	UTR5-RFD	2087615	2088214	.	-	.	Name=FBgn0100076-u5;Parent=FBtr0127782;parent_type=mRNA
D.ananasae	scaffold_12911	Sippe	UTR5-RFD	2089462	2090061	.	+	.	Name=FBgn0100131-u5;Parent=FBtr0127837;parent_type=mRNA
D.ananasae	scaffold_12911	Sippe	UTR3-RFD	2090254	2090363	.	+	.	Name=FBgn0100131-u3;Parent=FBtr0127837;parent_type=mRNA
D.ananasae	scaffold_12911	Sippe	UTR5-RFD	2090652	2090789	.	+	.	Name=FBgn0100132-u5;Parent=FBtr0127838;parent_type=mRNA
D.ananasae	scaffold_12911	Sippe	UTR3-RFD	2091159	2091240	.	+	.	Name=FBgn0100132-u3;Parent=FBtr0127838;parent_type=mRNA
D.ananasae	scaffold_12911	Sippe	UTR3-RFD	2092357	2092618	.	-	.	Name=FBgn0100075-u3;Parent=FBtr0127781;parent_type=mRNA
D.ananasae	scaffold_12911	Sippe	UTR5-RFD	2096854	2096988	.	-	.	Name=FBgn0100075-u5;Parent=FBtr0127781;parent_type=mRNA
D.ananasae	scaffold_12911	Sippe	UTR5-RFD	2105599	2106198	.	+	.	Name=FBgn0100135-u5;Parent=FBtr0127841;parent_type=mRNA
D.ananasae	scaffold_12911	Sippe	UTR3-RFD	2130730	2132129	.	+	.	Name=FBgn0100135-u3;Parent=FBtr0127841;parent_type=mRNA
D.ananasae	scaffold_12911	Sippe	UTR5-RFD	2133297	2133896	.	+	.	Name=FBgn0100137-u5;Parent=FBtr0127843;parent_type=mRNA
D.ananasae	scaffold_12911	Sippe	UTR3-RFD	2136536	2137935	.	+	.	Name=FBgn0100137-u3;Parent=FBtr0127843;parent_type=mRNA
D.ananasae	scaffold_12911	Sippe	UTR3-RFD	2135168	2136567	.	-	.	Name=FBgn0096995-u3;Parent=FBtr0124688;parent_type=mRNA
D.ananasae	scaffold_12911	Sippe	UTR5-RFD	2137345	2137944	.	-	.	Name=FBgn0096995-u5;Parent=FBtr0124688;parent_type=mRNA
D.ananasae	scaffold_12911	Sippe	UTR5-RFD	2143364	2143963	.	+	.	Name=FBgn0100138-u5;Parent=FBtr0127844;parent_type=mRNA
D.ananasae	scaffold_12911	Sippe	UTR3-RFD	2145926	2147325	.	+	.	Name=FBgn0100138-u3;Parent=FBtr0127844;parent_type=mRNA
D.ananasae	scaffold_12911	Sippe	UTR5-RFD	2146343	2146942	.	+	.	Name=FBgn0100139-u5;Parent=FBtr0127845;parent_type=mRNA
D.ananasae	scaffold_12911	Sippe	UTR3-RFD	2148640	2150039	.	+	.	Name=FBgn0100139-u3;Parent=FBtr0127845;parent_type=mRNA
D.ananasae	scaffold_12911	Sippe	UTR3-RFD	2147676	2149075	.	-	.	Name=FBgn0100073-u3;Parent=FBtr0127779;parent_type=mRNA
D.ananasae	scaffold_12911	Sippe	UTR5-RFD	2151874	2152473	.	-	.	Name=FBgn0100073-u5;Parent=FBtr0127779;parent_type=mRNA
D.ananasae	scaffold_12911	Sippe	UTR5-RFD	2151755	2152354	.	+	.	Name=FBgn0100140-u5;Parent=FBtr0127846;parent_type=mRNA
D.ananasae	scaffold_12911	Sippe	UTR3-RFD	2152742	2154141	.	+	.	Name=FBgn0100140-u3;Parent=FBtr0127846;parent_type=mRNA
D.ananasae	scaffold_12911	Sippe	UTR3-RFD	2152447	2153846	.	-	.	Name=FBgn0100072-u3;Parent=FBtr0127778;parent_type=mRNA
D.ananasae	scaffold_12911	Sippe	UTR5-RFD	2160275	2160874	.	-	.	Name=FBgn0100072-u5;Parent=FBtr0127778;parent_type=mRNA
D.ananasae	scaffold_12911	Sippe	UTR5-RFD	2155806	2156405	.	+	.	Name=FBgn0100141-u5;Parent=FBtr0127847;parent_type=mRNA
D.ananasae	scaffold_12911	Sippe	UTR3-RFD	2157414	2158813	.	+	.	Name=FBgn0100141-u3;Parent=FBtr0127847;parent_type=mRNA
D.ananasae	scaffold_12911	Sippe	UTR5-RFD	2160062	2160661	.	+	.	Name=FBgn0100142-u5;Parent=FBtr0127848;parent_type=mRNA
D.ananasae	scaffold_12911	Sippe	UTR3-RFD	2163610	2165009	.	+	.	Name=FBgn0100142-u3;Parent=FBtr0127848;parent_type=mRNA
D.ananasae	scaffold_12911	Sippe	UTR3-RFD	2162536	2163935	.	-	.	Name=FBgn0100071-u3;Parent=FBtr0127777;parent_type=mRNA
D.ananasae	scaffold_12911	Sippe	UTR5-RFD	2166844	2167443	.	-	.	Name=FBgn0100071-u5;Parent=FBtr0127777;parent_type=mRNA
D.ananasae	scaffold_12911	Sippe	UTR5-RFD	2164525	2165124	.	+	.	Name=FBgn0100143-u5;Parent=FBtr0127849;parent_type=mRNA
D.ananasae	scaffold_12911	Sippe	UTR3-RFD	2165536	2166935	.	+	.	Name=FBgn0100143-u3;Parent=FBtr0127849;parent_type=mRNA
D.ananasae	scaffold_12911	Sippe	UTR3-RFD	2177282	2178681	.	-	.	Name=FBgn0100070-u3;Parent=FBtr0127776;parent_type=mRNA
D.ananasae	scaffold_12911	Sippe	UTR5-RFD	2179339	2179938	.	-	.	Name=FBgn0100070-u5;Parent=FBtr0127776;parent_type=mRNA
D.ananasae	scaffold_12911	Sippe	UTR5-RFD	2180305	2180904	.	+	.	Name=FBgn0100144-u5;Parent=FBtr0127850;parent_type=mRNA
D.ananasae	scaffold_12911	Sippe	UTR3-RFD	2183241	2184640	.	+	.	Name=FBgn0100144-u3;Parent=FBtr0127850;parent_type=mRNA
D.ananasae	scaffold_12911	Sippe	UTR5-RFD	2183008	2183607	.	+	.	Name=FBgn0100145-u5;Parent=FBtr0127851;parent_type=mRNA
D.ananasae	scaffold_12911	Sippe	UTR3-RFD	2184751	2186150	.	+	.	Name=FBgn0100145-u3;Parent=FBtr0127851;parent_type=mRNA
D.ananasae	scaffold_12911	Sippe	UTR3-RFD	2183411	2184810	.	-	.	Name=FBgn0100068-u3;Parent=FBtr0127774;parent_type=mRNA
D.ananasae	scaffold_12911	Sippe	UTR5-RFD	2185136	2185735	.	-	.	Name=FBgn0100068-u5;Parent=FBtr0127774;parent_type=mRNA
D.ananasae	scaffold_12911	Sippe	UTR3-RFD	2187281	2188680	.	-	.	Name=FBgn0100067-u3;Parent=FBtr0127773;parent_type=mRNA
D.ananasae	scaffold_12911	Sippe	UTR5-RFD	2193304	2193903	.	-	.	Name=FBgn0100067-u5;Parent=FBtr0127773;parent_type=mRNA
D.ananasae	scaffold_12911	Sippe	UTR5-RFD	2193309	2193908	.	+	.	Name=FBgn0100146-u5;Parent=FBtr0127852;parent_type=mRNA
D.ananasae	scaffold_12911	Sippe	UTR3-RFD	2196026	2197425	.	+	.	Name=FBgn0100146-u3;Parent=FBtr0127852;parent_type=mRNA
D.ananasae	scaffold_12911	Sippe	UTR3-RFD	2195707	2197106	.	-	.	Name=FBgn0100066-u3;Parent=FBtr0127772;parent_type=mRNA
D.ananasae	scaffold_12911	Sippe	UTR5-RFD	2199319	2199918	.	-	.	Name=FBgn0100066-u5;Parent=FBtr0127772;parent_type=mRNA
D.ananasae	scaffold_12911	Sippe	UTR3-RFD	2205894	2207293	.	-	.	Name=FBgn0100065-u3;Parent=FBtr0127771;parent_type=mRNA
D.ananasae	scaffold_12911	Sippe	UTR5-RFD	2210572	2211171	.	-	.	Name=FBgn0100065-u5;Parent=FBtr0127771;parent_type=mRNA
D.ananasae	scaffold_12911	Sippe	UTR5-RFD	2210813	2211412	.	+	.	Name=FBgn0100148-u5;Parent=FBtr0127854;parent_type=mRNA
D.ananasae	scaffold_12911	Sippe	UTR3-RFD	2212115	2213514	.	+	.	Name=FBgn0100148-u3;Parent=FBtr0127854;parent_type=mRNA
D.ananasae	scaffold_12911	Sippe	UTR3-RFD	2210807	2212206	.	-	.	Name=FBgn0100064-u3;Parent=FBtr0127770;parent_type=mRNA
D.ananasae	scaffold_12911	Sippe	UTR5-RFD	2213271	2213870	.	-	.	Name=FBgn0100064-u5;Parent=FBtr0127770;parent_type=mRNA
D.ananasae	scaffold_12911	Sippe	UTR5-RFD	2213066	2213665	.	+	.	Name=FBgn0100149-u5;Parent=FBtr0127855;parent_type=mRNA
D.ananasae	scaffold_12911	Sippe	UTR3-RFD	2215523	2216922	.	+	.	Name=FBgn0100149-u3;Parent=FBtr0127855;parent_type=mRNA
D.ananasae	scaffold_12911	Sippe	UTR3-RFD	2214192	2215591	.	-	.	Name=FBgn0100063-u3;Parent=FBtr0127769;parent_type=mRNA
D.ananasae	scaffold_12911	Sippe	UTR5-RFD	2216921	2217520	.	-	.	Name=FBgn0100063-u5;Parent=FBtr0127769;parent_type=mRNA
D.ananasae	scaffold_12911	Sippe	UTR5-RFD	2216624	2217223	.	+	.	Name=FBgn0100150-u5;Parent=FBtr0127856;parent_type=mRNA
D.ananasae	scaffold_12911	Sippe	UTR3-RFD	2220694	2222093	.	+	.	Name=FBgn0100150-u3;Parent=FBtr0127856;parent_type=mRNA
D.ananasae	scaffold_12911	Sippe	UTR5-RFD	2221640	2222239	.	+	.	Name=FBgn0100151-u5;Parent=FBtr0127857;parent_type=mRNA
D.ananasae	scaffold_12911	Sippe	UTR3-RFD	2223385	2224784	.	+	.	Name=FBgn0100151-u3;Parent=FBtr0127857;parent_type=mRNA
D.ananasae	scaffold_12911	Sippe	UTR5-RFD	2228643	2229242	.	+	.	Name=FBgn0100152-u5;Parent=FBtr0127858;parent_type=mRNA
D.ananasae	scaffold_12911	Sippe	UTR3-RFD	2232321	2233720	.	+	.	Name=FBgn0100152-u3;Parent=FBtr0127858;parent_type=mRNA
D.ananasae	scaffold_12911	Sippe	UTR3-RFD	2233137	2234536	.	-	.	Name=FBgn0100062-u3;Parent=FBtr0127768;parent_type=mRNA
D.ananasae	scaffold_12911	Sippe	UTR5-RFD	2236193	2236792	.	-	.	Name=FBgn0100062-u5;Parent=FBtr0127768;parent_type=mRNA
D.ananasae	scaffold_12911	Sippe	UTR5-RFD	2240147	2240746	.	+	.	Name=FBgn0100153-u5;Parent=FBtr0127859;parent_type=mRNA
D.ananasae	scaffold_12911	Sippe	UTR3-RFD	2242031	2243430	.	+	.	Name=FBgn0100153-u3;Parent=FBtr0127859;parent_type=mRNA
D.ananasae	scaffold_12911	Sippe	UTR3-RFD	2241103	2242502	.	-	.	Name=FBgn0100061-u3;Parent=FBtr0127767;parent_type=mRNA
D.ananasae	scaffold_12911	Sippe	UTR5-RFD	2244693	2245292	.	-	.	Name=FBgn0100061-u5;Parent=FBtr0127767;parent_type=mRNA
D.ananasae	scaffold_12911	Sippe	UTR5-RFD	2249319	2249918	.	+	.	Name=FBgn0100154-u5;Parent=FBtr0127860;parent_type=mRNA
D.ananasae	scaffold_12911	Sippe	UTR3-RFD	2260930	2262329	.	+	.	Name=FBgn0100154-u3;Parent=FBtr0127860;parent_type=mRNA
D.ananasae	scaffold_12911	Sippe	UTR5-RFD	2277371	2277970	.	+	.	Name=FBgn0100155-u5;Parent=FBtr0127861;parent_type=mRNA
D.ananasae	scaffold_12911	Sippe	UTR3-RFD	2288548	2289947	.	+	.	Name=FBgn0100155-u3;Parent=FBtr0127861;parent_type=mRNA
D.ananasae	scaffold_12911	Sippe	UTR5-RFD	2288700	2289299	.	+	.	Name=FBgn0100156-u5;Parent=FBtr0127862;parent_type=mRNA
D.ananasae	scaffold_12911	Sippe	UTR3-RFD	2290656	2292055	.	+	.	Name=FBgn0100156-u3;Parent=FBtr0127862;parent_type=mRNA
D.ananasae	scaffold_12911	Sippe	UTR5-RFD	2290504	2291103	.	+	.	Name=FBgn0100157-u5;Parent=FBtr0127863;parent_type=mRNA
D.ananasae	scaffold_12911	Sippe	UTR3-RFD	2291667	2293066	.	+	.	Name=FBgn0100157-u3;Parent=FBtr0127863;parent_type=mRNA
D.ananasae	scaffold_12911	Sippe	UTR3-RFD	2291532	2292931	.	-	.	Name=FBgn0100060-u3;Parent=FBtr0127766;parent_type=mRNA
D.ananasae	scaffold_12911	Sippe	UTR5-RFD	2293901	2294500	.	-	.	Name=FBgn0100060-u5;Parent=FBtr0127766;parent_type=mRNA
D.ananasae	scaffold_12911	Sippe	UTR5-RFD	2293722	2294321	.	+	.	Name=FBgn0100159-u5;Parent=FBtr0127865;parent_type=mRNA
D.ananasae	scaffold_12911	Sippe	UTR3-RFD	2295039	2296438	.	+	.	Name=FBgn0100159-u3;Parent=FBtr0127865;parent_type=mRNA
D.ananasae	scaffold_12911	Sippe	UTR5-RFD	2295095	2295694	.	+	.	Name=FBgn0100160-u5;Parent=FBtr0127866;parent_type=mRNA
D.ananasae	scaffold_12911	Sippe	UTR3-RFD	2298305	2299704	.	+	.	Name=FBgn0100160-u3;Parent=FBtr0127866;parent_type=mRNA
D.ananasae	scaffold_12911	Sippe	UTR3-RFD	2297248	2298647	.	-	.	Name=FBgn0100059-u3;Parent=FBtr0127765;parent_type=mRNA
D.ananasae	scaffold_12911	Sippe	UTR5-RFD	2299970	2300569	.	-	.	Name=FBgn0100059-u5;Parent=FBtr0127765;parent_type=mRNA
D.ananasae	scaffold_12911	Sippe	UTR3-RFD	2299373	2300772	.	-	.	Name=FBgn0100057-u3;Parent=FBtr0127763;parent_type=mRNA
D.ananasae	scaffold_12911	Sippe	UTR5-RFD	2301914	2302513	.	-	.	Name=FBgn0100057-u5;Parent=FBtr0127763;parent_type=mRNA
D.ananasae	scaffold_12911	Sippe	UTR5-RFD	2301998	2302597	.	+	.	Name=FBgn0100161-u5;Parent=FBtr0127867;parent_type=mRNA
D.ananasae	scaffold_12911	Sippe	UTR3-RFD	2303048	2304447	.	+	.	Name=FBgn0100161-u3;Parent=FBtr0127867;parent_type=mRNA
D.ananasae	scaffold_12911	Sippe	UTR3-RFD	2301883	2303282	.	-	.	Name=FBgn0100056-u3;Parent=FBtr0127762;parent_type=mRNA
D.ananasae	scaffold_12911	Sippe	UTR5-RFD	2304598	2305197	.	-	.	Name=FBgn0100056-u5;Parent=FBtr0127762;parent_type=mRNA
D.ananasae	scaffold_12911	Sippe	UTR3-RFD	2307329	2308728	.	-	.	Name=FBgn0100055-u3;Parent=FBtr0127761;parent_type=mRNA
D.ananasae	scaffold_12911	Sippe	UTR5-RFD	2309357	2309956	.	-	.	Name=FBgn0100055-u5;Parent=FBtr0127761;parent_type=mRNA
D.ananasae	scaffold_12911	Sippe	UTR3-RFD	2309169	2310568	.	-	.	Name=FBgn0100054-u3;Parent=FBtr0127760;parent_type=mRNA
D.ananasae	scaffold_12911	Sippe	UTR5-RFD	2311862	2312461	.	-	.	Name=FBgn0100054-u5;Parent=FBtr0127760;parent_type=mRNA
D.ananasae	scaffold_12911	Sippe	UTR5-RFD	2355965	2356564	.	+	.	Name=FBgn0100162-u5;Parent=FBtr0127868;parent_type=mRNA
D.ananasae	scaffold_12911	Sippe	UTR3-RFD	2358589	2359988	.	+	.	Name=FBgn0100162-u3;Parent=FBtr0127868;parent_type=mRNA
D.ananasae	scaffold_12911	Sippe	UTR3-RFD	2357306	2358705	.	-	.	Name=FBgn0100053-u3;Parent=FBtr0127759;parent_type=mRNA
D.ananasae	scaffold_12911	Sippe	UTR5-RFD	2361397	2361996	.	-	.	Name=FBgn0100053-u5;Parent=FBtr0127759;parent_type=mRNA
D.ananasae	scaffold_12911	Sippe	UTR5-RFD	2361455	2362054	.	+	.	Name=FBgn0100163-u5;Parent=FBtr0127869;parent_type=mRNA
D.ananasae	scaffold_12911	Sippe	UTR3-RFD	2371564	2372963	.	+	.	Name=FBgn0100163-u3;Parent=FBtr0127869;parent_type=mRNA
D.ananasae	scaffold_12911	Sippe	UTR3-RFD	2361865	2363264	.	-	.	Name=FBgn0100052-u3;Parent=FBtr0127758;parent_type=mRNA
D.ananasae	scaffold_12911	Sippe	UTR5-RFD	2366169	2366768	.	-	.	Name=FBgn0100052-u5;Parent=FBtr0127758;parent_type=mRNA
D.ananasae	scaffold_12911	Sippe	UTR3-RFD	2384934	2386333	.	-	.	Name=FBgn0100050-u3;Parent=FBtr0127756;parent_type=mRNA
D.ananasae	scaffold_12911	Sippe	UTR5-RFD	2387145	2387744	.	-	.	Name=FBgn0100050-u5;Parent=FBtr0127756;parent_type=mRNA
D.ananasae	scaffold_12911	Sippe	UTR3-RFD	2386781	2388180	.	-	.	Name=FBgn0100049-u3;Parent=FBtr0127755;parent_type=mRNA
D.ananasae	scaffold_12911	Sippe	UTR5-RFD	2396176	2396775	.	-	.	Name=FBgn0100049-u5;Parent=FBtr0127755;parent_type=mRNA
D.ananasae	scaffold_12911	Sippe	UTR5-RFD	2391003	2391602	.	+	.	Name=FBgn0100164-u5;Parent=FBtr0127870;parent_type=mRNA
D.ananasae	scaffold_12911	Sippe	UTR3-RFD	2392275	2393674	.	+	.	Name=FBgn0100164-u3;Parent=FBtr0127870;parent_type=mRNA
D.ananasae	scaffold_12911	Sippe	UTR5-RFD	2395960	2396559	.	+	.	Name=FBgn0100165-u5;Parent=FBtr0127871;parent_type=mRNA
D.ananasae	scaffold_12911	Sippe	UTR3-RFD	2422886	2424285	.	+	.	Name=FBgn0100165-u3;Parent=FBtr0127871;parent_type=mRNA
D.ananasae	scaffold_12911	Sippe	UTR5-RFD	2423974	2424573	.	+	.	Name=FBgn0100166-u5;Parent=FBtr0127872;parent_type=mRNA
D.ananasae	scaffold_12911	Sippe	UTR3-RFD	2426582	2427981	.	+	.	Name=FBgn0100166-u3;Parent=FBtr0127872;parent_type=mRNA
D.ananasae	scaffold_12911	Sippe	UTR5-RFD	2450750	2451349	.	+	.	Name=FBgn0100167-u5;Parent=FBtr0127873;parent_type=mRNA
D.ananasae	scaffold_12911	Sippe	UTR3-RFD	2451719	2453118	.	+	.	Name=FBgn0100167-u3;Parent=FBtr0127873;parent_type=mRNA
D.ananasae	scaffold_12911	Sippe	UTR3-RFD	2453393	2454792	.	-	.	Name=FBgn0100048-u3;Parent=FBtr0127754;parent_type=mRNA
D.ananasae	scaffold_12911	Sippe	UTR5-RFD	2490700	2491299	.	-	.	Name=FBgn0100048-u5;Parent=FBtr0127754;parent_type=mRNA
D.ananasae	scaffold_12911	Sippe	UTR5-RFD	2510802	2511401	.	+	.	Name=FBgn0100168-u5;Parent=FBtr0127874;parent_type=mRNA
D.ananasae	scaffold_12911	Sippe	UTR3-RFD	2512152	2513551	.	+	.	Name=FBgn0100168-u3;Parent=FBtr0127874;parent_type=mRNA
D.ananasae	scaffold_12911	Sippe	UTR3-RFD	2510844	2512243	.	-	.	Name=FBgn0100047-u3;Parent=FBtr0127753;parent_type=mRNA
D.ananasae	scaffold_12911	Sippe	UTR5-RFD	2513046	2513645	.	-	.	Name=FBgn0100047-u5;Parent=FBtr0127753;parent_type=mRNA
D.ananasae	scaffold_12911	Sippe	UTR5-RFD	2513109	2513708	.	+	.	Name=FBgn0100170-u5;Parent=FBtr0127876;parent_type=mRNA
D.ananasae	scaffold_12911	Sippe	UTR3-RFD	2518371	2519770	.	+	.	Name=FBgn0100170-u3;Parent=FBtr0127876;parent_type=mRNA
D.ananasae	scaffold_12911	Sippe	UTR3-RFD	2518264	2519663	.	-	.	Name=FBgn0100046-u3;Parent=FBtr0127752;parent_type=mRNA
D.ananasae	scaffold_12911	Sippe	UTR5-RFD	2520525	2521124	.	-	.	Name=FBgn0100046-u5;Parent=FBtr0127752;parent_type=mRNA
D.ananasae	scaffold_12911	Sippe	UTR5-RFD	2537345	2537944	.	+	.	Name=FBgn0100171-u5;Parent=FBtr0127877;parent_type=mRNA
D.ananasae	scaffold_12911	Sippe	UTR3-RFD	2550223	2551622	.	+	.	Name=FBgn0100171-u3;Parent=FBtr0127877;parent_type=mRNA
D.ananasae	scaffold_12911	Sippe	UTR5-RFD	2555911	2556004	.	+	.	Name=FBgn0100174-u5;Parent=FBtr0127880;parent_type=mRNA
D.ananasae	scaffold_12911	Sippe	UTR3-RFD	2561161	2561377	.	+	.	Name=FBgn0100174-u3;Parent=FBtr0127880;parent_type=mRNA
D.ananasae	scaffold_12911	Sippe	UTR5-RFD	2561774	2561773	.	+	.	Name=FBgn0100175-u5;Parent=FBtr0127881;parent_type=mRNA
D.ananasae	scaffold_12911	Sippe	UTR3-RFD	2563258	2564657	.	+	.	Name=FBgn0100175-u3;Parent=FBtr0127881;parent_type=mRNA
D.ananasae	scaffold_12911	Sippe	UTR3-RFD	2562437	2563836	.	-	.	Name=FBgn0100041-u3;Parent=FBtr0127747;parent_type=mRNA
D.ananasae	scaffold_12911	Sippe	UTR5-RFD	2569299	2569554	.	-	.	Name=FBgn0100041-u5;Parent=FBtr0127747;parent_type=mRNA
D.ananasae	scaffold_12911	Sippe	UTR5-RFD	2574489	2575088	.	+	.	Name=FBgn0100177-u5;Parent=FBtr0127883;parent_type=mRNA
D.ananasae	scaffold_12911	Sippe	UTR3-RFD	2576329	2577101	.	+	.	Name=FBgn0100177-u3;Parent=FBtr0127883;parent_type=mRNA
D.ananasae	scaffold_12911	Sippe	UTR3-RFD	2590720	2592119	.	-	.	Name=FBgn0100040-u3;Parent=FBtr0127746;parent_type=mRNA
D.ananasae	scaffold_12911	Sippe	UTR5-RFD	2592375	2592596	.	-	.	Name=FBgn0100040-u5;Parent=FBtr0127746;parent_type=mRNA
D.ananasae	scaffold_12911	Sippe	UTR5-RFD	2600264	2600863	.	+	.	Name=FBgn0100178-u5;Parent=FBtr0127884;parent_type=mRNA
D.ananasae	scaffold_12911	Sippe	UTR3-RFD	2601386	2602161	.	+	.	Name=FBgn0100178-u3;Parent=FBtr0127884;parent_type=mRNA
D.ananasae	scaffold_12911	Sippe	UTR3-RFD	2602168	2602403	.	-	.	Name=FBgn0100039-u3;Parent=FBtr0127745;parent_type=mRNA
D.ananasae	scaffold_12911	Sippe	UTR5-RFD	2608924	2609119	.	-	.	Name=FBgn0100039-u5;Parent=FBtr0127745;parent_type=mRNA
D.ananasae	scaffold_12911	Sippe	UTR5-RFD	2616983	2617197	.	+	.	Name=FBgn0100179-u5;Parent=FBtr0127885;parent_type=mRNA
D.ananasae	scaffold_12911	Sippe	UTR3-RFD	2618795	2619568	.	+	.	Name=FBgn0100179-u3;Parent=FBtr0127885;parent_type=mRNA
D.ananasae	scaffold_12911	Sippe	UTR5-RFD	2619779	2620378	.	+	.	Name=FBgn0100181-u5;Parent=FBtr0127887;parent_type=mRNA
D.ananasae	scaffold_12911	Sippe	UTR3-RFD	2622461	2622715	.	+	.	Name=FBgn0100181-u3;Parent=FBtr0127887;parent_type=mRNA
D.ananasae	scaffold_12911	Sippe	UTR5-RFD	2622833	2623250	.	+	.	Name=FBgn0100182-u5;Parent=FBtr0127888;parent_type=mRNA
D.ananasae	scaffold_12911	Sippe	UTR3-RFD	2624658	2624977	.	+	.	Name=FBgn0100182-u3;Parent=FBtr0127888;parent_type=mRNA
D.ananasae	scaffold_12911	Sippe	UTR3-RFD	2627089	2627182	.	-	.	Name=FBgn0100035-u3;Parent=FBtr0127741;parent_type=mRNA
D.ananasae	scaffold_12911	Sippe	UTR5-RFD	2628063	2628662	.	-	.	Name=FBgn0100035-u5;Parent=FBtr0127741;parent_type=mRNA
D.ananasae	scaffold_12911	Sippe	UTR3-RFD	2627426	2628825	.	-	.	Name=FBgn0100036-u3;Parent=FBtr0127742;parent_type=mRNA
D.ananasae	scaffold_12911	Sippe	UTR5-RFD	2630986	2631585	.	-	.	Name=FBgn0100036-u5;Parent=FBtr0127742;parent_type=mRNA
D.ananasae	scaffold_12911	Sippe	UTR3-RFD	2632858	2632888	.	-	.	Name=FBgn0100034-u3;Parent=FBtr0127740;parent_type=mRNA
D.ananasae	scaffold_12911	Sippe	UTR5-RFD	2635548	2635886	.	-	.	Name=FBgn0100034-u5;Parent=FBtr0127740;parent_type=mRNA
D.ananasae	scaffold_12911	Sippe	UTR5-RFD	2636114	2636248	.	+	.	Name=FBgn0100183-u5;Parent=FBtr0127889;parent_type=mRNA
D.ananasae	scaffold_12911	Sippe	UTR3-RFD	2638982	2639122	.	+	.	Name=FBgn0100183-u3;Parent=FBtr0127889;parent_type=mRNA
D.ananasae	scaffold_12911	Sippe	UTR3-RFD	2640755	2641410	.	-	.	Name=FBgn0100033-u3;Parent=FBtr0127739;parent_type=mRNA
D.ananasae	scaffold_12911	Sippe	UTR5-RFD	2642024	2642623	.	-	.	Name=FBgn0100033-u5;Parent=FBtr0127739;parent_type=mRNA
D.ananasae	scaffold_12911	Sippe	UTR5-RFD	2643043	2643642	.	+	.	Name=FBgn0100185-u5;Parent=FBtr0127891;parent_type=mRNA
D.ananasae	scaffold_12911	Sippe	UTR3-RFD	2644585	2645984	.	+	.	Name=FBgn0100185-u3;Parent=FBtr0127891;parent_type=mRNA
D.ananasae	scaffold_12911	Sippe	UTR3-RFD	2643269	2644668	.	-	.	Name=FBgn0100031-u3;Parent=FBtr0127737;parent_type=mRNA
D.ananasae	scaffold_12911	Sippe	UTR5-RFD	2646747	2646862	.	-	.	Name=FBgn0100031-u5;Parent=FBtr0127737;parent_type=mRNA
D.ananasae	scaffold_12911	Sippe	UTR5-RFD	2647147	2647394	.	+	.	Name=FBgn0100186-u5;Parent=FBtr0127892;parent_type=mRNA
D.ananasae	scaffold_12911	Sippe	UTR3-RFD	2648034	2649433	.	+	.	Name=FBgn0100186-u3;Parent=FBtr0127892;parent_type=mRNA
D.ananasae	scaffold_12911	Sippe	UTR3-RFD	2647652	2649051	.	-	.	Name=FBgn0100030-u3;Parent=FBtr0127736;parent_type=mRNA
D.ananasae	scaffold_12911	Sippe	UTR5-RFD	2650298	2650549	.	-	.	Name=FBgn0100030-u5;Parent=FBtr0127736;parent_type=mRNA
D.ananasae	scaffold_12911	Sippe	UTR3-RFD	2650858	2650897	.	-	.	Name=FBgn0100029-u3;Parent=FBtr0127735;parent_type=mRNA
D.ananasae	scaffold_12911	Sippe	UTR5-RFD	2653272	2653624	.	-	.	Name=FBgn0100029-u5;Parent=FBtr0127735;parent_type=mRNA
D.ananasae	scaffold_12911	Sippe	UTR5-RFD	2653766	2653795	.	+	.	Name=FBgn0100187-u5;Parent=FBtr0127893;parent_type=mRNA
D.ananasae	scaffold_12911	Sippe	UTR3-RFD	2655101	2655118	.	+	.	Name=FBgn0100187-u3;Parent=FBtr0127893;parent_type=mRNA
D.ananasae	scaffold_12911	Sippe	UTR3-RFD	2657884	2658662	.	-	.	Name=FBgn0100028-u3;Parent=FBtr0127734;parent_type=mRNA
D.ananasae	scaffold_12911	Sippe	UTR5-RFD	2660902	2660967	.	-	.	Name=FBgn0100028-u5;Parent=FBtr0127734;parent_type=mRNA
D.ananasae	scaffold_12911	Sippe	UTR5-RFD	2661358	2661654	.	+	.	Name=FBgn0100189-u5;Parent=FBtr0127895;parent_type=mRNA
D.ananasae	scaffold_12911	Sippe	UTR3-RFD	2662479	2663878	.	+	.	Name=FBgn0100189-u3;Parent=FBtr0127895;parent_type=mRNA
D.ananasae	scaffold_12911	Sippe	UTR5-RFD	2663358	2663957	.	+	.	Name=FBgn0097001-u5;Parent=FBtr0124694;parent_type=mRNA
D.ananasae	scaffold_12911	Sippe	UTR3-RFD	2664558	2665885	.	+	.	Name=FBgn0097001-u3;Parent=FBtr0124694;parent_type=mRNA
D.ananasae	scaffold_12911	Sippe	UTR3-RFD	2663323	2664722	.	-	.	Name=FBgn0100027-u3;Parent=FBtr0127733;parent_type=mRNA
D.ananasae	scaffold_12911	Sippe	UTR5-RFD	2665143	2665742	.	-	.	Name=FBgn0100027-u5;Parent=FBtr0127733;parent_type=mRNA
D.ananasae	scaffold_12911	Sippe	UTR5-RFD	2667556	2667727	.	+	.	Name=FBgn0100192-u5;Parent=FBtr0127898;parent_type=mRNA
D.ananasae	scaffold_12911	Sippe	UTR3-RFD	2669176	2669239	.	+	.	Name=FBgn0100192-u3;Parent=FBtr0127898;parent_type=mRNA
D.ananasae	scaffold_12911	Sippe	UTR5-RFD	2669355	2669386	.	+	.	Name=FBgn0100193-u5;Parent=FBtr0127899;parent_type=mRNA
D.ananasae	scaffold_12911	Sippe	UTR3-RFD	2670202	2671601	.	+	.	Name=FBgn0100193-u3;Parent=FBtr0127899;parent_type=mRNA
D.ananasae	scaffold_12911	Sippe	UTR3-RFD	2669355	2670351	.	-	.	Name=FBgn0100026-u3;Parent=FBtr0127732;parent_type=mRNA
D.ananasae	scaffold_12911	Sippe	UTR5-RFD	2671641	2671745	.	-	.	Name=FBgn0100026-u5;Parent=FBtr0127732;parent_type=mRNA
D.ananasae	scaffold_12911	Sippe	UTR5-RFD	2672048	2672159	.	+	.	Name=FBgn0100194-u5;Parent=FBtr0127900;parent_type=mRNA
D.ananasae	scaffold_12911	Sippe	UTR3-RFD	2672429	2673828	.	+	.	Name=FBgn0100194-u3;Parent=FBtr0127900;parent_type=mRNA
D.ananasae	scaffold_12911	Sippe	UTR3-RFD	2672048	2672653	.	-	.	Name=FBgn0100025-u3;Parent=FBtr0127731;parent_type=mRNA
D.ananasae	scaffold_12911	Sippe	UTR5-RFD	2673823	2674422	.	-	.	Name=FBgn0100025-u5;Parent=FBtr0127731;parent_type=mRNA
D.ananasae	scaffold_12911	Sippe	UTR5-RFD	2676285	2676884	.	+	.	Name=FBgn0100195-u5;Parent=FBtr0127901;parent_type=mRNA
D.ananasae	scaffold_12911	Sippe	UTR3-RFD	2678548	2679096	.	+	.	Name=FBgn0100195-u3;Parent=FBtr0127901;parent_type=mRNA
D.ananasae	scaffold_12911	Sippe	UTR5-RFD	2686993	2687592	.	+	.	Name=FBgn0100196-u5;Parent=FBtr0127902;parent_type=mRNA
D.ananasae	scaffold_12911	Sippe	UTR3-RFD	2692138	2693537	.	+	.	Name=FBgn0100196-u3;Parent=FBtr0127902;parent_type=mRNA
D.ananasae	scaffold_12911	Sippe	UTR3-RFD	2693022	2694421	.	-	.	Name=FBgn0100024-u3;Parent=FBtr0127730;parent_type=mRNA
D.ananasae	scaffold_12911	Sippe	UTR5-RFD	2694622	2694822	.	-	.	Name=FBgn0100024-u5;Parent=FBtr0127730;parent_type=mRNA
D.ananasae	scaffold_12911	Sippe	UTR5-RFD	2717944	2718543	.	+	.	Name=FBgn0100198-u5;Parent=FBtr0127904;parent_type=mRNA
D.ananasae	scaffold_12911	Sippe	UTR3-RFD	2720805	2720979	.	+	.	Name=FBgn0100198-u3;Parent=FBtr0127904;parent_type=mRNA
D.ananasae	scaffold_12911	Sippe	UTR5-RFD	2723808	2723974	.	+	.	Name=FBgn0100201-u5;Parent=FBtr0127907;parent_type=mRNA
D.ananasae	scaffold_12911	Sippe	UTR3-RFD	2725102	2725198	.	+	.	Name=FBgn0100201-u3;Parent=FBtr0127907;parent_type=mRNA
D.ananasae	scaffold_12911	Sippe	UTR5-RFD	2784723	2785322	.	+	.	Name=FBgn0100203-u5;Parent=FBtr0127909;parent_type=mRNA
D.ananasae	scaffold_12911	Sippe	UTR3-RFD	2787035	2788434	.	+	.	Name=FBgn0100203-u3;Parent=FBtr0127909;parent_type=mRNA
D.ananasae	scaffold_12911	Sippe	UTR3-RFD	2813249	2814648	.	-	.	Name=FBgn0100023-u3;Parent=FBtr0127729;parent_type=mRNA
D.ananasae	scaffold_12911	Sippe	UTR5-RFD	2816920	2817519	.	-	.	Name=FBgn0100023-u5;Parent=FBtr0127729;parent_type=mRNA
D.ananasae	scaffold_12911	Sippe	UTR3-RFD	2817538	2818937	.	-	.	Name=FBgn0100022-u3;Parent=FBtr0127728;parent_type=mRNA
D.ananasae	scaffold_12911	Sippe	UTR5-RFD	2819748	2820347	.	-	.	Name=FBgn0100022-u5;Parent=FBtr0127728;parent_type=mRNA
D.ananasae	scaffold_12911	Sippe	UTR5-RFD	2819971	2820570	.	+	.	Name=FBgn0100204-u5;Parent=FBtr0127910;parent_type=mRNA
D.ananasae	scaffold_12911	Sippe	UTR3-RFD	2829249	2830648	.	+	.	Name=FBgn0100204-u3;Parent=FBtr0127910;parent_type=mRNA
D.ananasae	scaffold_12911	Sippe	UTR5-RFD	2833630	2834229	.	+	.	Name=FBgn0100205-u5;Parent=FBtr0127911;parent_type=mRNA
D.ananasae	scaffold_12911	Sippe	UTR3-RFD	2841665	2843064	.	+	.	Name=FBgn0100205-u3;Parent=FBtr0127911;parent_type=mRNA
D.ananasae	scaffold_12911	Sippe	UTR5-RFD	2842131	2842730	.	+	.	Name=FBgn0100206-u5;Parent=FBtr0127912;parent_type=mRNA
D.ananasae	scaffold_12911	Sippe	UTR3-RFD	2846806	2848205	.	+	.	Name=FBgn0100206-u3;Parent=FBtr0127912;parent_type=mRNA
D.ananasae	scaffold_12911	Sippe	UTR3-RFD	2866100	2866154	.	-	.	Name=FBgn0100021-u3;Parent=FBtr0127727;parent_type=mRNA
D.ananasae	scaffold_12911	Sippe	UTR5-RFD	2866354	2866483	.	-	.	Name=FBgn0100021-u5;Parent=FBtr0127727;parent_type=mRNA
D.ananasae	scaffold_12911	Sippe	UTR3-RFD	2896902	2897048	.	-	.	Name=FBgn0100019-u3;Parent=FBtr0127725;parent_type=mRNA
D.ananasae	scaffold_12911	Sippe	UTR5-RFD	2898402	2898563	.	-	.	Name=FBgn0100019-u5;Parent=FBtr0127725;parent_type=mRNA
D.ananasae	scaffold_12911	Sippe	UTR5-RFD	2898855	2899312	.	+	.	Name=FBgn0100207-u5;Parent=FBtr0127913;parent_type=mRNA
D.ananasae	scaffold_12911	Sippe	UTR3-RFD	2901248	2902597	.	+	.	Name=FBgn0100207-u3;Parent=FBtr0127913;parent_type=mRNA
D.ananasae	scaffold_12911	Sippe	UTR3-RFD	2903270	2903988	.	-	.	Name=FBgn0100016-u3;Parent=FBtr0127722;parent_type=mRNA
D.ananasae	scaffold_12911	Sippe	UTR5-RFD	2907434	2908033	.	-	.	Name=FBgn0100016-u5;Parent=FBtr0127722;parent_type=mRNA
D.ananasae	scaffold_12911	Sippe	UTR3-RFD	2915595	2916994	.	-	.	Name=FBgn0100018-u3;Parent=FBtr0127724;parent_type=mRNA
D.ananasae	scaffold_12911	Sippe	UTR5-RFD	2917571	2918170	.	-	.	Name=FBgn0100018-u5;Parent=FBtr0127724;parent_type=mRNA
D.ananasae	scaffold_12911	Sippe	UTR3-RFD	2918597	2918804	.	-	.	Name=FBgn0100015-u3;Parent=FBtr0127721;parent_type=mRNA
D.ananasae	scaffold_12911	Sippe	UTR5-RFD	2919660	2919921	.	-	.	Name=FBgn0100015-u5;Parent=FBtr0127721;parent_type=mRNA
D.ananasae	scaffold_12911	Sippe	UTR3-RFD	2920892	2921807	.	-	.	Name=FBgn0100014-u3;Parent=FBtr0127720;parent_type=mRNA
D.ananasae	scaffold_12911	Sippe	UTR5-RFD	2922538	2922963	.	-	.	Name=FBgn0100014-u5;Parent=FBtr0127720;parent_type=mRNA
D.ananasae	scaffold_12911	Sippe	UTR5-RFD	2925373	2925972	.	+	.	Name=FBgn0100208-u5;Parent=FBtr0127914;parent_type=mRNA
D.ananasae	scaffold_12911	Sippe	UTR3-RFD	2927578	2927975	.	+	.	Name=FBgn0100208-u3;Parent=FBtr0127914;parent_type=mRNA
D.ananasae	scaffold_12911	Sippe	UTR5-RFD	2928415	2928618	.	+	.	Name=FBgn0100209-u5;Parent=FBtr0127915;parent_type=mRNA
D.ananasae	scaffold_12911	Sippe	UTR3-RFD	2932327	2932739	.	+	.	Name=FBgn0100209-u3;Parent=FBtr0127915;parent_type=mRNA
D.ananasae	scaffold_12911	Sippe	UTR3-RFD	2932756	2932886	.	-	.	Name=FBgn0100013-u3;Parent=FBtr0127719;parent_type=mRNA
D.ananasae	scaffold_12911	Sippe	UTR5-RFD	2941098	2941187	.	-	.	Name=FBgn0100013-u5;Parent=FBtr0127719;parent_type=mRNA
D.ananasae	scaffold_12911	Sippe	UTR3-RFD	2941601	2941895	.	-	.	Name=FBgn0100012-u3;Parent=FBtr0127718;parent_type=mRNA
D.ananasae	scaffold_12911	Sippe	UTR5-RFD	2950680	2951279	.	-	.	Name=FBgn0100012-u5;Parent=FBtr0127718;parent_type=mRNA
D.ananasae	scaffold_12911	Sippe	UTR3-RFD	2984695	2985623	.	-	.	Name=FBgn0100010-u3;Parent=FBtr0127716;parent_type=mRNA
D.ananasae	scaffold_12911	Sippe	UTR5-RFD	3027062	3027661	.	-	.	Name=FBgn0100010-u5;Parent=FBtr0127716;parent_type=mRNA
D.ananasae	scaffold_12911	Sippe	UTR5-RFD	3062915	3063160	.	+	.	Name=FBgn0100210-u5;Parent=FBtr0127916;parent_type=mRNA
D.ananasae	scaffold_12911	Sippe	UTR3-RFD	3064370	3064429	.	+	.	Name=FBgn0100210-u3;Parent=FBtr0127916;parent_type=mRNA
D.ananasae	scaffold_12911	Sippe	UTR5-RFD	3084899	3084952	.	+	.	Name=FBgn0100211-u5;Parent=FBtr0127917;parent_type=mRNA
D.ananasae	scaffold_12911	Sippe	UTR3-RFD	3086017	3086240	.	+	.	Name=FBgn0100211-u3;Parent=FBtr0127917;parent_type=mRNA
D.ananasae	scaffold_12911	Sippe	UTR5-RFD	3086254	3086307	.	+	.	Name=FBgn0100213-u5;Parent=FBtr0127919;parent_type=mRNA
D.ananasae	scaffold_12911	Sippe	UTR3-RFD	3089135	3089269	.	+	.	Name=FBgn0100213-u3;Parent=FBtr0127919;parent_type=mRNA
D.ananasae	scaffold_12911	Sippe	UTR3-RFD	3089814	3089948	.	-	.	Name=FBgn0096993-u3;Parent=FBtr0124686;parent_type=mRNA
D.ananasae	scaffold_12911	Sippe	UTR5-RFD	3090372	3090971	.	-	.	Name=FBgn0096993-u5;Parent=FBtr0124686;parent_type=mRNA
D.ananasae	scaffold_12911	Sippe	UTR3-RFD	3089814	3090592	.	-	.	Name=FBgn0100008-u3;Parent=FBtr0127714;parent_type=mRNA
D.ananasae	scaffold_12911	Sippe	UTR5-RFD	3091024	3091040	.	-	.	Name=FBgn0100008-u5;Parent=FBtr0127714;parent_type=mRNA
D.ananasae	scaffold_12911	Sippe	UTR3-RFD	3092793	3093083	.	-	.	Name=FBgn0100007-u3;Parent=FBtr0127713;parent_type=mRNA
D.ananasae	scaffold_12911	Sippe	UTR5-RFD	3093634	3093694	.	-	.	Name=FBgn0100007-u5;Parent=FBtr0127713;parent_type=mRNA
D.ananasae	scaffold_12911	Sippe	UTR5-RFD	3094728	3095327	.	+	.	Name=FBgn0100214-u5;Parent=FBtr0127920;parent_type=mRNA
D.ananasae	scaffold_12911	Sippe	UTR3-RFD	3096438	3097837	.	+	.	Name=FBgn0100214-u3;Parent=FBtr0127920;parent_type=mRNA
D.ananasae	scaffold_12911	Sippe	UTR3-RFD	3099441	3099619	.	-	.	Name=FBgn0100006-u3;Parent=FBtr0127712;parent_type=mRNA
D.ananasae	scaffold_12911	Sippe	UTR5-RFD	3101198	3101463	.	-	.	Name=FBgn0100006-u5;Parent=FBtr0127712;parent_type=mRNA
D.ananasae	scaffold_12911	Sippe	UTR5-RFD	3103862	3104368	.	+	.	Name=FBgn0100215-u5;Parent=FBtr0127921;parent_type=mRNA
D.ananasae	scaffold_12911	Sippe	UTR3-RFD	3104738	3106137	.	+	.	Name=FBgn0100215-u3;Parent=FBtr0127921;parent_type=mRNA
D.ananasae	scaffold_12911	Sippe	UTR5-RFD	3109065	3109664	.	+	.	Name=FBgn0100216-u5;Parent=FBtr0127922;parent_type=mRNA
D.ananasae	scaffold_12911	Sippe	UTR3-RFD	3110502	3111901	.	+	.	Name=FBgn0100216-u3;Parent=FBtr0127922;parent_type=mRNA
D.ananasae	scaffold_12911	Sippe	UTR5-RFD	3115688	3116287	.	+	.	Name=FBgn0100217-u5;Parent=FBtr0127923;parent_type=mRNA
D.ananasae	scaffold_12911	Sippe	UTR3-RFD	3117569	3118129	.	+	.	Name=FBgn0100217-u3;Parent=FBtr0127923;parent_type=mRNA
D.ananasae	scaffold_12911	Sippe	UTR3-RFD	3118186	3118573	.	-	.	Name=FBgn0100005-u3;Parent=FBtr0127711;parent_type=mRNA
D.ananasae	scaffold_12911	Sippe	UTR5-RFD	3119200	3119578	.	-	.	Name=FBgn0100005-u5;Parent=FBtr0127711;parent_type=mRNA
D.ananasae	scaffold_12911	Sippe	UTR5-RFD	3136721	3137320	.	+	.	Name=FBgn0100218-u5;Parent=FBtr0127924;parent_type=mRNA
D.ananasae	scaffold_12911	Sippe	UTR3-RFD	3140030	3141429	.	+	.	Name=FBgn0100218-u3;Parent=FBtr0127924;parent_type=mRNA
D.ananasae	scaffold_12911	Sippe	UTR5-RFD	3156950	3157549	.	+	.	Name=FBgn0100220-u5;Parent=FBtr0127926;parent_type=mRNA
D.ananasae	scaffold_12911	Sippe	UTR3-RFD	3164772	3166171	.	+	.	Name=FBgn0100220-u3;Parent=FBtr0127926;parent_type=mRNA
D.ananasae	scaffold_12911	Sippe	UTR3-RFD	3167388	3167475	.	-	.	Name=FBgn0100004-u3;Parent=FBtr0127710;parent_type=mRNA
D.ananasae	scaffold_12911	Sippe	UTR5-RFD	3167872	3168471	.	-	.	Name=FBgn0100004-u5;Parent=FBtr0127710;parent_type=mRNA
D.ananasae	scaffold_12911	Sippe	UTR3-RFD	3167388	3168171	.	-	.	Name=FBgn0100003-u3;Parent=FBtr0127709;parent_type=mRNA
D.ananasae	scaffold_12911	Sippe	UTR5-RFD	3169933	3170019	.	-	.	Name=FBgn0100003-u5;Parent=FBtr0127709;parent_type=mRNA
D.ananasae	scaffold_12911	Sippe	UTR5-RFD	3170254	3170807	.	+	.	Name=FBgn0100221-u5;Parent=FBtr0127927;parent_type=mRNA
D.ananasae	scaffold_12911	Sippe	UTR3-RFD	3171684	3172690	.	+	.	Name=FBgn0100221-u3;Parent=FBtr0127927;parent_type=mRNA
D.ananasae	scaffold_12911	Sippe	UTR3-RFD	3170750	3172149	.	-	.	Name=FBgn0100002-u3;Parent=FBtr0127708;parent_type=mRNA
D.ananasae	scaffold_12911	Sippe	UTR5-RFD	3172594	3172690	.	-	.	Name=FBgn0100002-u5;Parent=FBtr0127708;parent_type=mRNA
D.ananasae	scaffold_12911	Sippe	UTR5-RFD	3172885	3173429	.	+	.	Name=FBgn0100222-u5;Parent=FBtr0127928;parent_type=mRNA
D.ananasae	scaffold_12911	Sippe	UTR3-RFD	3208125	3209524	.	+	.	Name=FBgn0100222-u3;Parent=FBtr0127928;parent_type=mRNA
D.ananasae	scaffold_12911	Sippe	UTR3-RFD	3207560	3208959	.	-	.	Name=FBgn0100001-u3;Parent=FBtr0127707;parent_type=mRNA
D.ananasae	scaffold_12911	Sippe	UTR5-RFD	3215500	3216099	.	-	.	Name=FBgn0100001-u5;Parent=FBtr0127707;parent_type=mRNA
D.ananasae	scaffold_12911	Sippe	UTR5-RFD	3217641	3218191	.	+	.	Name=FBgn0100224-u5;Parent=FBtr0127930;parent_type=mRNA
D.ananasae	scaffold_12911	Sippe	UTR3-RFD	3220054	3221453	.	+	.	Name=FBgn0100224-u3;Parent=FBtr0127930;parent_type=mRNA
D.ananasae	scaffold_12911	Sippe	UTR3-RFD	3217641	3218382	.	-	.	Name=FBgn0099999-u3;Parent=FBtr0127705;parent_type=mRNA
D.ananasae	scaffold_12911	Sippe	UTR5-RFD	3219340	3219939	.	-	.	Name=FBgn0099999-u5;Parent=FBtr0127705;parent_type=mRNA
D.ananasae	scaffold_12911	Sippe	UTR5-RFD	3222141	3222740	.	+	.	Name=FBgn0100225-u5;Parent=FBtr0127931;parent_type=mRNA
D.ananasae	scaffold_12911	Sippe	UTR3-RFD	3223617	3225016	.	+	.	Name=FBgn0100225-u3;Parent=FBtr0127931;parent_type=mRNA
D.ananasae	scaffold_12911	Sippe	UTR5-RFD	3261166	3261765	.	+	.	Name=FBgn0097002-u5;Parent=FBtr0124695;parent_type=mRNA
D.ananasae	scaffold_12911	Sippe	UTR3-RFD	3262306	3263182	.	+	.	Name=FBgn0097002-u3;Parent=FBtr0124695;parent_type=mRNA
D.ananasae	scaffold_12911	Sippe	UTR3-RFD	3263215	3263388	.	-	.	Name=FBgn0099998-u3;Parent=FBtr0127704;parent_type=mRNA
D.ananasae	scaffold_12911	Sippe	UTR5-RFD	3267730	3267823	.	-	.	Name=FBgn0099998-u5;Parent=FBtr0127704;parent_type=mRNA
D.ananasae	scaffold_12911	Sippe	UTR3-RFD	3268554	3269708	.	-	.	Name=FBgn0099997-u3;Parent=FBtr0127703;parent_type=mRNA
D.ananasae	scaffold_12911	Sippe	UTR5-RFD	3279658	3280257	.	-	.	Name=FBgn0099997-u5;Parent=FBtr0127703;parent_type=mRNA
D.ananasae	scaffold_12911	Sippe	UTR5-RFD	3282883	3283482	.	+	.	Name=FBgn0100226-u5;Parent=FBtr0127932;parent_type=mRNA
D.ananasae	scaffold_12911	Sippe	UTR3-RFD	3285350	3286749	.	+	.	Name=FBgn0100226-u3;Parent=FBtr0127932;parent_type=mRNA
D.ananasae	scaffold_12911	Sippe	UTR3-RFD	3308036	3309208	.	-	.	Name=FBgn0099996-u3;Parent=FBtr0127702;parent_type=mRNA
D.ananasae	scaffold_12911	Sippe	UTR5-RFD	3318333	3318932	.	-	.	Name=FBgn0099996-u5;Parent=FBtr0127702;parent_type=mRNA
D.ananasae	scaffold_12911	Sippe	UTR3-RFD	3385015	3386127	.	-	.	Name=FBgn0099995-u3;Parent=FBtr0127701;parent_type=mRNA
D.ananasae	scaffold_12911	Sippe	UTR5-RFD	3388741	3388995	.	-	.	Name=FBgn0099995-u5;Parent=FBtr0127701;parent_type=mRNA
D.ananasae	scaffold_12911	Sippe	UTR5-RFD	3390019	3390091	.	+	.	Name=FBgn0100228-u5;Parent=FBtr0127934;parent_type=mRNA
D.ananasae	scaffold_12911	Sippe	UTR3-RFD	3392385	3393784	.	+	.	Name=FBgn0100228-u3;Parent=FBtr0127934;parent_type=mRNA
D.ananasae	scaffold_12911	Sippe	UTR3-RFD	3391426	3392825	.	-	.	Name=FBgn0099994-u3;Parent=FBtr0127700;parent_type=mRNA
D.ananasae	scaffold_12911	Sippe	UTR5-RFD	3394079	3394354	.	-	.	Name=FBgn0099994-u5;Parent=FBtr0127700;parent_type=mRNA
D.ananasae	scaffold_12911	Sippe	UTR5-RFD	3394576	3394839	.	+	.	Name=FBgn0100229-u5;Parent=FBtr0127935;parent_type=mRNA
D.ananasae	scaffold_12911	Sippe	UTR3-RFD	3397374	3398773	.	+	.	Name=FBgn0100229-u3;Parent=FBtr0127935;parent_type=mRNA
D.ananasae	scaffold_12911	Sippe	UTR3-RFD	3396839	3398238	.	-	.	Name=FBgn0099993-u3;Parent=FBtr0127699;parent_type=mRNA
D.ananasae	scaffold_12911	Sippe	UTR5-RFD	3400357	3400475	.	-	.	Name=FBgn0099993-u5;Parent=FBtr0127699;parent_type=mRNA
D.ananasae	scaffold_12911	Sippe	UTR5-RFD	3400548	3400640	.	+	.	Name=FBgn0100230-u5;Parent=FBtr0127936;parent_type=mRNA
D.ananasae	scaffold_12911	Sippe	UTR3-RFD	3401162	3402561	.	+	.	Name=FBgn0100230-u3;Parent=FBtr0127936;parent_type=mRNA
D.ananasae	scaffold_12911	Sippe	UTR3-RFD	3400548	3401214	.	-	.	Name=FBgn0099992-u3;Parent=FBtr0127698;parent_type=mRNA
D.ananasae	scaffold_12911	Sippe	UTR5-RFD	3403413	3403462	.	-	.	Name=FBgn0099992-u5;Parent=FBtr0127698;parent_type=mRNA
D.ananasae	scaffold_12911	Sippe	UTR3-RFD	3403622	3403704	.	-	.	Name=FBgn0099991-u3;Parent=FBtr0127697;parent_type=mRNA
D.ananasae	scaffold_12911	Sippe	UTR5-RFD	3405525	3406124	.	-	.	Name=FBgn0099991-u5;Parent=FBtr0127697;parent_type=mRNA
D.ananasae	scaffold_12911	Sippe	UTR5-RFD	3405273	3405872	.	+	.	Name=FBgn0100231-u5;Parent=FBtr0127937;parent_type=mRNA
D.ananasae	scaffold_12911	Sippe	UTR3-RFD	3407578	3408207	.	+	.	Name=FBgn0100231-u3;Parent=FBtr0127937;parent_type=mRNA
D.ananasae	scaffold_12911	Sippe	UTR5-RFD	3408821	3409420	.	+	.	Name=FBgn0100232-u5;Parent=FBtr0127938;parent_type=mRNA
D.ananasae	scaffold_12911	Sippe	UTR3-RFD	3413546	3414945	.	+	.	Name=FBgn0100232-u3;Parent=FBtr0127938;parent_type=mRNA
D.ananasae	scaffold_12911	Sippe	UTR3-RFD	3408233	3409630	.	-	.	Name=FBgn0099990-u3;Parent=FBtr0127696;parent_type=mRNA
D.ananasae	scaffold_12911	Sippe	UTR5-RFD	3410891	3411490	.	-	.	Name=FBgn0099990-u5;Parent=FBtr0127696;parent_type=mRNA
D.ananasae	scaffold_12911	Sippe	UTR3-RFD	3412874	3414273	.	-	.	Name=FBgn0099988-u3;Parent=FBtr0127694;parent_type=mRNA
D.ananasae	scaffold_12911	Sippe	UTR5-RFD	3418634	3418757	.	-	.	Name=FBgn0099988-u5;Parent=FBtr0127694;parent_type=mRNA
D.ananasae	scaffold_12911	Sippe	UTR5-RFD	3419185	3419457	.	+	.	Name=FBgn0100233-u5;Parent=FBtr0127939;parent_type=mRNA
D.ananasae	scaffold_12911	Sippe	UTR3-RFD	3419927	3421326	.	+	.	Name=FBgn0100233-u3;Parent=FBtr0127939;parent_type=mRNA
D.ananasae	scaffold_12911	Sippe	UTR3-RFD	3419185	3420441	.	-	.	Name=FBgn0099987-u3;Parent=FBtr0127693;parent_type=mRNA
D.ananasae	scaffold_12911	Sippe	UTR5-RFD	3421735	3421821	.	-	.	Name=FBgn0099987-u5;Parent=FBtr0127693;parent_type=mRNA
D.ananasae	scaffold_12911	Sippe	UTR3-RFD	3424220	3424296	.	-	.	Name=FBgn0099986-u3;Parent=FBtr0127692;parent_type=mRNA
D.ananasae	scaffold_12911	Sippe	UTR5-RFD	3425424	3425506	.	-	.	Name=FBgn0099986-u5;Parent=FBtr0127692;parent_type=mRNA
D.ananasae	scaffold_12911	Sippe	UTR5-RFD	3425881	3426031	.	+	.	Name=FBgn0100235-u5;Parent=FBtr0127941;parent_type=mRNA
D.ananasae	scaffold_12911	Sippe	UTR3-RFD	3426534	3427298	.	+	.	Name=FBgn0100235-u3;Parent=FBtr0127941;parent_type=mRNA
D.ananasae	scaffold_12911	Sippe	UTR5-RFD	3428245	3428391	.	+	.	Name=FBgn0100236-u5;Parent=FBtr0127942;parent_type=mRNA
D.ananasae	scaffold_12911	Sippe	UTR3-RFD	3428947	3428994	.	+	.	Name=FBgn0100236-u3;Parent=FBtr0127942;parent_type=mRNA
D.ananasae	scaffold_12911	Sippe	UTR5-RFD	3429252	3429287	.	+	.	Name=FBgn0100237-u5;Parent=FBtr0127943;parent_type=mRNA
D.ananasae	scaffold_12911	Sippe	UTR3-RFD	3430605	3432004	.	+	.	Name=FBgn0100237-u3;Parent=FBtr0127943;parent_type=mRNA
D.ananasae	scaffold_12911	Sippe	UTR3-RFD	3430288	3431687	.	-	.	Name=FBgn0099985-u3;Parent=FBtr0127691;parent_type=mRNA
D.ananasae	scaffold_12911	Sippe	UTR5-RFD	3435114	3435713	.	-	.	Name=FBgn0099985-u5;Parent=FBtr0127691;parent_type=mRNA
D.ananasae	scaffold_12911	Sippe	UTR5-RFD	3445318	3445412	.	+	.	Name=FBgn0100238-u5;Parent=FBtr0127944;parent_type=mRNA
D.ananasae	scaffold_12911	Sippe	UTR3-RFD	3447400	3447623	.	+	.	Name=FBgn0100238-u3;Parent=FBtr0127944;parent_type=mRNA
D.ananasae	scaffold_12911	Sippe	UTR5-RFD	3449034	3449633	.	+	.	Name=FBgn0097004-u5;Parent=FBtr0124697;parent_type=mRNA
D.ananasae	scaffold_12911	Sippe	UTR3-RFD	3450432	3451831	.	+	.	Name=FBgn0097004-u3;Parent=FBtr0124697;parent_type=mRNA
D.ananasae	scaffold_12911	Sippe	UTR3-RFD	3463836	3464083	.	-	.	Name=FBgn0099983-u3;Parent=FBtr0127689;parent_type=mRNA
D.ananasae	scaffold_12911	Sippe	UTR5-RFD	3465521	3465697	.	-	.	Name=FBgn0099983-u5;Parent=FBtr0127689;parent_type=mRNA
D.ananasae	scaffold_12911	Sippe	UTR5-RFD	3465942	3466044	.	+	.	Name=FBgn0100240-u5;Parent=FBtr0127946;parent_type=mRNA
D.ananasae	scaffold_12911	Sippe	UTR3-RFD	3468528	3469927	.	+	.	Name=FBgn0100240-u3;Parent=FBtr0127946;parent_type=mRNA
D.ananasae	scaffold_12911	Sippe	UTR3-RFD	3468687	3470086	.	-	.	Name=FBgn0099982-u3;Parent=FBtr0127688;parent_type=mRNA
D.ananasae	scaffold_12911	Sippe	UTR5-RFD	3470276	3470875	.	-	.	Name=FBgn0099982-u5;Parent=FBtr0127688;parent_type=mRNA
D.ananasae	scaffold_12911	Sippe	UTR3-RFD	3469363	3470762	.	-	.	Name=FBgn0099981-u3;Parent=FBtr0127687;parent_type=mRNA
D.ananasae	scaffold_12911	Sippe	UTR5-RFD	3481075	3481674	.	-	.	Name=FBgn0099981-u5;Parent=FBtr0127687;parent_type=mRNA
D.ananasae	scaffold_12911	Sippe	UTR5-RFD	3483335	3483409	.	+	.	Name=FBgn0100241-u5;Parent=FBtr0127947;parent_type=mRNA
D.ananasae	scaffold_12911	Sippe	UTR3-RFD	3484625	3486024	.	+	.	Name=FBgn0100241-u3;Parent=FBtr0127947;parent_type=mRNA
D.ananasae	scaffold_12911	Sippe	UTR3-RFD	3483976	3485375	.	-	.	Name=FBgn0099980-u3;Parent=FBtr0127686;parent_type=mRNA
D.ananasae	scaffold_12911	Sippe	UTR5-RFD	3487572	3487975	.	-	.	Name=FBgn0099980-u5;Parent=FBtr0127686;parent_type=mRNA
D.ananasae	scaffold_12911	Sippe	UTR5-RFD	3497890	3497970	.	+	.	Name=FBgn0100243-u5;Parent=FBtr0127949;parent_type=mRNA
D.ananasae	scaffold_12911	Sippe	UTR3-RFD	3503281	3503424	.	+	.	Name=FBgn0100243-u3;Parent=FBtr0127949;parent_type=mRNA
D.ananasae	scaffold_12911	Sippe	UTR5-RFD	3505079	3505433	.	+	.	Name=FBgn0100244-u5;Parent=FBtr0127950;parent_type=mRNA
D.ananasae	scaffold_12911	Sippe	UTR3-RFD	3507826	3507978	.	+	.	Name=FBgn0100244-u3;Parent=FBtr0127950;parent_type=mRNA
D.ananasae	scaffold_12911	Sippe	UTR5-RFD	3509742	3509825	.	+	.	Name=FBgn0100246-u5;Parent=FBtr0127952;parent_type=mRNA
D.ananasae	scaffold_12911	Sippe	UTR3-RFD	3512383	3512456	.	+	.	Name=FBgn0100246-u3;Parent=FBtr0127952;parent_type=mRNA
D.ananasae	scaffold_12911	Sippe	UTR3-RFD	3512489	3513623	.	-	.	Name=FBgn0099979-u3;Parent=FBtr0127685;parent_type=mRNA
D.ananasae	scaffold_12911	Sippe	UTR5-RFD	3516202	3516603	.	-	.	Name=FBgn0099979-u5;Parent=FBtr0127685;parent_type=mRNA
D.ananasae	scaffold_12911	Sippe	UTR5-RFD	3516818	3516896	.	+	.	Name=FBgn0100247-u5;Parent=FBtr0127953;parent_type=mRNA
D.ananasae	scaffold_12911	Sippe	UTR3-RFD	3517806	3518065	.	+	.	Name=FBgn0100247-u3;Parent=FBtr0127953;parent_type=mRNA
D.ananasae	scaffold_12911	Sippe	UTR5-RFD	3518079	3518347	.	+	.	Name=FBgn0100248-u5;Parent=FBtr0127954;parent_type=mRNA
D.ananasae	scaffold_12911	Sippe	UTR3-RFD	3518742	3518918	.	+	.	Name=FBgn0100248-u3;Parent=FBtr0127954;parent_type=mRNA
D.ananasae	scaffold_12911	Sippe	UTR5-RFD	3518972	3518975	.	+	.	Name=FBgn0100249-u5;Parent=FBtr0127955;parent_type=mRNA
D.ananasae	scaffold_12911	Sippe	UTR3-RFD	3519848	3520906	.	+	.	Name=FBgn0100249-u3;Parent=FBtr0127955;parent_type=mRNA
D.ananasae	scaffold_12911	Sippe	UTR3-RFD	3518972	3520197	.	-	.	Name=FBgn0099977-u3;Parent=FBtr0127683;parent_type=mRNA
D.ananasae	scaffold_12911	Sippe	UTR5-RFD	3520838	3520906	.	-	.	Name=FBgn0099977-u5;Parent=FBtr0127683;parent_type=mRNA
D.ananasae	scaffold_12911	Sippe	UTR3-RFD	3521721	3522845	.	-	.	Name=FBgn0099976-u3;Parent=FBtr0127682;parent_type=mRNA
D.ananasae	scaffold_12911	Sippe	UTR5-RFD	3524652	3525251	.	-	.	Name=FBgn0099976-u5;Parent=FBtr0127682;parent_type=mRNA
D.ananasae	scaffold_12911	Sippe	UTR3-RFD	3527507	3527615	.	-	.	Name=FBgn0099975-u3;Parent=FBtr0127681;parent_type=mRNA
D.ananasae	scaffold_12911	Sippe	UTR5-RFD	3528466	3528544	.	-	.	Name=FBgn0099975-u5;Parent=FBtr0127681;parent_type=mRNA
D.ananasae	scaffold_12911	Sippe	UTR5-RFD	3528828	3529084	.	+	.	Name=FBgn0100250-u5;Parent=FBtr0127956;parent_type=mRNA
D.ananasae	scaffold_12911	Sippe	UTR3-RFD	3530472	3530538	.	+	.	Name=FBgn0100250-u3;Parent=FBtr0127956;parent_type=mRNA
D.ananasae	scaffold_12911	Sippe	UTR3-RFD	3530564	3531528	.	-	.	Name=FBgn0099974-u3;Parent=FBtr0127680;parent_type=mRNA
D.ananasae	scaffold_12911	Sippe	UTR5-RFD	3533515	3534114	.	-	.	Name=FBgn0099974-u5;Parent=FBtr0127680;parent_type=mRNA
D.ananasae	scaffold_12911	Sippe	UTR3-RFD	3534185	3535584	.	-	.	Name=FBgn0099973-u3;Parent=FBtr0127679;parent_type=mRNA
D.ananasae	scaffold_12911	Sippe	UTR5-RFD	3538804	3539403	.	-	.	Name=FBgn0099973-u5;Parent=FBtr0127679;parent_type=mRNA
D.ananasae	scaffold_12911	Sippe	UTR5-RFD	3587575	3587655	.	+	.	Name=FBgn0100251-u5;Parent=FBtr0127957;parent_type=mRNA
D.ananasae	scaffold_12911	Sippe	UTR3-RFD	3589477	3590876	.	+	.	Name=FBgn0100251-u3;Parent=FBtr0127957;parent_type=mRNA
D.ananasae	scaffold_12911	Sippe	UTR3-RFD	3588739	3590138	.	-	.	Name=FBgn0099972-u3;Parent=FBtr0127678;parent_type=mRNA
D.ananasae	scaffold_12911	Sippe	UTR5-RFD	3597406	3598005	.	-	.	Name=FBgn0099972-u5;Parent=FBtr0127678;parent_type=mRNA
D.ananasae	scaffold_12911	Sippe	UTR3-RFD	3607375	3607556	.	-	.	Name=FBgn0099971-u3;Parent=FBtr0127677;parent_type=mRNA
D.ananasae	scaffold_12911	Sippe	UTR5-RFD	3610509	3611108	.	-	.	Name=FBgn0099971-u5;Parent=FBtr0127677;parent_type=mRNA
D.ananasae	scaffold_12911	Sippe	UTR3-RFD	3660276	3661675	.	-	.	Name=FBgn0099970-u3;Parent=FBtr0127676;parent_type=mRNA
D.ananasae	scaffold_12911	Sippe	UTR5-RFD	3664232	3664831	.	-	.	Name=FBgn0099970-u5;Parent=FBtr0127676;parent_type=mRNA
D.ananasae	scaffold_12911	Sippe	UTR3-RFD	3664499	3665898	.	-	.	Name=FBgn0099969-u3;Parent=FBtr0127675;parent_type=mRNA
D.ananasae	scaffold_12911	Sippe	UTR5-RFD	3667225	3667824	.	-	.	Name=FBgn0099969-u5;Parent=FBtr0127675;parent_type=mRNA
D.ananasae	scaffold_12911	Sippe	UTR5-RFD	3667135	3667734	.	+	.	Name=FBgn0100252-u5;Parent=FBtr0127958;parent_type=mRNA
D.ananasae	scaffold_12911	Sippe	UTR3-RFD	3668335	3669734	.	+	.	Name=FBgn0100252-u3;Parent=FBtr0127958;parent_type=mRNA
D.ananasae	scaffold_12911	Sippe	UTR3-RFD	3667594	3668993	.	-	.	Name=FBgn0099968-u3;Parent=FBtr0127674;parent_type=mRNA
D.ananasae	scaffold_12911	Sippe	UTR5-RFD	3672217	3672816	.	-	.	Name=FBgn0099968-u5;Parent=FBtr0127674;parent_type=mRNA
D.ananasae	scaffold_12911	Sippe	UTR5-RFD	3682710	3683309	.	+	.	Name=FBgn0100253-u5;Parent=FBtr0127959;parent_type=mRNA
D.ananasae	scaffold_12911	Sippe	UTR3-RFD	3686052	3687451	.	+	.	Name=FBgn0100253-u3;Parent=FBtr0127959;parent_type=mRNA
D.ananasae	scaffold_12911	Sippe	UTR5-RFD	3689334	3689433	.	+	.	Name=FBgn0100254-u5;Parent=FBtr0127960;parent_type=mRNA
D.ananasae	scaffold_12911	Sippe	UTR3-RFD	3690543	3690922	.	+	.	Name=FBgn0100254-u3;Parent=FBtr0127960;parent_type=mRNA
D.ananasae	scaffold_12911	Sippe	UTR3-RFD	3690928	3691322	.	-	.	Name=FBgn0099966-u3;Parent=FBtr0127672;parent_type=mRNA
D.ananasae	scaffold_12911	Sippe	UTR5-RFD	3692775	3693297	.	-	.	Name=FBgn0099966-u5;Parent=FBtr0127672;parent_type=mRNA
D.ananasae	scaffold_12911	Sippe	UTR3-RFD	3693496	3694214	.	-	.	Name=FBgn0099965-u3;Parent=FBtr0127671;parent_type=mRNA
D.ananasae	scaffold_12911	Sippe	UTR5-RFD	3695777	3696376	.	-	.	Name=FBgn0099965-u5;Parent=FBtr0127671;parent_type=mRNA
D.ananasae	scaffold_12911	Sippe	UTR3-RFD	3695171	3696570	.	-	.	Name=FBgn0099964-u3;Parent=FBtr0127670;parent_type=mRNA
D.ananasae	scaffold_12911	Sippe	UTR5-RFD	3703505	3703873	.	-	.	Name=FBgn0099964-u5;Parent=FBtr0127670;parent_type=mRNA
D.ananasae	scaffold_12911	Sippe	UTR3-RFD	3709192	3709602	.	-	.	Name=FBgn0099962-u3;Parent=FBtr0127668;parent_type=mRNA
D.ananasae	scaffold_12911	Sippe	UTR5-RFD	3712804	3712901	.	-	.	Name=FBgn0099962-u5;Parent=FBtr0127668;parent_type=mRNA
D.ananasae	scaffold_12911	Sippe	UTR5-RFD	3715119	3715627	.	+	.	Name=FBgn0100257-u5;Parent=FBtr0127963;parent_type=mRNA
D.ananasae	scaffold_12911	Sippe	UTR3-RFD	3724034	3725364	.	+	.	Name=FBgn0100257-u3;Parent=FBtr0127963;parent_type=mRNA
D.ananasae	scaffold_12911	Sippe	UTR5-RFD	3726219	3726455	.	+	.	Name=FBgn0100258-u5;Parent=FBtr0127964;parent_type=mRNA
D.ananasae	scaffold_12911	Sippe	UTR3-RFD	3733098	3733395	.	+	.	Name=FBgn0100258-u3;Parent=FBtr0127964;parent_type=mRNA
D.ananasae	scaffold_12911	Sippe	UTR3-RFD	3733400	3733571	.	-	.	Name=FBgn0099960-u3;Parent=FBtr0127666;parent_type=mRNA
D.ananasae	scaffold_12911	Sippe	UTR5-RFD	3736247	3736386	.	-	.	Name=FBgn0099960-u5;Parent=FBtr0127666;parent_type=mRNA
D.ananasae	scaffold_12911	Sippe	UTR3-RFD	3736919	3737025	.	-	.	Name=FBgn0099959-u3;Parent=FBtr0127665;parent_type=mRNA
D.ananasae	scaffold_12911	Sippe	UTR5-RFD	3737771	3737862	.	-	.	Name=FBgn0099959-u5;Parent=FBtr0127665;parent_type=mRNA
D.ananasae	scaffold_12911	Sippe	UTR5-RFD	3750033	3750632	.	+	.	Name=FBgn0100260-u5;Parent=FBtr0127966;parent_type=mRNA
D.ananasae	scaffold_12911	Sippe	UTR3-RFD	3751482	3752881	.	+	.	Name=FBgn0100260-u3;Parent=FBtr0127966;parent_type=mRNA
D.ananasae	scaffold_12911	Sippe	UTR3-RFD	3750617	3752016	.	-	.	Name=FBgn0099958-u3;Parent=FBtr0127664;parent_type=mRNA
D.ananasae	scaffold_12911	Sippe	UTR5-RFD	3753894	3754493	.	-	.	Name=FBgn0099958-u5;Parent=FBtr0127664;parent_type=mRNA
D.ananasae	scaffold_12911	Sippe	UTR3-RFD	3753118	3754517	.	-	.	Name=FBgn0099957-u3;Parent=FBtr0127663;parent_type=mRNA
D.ananasae	scaffold_12911	Sippe	UTR5-RFD	3755808	3756407	.	-	.	Name=FBgn0099957-u5;Parent=FBtr0127663;parent_type=mRNA
D.ananasae	scaffold_12911	Sippe	UTR3-RFD	3755445	3756844	.	-	.	Name=FBgn0099955-u3;Parent=FBtr0127661;parent_type=mRNA
D.ananasae	scaffold_12911	Sippe	UTR5-RFD	3757907	3758506	.	-	.	Name=FBgn0099955-u5;Parent=FBtr0127661;parent_type=mRNA
D.ananasae	scaffold_12911	Sippe	UTR3-RFD	3757247	3758646	.	-	.	Name=FBgn0099954-u3;Parent=FBtr0127660;parent_type=mRNA
D.ananasae	scaffold_12911	Sippe	UTR5-RFD	3759729	3760328	.	-	.	Name=FBgn0099954-u5;Parent=FBtr0127660;parent_type=mRNA
D.ananasae	scaffold_12911	Sippe	UTR3-RFD	3760429	3761828	.	-	.	Name=FBgn0099953-u3;Parent=FBtr0127659;parent_type=mRNA
D.ananasae	scaffold_12911	Sippe	UTR5-RFD	3763085	3763684	.	-	.	Name=FBgn0099953-u5;Parent=FBtr0127659;parent_type=mRNA
D.ananasae	scaffold_12911	Sippe	UTR5-RFD	3766889	3767488	.	+	.	Name=FBgn0100261-u5;Parent=FBtr0127967;parent_type=mRNA
D.ananasae	scaffold_12911	Sippe	UTR3-RFD	3772627	3774026	.	+	.	Name=FBgn0100261-u3;Parent=FBtr0127967;parent_type=mRNA
D.ananasae	scaffold_12911	Sippe	UTR5-RFD	3792384	3792983	.	+	.	Name=FBgn0100262-u5;Parent=FBtr0127968;parent_type=mRNA
D.ananasae	scaffold_12911	Sippe	UTR3-RFD	3793907	3795306	.	+	.	Name=FBgn0100262-u3;Parent=FBtr0127968;parent_type=mRNA
D.ananasae	scaffold_12911	Sippe	UTR5-RFD	3800699	3801298	.	+	.	Name=FBgn0100263-u5;Parent=FBtr0127969;parent_type=mRNA
D.ananasae	scaffold_12911	Sippe	UTR3-RFD	3802273	3802734	.	+	.	Name=FBgn0100263-u3;Parent=FBtr0127969;parent_type=mRNA
D.ananasae	scaffold_12911	Sippe	UTR5-RFD	3806502	3807101	.	+	.	Name=FBgn0100264-u5;Parent=FBtr0127970;parent_type=mRNA
D.ananasae	scaffold_12911	Sippe	UTR3-RFD	3807663	3808486	.	+	.	Name=FBgn0100264-u3;Parent=FBtr0127970;parent_type=mRNA
D.ananasae	scaffold_12911	Sippe	UTR3-RFD	3810147	3811080	.	-	.	Name=FBgn0099950-u3;Parent=FBtr0127656;parent_type=mRNA
D.ananasae	scaffold_12911	Sippe	UTR5-RFD	3814313	3814912	.	-	.	Name=FBgn0099950-u5;Parent=FBtr0127656;parent_type=mRNA
D.ananasae	scaffold_12911	Sippe	UTR3-RFD	3829161	3829325	.	-	.	Name=FBgn0099949-u3;Parent=FBtr0127655;parent_type=mRNA
D.ananasae	scaffold_12911	Sippe	UTR5-RFD	3832553	3832847	.	-	.	Name=FBgn0099949-u5;Parent=FBtr0127655;parent_type=mRNA
D.ananasae	scaffold_12911	Sippe	UTR3-RFD	3837034	3837265	.	-	.	Name=FBgn0099948-u3;Parent=FBtr0127654;parent_type=mRNA
D.ananasae	scaffold_12911	Sippe	UTR5-RFD	3838325	3838768	.	-	.	Name=FBgn0099948-u5;Parent=FBtr0127654;parent_type=mRNA
D.ananasae	scaffold_12911	Sippe	UTR5-RFD	3841674	3841864	.	+	.	Name=FBgn0100269-u5;Parent=FBtr0127975;parent_type=mRNA
D.ananasae	scaffold_12911	Sippe	UTR3-RFD	3842878	3844277	.	+	.	Name=FBgn0100269-u3;Parent=FBtr0127975;parent_type=mRNA
D.ananasae	scaffold_12911	Sippe	UTR3-RFD	3841674	3843072	.	-	.	Name=FBgn0099947-u3;Parent=FBtr0127653;parent_type=mRNA
D.ananasae	scaffold_12911	Sippe	UTR5-RFD	3846707	3846758	.	-	.	Name=FBgn0099947-u5;Parent=FBtr0127653;parent_type=mRNA
D.ananasae	scaffold_12911	Sippe	UTR5-RFD	3848105	3848261	.	+	.	Name=FBgn0100270-u5;Parent=FBtr0127976;parent_type=mRNA
D.ananasae	scaffold_12911	Sippe	UTR3-RFD	3849346	3850745	.	+	.	Name=FBgn0100270-u3;Parent=FBtr0127976;parent_type=mRNA
D.ananasae	scaffold_12911	Sippe	UTR3-RFD	3848404	3849803	.	-	.	Name=FBgn0099946-u3;Parent=FBtr0127652;parent_type=mRNA
D.ananasae	scaffold_12911	Sippe	UTR5-RFD	3859173	3859772	.	-	.	Name=FBgn0099946-u5;Parent=FBtr0127652;parent_type=mRNA
D.ananasae	scaffold_12911	Sippe	UTR3-RFD	3861498	3862017	.	-	.	Name=FBgn0099944-u3;Parent=FBtr0127650;parent_type=mRNA
D.ananasae	scaffold_12911	Sippe	UTR5-RFD	3864370	3864969	.	-	.	Name=FBgn0099944-u5;Parent=FBtr0127650;parent_type=mRNA
D.ananasae	scaffold_12911	Sippe	UTR3-RFD	3865028	3865109	.	-	.	Name=FBgn0099943-u3;Parent=FBtr0127649;parent_type=mRNA
D.ananasae	scaffold_12911	Sippe	UTR5-RFD	3866454	3866513	.	-	.	Name=FBgn0099943-u5;Parent=FBtr0127649;parent_type=mRNA
D.ananasae	scaffold_12911	Sippe	UTR5-RFD	3866610	3866714	.	+	.	Name=FBgn0100271-u5;Parent=FBtr0127977;parent_type=mRNA
D.ananasae	scaffold_12911	Sippe	UTR3-RFD	3868144	3868376	.	+	.	Name=FBgn0100271-u3;Parent=FBtr0127977;parent_type=mRNA
D.ananasae	scaffold_12911	Sippe	UTR3-RFD	3874546	3874726	.	-	.	Name=FBgn0099941-u3;Parent=FBtr0127647;parent_type=mRNA
D.ananasae	scaffold_12911	Sippe	UTR5-RFD	3874880	3874984	.	-	.	Name=FBgn0099941-u5;Parent=FBtr0127647;parent_type=mRNA
D.ananasae	scaffold_12911	Sippe	UTR3-RFD	3875105	3876504	.	-	.	Name=FBgn0099940-u3;Parent=FBtr0127646;parent_type=mRNA
D.ananasae	scaffold_12911	Sippe	UTR5-RFD	3887416	3888015	.	-	.	Name=FBgn0099940-u5;Parent=FBtr0127646;parent_type=mRNA
D.ananasae	scaffold_12911	Sippe	UTR5-RFD	3895397	3895649	.	+	.	Name=FBgn0100274-u5;Parent=FBtr0127980;parent_type=mRNA
D.ananasae	scaffold_12911	Sippe	UTR3-RFD	3900156	3901504	.	+	.	Name=FBgn0100274-u3;Parent=FBtr0127980;parent_type=mRNA
D.ananasae	scaffold_12911	Sippe	UTR5-RFD	3901884	3902000	.	+	.	Name=FBgn0100275-u5;Parent=FBtr0127981;parent_type=mRNA
D.ananasae	scaffold_12911	Sippe	UTR3-RFD	3903633	3903727	.	+	.	Name=FBgn0100275-u3;Parent=FBtr0127981;parent_type=mRNA
D.ananasae	scaffold_12911	Sippe	UTR5-RFD	3905194	3905449	.	+	.	Name=FBgn0100276-u5;Parent=FBtr0127982;parent_type=mRNA
D.ananasae	scaffold_12911	Sippe	UTR3-RFD	3906808	3907105	.	+	.	Name=FBgn0100276-u3;Parent=FBtr0127982;parent_type=mRNA
D.ananasae	scaffold_12911	Sippe	UTR3-RFD	3911651	3912518	.	-	.	Name=FBgn0099939-u3;Parent=FBtr0127645;parent_type=mRNA
D.ananasae	scaffold_12911	Sippe	UTR5-RFD	3914555	3914780	.	-	.	Name=FBgn0099939-u5;Parent=FBtr0127645;parent_type=mRNA
D.ananasae	scaffold_12911	Sippe	UTR5-RFD	3996008	3996166	.	+	.	Name=FBgn0100281-u5;Parent=FBtr0127987;parent_type=mRNA
D.ananasae	scaffold_12911	Sippe	UTR3-RFD	3998740	3998967	.	+	.	Name=FBgn0100281-u3;Parent=FBtr0127987;parent_type=mRNA
D.ananasae	scaffold_12911	Sippe	UTR5-RFD	3999257	3999373	.	+	.	Name=FBgn0100282-u5;Parent=FBtr0127988;parent_type=mRNA
D.ananasae	scaffold_12911	Sippe	UTR3-RFD	4001031	4001258	.	+	.	Name=FBgn0100282-u3;Parent=FBtr0127988;parent_type=mRNA
D.ananasae	scaffold_12911	Sippe	UTR3-RFD	4001283	4001498	.	-	.	Name=FBgn0099936-u3;Parent=FBtr0127642;parent_type=mRNA
D.ananasae	scaffold_12911	Sippe	UTR5-RFD	4005122	4005721	.	-	.	Name=FBgn0099936-u5;Parent=FBtr0127642;parent_type=mRNA
D.ananasae	scaffold_12911	Sippe	UTR5-RFD	4009186	4009785	.	+	.	Name=FBgn0100283-u5;Parent=FBtr0127989;parent_type=mRNA
D.ananasae	scaffold_12911	Sippe	UTR3-RFD	4012117	4013516	.	+	.	Name=FBgn0100283-u3;Parent=FBtr0127989;parent_type=mRNA
D.ananasae	scaffold_12911	Sippe	UTR3-RFD	4011388	4012787	.	-	.	Name=FBgn0099935-u3;Parent=FBtr0127641;parent_type=mRNA
D.ananasae	scaffold_12911	Sippe	UTR5-RFD	4014896	4014963	.	-	.	Name=FBgn0099935-u5;Parent=FBtr0127641;parent_type=mRNA
D.ananasae	scaffold_12911	Sippe	UTR5-RFD	4015195	4015635	.	+	.	Name=FBgn0100284-u5;Parent=FBtr0127990;parent_type=mRNA
D.ananasae	scaffold_12911	Sippe	UTR3-RFD	4021134	4022039	.	+	.	Name=FBgn0100284-u3;Parent=FBtr0127990;parent_type=mRNA
D.ananasae	scaffold_12911	Sippe	UTR3-RFD	4020058	4021457	.	-	.	Name=FBgn0099933-u3;Parent=FBtr0127639;parent_type=mRNA
D.ananasae	scaffold_12911	Sippe	UTR5-RFD	4021971	4022039	.	-	.	Name=FBgn0099933-u5;Parent=FBtr0127639;parent_type=mRNA
D.ananasae	scaffold_12911	Sippe	UTR5-RFD	4026087	4026686	.	+	.	Name=FBgn0100285-u5;Parent=FBtr0127991;parent_type=mRNA
D.ananasae	scaffold_12911	Sippe	UTR3-RFD	4030006	4031405	.	+	.	Name=FBgn0100285-u3;Parent=FBtr0127991;parent_type=mRNA
D.ananasae	scaffold_12911	Sippe	UTR3-RFD	4029016	4030415	.	-	.	Name=FBgn0099932-u3;Parent=FBtr0127638;parent_type=mRNA
D.ananasae	scaffold_12911	Sippe	UTR5-RFD	4031403	4031435	.	-	.	Name=FBgn0099932-u5;Parent=FBtr0127638;parent_type=mRNA
D.ananasae	scaffold_12911	Sippe	UTR3-RFD	4031571	4031909	.	-	.	Name=FBgn0099931-u3;Parent=FBtr0127637;parent_type=mRNA
D.ananasae	scaffold_12911	Sippe	UTR5-RFD	4032720	4033319	.	-	.	Name=FBgn0099931-u5;Parent=FBtr0127637;parent_type=mRNA
D.ananasae	scaffold_12911	Sippe	UTR5-RFD	4032441	4033040	.	+	.	Name=FBgn0100286-u5;Parent=FBtr0127992;parent_type=mRNA
D.ananasae	scaffold_12911	Sippe	UTR3-RFD	4034391	4035790	.	+	.	Name=FBgn0100286-u3;Parent=FBtr0127992;parent_type=mRNA
D.ananasae	scaffold_12911	Sippe	UTR3-RFD	4033210	4034609	.	-	.	Name=FBgn0099930-u3;Parent=FBtr0127636;parent_type=mRNA
D.ananasae	scaffold_12911	Sippe	UTR5-RFD	4036361	4036460	.	-	.	Name=FBgn0099930-u5;Parent=FBtr0127636;parent_type=mRNA
D.ananasae	scaffold_12911	Sippe	UTR5-RFD	4039624	4040223	.	+	.	Name=FBgn0100287-u5;Parent=FBtr0127993;parent_type=mRNA
D.ananasae	scaffold_12911	Sippe	UTR3-RFD	4041550	4042949	.	+	.	Name=FBgn0100287-u3;Parent=FBtr0127993;parent_type=mRNA
D.ananasae	scaffold_12911	Sippe	UTR5-RFD	4044336	4044548	.	+	.	Name=FBgn0100289-u5;Parent=FBtr0127995;parent_type=mRNA
D.ananasae	scaffold_12911	Sippe	UTR3-RFD	4045386	4046785	.	+	.	Name=FBgn0100289-u3;Parent=FBtr0127995;parent_type=mRNA
D.ananasae	scaffold_12911	Sippe	UTR3-RFD	4044336	4045634	.	-	.	Name=FBgn0099929-u3;Parent=FBtr0127635;parent_type=mRNA
D.ananasae	scaffold_12911	Sippe	UTR5-RFD	4048509	4048745	.	-	.	Name=FBgn0099929-u5;Parent=FBtr0127635;parent_type=mRNA
D.ananasae	scaffold_12911	Sippe	UTR3-RFD	4050830	4051039	.	-	.	Name=FBgn0099928-u3;Parent=FBtr0127634;parent_type=mRNA
D.ananasae	scaffold_12911	Sippe	UTR5-RFD	4065128	4065727	.	-	.	Name=FBgn0099928-u5;Parent=FBtr0127634;parent_type=mRNA
D.ananasae	scaffold_12911	Sippe	UTR5-RFD	4056646	4057245	.	+	.	Name=FBgn0100290-u5;Parent=FBtr0127996;parent_type=mRNA
D.ananasae	scaffold_12911	Sippe	UTR3-RFD	4060379	4061778	.	+	.	Name=FBgn0100290-u3;Parent=FBtr0127996;parent_type=mRNA
D.ananasae	scaffold_12911	Sippe	UTR5-RFD	4121081	4121680	.	+	.	Name=FBgn0100291-u5;Parent=FBtr0127997;parent_type=mRNA
D.ananasae	scaffold_12911	Sippe	UTR3-RFD	4122230	4123629	.	+	.	Name=FBgn0100291-u3;Parent=FBtr0127997;parent_type=mRNA
D.ananasae	scaffold_12911	Sippe	UTR5-RFD	4123496	4124095	.	+	.	Name=FBgn0100292-u5;Parent=FBtr0127998;parent_type=mRNA
D.ananasae	scaffold_12911	Sippe	UTR3-RFD	4124456	4125855	.	+	.	Name=FBgn0100292-u3;Parent=FBtr0127998;parent_type=mRNA
D.ananasae	scaffold_12911	Sippe	UTR5-RFD	4132554	4133153	.	+	.	Name=FBgn0100293-u5;Parent=FBtr0127999;parent_type=mRNA
D.ananasae	scaffold_12911	Sippe	UTR3-RFD	4133793	4135192	.	+	.	Name=FBgn0100293-u3;Parent=FBtr0127999;parent_type=mRNA
D.ananasae	scaffold_12911	Sippe	UTR5-RFD	4142016	4142615	.	+	.	Name=FBgn0100294-u5;Parent=FBtr0128000;parent_type=mRNA
D.ananasae	scaffold_12911	Sippe	UTR3-RFD	4144361	4144473	.	+	.	Name=FBgn0100294-u3;Parent=FBtr0128000;parent_type=mRNA
D.ananasae	scaffold_12911	Sippe	UTR5-RFD	4184577	4184684	.	+	.	Name=FBgn0100297-u5;Parent=FBtr0128003;parent_type=mRNA
D.ananasae	scaffold_12911	Sippe	UTR3-RFD	4185120	4185228	.	+	.	Name=FBgn0100297-u3;Parent=FBtr0128003;parent_type=mRNA
D.ananasae	scaffold_12911	Sippe	UTR3-RFD	4190685	4191411	.	-	.	Name=FBgn0099926-u3;Parent=FBtr0127632;parent_type=mRNA
D.ananasae	scaffold_12911	Sippe	UTR5-RFD	4191637	4192236	.	-	.	Name=FBgn0099926-u5;Parent=FBtr0127632;parent_type=mRNA
D.ananasae	scaffold_12911	Sippe	UTR3-RFD	4228016	4228062	.	-	.	Name=FBgn0099924-u3;Parent=FBtr0127630;parent_type=mRNA
D.ananasae	scaffold_12911	Sippe	UTR5-RFD	4234325	4234461	.	-	.	Name=FBgn0099924-u5;Parent=FBtr0127630;parent_type=mRNA
D.ananasae	scaffold_12911	Sippe	UTR5-RFD	4241641	4241808	.	+	.	Name=FBgn0100300-u5;Parent=FBtr0128006;parent_type=mRNA
D.ananasae	scaffold_12911	Sippe	UTR3-RFD	4246938	4248337	.	+	.	Name=FBgn0100300-u3;Parent=FBtr0128006;parent_type=mRNA
D.ananasae	scaffold_12911	Sippe	UTR5-RFD	4250775	4251374	.	+	.	Name=FBgn0100302-u5;Parent=FBtr0128008;parent_type=mRNA
D.ananasae	scaffold_12911	Sippe	UTR3-RFD	4253621	4254260	.	+	.	Name=FBgn0100302-u3;Parent=FBtr0128008;parent_type=mRNA
D.ananasae	scaffold_12911	Sippe	UTR5-RFD	4255265	4255309	.	+	.	Name=FBgn0100303-u5;Parent=FBtr0128009;parent_type=mRNA
D.ananasae	scaffold_12911	Sippe	UTR3-RFD	4256576	4257150	.	+	.	Name=FBgn0100303-u3;Parent=FBtr0128009;parent_type=mRNA
D.ananasae	scaffold_12911	Sippe	UTR3-RFD	4267681	4268158	.	-	.	Name=FBgn0099922-u3;Parent=FBtr0127628;parent_type=mRNA
D.ananasae	scaffold_12911	Sippe	UTR5-RFD	4269154	4269313	.	-	.	Name=FBgn0099922-u5;Parent=FBtr0127628;parent_type=mRNA
D.ananasae	scaffold_12911	Sippe	UTR3-RFD	4309925	4310643	.	-	.	Name=FBgn0099920-u3;Parent=FBtr0127626;parent_type=mRNA
D.ananasae	scaffold_12911	Sippe	UTR5-RFD	4318327	4318926	.	-	.	Name=FBgn0099920-u5;Parent=FBtr0127626;parent_type=mRNA
D.ananasae	scaffold_12911	Sippe	UTR3-RFD	4325401	4325643	.	-	.	Name=FBgn0099919-u3;Parent=FBtr0127625;parent_type=mRNA
D.ananasae	scaffold_12911	Sippe	UTR5-RFD	4344818	4345417	.	-	.	Name=FBgn0099919-u5;Parent=FBtr0127625;parent_type=mRNA
D.ananasae	scaffold_12911	Sippe	UTR3-RFD	4346285	4346392	.	-	.	Name=FBgn0099918-u3;Parent=FBtr0127624;parent_type=mRNA
D.ananasae	scaffold_12911	Sippe	UTR5-RFD	4347085	4347161	.	-	.	Name=FBgn0099918-u5;Parent=FBtr0127624;parent_type=mRNA
D.ananasae	scaffold_12911	Sippe	UTR5-RFD	4356340	4356939	.	+	.	Name=FBgn0100305-u5;Parent=FBtr0128011;parent_type=mRNA
D.ananasae	scaffold_12911	Sippe	UTR3-RFD	4366997	4368396	.	+	.	Name=FBgn0100305-u3;Parent=FBtr0128011;parent_type=mRNA
D.ananasae	scaffold_12911	Sippe	UTR3-RFD	4370399	4371798	.	-	.	Name=FBgn0099917-u3;Parent=FBtr0127623;parent_type=mRNA
D.ananasae	scaffold_12911	Sippe	UTR5-RFD	4372066	4372665	.	-	.	Name=FBgn0099917-u5;Parent=FBtr0127623;parent_type=mRNA
D.ananasae	scaffold_12911	Sippe	UTR3-RFD	4370846	4372245	.	-	.	Name=FBgn0099916-u3;Parent=FBtr0127622;parent_type=mRNA
D.ananasae	scaffold_12911	Sippe	UTR5-RFD	4392032	4392417	.	-	.	Name=FBgn0099916-u5;Parent=FBtr0127622;parent_type=mRNA
D.ananasae	scaffold_12911	Sippe	UTR5-RFD	4414052	4414107	.	+	.	Name=FBgn0100306-u5;Parent=FBtr0128012;parent_type=mRNA
D.ananasae	scaffold_12911	Sippe	UTR3-RFD	4414582	4414728	.	+	.	Name=FBgn0100306-u3;Parent=FBtr0128012;parent_type=mRNA
D.ananasae	scaffold_12911	Sippe	UTR3-RFD	4415520	4415556	.	-	.	Name=FBgn0099915-u3;Parent=FBtr0127621;parent_type=mRNA
D.ananasae	scaffold_12911	Sippe	UTR5-RFD	4416430	4416438	.	-	.	Name=FBgn0099915-u5;Parent=FBtr0127621;parent_type=mRNA
D.ananasae	scaffold_12911	Sippe	UTR3-RFD	4430186	4430431	.	-	.	Name=FBgn0099914-u3;Parent=FBtr0127620;parent_type=mRNA
D.ananasae	scaffold_12911	Sippe	UTR5-RFD	4432108	4432251	.	-	.	Name=FBgn0099914-u5;Parent=FBtr0127620;parent_type=mRNA
D.ananasae	scaffold_12911	Sippe	UTR5-RFD	4467126	4467301	.	+	.	Name=FBgn0100308-u5;Parent=FBtr0128014;parent_type=mRNA
D.ananasae	scaffold_12911	Sippe	UTR3-RFD	4468616	4468692	.	+	.	Name=FBgn0100308-u3;Parent=FBtr0128014;parent_type=mRNA
D.ananasae	scaffold_12911	Sippe	UTR5-RFD	4469065	4469130	.	+	.	Name=FBgn0100309-u5;Parent=FBtr0128015;parent_type=mRNA
D.ananasae	scaffold_12911	Sippe	UTR3-RFD	4470376	4470390	.	+	.	Name=FBgn0100309-u3;Parent=FBtr0128015;parent_type=mRNA
D.ananasae	scaffold_12911	Sippe	UTR5-RFD	4527418	4527564	.	+	.	Name=FBgn0100313-u5;Parent=FBtr0128019;parent_type=mRNA
D.ananasae	scaffold_12911	Sippe	UTR3-RFD	4528953	4529113	.	+	.	Name=FBgn0100313-u3;Parent=FBtr0128019;parent_type=mRNA
D.ananasae	scaffold_12911	Sippe	UTR5-RFD	4555861	4556128	.	+	.	Name=FBgn0100314-u5;Parent=FBtr0128020;parent_type=mRNA
D.ananasae	scaffold_12911	Sippe	UTR3-RFD	4563762	4564149	.	+	.	Name=FBgn0100314-u3;Parent=FBtr0128020;parent_type=mRNA
D.ananasae	scaffold_12911	Sippe	UTR3-RFD	4556778	4558177	.	-	.	Name=FBgn0099909-u3;Parent=FBtr0127615;parent_type=mRNA
D.ananasae	scaffold_12911	Sippe	UTR5-RFD	4558589	4559188	.	-	.	Name=FBgn0099909-u5;Parent=FBtr0127615;parent_type=mRNA
D.ananasae	scaffold_12911	Sippe	UTR3-RFD	4557286	4558685	.	-	.	Name=FBgn0099910-u3;Parent=FBtr0127616;parent_type=mRNA
D.ananasae	scaffold_12911	Sippe	UTR5-RFD	4560003	4560602	.	-	.	Name=FBgn0099910-u5;Parent=FBtr0127616;parent_type=mRNA
D.ananasae	scaffold_12911	Sippe	UTR5-RFD	4569474	4569673	.	+	.	Name=FBgn0100315-u5;Parent=FBtr0128021;parent_type=mRNA
D.ananasae	scaffold_12911	Sippe	UTR3-RFD	4572374	4572819	.	+	.	Name=FBgn0100315-u3;Parent=FBtr0128021;parent_type=mRNA
D.ananasae	scaffold_12911	Sippe	UTR5-RFD	4573764	4573923	.	+	.	Name=FBgn0100316-u5;Parent=FBtr0128022;parent_type=mRNA
D.ananasae	scaffold_12911	Sippe	UTR3-RFD	4575204	4575254	.	+	.	Name=FBgn0100316-u3;Parent=FBtr0128022;parent_type=mRNA
D.ananasae	scaffold_12911	Sippe	UTR3-RFD	4575273	4575392	.	-	.	Name=FBgn0099907-u3;Parent=FBtr0127613;parent_type=mRNA
D.ananasae	scaffold_12911	Sippe	UTR5-RFD	4577565	4578153	.	-	.	Name=FBgn0099907-u5;Parent=FBtr0127613;parent_type=mRNA
D.ananasae	scaffold_12911	Sippe	UTR3-RFD	4578586	4579985	.	-	.	Name=FBgn0099906-u3;Parent=FBtr0127612;parent_type=mRNA
D.ananasae	scaffold_12911	Sippe	UTR5-RFD	4585690	4586289	.	-	.	Name=FBgn0099906-u5;Parent=FBtr0127612;parent_type=mRNA
D.ananasae	scaffold_12911	Sippe	UTR5-RFD	4590095	4590694	.	+	.	Name=FBgn0100317-u5;Parent=FBtr0128023;parent_type=mRNA
D.ananasae	scaffold_12911	Sippe	UTR3-RFD	4602219	4603618	.	+	.	Name=FBgn0100317-u3;Parent=FBtr0128023;parent_type=mRNA
D.ananasae	scaffold_12911	Sippe	UTR3-RFD	4622147	4623546	.	-	.	Name=FBgn0099904-u3;Parent=FBtr0127610;parent_type=mRNA
D.ananasae	scaffold_12911	Sippe	UTR5-RFD	4626592	4627191	.	-	.	Name=FBgn0099904-u5;Parent=FBtr0127610;parent_type=mRNA
D.ananasae	scaffold_12911	Sippe	UTR5-RFD	4633651	4634250	.	+	.	Name=FBgn0100318-u5;Parent=FBtr0128024;parent_type=mRNA
D.ananasae	scaffold_12911	Sippe	UTR3-RFD	4642247	4643646	.	+	.	Name=FBgn0100318-u3;Parent=FBtr0128024;parent_type=mRNA
D.ananasae	scaffold_12911	Sippe	UTR5-RFD	4647025	4647032	.	+	.	Name=FBgn0100319-u5;Parent=FBtr0128025;parent_type=mRNA
D.ananasae	scaffold_12911	Sippe	UTR3-RFD	4647831	4647897	.	+	.	Name=FBgn0100319-u3;Parent=FBtr0128025;parent_type=mRNA
D.ananasae	scaffold_12911	Sippe	UTR5-RFD	4669438	4669497	.	+	.	Name=FBgn0100325-u5;Parent=FBtr0128031;parent_type=mRNA
D.ananasae	scaffold_12911	Sippe	UTR3-RFD	4673604	4673801	.	+	.	Name=FBgn0100325-u3;Parent=FBtr0128031;parent_type=mRNA
D.ananasae	scaffold_12911	Sippe	UTR3-RFD	4678692	4680091	.	-	.	Name=FBgn0099899-u3;Parent=FBtr0127605;parent_type=mRNA
D.ananasae	scaffold_12911	Sippe	UTR5-RFD	4680908	4681507	.	-	.	Name=FBgn0099899-u5;Parent=FBtr0127605;parent_type=mRNA
D.ananasae	scaffold_12911	Sippe	UTR5-RFD	4682300	4682899	.	+	.	Name=FBgn0100326-u5;Parent=FBtr0128032;parent_type=mRNA
D.ananasae	scaffold_12911	Sippe	UTR3-RFD	4683716	4685115	.	+	.	Name=FBgn0100326-u3;Parent=FBtr0128032;parent_type=mRNA
D.ananasae	scaffold_12911	Sippe	UTR5-RFD	4685189	4685788	.	+	.	Name=FBgn0100327-u5;Parent=FBtr0128033;parent_type=mRNA
D.ananasae	scaffold_12911	Sippe	UTR3-RFD	4686605	4686664	.	+	.	Name=FBgn0100327-u3;Parent=FBtr0128033;parent_type=mRNA
D.ananasae	scaffold_12911	Sippe	UTR5-RFD	4688659	4688677	.	+	.	Name=FBgn0100328-u5;Parent=FBtr0128034;parent_type=mRNA
D.ananasae	scaffold_12911	Sippe	UTR3-RFD	4689802	4689875	.	+	.	Name=FBgn0100328-u3;Parent=FBtr0128034;parent_type=mRNA
D.ananasae	scaffold_12911	Sippe	UTR3-RFD	4690885	4691138	.	-	.	Name=FBgn0099898-u3;Parent=FBtr0127604;parent_type=mRNA
D.ananasae	scaffold_12911	Sippe	UTR5-RFD	4699636	4700235	.	-	.	Name=FBgn0099898-u5;Parent=FBtr0127604;parent_type=mRNA
D.ananasae	scaffold_12911	Sippe	UTR3-RFD	4708199	4708389	.	-	.	Name=FBgn0099897-u3;Parent=FBtr0127603;parent_type=mRNA
D.ananasae	scaffold_12911	Sippe	UTR5-RFD	4710938	4711537	.	-	.	Name=FBgn0099897-u5;Parent=FBtr0127603;parent_type=mRNA
D.ananasae	scaffold_12911	Sippe	UTR5-RFD	4714776	4714975	.	+	.	Name=FBgn0100329-u5;Parent=FBtr0128035;parent_type=mRNA
D.ananasae	scaffold_12911	Sippe	UTR3-RFD	4716929	4717531	.	+	.	Name=FBgn0100329-u3;Parent=FBtr0128035;parent_type=mRNA
D.ananasae	scaffold_12911	Sippe	UTR5-RFD	4718398	4718758	.	+	.	Name=FBgn0100330-u5;Parent=FBtr0128036;parent_type=mRNA
D.ananasae	scaffold_12911	Sippe	UTR3-RFD	4728819	4729399	.	+	.	Name=FBgn0100330-u3;Parent=FBtr0128036;parent_type=mRNA
D.ananasae	scaffold_12911	Sippe	UTR5-RFD	4731586	4731916	.	+	.	Name=FBgn0100333-u5;Parent=FBtr0128039;parent_type=mRNA
D.ananasae	scaffold_12911	Sippe	UTR3-RFD	4740460	4741859	.	+	.	Name=FBgn0100333-u3;Parent=FBtr0128039;parent_type=mRNA
D.ananasae	scaffold_12911	Sippe	UTR3-RFD	4739442	4740841	.	-	.	Name=FBgn0099896-u3;Parent=FBtr0127602;parent_type=mRNA
D.ananasae	scaffold_12911	Sippe	UTR5-RFD	4743771	4743777	.	-	.	Name=FBgn0099896-u5;Parent=FBtr0127602;parent_type=mRNA
D.ananasae	scaffold_12911	Sippe	UTR3-RFD	4755520	4755697	.	-	.	Name=FBgn0099891-u3;Parent=FBtr0127597;parent_type=mRNA
D.ananasae	scaffold_12911	Sippe	UTR5-RFD	4758774	4759373	.	-	.	Name=FBgn0099891-u5;Parent=FBtr0127597;parent_type=mRNA
D.ananasae	scaffold_12911	Sippe	UTR3-RFD	4759815	4759902	.	-	.	Name=FBgn0099889-u3;Parent=FBtr0127595;parent_type=mRNA
D.ananasae	scaffold_12911	Sippe	UTR5-RFD	4763304	4763903	.	-	.	Name=FBgn0099889-u5;Parent=FBtr0127595;parent_type=mRNA
D.ananasae	scaffold_12911	Sippe	UTR3-RFD	4767118	4767954	.	-	.	Name=FBgn0099888-u3;Parent=FBtr0127594;parent_type=mRNA
D.ananasae	scaffold_12911	Sippe	UTR5-RFD	4770038	4770637	.	-	.	Name=FBgn0099888-u5;Parent=FBtr0127594;parent_type=mRNA
D.ananasae	scaffold_12911	Sippe	UTR3-RFD	4834718	4835449	.	-	.	Name=FBgn0099887-u3;Parent=FBtr0127593;parent_type=mRNA
D.ananasae	scaffold_12911	Sippe	UTR5-RFD	4838953	4839326	.	-	.	Name=FBgn0099887-u5;Parent=FBtr0127593;parent_type=mRNA
D.ananasae	scaffold_12911	Sippe	UTR3-RFD	4923363	4924762	.	-	.	Name=FBgn0099885-u3;Parent=FBtr0127591;parent_type=mRNA
D.ananasae	scaffold_12911	Sippe	UTR5-RFD	4924997	4925596	.	-	.	Name=FBgn0099885-u5;Parent=FBtr0127591;parent_type=mRNA
D.ananasae	scaffold_12911	Sippe	UTR5-RFD	4940513	4941112	.	+	.	Name=FBgn0100335-u5;Parent=FBtr0128041;parent_type=mRNA
D.ananasae	scaffold_12911	Sippe	UTR3-RFD	4946253	4947652	.	+	.	Name=FBgn0100335-u3;Parent=FBtr0128041;parent_type=mRNA
D.ananasae	scaffold_12911	Sippe	UTR5-RFD	4975157	4975756	.	+	.	Name=FBgn0100336-u5;Parent=FBtr0128042;parent_type=mRNA
D.ananasae	scaffold_12911	Sippe	UTR3-RFD	4998009	4999408	.	+	.	Name=FBgn0100336-u3;Parent=FBtr0128042;parent_type=mRNA
D.ananasae	scaffold_12911	Sippe	UTR3-RFD	4999299	5000698	.	-	.	Name=FBgn0099884-u3;Parent=FBtr0127590;parent_type=mRNA
D.ananasae	scaffold_12911	Sippe	UTR5-RFD	5002808	5002878	.	-	.	Name=FBgn0099884-u5;Parent=FBtr0127590;parent_type=mRNA
D.ananasae	scaffold_12911	Sippe	UTR5-RFD	5003213	5003290	.	+	.	Name=FBgn0100337-u5;Parent=FBtr0128043;parent_type=mRNA
D.ananasae	scaffold_12911	Sippe	UTR3-RFD	5004272	5004814	.	+	.	Name=FBgn0100337-u3;Parent=FBtr0128043;parent_type=mRNA
D.ananasae	scaffold_12911	Sippe	UTR3-RFD	5003213	5004318	.	-	.	Name=FBgn0099883-u3;Parent=FBtr0127589;parent_type=mRNA
D.ananasae	scaffold_12911	Sippe	UTR5-RFD	5004720	5004814	.	-	.	Name=FBgn0099883-u5;Parent=FBtr0127589;parent_type=mRNA
D.ananasae	scaffold_12911	Sippe	UTR3-RFD	5005455	5006046	.	-	.	Name=FBgn0099881-u3;Parent=FBtr0127587;parent_type=mRNA
D.ananasae	scaffold_12911	Sippe	UTR5-RFD	5007074	5007280	.	-	.	Name=FBgn0099881-u5;Parent=FBtr0127587;parent_type=mRNA
D.ananasae	scaffold_12911	Sippe	UTR5-RFD	5015224	5015823	.	+	.	Name=FBgn0100341-u5;Parent=FBtr0128047;parent_type=mRNA
D.ananasae	scaffold_12911	Sippe	UTR3-RFD	5018808	5020207	.	+	.	Name=FBgn0100341-u3;Parent=FBtr0128047;parent_type=mRNA
D.ananasae	scaffold_12911	Sippe	UTR3-RFD	5018326	5019725	.	-	.	Name=FBgn0099878-u3;Parent=FBtr0127584;parent_type=mRNA
D.ananasae	scaffold_12911	Sippe	UTR5-RFD	5023294	5023893	.	-	.	Name=FBgn0099878-u5;Parent=FBtr0127584;parent_type=mRNA
D.ananasae	scaffold_12911	Sippe	UTR5-RFD	5076435	5076736	.	+	.	Name=FBgn0100345-u5;Parent=FBtr0128051;parent_type=mRNA
D.ananasae	scaffold_12911	Sippe	UTR3-RFD	5084742	5085500	.	+	.	Name=FBgn0100345-u3;Parent=FBtr0128051;parent_type=mRNA
D.ananasae	scaffold_12911	Sippe	UTR3-RFD	5110460	5110491	.	-	.	Name=FBgn0099874-u3;Parent=FBtr0127580;parent_type=mRNA
D.ananasae	scaffold_12911	Sippe	UTR5-RFD	5111156	5111276	.	-	.	Name=FBgn0099874-u5;Parent=FBtr0127580;parent_type=mRNA
D.ananasae	scaffold_12911	Sippe	UTR5-RFD	5113382	5113981	.	+	.	Name=FBgn0100347-u5;Parent=FBtr0128053;parent_type=mRNA
D.ananasae	scaffold_12911	Sippe	UTR3-RFD	5118421	5119820	.	+	.	Name=FBgn0100347-u3;Parent=FBtr0128053;parent_type=mRNA
D.ananasae	scaffold_12911	Sippe	UTR5-RFD	5139329	5139928	.	+	.	Name=FBgn0100348-u5;Parent=FBtr0128054;parent_type=mRNA
D.ananasae	scaffold_12911	Sippe	UTR3-RFD	5140920	5141118	.	+	.	Name=FBgn0100348-u3;Parent=FBtr0128054;parent_type=mRNA
D.ananasae	scaffold_12911	Sippe	UTR3-RFD	5158620	5160019	.	-	.	Name=FBgn0099872-u3;Parent=FBtr0127578;parent_type=mRNA
D.ananasae	scaffold_12911	Sippe	UTR5-RFD	5163088	5163687	.	-	.	Name=FBgn0099872-u5;Parent=FBtr0127578;parent_type=mRNA
D.ananasae	scaffold_12911	Sippe	UTR5-RFD	5188255	5188854	.	+	.	Name=FBgn0100350-u5;Parent=FBtr0128056;parent_type=mRNA
D.ananasae	scaffold_12911	Sippe	UTR3-RFD	5190500	5190684	.	+	.	Name=FBgn0100350-u3;Parent=FBtr0128056;parent_type=mRNA
D.ananasae	scaffold_12911	Sippe	UTR5-RFD	5191155	5191368	.	+	.	Name=FBgn0100351-u5;Parent=FBtr0128057;parent_type=mRNA
D.ananasae	scaffold_12911	Sippe	UTR3-RFD	5191885	5192049	.	+	.	Name=FBgn0100351-u3;Parent=FBtr0128057;parent_type=mRNA
D.ananasae	scaffold_12911	Sippe	UTR3-RFD	5193782	5193867	.	-	.	Name=FBgn0099870-u3;Parent=FBtr0127576;parent_type=mRNA
D.ananasae	scaffold_12911	Sippe	UTR5-RFD	5194904	5195123	.	-	.	Name=FBgn0099870-u5;Parent=FBtr0127576;parent_type=mRNA
D.ananasae	scaffold_12911	Sippe	UTR3-RFD	5195485	5195705	.	-	.	Name=FBgn0099869-u3;Parent=FBtr0127575;parent_type=mRNA
D.ananasae	scaffold_12911	Sippe	UTR5-RFD	5197369	5197598	.	-	.	Name=FBgn0099869-u5;Parent=FBtr0127575;parent_type=mRNA
D.ananasae	scaffold_12911	Sippe	UTR5-RFD	5198687	5199286	.	+	.	Name=FBgn0100353-u5;Parent=FBtr0128059;parent_type=mRNA
D.ananasae	scaffold_12911	Sippe	UTR3-RFD	5201525	5202924	.	+	.	Name=FBgn0100353-u3;Parent=FBtr0128059;parent_type=mRNA
D.ananasae	scaffold_12911	Sippe	UTR3-RFD	5200339	5201738	.	-	.	Name=FBgn0099867-u3;Parent=FBtr0127573;parent_type=mRNA
D.ananasae	scaffold_12911	Sippe	UTR5-RFD	5202920	5203113	.	-	.	Name=FBgn0099867-u5;Parent=FBtr0127573;parent_type=mRNA
D.ananasae	scaffold_12911	Sippe	UTR3-RFD	5243783	5243809	.	-	.	Name=FBgn0099866-u3;Parent=FBtr0127572;parent_type=mRNA
D.ananasae	scaffold_12911	Sippe	UTR5-RFD	5244305	5244328	.	-	.	Name=FBgn0099866-u5;Parent=FBtr0127572;parent_type=mRNA
D.ananasae	scaffold_12911	Sippe	UTR3-RFD	5244849	5244925	.	-	.	Name=FBgn0099865-u3;Parent=FBtr0127571;parent_type=mRNA
D.ananasae	scaffold_12911	Sippe	UTR5-RFD	5245355	5245380	.	-	.	Name=FBgn0099865-u5;Parent=FBtr0127571;parent_type=mRNA
D.ananasae	scaffold_12911	Sippe	UTR3-RFD	5245786	5246137	.	-	.	Name=FBgn0099864-u3;Parent=FBtr0127570;parent_type=mRNA
D.ananasae	scaffold_12911	Sippe	UTR5-RFD	5246594	5246624	.	-	.	Name=FBgn0099864-u5;Parent=FBtr0127570;parent_type=mRNA
D.ananasae	scaffold_12911	Sippe	UTR5-RFD	5248370	5248735	.	+	.	Name=FBgn0100357-u5;Parent=FBtr0128063;parent_type=mRNA
D.ananasae	scaffold_12911	Sippe	UTR3-RFD	5251698	5251835	.	+	.	Name=FBgn0100357-u3;Parent=FBtr0128063;parent_type=mRNA
D.ananasae	scaffold_12911	Sippe	UTR5-RFD	5252771	5252836	.	+	.	Name=FBgn0100359-u5;Parent=FBtr0128065;parent_type=mRNA
D.ananasae	scaffold_12911	Sippe	UTR3-RFD	5253711	5254481	.	+	.	Name=FBgn0100359-u3;Parent=FBtr0128065;parent_type=mRNA
D.ananasae	scaffold_12911	Sippe	UTR3-RFD	5252771	5253768	.	-	.	Name=FBgn0099863-u3;Parent=FBtr0127569;parent_type=mRNA
D.ananasae	scaffold_12911	Sippe	UTR5-RFD	5254433	5254481	.	-	.	Name=FBgn0099863-u5;Parent=FBtr0127569;parent_type=mRNA
D.ananasae	scaffold_12911	Sippe	UTR5-RFD	5254596	5254791	.	+	.	Name=FBgn0100360-u5;Parent=FBtr0128066;parent_type=mRNA
D.ananasae	scaffold_12911	Sippe	UTR3-RFD	5255152	5255207	.	+	.	Name=FBgn0100360-u3;Parent=FBtr0128066;parent_type=mRNA
D.ananasae	scaffold_12911	Sippe	UTR5-RFD	5255991	5256590	.	+	.	Name=FBgn0100361-u5;Parent=FBtr0128067;parent_type=mRNA
D.ananasae	scaffold_12911	Sippe	UTR3-RFD	5262270	5263669	.	+	.	Name=FBgn0100361-u3;Parent=FBtr0128067;parent_type=mRNA
D.ananasae	scaffold_12911	Sippe	UTR3-RFD	5263684	5265083	.	-	.	Name=FBgn0099862-u3;Parent=FBtr0127568;parent_type=mRNA
D.ananasae	scaffold_12911	Sippe	UTR5-RFD	5266298	5266897	.	-	.	Name=FBgn0099862-u5;Parent=FBtr0127568;parent_type=mRNA
D.ananasae	scaffold_12911	Sippe	UTR5-RFD	5266057	5266656	.	+	.	Name=FBgn0100362-u5;Parent=FBtr0128068;parent_type=mRNA
D.ananasae	scaffold_12911	Sippe	UTR3-RFD	5267606	5269005	.	+	.	Name=FBgn0100362-u3;Parent=FBtr0128068;parent_type=mRNA
D.ananasae	scaffold_12911	Sippe	UTR5-RFD	5267995	5268594	.	+	.	Name=FBgn0100363-u5;Parent=FBtr0128069;parent_type=mRNA
D.ananasae	scaffold_12911	Sippe	UTR3-RFD	5269544	5270012	.	+	.	Name=FBgn0100363-u3;Parent=FBtr0128069;parent_type=mRNA
D.ananasae	scaffold_12911	Sippe	UTR3-RFD	5270144	5270289	.	-	.	Name=FBgn0099861-u3;Parent=FBtr0127567;parent_type=mRNA
D.ananasae	scaffold_12911	Sippe	UTR5-RFD	5273035	5273209	.	-	.	Name=FBgn0099861-u5;Parent=FBtr0127567;parent_type=mRNA
D.ananasae	scaffold_12911	Sippe	UTR5-RFD	5273356	5273490	.	+	.	Name=FBgn0100364-u5;Parent=FBtr0128070;parent_type=mRNA
D.ananasae	scaffold_12911	Sippe	UTR3-RFD	5275418	5276817	.	+	.	Name=FBgn0100364-u3;Parent=FBtr0128070;parent_type=mRNA
D.ananasae	scaffold_12911	Sippe	UTR3-RFD	5274444	5275843	.	-	.	Name=FBgn0099860-u3;Parent=FBtr0127566;parent_type=mRNA
D.ananasae	scaffold_12911	Sippe	UTR5-RFD	5276738	5276865	.	-	.	Name=FBgn0099860-u5;Parent=FBtr0127566;parent_type=mRNA
D.ananasae	scaffold_12911	Sippe	UTR5-RFD	5277756	5278227	.	+	.	Name=FBgn0100366-u5;Parent=FBtr0128072;parent_type=mRNA
D.ananasae	scaffold_12911	Sippe	UTR3-RFD	5281413	5282170	.	+	.	Name=FBgn0100366-u3;Parent=FBtr0128072;parent_type=mRNA
D.ananasae	scaffold_12911	Sippe	UTR5-RFD	5293803	5294402	.	+	.	Name=FBgn0100367-u5;Parent=FBtr0128073;parent_type=mRNA
D.ananasae	scaffold_12911	Sippe	UTR3-RFD	5295818	5297217	.	+	.	Name=FBgn0100367-u3;Parent=FBtr0128073;parent_type=mRNA
D.ananasae	scaffold_12911	Sippe	UTR5-RFD	5300798	5301397	.	+	.	Name=FBgn0100368-u5;Parent=FBtr0128074;parent_type=mRNA
D.ananasae	scaffold_12911	Sippe	UTR3-RFD	5304024	5305423	.	+	.	Name=FBgn0100368-u3;Parent=FBtr0128074;parent_type=mRNA
D.ananasae	scaffold_12911	Sippe	UTR3-RFD	5305977	5307376	.	-	.	Name=FBgn0099859-u3;Parent=FBtr0127565;parent_type=mRNA
D.ananasae	scaffold_12911	Sippe	UTR5-RFD	5308431	5309030	.	-	.	Name=FBgn0099859-u5;Parent=FBtr0127565;parent_type=mRNA
D.ananasae	scaffold_12911	Sippe	UTR5-RFD	5310552	5311151	.	+	.	Name=FBgn0100369-u5;Parent=FBtr0128075;parent_type=mRNA
D.ananasae	scaffold_12911	Sippe	UTR3-RFD	5321614	5322857	.	+	.	Name=FBgn0100369-u3;Parent=FBtr0128075;parent_type=mRNA
D.ananasae	scaffold_12911	Sippe	UTR5-RFD	5323407	5323444	.	+	.	Name=FBgn0100370-u5;Parent=FBtr0128076;parent_type=mRNA
D.ananasae	scaffold_12911	Sippe	UTR3-RFD	5324516	5325915	.	+	.	Name=FBgn0100370-u3;Parent=FBtr0128076;parent_type=mRNA
D.ananasae	scaffold_12911	Sippe	UTR3-RFD	5323407	5324696	.	-	.	Name=FBgn0099858-u3;Parent=FBtr0127564;parent_type=mRNA
D.ananasae	scaffold_12911	Sippe	UTR5-RFD	5328160	5328196	.	-	.	Name=FBgn0099858-u5;Parent=FBtr0127564;parent_type=mRNA
D.ananasae	scaffold_12911	Sippe	UTR5-RFD	5328537	5328673	.	+	.	Name=FBgn0100371-u5;Parent=FBtr0128077;parent_type=mRNA
D.ananasae	scaffold_12911	Sippe	UTR3-RFD	5330155	5330866	.	+	.	Name=FBgn0100371-u3;Parent=FBtr0128077;parent_type=mRNA
D.ananasae	scaffold_12911	Sippe	UTR5-RFD	5330947	5331307	.	+	.	Name=FBgn0100372-u5;Parent=FBtr0128078;parent_type=mRNA
D.ananasae	scaffold_12911	Sippe	UTR3-RFD	5331893	5333292	.	+	.	Name=FBgn0100372-u3;Parent=FBtr0128078;parent_type=mRNA
D.ananasae	scaffold_12911	Sippe	UTR5-RFD	5331512	5332111	.	+	.	Name=FBgn0100373-u5;Parent=FBtr0128079;parent_type=mRNA
D.ananasae	scaffold_12911	Sippe	UTR3-RFD	5332643	5334042	.	+	.	Name=FBgn0100373-u3;Parent=FBtr0128079;parent_type=mRNA
D.ananasae	scaffold_12911	Sippe	UTR3-RFD	5331782	5333181	.	-	.	Name=FBgn0099856-u3;Parent=FBtr0127562;parent_type=mRNA
D.ananasae	scaffold_12911	Sippe	UTR5-RFD	5334019	5334243	.	-	.	Name=FBgn0099856-u5;Parent=FBtr0127562;parent_type=mRNA
D.ananasae	scaffold_12911	Sippe	UTR5-RFD	5336406	5337005	.	+	.	Name=FBgn0100374-u5;Parent=FBtr0128080;parent_type=mRNA
D.ananasae	scaffold_12911	Sippe	UTR3-RFD	5350777	5351552	.	+	.	Name=FBgn0100374-u3;Parent=FBtr0128080;parent_type=mRNA
D.ananasae	scaffold_12913	Sippe	UTR3-RFD	10029	11428	.	-	.	Name=FBgn0097599-u3;Parent=FBtr0125293;parent_type=mRNA
D.ananasae	scaffold_12913	Sippe	UTR5-RFD	12384	12983	.	-	.	Name=FBgn0097599-u5;Parent=FBtr0125293;parent_type=mRNA
D.ananasae	scaffold_12913	Sippe	UTR3-RFD	33152	33237	.	-	.	Name=FBgn0097598-u3;Parent=FBtr0125292;parent_type=mRNA
D.ananasae	scaffold_12913	Sippe	UTR5-RFD	33595	34175	.	-	.	Name=FBgn0097598-u5;Parent=FBtr0125292;parent_type=mRNA
D.ananasae	scaffold_12913	Sippe	UTR5-RFD	47770	47939	.	+	.	Name=FBgn0097601-u5;Parent=FBtr0125295;parent_type=mRNA
D.ananasae	scaffold_12913	Sippe	UTR3-RFD	51528	52927	.	+	.	Name=FBgn0097601-u3;Parent=FBtr0125295;parent_type=mRNA
D.ananasae	scaffold_12913	Sippe	UTR3-RFD	51078	52477	.	-	.	Name=FBgn0097597-u3;Parent=FBtr0125291;parent_type=mRNA
D.ananasae	scaffold_12913	Sippe	UTR5-RFD	52992	53067	.	-	.	Name=FBgn0097597-u5;Parent=FBtr0125291;parent_type=mRNA
D.ananasae	scaffold_12913	Sippe	UTR5-RFD	53301	53434	.	+	.	Name=FBgn0097602-u5;Parent=FBtr0125296;parent_type=mRNA
D.ananasae	scaffold_12913	Sippe	UTR3-RFD	54036	55435	.	+	.	Name=FBgn0097602-u3;Parent=FBtr0125296;parent_type=mRNA
D.ananasae	scaffold_12913	Sippe	UTR3-RFD	53301	54541	.	-	.	Name=FBgn0097596-u3;Parent=FBtr0125290;parent_type=mRNA
D.ananasae	scaffold_12913	Sippe	UTR5-RFD	55685	55825	.	-	.	Name=FBgn0097596-u5;Parent=FBtr0125290;parent_type=mRNA
D.ananasae	scaffold_12913	Sippe	UTR5-RFD	60890	61303	.	+	.	Name=FBgn0097603-u5;Parent=FBtr0125297;parent_type=mRNA
D.ananasae	scaffold_12913	Sippe	UTR3-RFD	62456	62524	.	+	.	Name=FBgn0097603-u3;Parent=FBtr0125297;parent_type=mRNA
D.ananasae	scaffold_12913	Sippe	UTR5-RFD	63665	64264	.	+	.	Name=FBgn0097604-u5;Parent=FBtr0125298;parent_type=mRNA
D.ananasae	scaffold_12913	Sippe	UTR3-RFD	65174	65447	.	+	.	Name=FBgn0097604-u3;Parent=FBtr0125298;parent_type=mRNA
D.ananasae	scaffold_12913	Sippe	UTR5-RFD	65784	65861	.	+	.	Name=FBgn0097605-u5;Parent=FBtr0125299;parent_type=mRNA
D.ananasae	scaffold_12913	Sippe	UTR3-RFD	79106	80154	.	+	.	Name=FBgn0097605-u3;Parent=FBtr0125299;parent_type=mRNA
D.ananasae	scaffold_12913	Sippe	UTR5-RFD	81352	81483	.	+	.	Name=FBgn0097606-u5;Parent=FBtr0125300;parent_type=mRNA
D.ananasae	scaffold_12913	Sippe	UTR3-RFD	85056	86455	.	+	.	Name=FBgn0097606-u3;Parent=FBtr0125300;parent_type=mRNA
D.ananasae	scaffold_12913	Sippe	UTR3-RFD	188860	190259	.	-	.	Name=FBgn0097593-u3;Parent=FBtr0125287;parent_type=mRNA
D.ananasae	scaffold_12913	Sippe	UTR5-RFD	193738	194337	.	-	.	Name=FBgn0097593-u5;Parent=FBtr0125287;parent_type=mRNA
D.ananasae	scaffold_12913	Sippe	UTR3-RFD	195802	197201	.	-	.	Name=FBgn0097592-u3;Parent=FBtr0125286;parent_type=mRNA
D.ananasae	scaffold_12913	Sippe	UTR5-RFD	197358	197957	.	-	.	Name=FBgn0097592-u5;Parent=FBtr0125286;parent_type=mRNA
D.ananasae	scaffold_12913	Sippe	UTR5-RFD	202937	203066	.	+	.	Name=FBgn0097610-u5;Parent=FBtr0125304;parent_type=mRNA
D.ananasae	scaffold_12913	Sippe	UTR3-RFD	205267	205697	.	+	.	Name=FBgn0097610-u3;Parent=FBtr0125304;parent_type=mRNA
D.ananasae	scaffold_12913	Sippe	UTR3-RFD	240802	242093	.	-	.	Name=FBgn0097591-u3;Parent=FBtr0125285;parent_type=mRNA
D.ananasae	scaffold_12913	Sippe	UTR5-RFD	245351	245950	.	-	.	Name=FBgn0097591-u5;Parent=FBtr0125285;parent_type=mRNA
D.ananasae	scaffold_12913	Sippe	UTR3-RFD	245481	246880	.	-	.	Name=FBgn0097590-u3;Parent=FBtr0125284;parent_type=mRNA
D.ananasae	scaffold_12913	Sippe	UTR5-RFD	276223	276822	.	-	.	Name=FBgn0097590-u5;Parent=FBtr0125284;parent_type=mRNA
D.ananasae	scaffold_12913	Sippe	UTR3-RFD	285628	287027	.	-	.	Name=FBgn0097589-u3;Parent=FBtr0125283;parent_type=mRNA
D.ananasae	scaffold_12913	Sippe	UTR5-RFD	288547	288644	.	-	.	Name=FBgn0097589-u5;Parent=FBtr0125283;parent_type=mRNA
D.ananasae	scaffold_12913	Sippe	UTR3-RFD	289470	290717	.	-	.	Name=FBgn0097588-u3;Parent=FBtr0125282;parent_type=mRNA
D.ananasae	scaffold_12913	Sippe	UTR5-RFD	346491	347090	.	-	.	Name=FBgn0097588-u5;Parent=FBtr0125282;parent_type=mRNA
D.ananasae	scaffold_12913	Sippe	UTR3-RFD	366693	366863	.	-	.	Name=FBgn0097587-u3;Parent=FBtr0125281;parent_type=mRNA
D.ananasae	scaffold_12913	Sippe	UTR5-RFD	367373	367432	.	-	.	Name=FBgn0097587-u5;Parent=FBtr0125281;parent_type=mRNA
D.ananasae	scaffold_12913	Sippe	UTR3-RFD	368250	369143	.	-	.	Name=FBgn0097583-u3;Parent=FBtr0125277;parent_type=mRNA
D.ananasae	scaffold_12913	Sippe	UTR5-RFD	370741	371340	.	-	.	Name=FBgn0097583-u5;Parent=FBtr0125277;parent_type=mRNA
D.ananasae	scaffold_12913	Sippe	UTR5-RFD	382274	382873	.	+	.	Name=FBgn0097612-u5;Parent=FBtr0125306;parent_type=mRNA
D.ananasae	scaffold_12913	Sippe	UTR3-RFD	384850	384866	.	+	.	Name=FBgn0097612-u3;Parent=FBtr0125306;parent_type=mRNA
D.ananasae	scaffold_12913	Sippe	UTR5-RFD	385432	385767	.	+	.	Name=FBgn0097613-u5;Parent=FBtr0125307;parent_type=mRNA
D.ananasae	scaffold_12913	Sippe	UTR3-RFD	390485	390681	.	+	.	Name=FBgn0097613-u3;Parent=FBtr0125307;parent_type=mRNA
D.ananasae	scaffold_12913	Sippe	UTR3-RFD	408720	410119	.	-	.	Name=FBgn0097585-u3;Parent=FBtr0125279;parent_type=mRNA
D.ananasae	scaffold_12913	Sippe	UTR5-RFD	410375	410974	.	-	.	Name=FBgn0097585-u5;Parent=FBtr0125279;parent_type=mRNA
D.ananasae	scaffold_12913	Sippe	UTR3-RFD	411720	413119	.	-	.	Name=FBgn0097586-u3;Parent=FBtr0125280;parent_type=mRNA
D.ananasae	scaffold_12913	Sippe	UTR5-RFD	418410	419009	.	-	.	Name=FBgn0097586-u5;Parent=FBtr0125280;parent_type=mRNA
D.ananasae	scaffold_12916	Sippe	UTR3-RFD	2694	4093	.	-	.	Name=FBgn0091974-u3;Parent=FBtr0119649;parent_type=mRNA
D.ananasae	scaffold_12916	Sippe	UTR5-RFD	9522	10121	.	-	.	Name=FBgn0091974-u5;Parent=FBtr0119649;parent_type=mRNA
D.ananasae	scaffold_12916	Sippe	UTR5-RFD	10311	10408	.	+	.	Name=FBgn0091975-u5;Parent=FBtr0119650;parent_type=mRNA
D.ananasae	scaffold_12916	Sippe	UTR3-RFD	16192	17313	.	+	.	Name=FBgn0091975-u3;Parent=FBtr0119650;parent_type=mRNA
D.ananasae	scaffold_12916	Sippe	UTR3-RFD	17355	17493	.	-	.	Name=FBgn0091973-u3;Parent=FBtr0119648;parent_type=mRNA
D.ananasae	scaffold_12916	Sippe	UTR5-RFD	18951	19003	.	-	.	Name=FBgn0091973-u5;Parent=FBtr0119648;parent_type=mRNA
D.ananasae	scaffold_12916	Sippe	UTR5-RFD	20978	21577	.	+	.	Name=FBgn0091976-u5;Parent=FBtr0119651;parent_type=mRNA
D.ananasae	scaffold_12916	Sippe	UTR3-RFD	24512	25911	.	+	.	Name=FBgn0091976-u3;Parent=FBtr0119651;parent_type=mRNA
D.ananasae	scaffold_12916	Sippe	UTR5-RFD	33455	34054	.	+	.	Name=FBgn0091977-u5;Parent=FBtr0119652;parent_type=mRNA
D.ananasae	scaffold_12916	Sippe	UTR3-RFD	49668	49762	.	+	.	Name=FBgn0091977-u3;Parent=FBtr0119652;parent_type=mRNA
D.ananasae	scaffold_12916	Sippe	UTR5-RFD	50050	50172	.	+	.	Name=FBgn0091978-u5;Parent=FBtr0119653;parent_type=mRNA
D.ananasae	scaffold_12916	Sippe	UTR3-RFD	51796	51931	.	+	.	Name=FBgn0091978-u3;Parent=FBtr0119653;parent_type=mRNA
D.ananasae	scaffold_12916	Sippe	UTR3-RFD	52709	53395	.	-	.	Name=FBgn0091972-u3;Parent=FBtr0119647;parent_type=mRNA
D.ananasae	scaffold_12916	Sippe	UTR5-RFD	72164	72763	.	-	.	Name=FBgn0091972-u5;Parent=FBtr0119647;parent_type=mRNA
D.ananasae	scaffold_12916	Sippe	UTR5-RFD	85030	85208	.	+	.	Name=FBgn0091979-u5;Parent=FBtr0119654;parent_type=mRNA
D.ananasae	scaffold_12916	Sippe	UTR3-RFD	86355	87754	.	+	.	Name=FBgn0091979-u3;Parent=FBtr0119654;parent_type=mRNA
D.ananasae	scaffold_12916	Sippe	UTR3-RFD	85261	86660	.	-	.	Name=FBgn0091971-u3;Parent=FBtr0119646;parent_type=mRNA
D.ananasae	scaffold_12916	Sippe	UTR5-RFD	96763	97362	.	-	.	Name=FBgn0091971-u5;Parent=FBtr0119646;parent_type=mRNA
D.ananasae	scaffold_12916	Sippe	UTR5-RFD	93865	94464	.	+	.	Name=FBgn0091980-u5;Parent=FBtr0119655;parent_type=mRNA
D.ananasae	scaffold_12916	Sippe	UTR3-RFD	94993	96392	.	+	.	Name=FBgn0091980-u3;Parent=FBtr0119655;parent_type=mRNA
D.ananasae	scaffold_12916	Sippe	UTR3-RFD	96795	98194	.	-	.	Name=FBgn0091970-u3;Parent=FBtr0119645;parent_type=mRNA
D.ananasae	scaffold_12916	Sippe	UTR5-RFD	99570	100117	.	-	.	Name=FBgn0091970-u5;Parent=FBtr0119645;parent_type=mRNA
D.ananasae	scaffold_12916	Sippe	UTR5-RFD	100695	100932	.	+	.	Name=FBgn0091981-u5;Parent=FBtr0119656;parent_type=mRNA
D.ananasae	scaffold_12916	Sippe	UTR3-RFD	102021	102139	.	+	.	Name=FBgn0091981-u3;Parent=FBtr0119656;parent_type=mRNA
D.ananasae	scaffold_12916	Sippe	UTR3-RFD	102434	102920	.	-	.	Name=FBgn0091969-u3;Parent=FBtr0119644;parent_type=mRNA
D.ananasae	scaffold_12916	Sippe	UTR5-RFD	103599	104093	.	-	.	Name=FBgn0091969-u5;Parent=FBtr0119644;parent_type=mRNA
D.ananasae	scaffold_12916	Sippe	UTR5-RFD	104252	104515	.	+	.	Name=FBgn0091982-u5;Parent=FBtr0119657;parent_type=mRNA
D.ananasae	scaffold_12916	Sippe	UTR3-RFD	108786	109148	.	+	.	Name=FBgn0091982-u3;Parent=FBtr0119657;parent_type=mRNA
D.ananasae	scaffold_12916	Sippe	UTR5-RFD	110980	111579	.	+	.	Name=FBgn0091983-u5;Parent=FBtr0119658;parent_type=mRNA
D.ananasae	scaffold_12916	Sippe	UTR3-RFD	113927	115326	.	+	.	Name=FBgn0091983-u3;Parent=FBtr0119658;parent_type=mRNA
D.ananasae	scaffold_12916	Sippe	UTR5-RFD	116522	117121	.	+	.	Name=FBgn0091984-u5;Parent=FBtr0119659;parent_type=mRNA
D.ananasae	scaffold_12916	Sippe	UTR3-RFD	118140	119539	.	+	.	Name=FBgn0091984-u3;Parent=FBtr0119659;parent_type=mRNA
D.ananasae	scaffold_12916	Sippe	UTR5-RFD	120960	121559	.	+	.	Name=FBgn0091985-u5;Parent=FBtr0119660;parent_type=mRNA
D.ananasae	scaffold_12916	Sippe	UTR3-RFD	125351	126750	.	+	.	Name=FBgn0091985-u3;Parent=FBtr0119660;parent_type=mRNA
D.ananasae	scaffold_12916	Sippe	UTR3-RFD	136670	137943	.	-	.	Name=FBgn0091968-u3;Parent=FBtr0119643;parent_type=mRNA
D.ananasae	scaffold_12916	Sippe	UTR5-RFD	139817	140416	.	-	.	Name=FBgn0091968-u5;Parent=FBtr0119643;parent_type=mRNA
D.ananasae	scaffold_12916	Sippe	UTR5-RFD	146708	146867	.	+	.	Name=FBgn0091986-u5;Parent=FBtr0119661;parent_type=mRNA
D.ananasae	scaffold_12916	Sippe	UTR3-RFD	148015	148238	.	+	.	Name=FBgn0091986-u3;Parent=FBtr0119661;parent_type=mRNA
D.ananasae	scaffold_12916	Sippe	UTR3-RFD	148722	149020	.	-	.	Name=FBgn0091967-u3;Parent=FBtr0119642;parent_type=mRNA
D.ananasae	scaffold_12916	Sippe	UTR5-RFD	150347	150547	.	-	.	Name=FBgn0091967-u5;Parent=FBtr0119642;parent_type=mRNA
D.ananasae	scaffold_12916	Sippe	UTR3-RFD	151207	152606	.	-	.	Name=FBgn0091966-u3;Parent=FBtr0119641;parent_type=mRNA
D.ananasae	scaffold_12916	Sippe	UTR5-RFD	158344	158943	.	-	.	Name=FBgn0091966-u5;Parent=FBtr0119641;parent_type=mRNA
D.ananasae	scaffold_12916	Sippe	UTR3-RFD	203512	203832	.	-	.	Name=FBgn0091965-u3;Parent=FBtr0119640;parent_type=mRNA
D.ananasae	scaffold_12916	Sippe	UTR5-RFD	204463	205062	.	-	.	Name=FBgn0091965-u5;Parent=FBtr0119640;parent_type=mRNA
D.ananasae	scaffold_12916	Sippe	UTR3-RFD	208293	209692	.	-	.	Name=FBgn0091964-u3;Parent=FBtr0119639;parent_type=mRNA
D.ananasae	scaffold_12916	Sippe	UTR5-RFD	223499	224098	.	-	.	Name=FBgn0091964-u5;Parent=FBtr0119639;parent_type=mRNA
D.ananasae	scaffold_12916	Sippe	UTR5-RFD	231477	232076	.	+	.	Name=FBgn0091987-u5;Parent=FBtr0119662;parent_type=mRNA
D.ananasae	scaffold_12916	Sippe	UTR3-RFD	245858	247257	.	+	.	Name=FBgn0091987-u3;Parent=FBtr0119662;parent_type=mRNA
D.ananasae	scaffold_12916	Sippe	UTR3-RFD	245428	246827	.	-	.	Name=FBgn0091963-u3;Parent=FBtr0119638;parent_type=mRNA
D.ananasae	scaffold_12916	Sippe	UTR5-RFD	247398	247997	.	-	.	Name=FBgn0091963-u5;Parent=FBtr0119638;parent_type=mRNA
D.ananasae	scaffold_12916	Sippe	UTR3-RFD	296993	297543	.	-	.	Name=FBgn0091961-u3;Parent=FBtr0119636;parent_type=mRNA
D.ananasae	scaffold_12916	Sippe	UTR5-RFD	321266	321865	.	-	.	Name=FBgn0091961-u5;Parent=FBtr0119636;parent_type=mRNA
D.ananasae	scaffold_12916	Sippe	UTR3-RFD	327698	328304	.	-	.	Name=FBgn0091960-u3;Parent=FBtr0119635;parent_type=mRNA
D.ananasae	scaffold_12916	Sippe	UTR5-RFD	332260	332859	.	-	.	Name=FBgn0091960-u5;Parent=FBtr0119635;parent_type=mRNA
D.ananasae	scaffold_12916	Sippe	UTR3-RFD	335528	336927	.	-	.	Name=FBgn0096699-u3;Parent=FBtr0124392;parent_type=mRNA
D.ananasae	scaffold_12916	Sippe	UTR5-RFD	337198	337797	.	-	.	Name=FBgn0096699-u5;Parent=FBtr0124392;parent_type=mRNA
D.ananasae	scaffold_12916	Sippe	UTR3-RFD	335805	337204	.	-	.	Name=FBgn0091959-u3;Parent=FBtr0119634;parent_type=mRNA
D.ananasae	scaffold_12916	Sippe	UTR5-RFD	361600	362199	.	-	.	Name=FBgn0091959-u5;Parent=FBtr0119634;parent_type=mRNA
D.ananasae	scaffold_12916	Sippe	UTR5-RFD	368369	368968	.	+	.	Name=FBgn0096700-u5;Parent=FBtr0124393;parent_type=mRNA
D.ananasae	scaffold_12916	Sippe	UTR3-RFD	369158	370557	.	+	.	Name=FBgn0096700-u3;Parent=FBtr0124393;parent_type=mRNA
D.ananasae	scaffold_12916	Sippe	UTR3-RFD	368161	369560	.	-	.	Name=FBgn0091958-u3;Parent=FBtr0119633;parent_type=mRNA
D.ananasae	scaffold_12916	Sippe	UTR5-RFD	369891	370490	.	-	.	Name=FBgn0091958-u5;Parent=FBtr0119633;parent_type=mRNA
D.ananasae	scaffold_12916	Sippe	UTR3-RFD	368763	370162	.	-	.	Name=FBgn0091957-u3;Parent=FBtr0119632;parent_type=mRNA
D.ananasae	scaffold_12916	Sippe	UTR5-RFD	370328	370927	.	-	.	Name=FBgn0091957-u5;Parent=FBtr0119632;parent_type=mRNA
D.ananasae	scaffold_12916	Sippe	UTR3-RFD	369595	370994	.	-	.	Name=FBgn0091956-u3;Parent=FBtr0119631;parent_type=mRNA
D.ananasae	scaffold_12916	Sippe	UTR5-RFD	371349	371948	.	-	.	Name=FBgn0091956-u5;Parent=FBtr0119631;parent_type=mRNA
D.ananasae	scaffold_12916	Sippe	UTR5-RFD	370472	371071	.	+	.	Name=FBgn0091988-u5;Parent=FBtr0119663;parent_type=mRNA
D.ananasae	scaffold_12916	Sippe	UTR3-RFD	371504	372903	.	+	.	Name=FBgn0091988-u3;Parent=FBtr0119663;parent_type=mRNA
D.ananasae	scaffold_12916	Sippe	UTR5-RFD	390867	390965	.	+	.	Name=FBgn0091990-u5;Parent=FBtr0119665;parent_type=mRNA
D.ananasae	scaffold_12916	Sippe	UTR3-RFD	392501	392580	.	+	.	Name=FBgn0091990-u3;Parent=FBtr0119665;parent_type=mRNA
D.ananasae	scaffold_12916	Sippe	UTR3-RFD	394297	394448	.	-	.	Name=FBgn0091955-u3;Parent=FBtr0119630;parent_type=mRNA
D.ananasae	scaffold_12916	Sippe	UTR5-RFD	394998	395067	.	-	.	Name=FBgn0091955-u5;Parent=FBtr0119630;parent_type=mRNA
D.ananasae	scaffold_12916	Sippe	UTR3-RFD	421971	423370	.	-	.	Name=FBgn0091954-u3;Parent=FBtr0119629;parent_type=mRNA
D.ananasae	scaffold_12916	Sippe	UTR5-RFD	440126	440725	.	-	.	Name=FBgn0091954-u5;Parent=FBtr0119629;parent_type=mRNA
D.ananasae	scaffold_12916	Sippe	UTR5-RFD	441479	442078	.	+	.	Name=FBgn0091991-u5;Parent=FBtr0119666;parent_type=mRNA
D.ananasae	scaffold_12916	Sippe	UTR3-RFD	477148	477637	.	+	.	Name=FBgn0091991-u3;Parent=FBtr0119666;parent_type=mRNA
D.ananasae	scaffold_12916	Sippe	UTR3-RFD	452589	453988	.	-	.	Name=FBgn0091953-u3;Parent=FBtr0119628;parent_type=mRNA
D.ananasae	scaffold_12916	Sippe	UTR5-RFD	454154	454753	.	-	.	Name=FBgn0091953-u5;Parent=FBtr0119628;parent_type=mRNA
D.ananasae	scaffold_12916	Sippe	UTR3-RFD	463760	465159	.	-	.	Name=FBgn0091952-u3;Parent=FBtr0119627;parent_type=mRNA
D.ananasae	scaffold_12916	Sippe	UTR5-RFD	465659	466258	.	-	.	Name=FBgn0091952-u5;Parent=FBtr0119627;parent_type=mRNA
D.ananasae	scaffold_12916	Sippe	UTR5-RFD	479554	479637	.	+	.	Name=FBgn0091992-u5;Parent=FBtr0119667;parent_type=mRNA
D.ananasae	scaffold_12916	Sippe	UTR3-RFD	481008	481162	.	+	.	Name=FBgn0091992-u3;Parent=FBtr0119667;parent_type=mRNA
D.ananasae	scaffold_12916	Sippe	UTR5-RFD	481559	481602	.	+	.	Name=FBgn0091993-u5;Parent=FBtr0119668;parent_type=mRNA
D.ananasae	scaffold_12916	Sippe	UTR3-RFD	483037	483170	.	+	.	Name=FBgn0091993-u3;Parent=FBtr0119668;parent_type=mRNA
D.ananasae	scaffold_12916	Sippe	UTR3-RFD	521723	521865	.	-	.	Name=FBgn0091949-u3;Parent=FBtr0119624;parent_type=mRNA
D.ananasae	scaffold_12916	Sippe	UTR5-RFD	523739	523798	.	-	.	Name=FBgn0091949-u5;Parent=FBtr0119624;parent_type=mRNA
D.ananasae	scaffold_12916	Sippe	UTR5-RFD	595572	595633	.	+	.	Name=FBgn0091999-u5;Parent=FBtr0119674;parent_type=mRNA
D.ananasae	scaffold_12916	Sippe	UTR3-RFD	597956	598023	.	+	.	Name=FBgn0091999-u3;Parent=FBtr0119674;parent_type=mRNA
D.ananasae	scaffold_12916	Sippe	UTR3-RFD	598781	599209	.	-	.	Name=FBgn0091946-u3;Parent=FBtr0119621;parent_type=mRNA
D.ananasae	scaffold_12916	Sippe	UTR5-RFD	600667	600756	.	-	.	Name=FBgn0091946-u5;Parent=FBtr0119621;parent_type=mRNA
D.ananasae	scaffold_12916	Sippe	UTR5-RFD	602988	603587	.	+	.	Name=FBgn0092000-u5;Parent=FBtr0119675;parent_type=mRNA
D.ananasae	scaffold_12916	Sippe	UTR3-RFD	607151	608550	.	+	.	Name=FBgn0092000-u3;Parent=FBtr0119675;parent_type=mRNA
D.ananasae	scaffold_12916	Sippe	UTR3-RFD	607267	608666	.	-	.	Name=FBgn0091945-u3;Parent=FBtr0119620;parent_type=mRNA
D.ananasae	scaffold_12916	Sippe	UTR5-RFD	611870	611981	.	-	.	Name=FBgn0091945-u5;Parent=FBtr0119620;parent_type=mRNA
D.ananasae	scaffold_12916	Sippe	UTR5-RFD	612018	612213	.	+	.	Name=FBgn0092001-u5;Parent=FBtr0119676;parent_type=mRNA
D.ananasae	scaffold_12916	Sippe	UTR3-RFD	612924	613339	.	+	.	Name=FBgn0092001-u3;Parent=FBtr0119676;parent_type=mRNA
D.ananasae	scaffold_12916	Sippe	UTR5-RFD	620169	620768	.	+	.	Name=FBgn0092002-u5;Parent=FBtr0119677;parent_type=mRNA
D.ananasae	scaffold_12916	Sippe	UTR3-RFD	631439	632514	.	+	.	Name=FBgn0092002-u3;Parent=FBtr0119677;parent_type=mRNA
D.ananasae	scaffold_12916	Sippe	UTR5-RFD	636450	637049	.	+	.	Name=FBgn0092003-u5;Parent=FBtr0119678;parent_type=mRNA
D.ananasae	scaffold_12916	Sippe	UTR3-RFD	650454	651853	.	+	.	Name=FBgn0092003-u3;Parent=FBtr0119678;parent_type=mRNA
D.ananasae	scaffold_12916	Sippe	UTR5-RFD	652340	652939	.	+	.	Name=FBgn0092004-u5;Parent=FBtr0119679;parent_type=mRNA
D.ananasae	scaffold_12916	Sippe	UTR3-RFD	653123	654522	.	+	.	Name=FBgn0092004-u3;Parent=FBtr0119679;parent_type=mRNA
D.ananasae	scaffold_12916	Sippe	UTR5-RFD	657139	657738	.	+	.	Name=FBgn0092005-u5;Parent=FBtr0119680;parent_type=mRNA
D.ananasae	scaffold_12916	Sippe	UTR3-RFD	662529	663758	.	+	.	Name=FBgn0092005-u3;Parent=FBtr0119680;parent_type=mRNA
D.ananasae	scaffold_12916	Sippe	UTR5-RFD	673310	673909	.	+	.	Name=FBgn0092006-u5;Parent=FBtr0119681;parent_type=mRNA
D.ananasae	scaffold_12916	Sippe	UTR3-RFD	676419	676826	.	+	.	Name=FBgn0092006-u3;Parent=FBtr0119681;parent_type=mRNA
D.ananasae	scaffold_12916	Sippe	UTR3-RFD	684012	684409	.	-	.	Name=FBgn0091942-u3;Parent=FBtr0119617;parent_type=mRNA
D.ananasae	scaffold_12916	Sippe	UTR5-RFD	689392	689991	.	-	.	Name=FBgn0091942-u5;Parent=FBtr0119617;parent_type=mRNA
D.ananasae	scaffold_12916	Sippe	UTR3-RFD	700256	700323	.	-	.	Name=FBgn0091941-u3;Parent=FBtr0119616;parent_type=mRNA
D.ananasae	scaffold_12916	Sippe	UTR5-RFD	703276	703308	.	-	.	Name=FBgn0091941-u5;Parent=FBtr0119616;parent_type=mRNA
D.ananasae	scaffold_12916	Sippe	UTR3-RFD	714700	715353	.	-	.	Name=FBgn0091937-u3;Parent=FBtr0119612;parent_type=mRNA
D.ananasae	scaffold_12916	Sippe	UTR5-RFD	718242	718841	.	-	.	Name=FBgn0091937-u5;Parent=FBtr0119612;parent_type=mRNA
D.ananasae	scaffold_12916	Sippe	UTR5-RFD	720350	720949	.	+	.	Name=FBgn0092011-u5;Parent=FBtr0119686;parent_type=mRNA
D.ananasae	scaffold_12916	Sippe	UTR3-RFD	721333	721811	.	+	.	Name=FBgn0092011-u3;Parent=FBtr0119686;parent_type=mRNA
D.ananasae	scaffold_12916	Sippe	UTR5-RFD	726620	727219	.	+	.	Name=FBgn0092012-u5;Parent=FBtr0119687;parent_type=mRNA
D.ananasae	scaffold_12916	Sippe	UTR3-RFD	730060	730857	.	+	.	Name=FBgn0092012-u3;Parent=FBtr0119687;parent_type=mRNA
D.ananasae	scaffold_12916	Sippe	UTR3-RFD	731573	732101	.	-	.	Name=FBgn0091936-u3;Parent=FBtr0119611;parent_type=mRNA
D.ananasae	scaffold_12916	Sippe	UTR5-RFD	736110	736709	.	-	.	Name=FBgn0091936-u5;Parent=FBtr0119611;parent_type=mRNA
D.ananasae	scaffold_12916	Sippe	UTR5-RFD	732085	732684	.	+	.	Name=FBgn0092013-u5;Parent=FBtr0119688;parent_type=mRNA
D.ananasae	scaffold_12916	Sippe	UTR3-RFD	733546	734945	.	+	.	Name=FBgn0092013-u3;Parent=FBtr0119688;parent_type=mRNA
D.ananasae	scaffold_12916	Sippe	UTR5-RFD	737175	737774	.	+	.	Name=FBgn0092014-u5;Parent=FBtr0119689;parent_type=mRNA
D.ananasae	scaffold_12916	Sippe	UTR3-RFD	738747	740146	.	+	.	Name=FBgn0092014-u3;Parent=FBtr0119689;parent_type=mRNA
D.ananasae	scaffold_12916	Sippe	UTR3-RFD	738220	739619	.	-	.	Name=FBgn0091935-u3;Parent=FBtr0119610;parent_type=mRNA
D.ananasae	scaffold_12916	Sippe	UTR5-RFD	740534	741133	.	-	.	Name=FBgn0091935-u5;Parent=FBtr0119610;parent_type=mRNA
D.ananasae	scaffold_12916	Sippe	UTR5-RFD	740369	740968	.	+	.	Name=FBgn0092015-u5;Parent=FBtr0119690;parent_type=mRNA
D.ananasae	scaffold_12916	Sippe	UTR3-RFD	742048	743447	.	+	.	Name=FBgn0092015-u3;Parent=FBtr0119690;parent_type=mRNA
D.ananasae	scaffold_12916	Sippe	UTR3-RFD	741438	742837	.	-	.	Name=FBgn0091934-u3;Parent=FBtr0119609;parent_type=mRNA
D.ananasae	scaffold_12916	Sippe	UTR5-RFD	744614	745213	.	-	.	Name=FBgn0091934-u5;Parent=FBtr0119609;parent_type=mRNA
D.ananasae	scaffold_12916	Sippe	UTR3-RFD	767728	769127	.	-	.	Name=FBgn0091933-u3;Parent=FBtr0119608;parent_type=mRNA
D.ananasae	scaffold_12916	Sippe	UTR5-RFD	770883	771482	.	-	.	Name=FBgn0091933-u5;Parent=FBtr0119608;parent_type=mRNA
D.ananasae	scaffold_12916	Sippe	UTR5-RFD	771382	771981	.	+	.	Name=FBgn0092016-u5;Parent=FBtr0119691;parent_type=mRNA
D.ananasae	scaffold_12916	Sippe	UTR3-RFD	778175	778887	.	+	.	Name=FBgn0092016-u3;Parent=FBtr0119691;parent_type=mRNA
D.ananasae	scaffold_12916	Sippe	UTR5-RFD	787337	787936	.	+	.	Name=FBgn0092017-u5;Parent=FBtr0119692;parent_type=mRNA
D.ananasae	scaffold_12916	Sippe	UTR3-RFD	790976	792375	.	+	.	Name=FBgn0092017-u3;Parent=FBtr0119692;parent_type=mRNA
D.ananasae	scaffold_12916	Sippe	UTR3-RFD	795251	795469	.	-	.	Name=FBgn0091932-u3;Parent=FBtr0119607;parent_type=mRNA
D.ananasae	scaffold_12916	Sippe	UTR5-RFD	796493	796538	.	-	.	Name=FBgn0091932-u5;Parent=FBtr0119607;parent_type=mRNA
D.ananasae	scaffold_12916	Sippe	UTR5-RFD	799754	799971	.	+	.	Name=FBgn0092018-u5;Parent=FBtr0119693;parent_type=mRNA
D.ananasae	scaffold_12916	Sippe	UTR3-RFD	801455	801645	.	+	.	Name=FBgn0092018-u3;Parent=FBtr0119693;parent_type=mRNA
D.ananasae	scaffold_12916	Sippe	UTR5-RFD	801790	801867	.	+	.	Name=FBgn0092019-u5;Parent=FBtr0119694;parent_type=mRNA
D.ananasae	scaffold_12916	Sippe	UTR3-RFD	803013	803842	.	+	.	Name=FBgn0092019-u3;Parent=FBtr0119694;parent_type=mRNA
D.ananasae	scaffold_12916	Sippe	UTR3-RFD	801790	803142	.	-	.	Name=FBgn0091931-u3;Parent=FBtr0119606;parent_type=mRNA
D.ananasae	scaffold_12916	Sippe	UTR5-RFD	803788	803842	.	-	.	Name=FBgn0091931-u5;Parent=FBtr0119606;parent_type=mRNA
D.ananasae	scaffold_12916	Sippe	UTR5-RFD	807554	808153	.	+	.	Name=FBgn0092020-u5;Parent=FBtr0119695;parent_type=mRNA
D.ananasae	scaffold_12916	Sippe	UTR3-RFD	816023	816383	.	+	.	Name=FBgn0092020-u3;Parent=FBtr0119695;parent_type=mRNA
D.ananasae	scaffold_12916	Sippe	UTR3-RFD	817977	818748	.	-	.	Name=FBgn0091930-u3;Parent=FBtr0119605;parent_type=mRNA
D.ananasae	scaffold_12916	Sippe	UTR5-RFD	821500	822099	.	-	.	Name=FBgn0091930-u5;Parent=FBtr0119605;parent_type=mRNA
D.ananasae	scaffold_12916	Sippe	UTR5-RFD	821848	822447	.	+	.	Name=FBgn0092021-u5;Parent=FBtr0119696;parent_type=mRNA
D.ananasae	scaffold_12916	Sippe	UTR3-RFD	823355	824754	.	+	.	Name=FBgn0092021-u3;Parent=FBtr0119696;parent_type=mRNA
D.ananasae	scaffold_12916	Sippe	UTR3-RFD	822166	823565	.	-	.	Name=FBgn0091929-u3;Parent=FBtr0119604;parent_type=mRNA
D.ananasae	scaffold_12916	Sippe	UTR5-RFD	825751	825831	.	-	.	Name=FBgn0091929-u5;Parent=FBtr0119604;parent_type=mRNA
D.ananasae	scaffold_12916	Sippe	UTR3-RFD	828468	828621	.	-	.	Name=FBgn0091928-u3;Parent=FBtr0119603;parent_type=mRNA
D.ananasae	scaffold_12916	Sippe	UTR5-RFD	839484	840083	.	-	.	Name=FBgn0091928-u5;Parent=FBtr0119603;parent_type=mRNA
D.ananasae	scaffold_12916	Sippe	UTR3-RFD	848446	848879	.	-	.	Name=FBgn0091927-u3;Parent=FBtr0119602;parent_type=mRNA
D.ananasae	scaffold_12916	Sippe	UTR5-RFD	850215	850241	.	-	.	Name=FBgn0091927-u5;Parent=FBtr0119602;parent_type=mRNA
D.ananasae	scaffold_12916	Sippe	UTR5-RFD	850481	850586	.	+	.	Name=FBgn0092022-u5;Parent=FBtr0119697;parent_type=mRNA
D.ananasae	scaffold_12916	Sippe	UTR3-RFD	851504	852903	.	+	.	Name=FBgn0092022-u3;Parent=FBtr0119697;parent_type=mRNA
D.ananasae	scaffold_12916	Sippe	UTR3-RFD	850481	851576	.	-	.	Name=FBgn0091926-u3;Parent=FBtr0119601;parent_type=mRNA
D.ananasae	scaffold_12916	Sippe	UTR5-RFD	851811	852410	.	-	.	Name=FBgn0091926-u5;Parent=FBtr0119601;parent_type=mRNA
D.ananasae	scaffold_12916	Sippe	UTR3-RFD	850734	852133	.	-	.	Name=FBgn0091925-u3;Parent=FBtr0119600;parent_type=mRNA
D.ananasae	scaffold_12916	Sippe	UTR5-RFD	852686	853285	.	-	.	Name=FBgn0091925-u5;Parent=FBtr0119600;parent_type=mRNA
D.ananasae	scaffold_12916	Sippe	UTR5-RFD	852310	852909	.	+	.	Name=FBgn0092023-u5;Parent=FBtr0119698;parent_type=mRNA
D.ananasae	scaffold_12916	Sippe	UTR3-RFD	853606	853637	.	+	.	Name=FBgn0092023-u3;Parent=FBtr0119698;parent_type=mRNA
D.ananasae	scaffold_12916	Sippe	UTR3-RFD	853676	853796	.	-	.	Name=FBgn0091924-u3;Parent=FBtr0119599;parent_type=mRNA
D.ananasae	scaffold_12916	Sippe	UTR5-RFD	854507	854581	.	-	.	Name=FBgn0091924-u5;Parent=FBtr0119599;parent_type=mRNA
D.ananasae	scaffold_12916	Sippe	UTR5-RFD	865660	866259	.	+	.	Name=FBgn0092024-u5;Parent=FBtr0119699;parent_type=mRNA
D.ananasae	scaffold_12916	Sippe	UTR3-RFD	874453	874981	.	+	.	Name=FBgn0092024-u3;Parent=FBtr0119699;parent_type=mRNA
D.ananasae	scaffold_12916	Sippe	UTR5-RFD	886437	887036	.	+	.	Name=FBgn0092025-u5;Parent=FBtr0119700;parent_type=mRNA
D.ananasae	scaffold_12916	Sippe	UTR3-RFD	937874	939273	.	+	.	Name=FBgn0092025-u3;Parent=FBtr0119700;parent_type=mRNA
D.ananasae	scaffold_12916	Sippe	UTR3-RFD	917349	918748	.	-	.	Name=FBgn0091923-u3;Parent=FBtr0119598;parent_type=mRNA
D.ananasae	scaffold_12916	Sippe	UTR5-RFD	924396	924995	.	-	.	Name=FBgn0091923-u5;Parent=FBtr0119598;parent_type=mRNA
D.ananasae	scaffold_12916	Sippe	UTR5-RFD	1001082	1001681	.	+	.	Name=FBgn0092029-u5;Parent=FBtr0119704;parent_type=mRNA
D.ananasae	scaffold_12916	Sippe	UTR3-RFD	1005466	1005719	.	+	.	Name=FBgn0092029-u3;Parent=FBtr0119704;parent_type=mRNA
D.ananasae	scaffold_12916	Sippe	UTR3-RFD	1047398	1048797	.	-	.	Name=FBgn0091922-u3;Parent=FBtr0119597;parent_type=mRNA
D.ananasae	scaffold_12916	Sippe	UTR5-RFD	1049764	1050363	.	-	.	Name=FBgn0091922-u5;Parent=FBtr0119597;parent_type=mRNA
D.ananasae	scaffold_12916	Sippe	UTR3-RFD	1084822	1084898	.	-	.	Name=FBgn0091919-u3;Parent=FBtr0119594;parent_type=mRNA
D.ananasae	scaffold_12916	Sippe	UTR5-RFD	1085661	1085884	.	-	.	Name=FBgn0091919-u5;Parent=FBtr0119594;parent_type=mRNA
D.ananasae	scaffold_12916	Sippe	UTR3-RFD	1099051	1099226	.	-	.	Name=FBgn0091918-u3;Parent=FBtr0119593;parent_type=mRNA
D.ananasae	scaffold_12916	Sippe	UTR5-RFD	1099395	1099572	.	-	.	Name=FBgn0091918-u5;Parent=FBtr0119593;parent_type=mRNA
D.ananasae	scaffold_12916	Sippe	UTR5-RFD	1100561	1100720	.	+	.	Name=FBgn0092030-u5;Parent=FBtr0119705;parent_type=mRNA
D.ananasae	scaffold_12916	Sippe	UTR3-RFD	1101110	1101146	.	+	.	Name=FBgn0092030-u3;Parent=FBtr0119705;parent_type=mRNA
D.ananasae	scaffold_12916	Sippe	UTR3-RFD	1123224	1123357	.	-	.	Name=FBgn0091916-u3;Parent=FBtr0119591;parent_type=mRNA
D.ananasae	scaffold_12916	Sippe	UTR5-RFD	1123730	1123785	.	-	.	Name=FBgn0091916-u5;Parent=FBtr0119591;parent_type=mRNA
D.ananasae	scaffold_12916	Sippe	UTR3-RFD	1124477	1124553	.	-	.	Name=FBgn0091915-u3;Parent=FBtr0119590;parent_type=mRNA
D.ananasae	scaffold_12916	Sippe	UTR5-RFD	1124848	1124935	.	-	.	Name=FBgn0091915-u5;Parent=FBtr0119590;parent_type=mRNA
D.ananasae	scaffold_12916	Sippe	UTR5-RFD	1146857	1147456	.	+	.	Name=FBgn0092032-u5;Parent=FBtr0119707;parent_type=mRNA
D.ananasae	scaffold_12916	Sippe	UTR3-RFD	1221577	1222441	.	+	.	Name=FBgn0092032-u3;Parent=FBtr0119707;parent_type=mRNA
D.ananasae	scaffold_12916	Sippe	UTR3-RFD	1202377	1203776	.	-	.	Name=FBgn0083877-u3;Parent=FBtr0119589;parent_type=mRNA
D.ananasae	scaffold_12916	Sippe	UTR5-RFD	1205205	1205804	.	-	.	Name=FBgn0083877-u5;Parent=FBtr0119589;parent_type=mRNA
D.ananasae	scaffold_12916	Sippe	UTR3-RFD	1204078	1205477	.	-	.	Name=FBgn0012113-u3;Parent=FBtr0119588;parent_type=mRNA
D.ananasae	scaffold_12916	Sippe	UTR5-RFD	1206311	1206910	.	-	.	Name=FBgn0012113-u5;Parent=FBtr0119588;parent_type=mRNA
D.ananasae	scaffold_12916	Sippe	UTR5-RFD	1307797	1307825	.	+	.	Name=FBgn0092035-u5;Parent=FBtr0119710;parent_type=mRNA
D.ananasae	scaffold_12916	Sippe	UTR3-RFD	1318458	1318574	.	+	.	Name=FBgn0092035-u3;Parent=FBtr0119710;parent_type=mRNA
D.ananasae	scaffold_12916	Sippe	UTR3-RFD	1327214	1328018	.	-	.	Name=FBgn0091913-u3;Parent=FBtr0119586;parent_type=mRNA
D.ananasae	scaffold_12916	Sippe	UTR5-RFD	1329832	1330220	.	-	.	Name=FBgn0091913-u5;Parent=FBtr0119586;parent_type=mRNA
D.ananasae	scaffold_12916	Sippe	UTR5-RFD	1369735	1369816	.	+	.	Name=FBgn0092036-u5;Parent=FBtr0119711;parent_type=mRNA
D.ananasae	scaffold_12916	Sippe	UTR3-RFD	1370201	1370496	.	+	.	Name=FBgn0092036-u3;Parent=FBtr0119711;parent_type=mRNA
D.ananasae	scaffold_12916	Sippe	UTR5-RFD	1410272	1410871	.	+	.	Name=FBgn0092039-u5;Parent=FBtr0119714;parent_type=mRNA
D.ananasae	scaffold_12916	Sippe	UTR3-RFD	1426106	1426582	.	+	.	Name=FBgn0092039-u3;Parent=FBtr0119714;parent_type=mRNA
D.ananasae	scaffold_12916	Sippe	UTR3-RFD	1453277	1453495	.	-	.	Name=FBgn0091912-u3;Parent=FBtr0119585;parent_type=mRNA
D.ananasae	scaffold_12916	Sippe	UTR5-RFD	1456542	1456678	.	-	.	Name=FBgn0091912-u5;Parent=FBtr0119585;parent_type=mRNA
D.ananasae	scaffold_12916	Sippe	UTR3-RFD	1456788	1456899	.	-	.	Name=FBgn0091911-u3;Parent=FBtr0119584;parent_type=mRNA
D.ananasae	scaffold_12916	Sippe	UTR5-RFD	1458784	1458872	.	-	.	Name=FBgn0091911-u5;Parent=FBtr0119584;parent_type=mRNA
D.ananasae	scaffold_12916	Sippe	UTR3-RFD	1459173	1459764	.	-	.	Name=FBgn0091910-u3;Parent=FBtr0119583;parent_type=mRNA
D.ananasae	scaffold_12916	Sippe	UTR5-RFD	1460741	1461340	.	-	.	Name=FBgn0091910-u5;Parent=FBtr0119583;parent_type=mRNA
D.ananasae	scaffold_12916	Sippe	UTR5-RFD	1462902	1462969	.	+	.	Name=FBgn0092041-u5;Parent=FBtr0119716;parent_type=mRNA
D.ananasae	scaffold_12916	Sippe	UTR3-RFD	1465315	1465469	.	+	.	Name=FBgn0092041-u3;Parent=FBtr0119716;parent_type=mRNA
D.ananasae	scaffold_12916	Sippe	UTR5-RFD	1474411	1474508	.	+	.	Name=FBgn0092042-u5;Parent=FBtr0119717;parent_type=mRNA
D.ananasae	scaffold_12916	Sippe	UTR3-RFD	1475240	1475309	.	+	.	Name=FBgn0092042-u3;Parent=FBtr0119717;parent_type=mRNA
D.ananasae	scaffold_12916	Sippe	UTR5-RFD	1499949	1500548	.	+	.	Name=FBgn0092043-u5;Parent=FBtr0119718;parent_type=mRNA
D.ananasae	scaffold_12916	Sippe	UTR3-RFD	1517180	1518579	.	+	.	Name=FBgn0092043-u3;Parent=FBtr0119718;parent_type=mRNA
D.ananasae	scaffold_12916	Sippe	UTR5-RFD	1519834	1520433	.	+	.	Name=FBgn0092044-u5;Parent=FBtr0119719;parent_type=mRNA
D.ananasae	scaffold_12916	Sippe	UTR3-RFD	1525748	1525924	.	+	.	Name=FBgn0092044-u3;Parent=FBtr0119719;parent_type=mRNA
D.ananasae	scaffold_12916	Sippe	UTR5-RFD	1529076	1529675	.	+	.	Name=FBgn0092045-u5;Parent=FBtr0119720;parent_type=mRNA
D.ananasae	scaffold_12916	Sippe	UTR3-RFD	1535367	1536404	.	+	.	Name=FBgn0092045-u3;Parent=FBtr0119720;parent_type=mRNA
D.ananasae	scaffold_12916	Sippe	UTR5-RFD	1540554	1541153	.	+	.	Name=FBgn0092046-u5;Parent=FBtr0119721;parent_type=mRNA
D.ananasae	scaffold_12916	Sippe	UTR3-RFD	1559923	1560468	.	+	.	Name=FBgn0092046-u3;Parent=FBtr0119721;parent_type=mRNA
D.ananasae	scaffold_12916	Sippe	UTR5-RFD	1560792	1560934	.	+	.	Name=FBgn0092047-u5;Parent=FBtr0119722;parent_type=mRNA
D.ananasae	scaffold_12916	Sippe	UTR3-RFD	1561554	1562953	.	+	.	Name=FBgn0092047-u3;Parent=FBtr0119722;parent_type=mRNA
D.ananasae	scaffold_12916	Sippe	UTR3-RFD	1560792	1561927	.	-	.	Name=FBgn0091908-u3;Parent=FBtr0119581;parent_type=mRNA
D.ananasae	scaffold_12916	Sippe	UTR5-RFD	1564430	1564718	.	-	.	Name=FBgn0091908-u5;Parent=FBtr0119581;parent_type=mRNA
D.ananasae	scaffold_12916	Sippe	UTR3-RFD	1565132	1565222	.	-	.	Name=FBgn0091907-u3;Parent=FBtr0119580;parent_type=mRNA
D.ananasae	scaffold_12916	Sippe	UTR5-RFD	1566089	1566158	.	-	.	Name=FBgn0091907-u5;Parent=FBtr0119580;parent_type=mRNA
D.ananasae	scaffold_12916	Sippe	UTR5-RFD	1566376	1566417	.	+	.	Name=FBgn0092048-u5;Parent=FBtr0119723;parent_type=mRNA
D.ananasae	scaffold_12916	Sippe	UTR3-RFD	1568569	1569968	.	+	.	Name=FBgn0092048-u3;Parent=FBtr0119723;parent_type=mRNA
D.ananasae	scaffold_12916	Sippe	UTR3-RFD	1567248	1568647	.	-	.	Name=FBgn0091906-u3;Parent=FBtr0119579;parent_type=mRNA
D.ananasae	scaffold_12916	Sippe	UTR5-RFD	1570330	1570383	.	-	.	Name=FBgn0091906-u5;Parent=FBtr0119579;parent_type=mRNA
D.ananasae	scaffold_12916	Sippe	UTR5-RFD	1570454	1570517	.	+	.	Name=FBgn0092049-u5;Parent=FBtr0119724;parent_type=mRNA
D.ananasae	scaffold_12916	Sippe	UTR3-RFD	1574763	1574820	.	+	.	Name=FBgn0092049-u3;Parent=FBtr0119724;parent_type=mRNA
D.ananasae	scaffold_12916	Sippe	UTR3-RFD	1575655	1575969	.	-	.	Name=FBgn0091905-u3;Parent=FBtr0119578;parent_type=mRNA
D.ananasae	scaffold_12916	Sippe	UTR5-RFD	1576945	1577013	.	-	.	Name=FBgn0091905-u5;Parent=FBtr0119578;parent_type=mRNA
D.ananasae	scaffold_12916	Sippe	UTR5-RFD	1577305	1577430	.	+	.	Name=FBgn0092050-u5;Parent=FBtr0119725;parent_type=mRNA
D.ananasae	scaffold_12916	Sippe	UTR3-RFD	1578009	1579408	.	+	.	Name=FBgn0092050-u3;Parent=FBtr0119725;parent_type=mRNA
D.ananasae	scaffold_12916	Sippe	UTR3-RFD	1577305	1578586	.	-	.	Name=FBgn0091904-u3;Parent=FBtr0119577;parent_type=mRNA
D.ananasae	scaffold_12916	Sippe	UTR5-RFD	1579465	1580064	.	-	.	Name=FBgn0091904-u5;Parent=FBtr0119577;parent_type=mRNA
D.ananasae	scaffold_12916	Sippe	UTR5-RFD	1580110	1580709	.	+	.	Name=FBgn0092051-u5;Parent=FBtr0119726;parent_type=mRNA
D.ananasae	scaffold_12916	Sippe	UTR3-RFD	1581805	1582065	.	+	.	Name=FBgn0092051-u3;Parent=FBtr0119726;parent_type=mRNA
D.ananasae	scaffold_12916	Sippe	UTR5-RFD	1605254	1605326	.	+	.	Name=FBgn0092052-u5;Parent=FBtr0119727;parent_type=mRNA
D.ananasae	scaffold_12916	Sippe	UTR3-RFD	1605768	1605929	.	+	.	Name=FBgn0092052-u3;Parent=FBtr0119727;parent_type=mRNA
D.ananasae	scaffold_12916	Sippe	UTR5-RFD	1661178	1661777	.	+	.	Name=FBgn0092054-u5;Parent=FBtr0119729;parent_type=mRNA
D.ananasae	scaffold_12916	Sippe	UTR3-RFD	1663250	1664649	.	+	.	Name=FBgn0092054-u3;Parent=FBtr0119729;parent_type=mRNA
D.ananasae	scaffold_12916	Sippe	UTR3-RFD	1706101	1707500	.	-	.	Name=FBgn0091901-u3;Parent=FBtr0119574;parent_type=mRNA
D.ananasae	scaffold_12916	Sippe	UTR5-RFD	1709860	1710459	.	-	.	Name=FBgn0091901-u5;Parent=FBtr0119574;parent_type=mRNA
D.ananasae	scaffold_12916	Sippe	UTR5-RFD	1739174	1739773	.	+	.	Name=FBgn0092056-u5;Parent=FBtr0119731;parent_type=mRNA
D.ananasae	scaffold_12916	Sippe	UTR3-RFD	1740089	1741488	.	+	.	Name=FBgn0092056-u3;Parent=FBtr0119731;parent_type=mRNA
D.ananasae	scaffold_12916	Sippe	UTR5-RFD	1742063	1742662	.	+	.	Name=FBgn0092057-u5;Parent=FBtr0119732;parent_type=mRNA
D.ananasae	scaffold_12916	Sippe	UTR3-RFD	1742945	1744344	.	+	.	Name=FBgn0092057-u3;Parent=FBtr0119732;parent_type=mRNA
D.ananasae	scaffold_12916	Sippe	UTR5-RFD	1744347	1744946	.	+	.	Name=FBgn0092058-u5;Parent=FBtr0119733;parent_type=mRNA
D.ananasae	scaffold_12916	Sippe	UTR3-RFD	1745322	1746721	.	+	.	Name=FBgn0092058-u3;Parent=FBtr0119733;parent_type=mRNA
D.ananasae	scaffold_12916	Sippe	UTR5-RFD	1746063	1746662	.	+	.	Name=FBgn0092059-u5;Parent=FBtr0119734;parent_type=mRNA
D.ananasae	scaffold_12916	Sippe	UTR3-RFD	1748067	1748158	.	+	.	Name=FBgn0092059-u3;Parent=FBtr0119734;parent_type=mRNA
D.ananasae	scaffold_12916	Sippe	UTR5-RFD	1748424	1748883	.	+	.	Name=FBgn0092060-u5;Parent=FBtr0119735;parent_type=mRNA
D.ananasae	scaffold_12916	Sippe	UTR3-RFD	1750594	1751993	.	+	.	Name=FBgn0092060-u3;Parent=FBtr0119735;parent_type=mRNA
D.ananasae	scaffold_12916	Sippe	UTR3-RFD	1749314	1750713	.	-	.	Name=FBgn0091900-u3;Parent=FBtr0119573;parent_type=mRNA
D.ananasae	scaffold_12916	Sippe	UTR5-RFD	1754897	1755496	.	-	.	Name=FBgn0091900-u5;Parent=FBtr0119573;parent_type=mRNA
D.ananasae	scaffold_12916	Sippe	UTR3-RFD	1771166	1772565	.	-	.	Name=FBgn0091899-u3;Parent=FBtr0119572;parent_type=mRNA
D.ananasae	scaffold_12916	Sippe	UTR5-RFD	1778815	1779414	.	-	.	Name=FBgn0091899-u5;Parent=FBtr0119572;parent_type=mRNA
D.ananasae	scaffold_12916	Sippe	UTR3-RFD	1779436	1780835	.	-	.	Name=FBgn0091898-u3;Parent=FBtr0119571;parent_type=mRNA
D.ananasae	scaffold_12916	Sippe	UTR5-RFD	1787733	1787959	.	-	.	Name=FBgn0091898-u5;Parent=FBtr0119571;parent_type=mRNA
D.ananasae	scaffold_12916	Sippe	UTR5-RFD	1795682	1796281	.	+	.	Name=FBgn0092061-u5;Parent=FBtr0119736;parent_type=mRNA
D.ananasae	scaffold_12916	Sippe	UTR3-RFD	1807865	1808185	.	+	.	Name=FBgn0092061-u3;Parent=FBtr0119736;parent_type=mRNA
D.ananasae	scaffold_12916	Sippe	UTR5-RFD	1811354	1811953	.	+	.	Name=FBgn0092062-u5;Parent=FBtr0119737;parent_type=mRNA
D.ananasae	scaffold_12916	Sippe	UTR3-RFD	1814200	1815599	.	+	.	Name=FBgn0092062-u3;Parent=FBtr0119737;parent_type=mRNA
D.ananasae	scaffold_12916	Sippe	UTR3-RFD	1814684	1816083	.	-	.	Name=FBgn0091897-u3;Parent=FBtr0119570;parent_type=mRNA
D.ananasae	scaffold_12916	Sippe	UTR5-RFD	1818521	1819120	.	-	.	Name=FBgn0091897-u5;Parent=FBtr0119570;parent_type=mRNA
D.ananasae	scaffold_12916	Sippe	UTR3-RFD	1872711	1872764	.	-	.	Name=FBgn0091895-u3;Parent=FBtr0119568;parent_type=mRNA
D.ananasae	scaffold_12916	Sippe	UTR5-RFD	1876959	1877081	.	-	.	Name=FBgn0091895-u5;Parent=FBtr0119568;parent_type=mRNA
D.ananasae	scaffold_12916	Sippe	UTR3-RFD	1877805	1878680	.	-	.	Name=FBgn0091894-u3;Parent=FBtr0119567;parent_type=mRNA
D.ananasae	scaffold_12916	Sippe	UTR5-RFD	1897069	1897553	.	-	.	Name=FBgn0091894-u5;Parent=FBtr0119567;parent_type=mRNA
D.ananasae	scaffold_12916	Sippe	UTR3-RFD	1925980	1926517	.	-	.	Name=FBgn0091893-u3;Parent=FBtr0119566;parent_type=mRNA
D.ananasae	scaffold_12916	Sippe	UTR5-RFD	1950821	1951303	.	-	.	Name=FBgn0091893-u5;Parent=FBtr0119566;parent_type=mRNA
D.ananasae	scaffold_12916	Sippe	UTR5-RFD	1959335	1959934	.	+	.	Name=FBgn0092067-u5;Parent=FBtr0119742;parent_type=mRNA
D.ananasae	scaffold_12916	Sippe	UTR3-RFD	1965235	1966634	.	+	.	Name=FBgn0092067-u3;Parent=FBtr0119742;parent_type=mRNA
D.ananasae	scaffold_12916	Sippe	UTR3-RFD	1963957	1965356	.	-	.	Name=FBgn0091892-u3;Parent=FBtr0119565;parent_type=mRNA
D.ananasae	scaffold_12916	Sippe	UTR5-RFD	1966083	1966682	.	-	.	Name=FBgn0091892-u5;Parent=FBtr0119565;parent_type=mRNA
D.ananasae	scaffold_12916	Sippe	UTR5-RFD	1966692	1967291	.	+	.	Name=FBgn0092068-u5;Parent=FBtr0119743;parent_type=mRNA
D.ananasae	scaffold_12916	Sippe	UTR3-RFD	1968660	1970059	.	+	.	Name=FBgn0092068-u3;Parent=FBtr0119743;parent_type=mRNA
D.ananasae	scaffold_12916	Sippe	UTR5-RFD	1968334	1968933	.	+	.	Name=FBgn0092069-u5;Parent=FBtr0119744;parent_type=mRNA
D.ananasae	scaffold_12916	Sippe	UTR3-RFD	1970548	1971947	.	+	.	Name=FBgn0092069-u3;Parent=FBtr0119744;parent_type=mRNA
D.ananasae	scaffold_12916	Sippe	UTR5-RFD	1970066	1970665	.	+	.	Name=FBgn0092070-u5;Parent=FBtr0119745;parent_type=mRNA
D.ananasae	scaffold_12916	Sippe	UTR3-RFD	1971317	1972716	.	+	.	Name=FBgn0092070-u3;Parent=FBtr0119745;parent_type=mRNA
D.ananasae	scaffold_12916	Sippe	UTR3-RFD	1973601	1975000	.	-	.	Name=FBgn0091891-u3;Parent=FBtr0119564;parent_type=mRNA
D.ananasae	scaffold_12916	Sippe	UTR5-RFD	1976204	1976803	.	-	.	Name=FBgn0091891-u5;Parent=FBtr0119564;parent_type=mRNA
D.ananasae	scaffold_12916	Sippe	UTR5-RFD	1977617	1978216	.	+	.	Name=FBgn0092071-u5;Parent=FBtr0119746;parent_type=mRNA
D.ananasae	scaffold_12916	Sippe	UTR3-RFD	1986313	1987712	.	+	.	Name=FBgn0092071-u3;Parent=FBtr0119746;parent_type=mRNA
D.ananasae	scaffold_12916	Sippe	UTR5-RFD	1989285	1989884	.	+	.	Name=FBgn0092072-u5;Parent=FBtr0119747;parent_type=mRNA
D.ananasae	scaffold_12916	Sippe	UTR3-RFD	1992472	1993043	.	+	.	Name=FBgn0092072-u3;Parent=FBtr0119747;parent_type=mRNA
D.ananasae	scaffold_12916	Sippe	UTR3-RFD	1993889	1994897	.	-	.	Name=FBgn0091890-u3;Parent=FBtr0119563;parent_type=mRNA
D.ananasae	scaffold_12916	Sippe	UTR5-RFD	1999690	2000289	.	-	.	Name=FBgn0091890-u5;Parent=FBtr0119563;parent_type=mRNA
D.ananasae	scaffold_12916	Sippe	UTR5-RFD	2001879	2001950	.	+	.	Name=FBgn0092073-u5;Parent=FBtr0119748;parent_type=mRNA
D.ananasae	scaffold_12916	Sippe	UTR3-RFD	2004137	2004442	.	+	.	Name=FBgn0092073-u3;Parent=FBtr0119748;parent_type=mRNA
D.ananasae	scaffold_12916	Sippe	UTR3-RFD	2004455	2004809	.	-	.	Name=FBgn0091889-u3;Parent=FBtr0119562;parent_type=mRNA
D.ananasae	scaffold_12916	Sippe	UTR5-RFD	2006050	2006111	.	-	.	Name=FBgn0091889-u5;Parent=FBtr0119562;parent_type=mRNA
D.ananasae	scaffold_12916	Sippe	UTR3-RFD	2009357	2010505	.	-	.	Name=FBgn0091887-u3;Parent=FBtr0119560;parent_type=mRNA
D.ananasae	scaffold_12916	Sippe	UTR5-RFD	2043911	2044510	.	-	.	Name=FBgn0091887-u5;Parent=FBtr0119560;parent_type=mRNA
D.ananasae	scaffold_12916	Sippe	UTR5-RFD	2052518	2053117	.	+	.	Name=FBgn0092074-u5;Parent=FBtr0119749;parent_type=mRNA
D.ananasae	scaffold_12916	Sippe	UTR3-RFD	2056373	2056890	.	+	.	Name=FBgn0092074-u3;Parent=FBtr0119749;parent_type=mRNA
D.ananasae	scaffold_12916	Sippe	UTR5-RFD	2057349	2057948	.	+	.	Name=FBgn0092075-u5;Parent=FBtr0119750;parent_type=mRNA
D.ananasae	scaffold_12916	Sippe	UTR3-RFD	2060735	2060901	.	+	.	Name=FBgn0092075-u3;Parent=FBtr0119750;parent_type=mRNA
D.ananasae	scaffold_12916	Sippe	UTR3-RFD	2070928	2071510	.	-	.	Name=FBgn0091886-u3;Parent=FBtr0119559;parent_type=mRNA
D.ananasae	scaffold_12916	Sippe	UTR5-RFD	2075916	2076314	.	-	.	Name=FBgn0091886-u5;Parent=FBtr0119559;parent_type=mRNA
D.ananasae	scaffold_12916	Sippe	UTR3-RFD	2084536	2084976	.	-	.	Name=FBgn0091884-u3;Parent=FBtr0119557;parent_type=mRNA
D.ananasae	scaffold_12916	Sippe	UTR5-RFD	2086979	2087092	.	-	.	Name=FBgn0091884-u5;Parent=FBtr0119557;parent_type=mRNA
D.ananasae	scaffold_12916	Sippe	UTR5-RFD	2087545	2087866	.	+	.	Name=FBgn0092077-u5;Parent=FBtr0119752;parent_type=mRNA
D.ananasae	scaffold_12916	Sippe	UTR3-RFD	2088254	2088587	.	+	.	Name=FBgn0092077-u3;Parent=FBtr0119752;parent_type=mRNA
D.ananasae	scaffold_12916	Sippe	UTR3-RFD	2089382	2089601	.	-	.	Name=FBgn0091882-u3;Parent=FBtr0119555;parent_type=mRNA
D.ananasae	scaffold_12916	Sippe	UTR5-RFD	2090932	2091077	.	-	.	Name=FBgn0091882-u5;Parent=FBtr0119555;parent_type=mRNA
D.ananasae	scaffold_12916	Sippe	UTR3-RFD	2092421	2093008	.	-	.	Name=FBgn0091880-u3;Parent=FBtr0119553;parent_type=mRNA
D.ananasae	scaffold_12916	Sippe	UTR5-RFD	2096181	2096780	.	-	.	Name=FBgn0091880-u5;Parent=FBtr0119553;parent_type=mRNA
D.ananasae	scaffold_12916	Sippe	UTR3-RFD	2134869	2136268	.	-	.	Name=FBgn0096697-u3;Parent=FBtr0124390;parent_type=mRNA
D.ananasae	scaffold_12916	Sippe	UTR5-RFD	2136575	2137174	.	-	.	Name=FBgn0096697-u5;Parent=FBtr0124390;parent_type=mRNA
D.ananasae	scaffold_12916	Sippe	UTR3-RFD	2135922	2137321	.	-	.	Name=FBgn0091879-u3;Parent=FBtr0119552;parent_type=mRNA
D.ananasae	scaffold_12916	Sippe	UTR5-RFD	2139202	2139801	.	-	.	Name=FBgn0091879-u5;Parent=FBtr0119552;parent_type=mRNA
D.ananasae	scaffold_12916	Sippe	UTR3-RFD	2270844	2272243	.	-	.	Name=FBgn0091876-u3;Parent=FBtr0119549;parent_type=mRNA
D.ananasae	scaffold_12916	Sippe	UTR5-RFD	2273138	2273737	.	-	.	Name=FBgn0091876-u5;Parent=FBtr0119549;parent_type=mRNA
D.ananasae	scaffold_12916	Sippe	UTR5-RFD	2291564	2292163	.	+	.	Name=FBgn0092079-u5;Parent=FBtr0119754;parent_type=mRNA
D.ananasae	scaffold_12916	Sippe	UTR3-RFD	2304343	2305633	.	+	.	Name=FBgn0092079-u3;Parent=FBtr0119754;parent_type=mRNA
D.ananasae	scaffold_12916	Sippe	UTR3-RFD	2354133	2354379	.	-	.	Name=FBgn0091875-u3;Parent=FBtr0119548;parent_type=mRNA
D.ananasae	scaffold_12916	Sippe	UTR5-RFD	2354725	2354928	.	-	.	Name=FBgn0091875-u5;Parent=FBtr0119548;parent_type=mRNA
D.ananasae	scaffold_12916	Sippe	UTR3-RFD	2355487	2355651	.	-	.	Name=FBgn0091874-u3;Parent=FBtr0119547;parent_type=mRNA
D.ananasae	scaffold_12916	Sippe	UTR5-RFD	2359818	2360408	.	-	.	Name=FBgn0091874-u5;Parent=FBtr0119547;parent_type=mRNA
D.ananasae	scaffold_12916	Sippe	UTR3-RFD	2360725	2360935	.	-	.	Name=FBgn0091873-u3;Parent=FBtr0119546;parent_type=mRNA
D.ananasae	scaffold_12916	Sippe	UTR5-RFD	2365587	2365671	.	-	.	Name=FBgn0091873-u5;Parent=FBtr0119546;parent_type=mRNA
D.ananasae	scaffold_12916	Sippe	UTR3-RFD	2368060	2369459	.	-	.	Name=FBgn0091871-u3;Parent=FBtr0119544;parent_type=mRNA
D.ananasae	scaffold_12916	Sippe	UTR5-RFD	2370437	2371036	.	-	.	Name=FBgn0091871-u5;Parent=FBtr0119544;parent_type=mRNA
D.ananasae	scaffold_12916	Sippe	UTR3-RFD	2379190	2379934	.	-	.	Name=FBgn0091870-u3;Parent=FBtr0119543;parent_type=mRNA
D.ananasae	scaffold_12916	Sippe	UTR5-RFD	2388423	2389022	.	-	.	Name=FBgn0091870-u5;Parent=FBtr0119543;parent_type=mRNA
D.ananasae	scaffold_12916	Sippe	UTR5-RFD	2390209	2390808	.	+	.	Name=FBgn0092081-u5;Parent=FBtr0119756;parent_type=mRNA
D.ananasae	scaffold_12916	Sippe	UTR3-RFD	2392008	2392243	.	+	.	Name=FBgn0092081-u3;Parent=FBtr0119756;parent_type=mRNA
D.ananasae	scaffold_12916	Sippe	UTR3-RFD	2392436	2393047	.	-	.	Name=FBgn0091867-u3;Parent=FBtr0119540;parent_type=mRNA
D.ananasae	scaffold_12916	Sippe	UTR5-RFD	2401662	2402261	.	-	.	Name=FBgn0091867-u5;Parent=FBtr0119540;parent_type=mRNA
D.ananasae	scaffold_12916	Sippe	UTR5-RFD	2403533	2404132	.	+	.	Name=FBgn0092082-u5;Parent=FBtr0119757;parent_type=mRNA
D.ananasae	scaffold_12916	Sippe	UTR3-RFD	2405779	2407178	.	+	.	Name=FBgn0092082-u3;Parent=FBtr0119757;parent_type=mRNA
D.ananasae	scaffold_12916	Sippe	UTR5-RFD	2420161	2420760	.	+	.	Name=FBgn0092083-u5;Parent=FBtr0119758;parent_type=mRNA
D.ananasae	scaffold_12916	Sippe	UTR3-RFD	2422472	2423871	.	+	.	Name=FBgn0092083-u3;Parent=FBtr0119758;parent_type=mRNA
D.ananasae	scaffold_12916	Sippe	UTR5-RFD	2426329	2426928	.	+	.	Name=FBgn0092084-u5;Parent=FBtr0119759;parent_type=mRNA
D.ananasae	scaffold_12916	Sippe	UTR3-RFD	2439928	2440284	.	+	.	Name=FBgn0092084-u3;Parent=FBtr0119759;parent_type=mRNA
D.ananasae	scaffold_12916	Sippe	UTR3-RFD	2441107	2442376	.	-	.	Name=FBgn0091868-u3;Parent=FBtr0119541;parent_type=mRNA
D.ananasae	scaffold_12916	Sippe	UTR5-RFD	2450223	2450822	.	-	.	Name=FBgn0091868-u5;Parent=FBtr0119541;parent_type=mRNA
D.ananasae	scaffold_12916	Sippe	UTR3-RFD	2449762	2451161	.	-	.	Name=FBgn0091869-u3;Parent=FBtr0119542;parent_type=mRNA
D.ananasae	scaffold_12916	Sippe	UTR5-RFD	2452521	2453120	.	-	.	Name=FBgn0091869-u5;Parent=FBtr0119542;parent_type=mRNA
D.ananasae	scaffold_12916	Sippe	UTR5-RFD	2494026	2494322	.	+	.	Name=FBgn0092085-u5;Parent=FBtr0119760;parent_type=mRNA
D.ananasae	scaffold_12916	Sippe	UTR3-RFD	2497297	2498220	.	+	.	Name=FBgn0092085-u3;Parent=FBtr0119760;parent_type=mRNA
D.ananasae	scaffold_12916	Sippe	UTR3-RFD	2502293	2503043	.	-	.	Name=FBgn0091865-u3;Parent=FBtr0119538;parent_type=mRNA
D.ananasae	scaffold_12916	Sippe	UTR5-RFD	2506771	2506957	.	-	.	Name=FBgn0091865-u5;Parent=FBtr0119538;parent_type=mRNA
D.ananasae	scaffold_12916	Sippe	UTR5-RFD	2507923	2507935	.	+	.	Name=FBgn0092086-u5;Parent=FBtr0119761;parent_type=mRNA
D.ananasae	scaffold_12916	Sippe	UTR3-RFD	2508352	2508435	.	+	.	Name=FBgn0092086-u3;Parent=FBtr0119761;parent_type=mRNA
D.ananasae	scaffold_12916	Sippe	UTR5-RFD	2508757	2508804	.	+	.	Name=FBgn0092087-u5;Parent=FBtr0119762;parent_type=mRNA
D.ananasae	scaffold_12916	Sippe	UTR3-RFD	2511318	2511416	.	+	.	Name=FBgn0092087-u3;Parent=FBtr0119762;parent_type=mRNA
D.ananasae	scaffold_12916	Sippe	UTR3-RFD	2511421	2511452	.	-	.	Name=FBgn0091864-u3;Parent=FBtr0119537;parent_type=mRNA
D.ananasae	scaffold_12916	Sippe	UTR5-RFD	2513978	2514054	.	-	.	Name=FBgn0091864-u5;Parent=FBtr0119537;parent_type=mRNA
D.ananasae	scaffold_12916	Sippe	UTR3-RFD	2541989	2543388	.	-	.	Name=FBgn0091862-u3;Parent=FBtr0119535;parent_type=mRNA
D.ananasae	scaffold_12916	Sippe	UTR5-RFD	2545157	2545756	.	-	.	Name=FBgn0091862-u5;Parent=FBtr0119535;parent_type=mRNA
D.ananasae	scaffold_12916	Sippe	UTR5-RFD	2550812	2551411	.	+	.	Name=FBgn0092088-u5;Parent=FBtr0119763;parent_type=mRNA
D.ananasae	scaffold_12916	Sippe	UTR3-RFD	2552258	2552882	.	+	.	Name=FBgn0092088-u3;Parent=FBtr0119763;parent_type=mRNA
D.ananasae	scaffold_12916	Sippe	UTR5-RFD	2566381	2566980	.	+	.	Name=FBgn0092090-u5;Parent=FBtr0119765;parent_type=mRNA
D.ananasae	scaffold_12916	Sippe	UTR3-RFD	2571175	2572574	.	+	.	Name=FBgn0092090-u3;Parent=FBtr0119765;parent_type=mRNA
D.ananasae	scaffold_12916	Sippe	UTR3-RFD	2566253	2567652	.	-	.	Name=FBgn0091858-u3;Parent=FBtr0119531;parent_type=mRNA
D.ananasae	scaffold_12916	Sippe	UTR5-RFD	2569889	2570488	.	-	.	Name=FBgn0091858-u5;Parent=FBtr0119531;parent_type=mRNA
D.ananasae	scaffold_12916	Sippe	UTR3-RFD	2571453	2572852	.	-	.	Name=FBgn0261116-u3;Parent=FBtr0119530;parent_type=mRNA
D.ananasae	scaffold_12916	Sippe	UTR5-RFD	2576729	2577114	.	-	.	Name=FBgn0261116-u5;Parent=FBtr0119530;parent_type=mRNA
D.ananasae	scaffold_12916	Sippe	UTR5-RFD	2577381	2577644	.	+	.	Name=FBgn0092091-u5;Parent=FBtr0119766;parent_type=mRNA
D.ananasae	scaffold_12916	Sippe	UTR3-RFD	2578569	2578682	.	+	.	Name=FBgn0092091-u3;Parent=FBtr0119766;parent_type=mRNA
D.ananasae	scaffold_12916	Sippe	UTR3-RFD	2578789	2579013	.	-	.	Name=FBgn0091856-u3;Parent=FBtr0119529;parent_type=mRNA
D.ananasae	scaffold_12916	Sippe	UTR5-RFD	2582584	2582819	.	-	.	Name=FBgn0091856-u5;Parent=FBtr0119529;parent_type=mRNA
D.ananasae	scaffold_12916	Sippe	UTR5-RFD	2583141	2583534	.	+	.	Name=FBgn0092092-u5;Parent=FBtr0119767;parent_type=mRNA
D.ananasae	scaffold_12916	Sippe	UTR3-RFD	2584988	2585756	.	+	.	Name=FBgn0092092-u3;Parent=FBtr0119767;parent_type=mRNA
D.ananasae	scaffold_12916	Sippe	UTR5-RFD	2585792	2585893	.	+	.	Name=FBgn0092093-u5;Parent=FBtr0119768;parent_type=mRNA
D.ananasae	scaffold_12916	Sippe	UTR3-RFD	2587675	2589074	.	+	.	Name=FBgn0092093-u3;Parent=FBtr0119768;parent_type=mRNA
D.ananasae	scaffold_12916	Sippe	UTR3-RFD	2586940	2588339	.	-	.	Name=FBgn0091855-u3;Parent=FBtr0119528;parent_type=mRNA
D.ananasae	scaffold_12916	Sippe	UTR5-RFD	2589639	2589832	.	-	.	Name=FBgn0091855-u5;Parent=FBtr0119528;parent_type=mRNA
D.ananasae	scaffold_12916	Sippe	UTR5-RFD	2589858	2590013	.	+	.	Name=FBgn0092094-u5;Parent=FBtr0119769;parent_type=mRNA
D.ananasae	scaffold_12916	Sippe	UTR3-RFD	2590776	2592175	.	+	.	Name=FBgn0092094-u3;Parent=FBtr0119769;parent_type=mRNA
D.ananasae	scaffold_12916	Sippe	UTR3-RFD	2589858	2591131	.	-	.	Name=FBgn0091854-u3;Parent=FBtr0119527;parent_type=mRNA
D.ananasae	scaffold_12916	Sippe	UTR5-RFD	2592164	2592295	.	-	.	Name=FBgn0091854-u5;Parent=FBtr0119527;parent_type=mRNA
D.ananasae	scaffold_12916	Sippe	UTR5-RFD	2592867	2593466	.	+	.	Name=FBgn0092095-u5;Parent=FBtr0119770;parent_type=mRNA
D.ananasae	scaffold_12916	Sippe	UTR3-RFD	2598531	2599303	.	+	.	Name=FBgn0092095-u3;Parent=FBtr0119770;parent_type=mRNA
D.ananasae	scaffold_12916	Sippe	UTR5-RFD	2599527	2599558	.	+	.	Name=FBgn0092096-u5;Parent=FBtr0119771;parent_type=mRNA
D.ananasae	scaffold_12916	Sippe	UTR3-RFD	2600334	2600951	.	+	.	Name=FBgn0092096-u3;Parent=FBtr0119771;parent_type=mRNA
D.ananasae	scaffold_12916	Sippe	UTR5-RFD	2625926	2626525	.	+	.	Name=FBgn0092097-u5;Parent=FBtr0119772;parent_type=mRNA
D.ananasae	scaffold_12916	Sippe	UTR3-RFD	2626913	2628312	.	+	.	Name=FBgn0092097-u3;Parent=FBtr0119772;parent_type=mRNA
D.ananasae	scaffold_12916	Sippe	UTR5-RFD	2635622	2636221	.	+	.	Name=FBgn0092098-u5;Parent=FBtr0119773;parent_type=mRNA
D.ananasae	scaffold_12916	Sippe	UTR3-RFD	2640426	2641825	.	+	.	Name=FBgn0092098-u3;Parent=FBtr0119773;parent_type=mRNA
D.ananasae	scaffold_12916	Sippe	UTR5-RFD	2652569	2653168	.	+	.	Name=FBgn0096704-u5;Parent=FBtr0124397;parent_type=mRNA
D.ananasae	scaffold_12916	Sippe	UTR3-RFD	2653313	2654712	.	+	.	Name=FBgn0096704-u3;Parent=FBtr0124397;parent_type=mRNA
D.ananasae	scaffold_12916	Sippe	UTR5-RFD	2670803	2671402	.	+	.	Name=FBgn0092100-u5;Parent=FBtr0119775;parent_type=mRNA
D.ananasae	scaffold_12916	Sippe	UTR3-RFD	2677497	2678131	.	+	.	Name=FBgn0092100-u3;Parent=FBtr0119775;parent_type=mRNA
D.ananasae	scaffold_12916	Sippe	UTR3-RFD	2702346	2703745	.	-	.	Name=FBgn0091852-u3;Parent=FBtr0119525;parent_type=mRNA
D.ananasae	scaffold_12916	Sippe	UTR5-RFD	2706149	2706748	.	-	.	Name=FBgn0091852-u5;Parent=FBtr0119525;parent_type=mRNA
D.ananasae	scaffold_12916	Sippe	UTR5-RFD	2705946	2706545	.	+	.	Name=FBgn0092101-u5;Parent=FBtr0119776;parent_type=mRNA
D.ananasae	scaffold_12916	Sippe	UTR3-RFD	2707440	2708839	.	+	.	Name=FBgn0092101-u3;Parent=FBtr0119776;parent_type=mRNA
D.ananasae	scaffold_12916	Sippe	UTR3-RFD	2706115	2707514	.	-	.	Name=FBgn0091851-u3;Parent=FBtr0119524;parent_type=mRNA
D.ananasae	scaffold_12916	Sippe	UTR5-RFD	2708354	2708953	.	-	.	Name=FBgn0091851-u5;Parent=FBtr0119524;parent_type=mRNA
D.ananasae	scaffold_12916	Sippe	UTR3-RFD	2707423	2708822	.	-	.	Name=FBgn0091850-u3;Parent=FBtr0119523;parent_type=mRNA
D.ananasae	scaffold_12916	Sippe	UTR5-RFD	2709727	2709867	.	-	.	Name=FBgn0091850-u5;Parent=FBtr0119523;parent_type=mRNA
D.ananasae	scaffold_12916	Sippe	UTR5-RFD	2711346	2711600	.	+	.	Name=FBgn0092102-u5;Parent=FBtr0119777;parent_type=mRNA
D.ananasae	scaffold_12916	Sippe	UTR3-RFD	2714673	2716072	.	+	.	Name=FBgn0092102-u3;Parent=FBtr0119777;parent_type=mRNA
D.ananasae	scaffold_12916	Sippe	UTR3-RFD	2714129	2715528	.	-	.	Name=FBgn0091849-u3;Parent=FBtr0119522;parent_type=mRNA
D.ananasae	scaffold_12916	Sippe	UTR5-RFD	2716891	2716984	.	-	.	Name=FBgn0091849-u5;Parent=FBtr0119522;parent_type=mRNA
D.ananasae	scaffold_12916	Sippe	UTR5-RFD	2719590	2720189	.	+	.	Name=FBgn0092103-u5;Parent=FBtr0119778;parent_type=mRNA
D.ananasae	scaffold_12916	Sippe	UTR3-RFD	2722494	2723864	.	+	.	Name=FBgn0092103-u3;Parent=FBtr0119778;parent_type=mRNA
D.ananasae	scaffold_12916	Sippe	UTR3-RFD	2724417	2725477	.	-	.	Name=FBgn0091848-u3;Parent=FBtr0119521;parent_type=mRNA
D.ananasae	scaffold_12916	Sippe	UTR5-RFD	2740355	2740672	.	-	.	Name=FBgn0091848-u5;Parent=FBtr0119521;parent_type=mRNA
D.ananasae	scaffold_12916	Sippe	UTR5-RFD	2742216	2742479	.	+	.	Name=FBgn0092104-u5;Parent=FBtr0119779;parent_type=mRNA
D.ananasae	scaffold_12916	Sippe	UTR3-RFD	2743807	2743998	.	+	.	Name=FBgn0092104-u3;Parent=FBtr0119779;parent_type=mRNA
D.ananasae	scaffold_12916	Sippe	UTR5-RFD	2748804	2749403	.	+	.	Name=FBgn0092106-u5;Parent=FBtr0119781;parent_type=mRNA
D.ananasae	scaffold_12916	Sippe	UTR3-RFD	2750716	2750848	.	+	.	Name=FBgn0092106-u3;Parent=FBtr0119781;parent_type=mRNA
D.ananasae	scaffold_12916	Sippe	UTR3-RFD	2750886	2751131	.	-	.	Name=FBgn0091846-u3;Parent=FBtr0119519;parent_type=mRNA
D.ananasae	scaffold_12916	Sippe	UTR5-RFD	2753697	2754296	.	-	.	Name=FBgn0091846-u5;Parent=FBtr0119519;parent_type=mRNA
D.ananasae	scaffold_12916	Sippe	UTR3-RFD	2757076	2757258	.	-	.	Name=FBgn0096696-u3;Parent=FBtr0124389;parent_type=mRNA
D.ananasae	scaffold_12916	Sippe	UTR5-RFD	2757886	2758270	.	-	.	Name=FBgn0096696-u5;Parent=FBtr0124389;parent_type=mRNA
D.ananasae	scaffold_12916	Sippe	UTR3-RFD	2758572	2759104	.	-	.	Name=FBgn0091845-u3;Parent=FBtr0119518;parent_type=mRNA
D.ananasae	scaffold_12916	Sippe	UTR5-RFD	2760713	2761133	.	-	.	Name=FBgn0091845-u5;Parent=FBtr0119518;parent_type=mRNA
D.ananasae	scaffold_12916	Sippe	UTR5-RFD	2761340	2761444	.	+	.	Name=FBgn0092107-u5;Parent=FBtr0119782;parent_type=mRNA
D.ananasae	scaffold_12916	Sippe	UTR3-RFD	2763605	2765004	.	+	.	Name=FBgn0092107-u3;Parent=FBtr0119782;parent_type=mRNA
D.ananasae	scaffold_12916	Sippe	UTR3-RFD	2762516	2763915	.	-	.	Name=FBgn0091844-u3;Parent=FBtr0119517;parent_type=mRNA
D.ananasae	scaffold_12916	Sippe	UTR5-RFD	2765922	2766157	.	-	.	Name=FBgn0091844-u5;Parent=FBtr0119517;parent_type=mRNA
D.ananasae	scaffold_12916	Sippe	UTR5-RFD	2775069	2775668	.	+	.	Name=FBgn0092108-u5;Parent=FBtr0119783;parent_type=mRNA
D.ananasae	scaffold_12916	Sippe	UTR3-RFD	2778405	2779236	.	+	.	Name=FBgn0092108-u3;Parent=FBtr0119783;parent_type=mRNA
D.ananasae	scaffold_12916	Sippe	UTR5-RFD	2779642	2779819	.	+	.	Name=FBgn0092109-u5;Parent=FBtr0119784;parent_type=mRNA
D.ananasae	scaffold_12916	Sippe	UTR3-RFD	2785901	2787300	.	+	.	Name=FBgn0092109-u3;Parent=FBtr0119784;parent_type=mRNA
D.ananasae	scaffold_12916	Sippe	UTR3-RFD	2786095	2787494	.	-	.	Name=FBgn0091843-u3;Parent=FBtr0119516;parent_type=mRNA
D.ananasae	scaffold_12916	Sippe	UTR5-RFD	2794448	2795047	.	-	.	Name=FBgn0091843-u5;Parent=FBtr0119516;parent_type=mRNA
D.ananasae	scaffold_12916	Sippe	UTR3-RFD	2801118	2802517	.	-	.	Name=FBgn0091842-u3;Parent=FBtr0119515;parent_type=mRNA
D.ananasae	scaffold_12916	Sippe	UTR5-RFD	2802857	2802987	.	-	.	Name=FBgn0091842-u5;Parent=FBtr0119515;parent_type=mRNA
D.ananasae	scaffold_12916	Sippe	UTR3-RFD	2828723	2829336	.	-	.	Name=FBgn0091840-u3;Parent=FBtr0119513;parent_type=mRNA
D.ananasae	scaffold_12916	Sippe	UTR5-RFD	2831212	2831273	.	-	.	Name=FBgn0091840-u5;Parent=FBtr0119513;parent_type=mRNA
D.ananasae	scaffold_12916	Sippe	UTR3-RFD	2831652	2831865	.	-	.	Name=FBgn0091839-u3;Parent=FBtr0119512;parent_type=mRNA
D.ananasae	scaffold_12916	Sippe	UTR5-RFD	2833647	2833673	.	-	.	Name=FBgn0091839-u5;Parent=FBtr0119512;parent_type=mRNA
D.ananasae	scaffold_12916	Sippe	UTR3-RFD	2834849	2835212	.	-	.	Name=FBgn0091838-u3;Parent=FBtr0119511;parent_type=mRNA
D.ananasae	scaffold_12916	Sippe	UTR5-RFD	2836729	2836853	.	-	.	Name=FBgn0091838-u5;Parent=FBtr0119511;parent_type=mRNA
D.ananasae	scaffold_12916	Sippe	UTR3-RFD	2843155	2844554	.	-	.	Name=FBgn0091837-u3;Parent=FBtr0119510;parent_type=mRNA
D.ananasae	scaffold_12916	Sippe	UTR5-RFD	2852325	2852924	.	-	.	Name=FBgn0091837-u5;Parent=FBtr0119510;parent_type=mRNA
D.ananasae	scaffold_12916	Sippe	UTR3-RFD	2889309	2890708	.	-	.	Name=FBgn0096695-u3;Parent=FBtr0124388;parent_type=mRNA
D.ananasae	scaffold_12916	Sippe	UTR5-RFD	2890880	2891479	.	-	.	Name=FBgn0096695-u5;Parent=FBtr0124388;parent_type=mRNA
D.ananasae	scaffold_12916	Sippe	UTR3-RFD	2892822	2892905	.	-	.	Name=FBgn0091835-u3;Parent=FBtr0119508;parent_type=mRNA
D.ananasae	scaffold_12916	Sippe	UTR5-RFD	2893104	2893259	.	-	.	Name=FBgn0091835-u5;Parent=FBtr0119508;parent_type=mRNA
D.ananasae	scaffold_12916	Sippe	UTR3-RFD	2924391	2925219	.	-	.	Name=FBgn0091832-u3;Parent=FBtr0119505;parent_type=mRNA
D.ananasae	scaffold_12916	Sippe	UTR5-RFD	2929326	2929925	.	-	.	Name=FBgn0091832-u5;Parent=FBtr0119505;parent_type=mRNA
D.ananasae	scaffold_12916	Sippe	UTR5-RFD	2995324	2995923	.	+	.	Name=FBgn0092112-u5;Parent=FBtr0119787;parent_type=mRNA
D.ananasae	scaffold_12916	Sippe	UTR3-RFD	3070365	3071764	.	+	.	Name=FBgn0092112-u3;Parent=FBtr0119787;parent_type=mRNA
D.ananasae	scaffold_12916	Sippe	UTR5-RFD	3081094	3081693	.	+	.	Name=FBgn0092113-u5;Parent=FBtr0119788;parent_type=mRNA
D.ananasae	scaffold_12916	Sippe	UTR3-RFD	3102177	3102650	.	+	.	Name=FBgn0092113-u3;Parent=FBtr0119788;parent_type=mRNA
D.ananasae	scaffold_12916	Sippe	UTR5-RFD	3149128	3149727	.	+	.	Name=FBgn0092114-u5;Parent=FBtr0119789;parent_type=mRNA
D.ananasae	scaffold_12916	Sippe	UTR3-RFD	3231637	3232333	.	+	.	Name=FBgn0092114-u3;Parent=FBtr0119789;parent_type=mRNA
D.ananasae	scaffold_12916	Sippe	UTR3-RFD	3274096	3274915	.	-	.	Name=FBgn0091831-u3;Parent=FBtr0119504;parent_type=mRNA
D.ananasae	scaffold_12916	Sippe	UTR5-RFD	3277082	3277681	.	-	.	Name=FBgn0091831-u5;Parent=FBtr0119504;parent_type=mRNA
D.ananasae	scaffold_12916	Sippe	UTR5-RFD	3285405	3285653	.	+	.	Name=FBgn0092116-u5;Parent=FBtr0119791;parent_type=mRNA
D.ananasae	scaffold_12916	Sippe	UTR3-RFD	3286071	3286278	.	+	.	Name=FBgn0092116-u3;Parent=FBtr0119791;parent_type=mRNA
D.ananasae	scaffold_12916	Sippe	UTR5-RFD	3319366	3319415	.	+	.	Name=FBgn0092117-u5;Parent=FBtr0119792;parent_type=mRNA
D.ananasae	scaffold_12916	Sippe	UTR3-RFD	3320583	3320637	.	+	.	Name=FBgn0092117-u3;Parent=FBtr0119792;parent_type=mRNA
D.ananasae	scaffold_12916	Sippe	UTR5-RFD	3349038	3349463	.	+	.	Name=FBgn0092120-u5;Parent=FBtr0119795;parent_type=mRNA
D.ananasae	scaffold_12916	Sippe	UTR3-RFD	3359604	3361003	.	+	.	Name=FBgn0092120-u3;Parent=FBtr0119795;parent_type=mRNA
D.ananasae	scaffold_12916	Sippe	UTR5-RFD	3379860	3380289	.	+	.	Name=FBgn0092121-u5;Parent=FBtr0119796;parent_type=mRNA
D.ananasae	scaffold_12916	Sippe	UTR3-RFD	3381364	3381970	.	+	.	Name=FBgn0092121-u3;Parent=FBtr0119796;parent_type=mRNA
D.ananasae	scaffold_12916	Sippe	UTR5-RFD	3382006	3382351	.	+	.	Name=FBgn0092122-u5;Parent=FBtr0119797;parent_type=mRNA
D.ananasae	scaffold_12916	Sippe	UTR3-RFD	3383065	3384464	.	+	.	Name=FBgn0092122-u3;Parent=FBtr0119797;parent_type=mRNA
D.ananasae	scaffold_12916	Sippe	UTR5-RFD	3383828	3384427	.	+	.	Name=FBgn0092123-u5;Parent=FBtr0119798;parent_type=mRNA
D.ananasae	scaffold_12916	Sippe	UTR3-RFD	3395108	3395342	.	+	.	Name=FBgn0092123-u3;Parent=FBtr0119798;parent_type=mRNA
D.ananasae	scaffold_12916	Sippe	UTR3-RFD	3396211	3396307	.	-	.	Name=FBgn0091827-u3;Parent=FBtr0119500;parent_type=mRNA
D.ananasae	scaffold_12916	Sippe	UTR5-RFD	3397222	3397265	.	-	.	Name=FBgn0091827-u5;Parent=FBtr0119500;parent_type=mRNA
D.ananasae	scaffold_12916	Sippe	UTR5-RFD	3397509	3397628	.	+	.	Name=FBgn0092124-u5;Parent=FBtr0119799;parent_type=mRNA
D.ananasae	scaffold_12916	Sippe	UTR3-RFD	3399362	3400584	.	+	.	Name=FBgn0092124-u3;Parent=FBtr0119799;parent_type=mRNA
D.ananasae	scaffold_12916	Sippe	UTR3-RFD	3398589	3399988	.	-	.	Name=FBgn0091826-u3;Parent=FBtr0119499;parent_type=mRNA
D.ananasae	scaffold_12916	Sippe	UTR5-RFD	3400431	3400584	.	-	.	Name=FBgn0091826-u5;Parent=FBtr0119499;parent_type=mRNA
D.ananasae	scaffold_12916	Sippe	UTR5-RFD	3400614	3400754	.	+	.	Name=FBgn0092125-u5;Parent=FBtr0119800;parent_type=mRNA
D.ananasae	scaffold_12916	Sippe	UTR3-RFD	3403128	3403177	.	+	.	Name=FBgn0092125-u3;Parent=FBtr0119800;parent_type=mRNA
D.ananasae	scaffold_12916	Sippe	UTR5-RFD	3403335	3403453	.	+	.	Name=FBgn0092126-u5;Parent=FBtr0119801;parent_type=mRNA
D.ananasae	scaffold_12916	Sippe	UTR3-RFD	3405495	3406894	.	+	.	Name=FBgn0092126-u3;Parent=FBtr0119801;parent_type=mRNA
D.ananasae	scaffold_12916	Sippe	UTR3-RFD	3405084	3406483	.	-	.	Name=FBgn0091825-u3;Parent=FBtr0119498;parent_type=mRNA
D.ananasae	scaffold_12916	Sippe	UTR5-RFD	3407525	3408124	.	-	.	Name=FBgn0091825-u5;Parent=FBtr0119498;parent_type=mRNA
D.ananasae	scaffold_12916	Sippe	UTR5-RFD	3408267	3408866	.	+	.	Name=FBgn0092127-u5;Parent=FBtr0119802;parent_type=mRNA
D.ananasae	scaffold_12916	Sippe	UTR3-RFD	3419056	3420455	.	+	.	Name=FBgn0092127-u3;Parent=FBtr0119802;parent_type=mRNA
D.ananasae	scaffold_12916	Sippe	UTR5-RFD	3432309	3432908	.	+	.	Name=FBgn0092128-u5;Parent=FBtr0119803;parent_type=mRNA
D.ananasae	scaffold_12916	Sippe	UTR3-RFD	3438654	3438870	.	+	.	Name=FBgn0092128-u3;Parent=FBtr0119803;parent_type=mRNA
D.ananasae	scaffold_12916	Sippe	UTR5-RFD	3455084	3455683	.	+	.	Name=FBgn0092130-u5;Parent=FBtr0119805;parent_type=mRNA
D.ananasae	scaffold_12916	Sippe	UTR3-RFD	3460867	3461126	.	+	.	Name=FBgn0092130-u3;Parent=FBtr0119805;parent_type=mRNA
D.ananasae	scaffold_12916	Sippe	UTR5-RFD	3461342	3461500	.	+	.	Name=FBgn0092131-u5;Parent=FBtr0119806;parent_type=mRNA
D.ananasae	scaffold_12916	Sippe	UTR3-RFD	3463908	3464052	.	+	.	Name=FBgn0092131-u3;Parent=FBtr0119806;parent_type=mRNA
D.ananasae	scaffold_12916	Sippe	UTR3-RFD	3461342	3462477	.	-	.	Name=FBgn0091822-u3;Parent=FBtr0119495;parent_type=mRNA
D.ananasae	scaffold_12916	Sippe	UTR5-RFD	3463381	3463980	.	-	.	Name=FBgn0091822-u5;Parent=FBtr0119495;parent_type=mRNA
D.ananasae	scaffold_12916	Sippe	UTR5-RFD	3464209	3464281	.	+	.	Name=FBgn0092132-u5;Parent=FBtr0119807;parent_type=mRNA
D.ananasae	scaffold_12916	Sippe	UTR3-RFD	3464815	3466214	.	+	.	Name=FBgn0092132-u3;Parent=FBtr0119807;parent_type=mRNA
D.ananasae	scaffold_12916	Sippe	UTR3-RFD	3464209	3465174	.	-	.	Name=FBgn0091821-u3;Parent=FBtr0119494;parent_type=mRNA
D.ananasae	scaffold_12916	Sippe	UTR5-RFD	3487167	3487766	.	-	.	Name=FBgn0091821-u5;Parent=FBtr0119494;parent_type=mRNA
D.ananasae	scaffold_12916	Sippe	UTR5-RFD	3488442	3488840	.	+	.	Name=FBgn0092133-u5;Parent=FBtr0119808;parent_type=mRNA
D.ananasae	scaffold_12916	Sippe	UTR3-RFD	3502490	3503268	.	+	.	Name=FBgn0092133-u3;Parent=FBtr0119808;parent_type=mRNA
D.ananasae	scaffold_12916	Sippe	UTR3-RFD	3490738	3492137	.	-	.	Name=FBgn0091820-u3;Parent=FBtr0119493;parent_type=mRNA
D.ananasae	scaffold_12916	Sippe	UTR5-RFD	3495804	3496403	.	-	.	Name=FBgn0091820-u5;Parent=FBtr0119493;parent_type=mRNA
D.ananasae	scaffold_12916	Sippe	UTR5-RFD	3554942	3555031	.	+	.	Name=FBgn0092134-u5;Parent=FBtr0119809;parent_type=mRNA
D.ananasae	scaffold_12916	Sippe	UTR3-RFD	3555221	3555285	.	+	.	Name=FBgn0092134-u3;Parent=FBtr0119809;parent_type=mRNA
D.ananasae	scaffold_12916	Sippe	UTR5-RFD	3603471	3604070	.	+	.	Name=FBgn0092136-u5;Parent=FBtr0119811;parent_type=mRNA
D.ananasae	scaffold_12916	Sippe	UTR3-RFD	3657378	3658777	.	+	.	Name=FBgn0092136-u3;Parent=FBtr0119811;parent_type=mRNA
D.ananasae	scaffold_12916	Sippe	UTR3-RFD	3682318	3682338	.	-	.	Name=FBgn0091814-u3;Parent=FBtr0119487;parent_type=mRNA
D.ananasae	scaffold_12916	Sippe	UTR5-RFD	3682732	3682895	.	-	.	Name=FBgn0091814-u5;Parent=FBtr0119487;parent_type=mRNA
D.ananasae	scaffold_12916	Sippe	UTR3-RFD	3683365	3684144	.	-	.	Name=FBgn0091813-u3;Parent=FBtr0119486;parent_type=mRNA
D.ananasae	scaffold_12916	Sippe	UTR5-RFD	3684520	3685119	.	-	.	Name=FBgn0091813-u5;Parent=FBtr0119486;parent_type=mRNA
D.ananasae	scaffold_12916	Sippe	UTR3-RFD	3716580	3717979	.	-	.	Name=FBgn0091812-u3;Parent=FBtr0119485;parent_type=mRNA
D.ananasae	scaffold_12916	Sippe	UTR5-RFD	3718296	3718895	.	-	.	Name=FBgn0091812-u5;Parent=FBtr0119485;parent_type=mRNA
D.ananasae	scaffold_12916	Sippe	UTR3-RFD	3760486	3760546	.	-	.	Name=FBgn0091810-u3;Parent=FBtr0119483;parent_type=mRNA
D.ananasae	scaffold_12916	Sippe	UTR5-RFD	3761474	3761666	.	-	.	Name=FBgn0091810-u5;Parent=FBtr0119483;parent_type=mRNA
D.ananasae	scaffold_12916	Sippe	UTR3-RFD	3915969	3916496	.	-	.	Name=FBgn0091807-u3;Parent=FBtr0119480;parent_type=mRNA
D.ananasae	scaffold_12916	Sippe	UTR5-RFD	3922462	3923061	.	-	.	Name=FBgn0091807-u5;Parent=FBtr0119480;parent_type=mRNA
D.ananasae	scaffold_12916	Sippe	UTR5-RFD	3922309	3922908	.	+	.	Name=FBgn0092139-u5;Parent=FBtr0119814;parent_type=mRNA
D.ananasae	scaffold_12916	Sippe	UTR3-RFD	3924751	3926150	.	+	.	Name=FBgn0092139-u3;Parent=FBtr0119814;parent_type=mRNA
D.ananasae	scaffold_12916	Sippe	UTR3-RFD	3923639	3925038	.	-	.	Name=FBgn0091806-u3;Parent=FBtr0119479;parent_type=mRNA
D.ananasae	scaffold_12916	Sippe	UTR5-RFD	3930688	3931287	.	-	.	Name=FBgn0091806-u5;Parent=FBtr0119479;parent_type=mRNA
D.ananasae	scaffold_12916	Sippe	UTR5-RFD	3930205	3930804	.	+	.	Name=FBgn0092140-u5;Parent=FBtr0119815;parent_type=mRNA
D.ananasae	scaffold_12916	Sippe	UTR3-RFD	3932954	3934353	.	+	.	Name=FBgn0092140-u3;Parent=FBtr0119815;parent_type=mRNA
D.ananasae	scaffold_12916	Sippe	UTR3-RFD	3931640	3933039	.	-	.	Name=FBgn0091805-u3;Parent=FBtr0119478;parent_type=mRNA
D.ananasae	scaffold_12916	Sippe	UTR5-RFD	3942186	3942737	.	-	.	Name=FBgn0091805-u5;Parent=FBtr0119478;parent_type=mRNA
D.ananasae	scaffold_12916	Sippe	UTR5-RFD	3942858	3942978	.	+	.	Name=FBgn0092141-u5;Parent=FBtr0119816;parent_type=mRNA
D.ananasae	scaffold_12916	Sippe	UTR3-RFD	3943489	3943822	.	+	.	Name=FBgn0092141-u3;Parent=FBtr0119816;parent_type=mRNA
D.ananasae	scaffold_12916	Sippe	UTR3-RFD	3944282	3944854	.	-	.	Name=FBgn0091804-u3;Parent=FBtr0119477;parent_type=mRNA
D.ananasae	scaffold_12916	Sippe	UTR5-RFD	3950017	3950616	.	-	.	Name=FBgn0091804-u5;Parent=FBtr0119477;parent_type=mRNA
D.ananasae	scaffold_12916	Sippe	UTR3-RFD	3948675	3950074	.	-	.	Name=FBgn0091803-u3;Parent=FBtr0119476;parent_type=mRNA
D.ananasae	scaffold_12916	Sippe	UTR5-RFD	3952038	3952198	.	-	.	Name=FBgn0091803-u5;Parent=FBtr0119476;parent_type=mRNA
D.ananasae	scaffold_12916	Sippe	UTR5-RFD	3950039	3950638	.	+	.	Name=FBgn0092142-u5;Parent=FBtr0119817;parent_type=mRNA
D.ananasae	scaffold_12916	Sippe	UTR3-RFD	3951186	3952198	.	+	.	Name=FBgn0092142-u3;Parent=FBtr0119817;parent_type=mRNA
D.ananasae	scaffold_12916	Sippe	UTR5-RFD	3952237	3952836	.	+	.	Name=FBgn0092143-u5;Parent=FBtr0119818;parent_type=mRNA
D.ananasae	scaffold_12916	Sippe	UTR3-RFD	3956924	3957530	.	+	.	Name=FBgn0092143-u3;Parent=FBtr0119818;parent_type=mRNA
D.ananasae	scaffold_12916	Sippe	UTR3-RFD	3957592	3957615	.	-	.	Name=FBgn0091802-u3;Parent=FBtr0119475;parent_type=mRNA
D.ananasae	scaffold_12916	Sippe	UTR5-RFD	3958560	3958684	.	-	.	Name=FBgn0091802-u5;Parent=FBtr0119475;parent_type=mRNA
D.ananasae	scaffold_12916	Sippe	UTR5-RFD	3960141	3960740	.	+	.	Name=FBgn0092144-u5;Parent=FBtr0119819;parent_type=mRNA
D.ananasae	scaffold_12916	Sippe	UTR3-RFD	3974063	3975407	.	+	.	Name=FBgn0092144-u3;Parent=FBtr0119819;parent_type=mRNA
D.ananasae	scaffold_12916	Sippe	UTR3-RFD	3978208	3978454	.	-	.	Name=FBgn0091801-u3;Parent=FBtr0119474;parent_type=mRNA
D.ananasae	scaffold_12916	Sippe	UTR5-RFD	3979898	3980497	.	-	.	Name=FBgn0091801-u5;Parent=FBtr0119474;parent_type=mRNA
D.ananasae	scaffold_12916	Sippe	UTR5-RFD	3980013	3980612	.	+	.	Name=FBgn0092145-u5;Parent=FBtr0119820;parent_type=mRNA
D.ananasae	scaffold_12916	Sippe	UTR3-RFD	3982768	3982942	.	+	.	Name=FBgn0092145-u3;Parent=FBtr0119820;parent_type=mRNA
D.ananasae	scaffold_12916	Sippe	UTR5-RFD	3982998	3983066	.	+	.	Name=FBgn0092146-u5;Parent=FBtr0119821;parent_type=mRNA
D.ananasae	scaffold_12916	Sippe	UTR3-RFD	3985023	3985204	.	+	.	Name=FBgn0092146-u3;Parent=FBtr0119821;parent_type=mRNA
D.ananasae	scaffold_12916	Sippe	UTR3-RFD	4096165	4096826	.	-	.	Name=FBgn0091799-u3;Parent=FBtr0119472;parent_type=mRNA
D.ananasae	scaffold_12916	Sippe	UTR5-RFD	4103287	4103886	.	-	.	Name=FBgn0091799-u5;Parent=FBtr0119472;parent_type=mRNA
D.ananasae	scaffold_12916	Sippe	UTR5-RFD	4123538	4123651	.	+	.	Name=FBgn0092148-u5;Parent=FBtr0119823;parent_type=mRNA
D.ananasae	scaffold_12916	Sippe	UTR3-RFD	4124290	4125210	.	+	.	Name=FBgn0092148-u3;Parent=FBtr0119823;parent_type=mRNA
D.ananasae	scaffold_12916	Sippe	UTR3-RFD	4174164	4174232	.	-	.	Name=FBgn0091798-u3;Parent=FBtr0119471;parent_type=mRNA
D.ananasae	scaffold_12916	Sippe	UTR5-RFD	4176294	4176418	.	-	.	Name=FBgn0091798-u5;Parent=FBtr0119471;parent_type=mRNA
D.ananasae	scaffold_12916	Sippe	UTR3-RFD	4176666	4176892	.	-	.	Name=FBgn0091797-u3;Parent=FBtr0119470;parent_type=mRNA
D.ananasae	scaffold_12916	Sippe	UTR5-RFD	4177294	4177893	.	-	.	Name=FBgn0091797-u5;Parent=FBtr0119470;parent_type=mRNA
D.ananasae	scaffold_12916	Sippe	UTR3-RFD	4176666	4177315	.	-	.	Name=FBgn0091796-u3;Parent=FBtr0119469;parent_type=mRNA
D.ananasae	scaffold_12916	Sippe	UTR5-RFD	4178035	4178234	.	-	.	Name=FBgn0091796-u5;Parent=FBtr0119469;parent_type=mRNA
D.ananasae	scaffold_12916	Sippe	UTR3-RFD	4178557	4178886	.	-	.	Name=FBgn0091795-u3;Parent=FBtr0119468;parent_type=mRNA
D.ananasae	scaffold_12916	Sippe	UTR5-RFD	4180266	4180341	.	-	.	Name=FBgn0091795-u5;Parent=FBtr0119468;parent_type=mRNA
D.ananasae	scaffold_12916	Sippe	UTR3-RFD	4180759	4181315	.	-	.	Name=FBgn0091794-u3;Parent=FBtr0119467;parent_type=mRNA
D.ananasae	scaffold_12916	Sippe	UTR5-RFD	4188855	4189021	.	-	.	Name=FBgn0091794-u5;Parent=FBtr0119467;parent_type=mRNA
D.ananasae	scaffold_12916	Sippe	UTR5-RFD	4191159	4191416	.	+	.	Name=FBgn0092151-u5;Parent=FBtr0119826;parent_type=mRNA
D.ananasae	scaffold_12916	Sippe	UTR3-RFD	4198725	4198888	.	+	.	Name=FBgn0092151-u3;Parent=FBtr0119826;parent_type=mRNA
D.ananasae	scaffold_12916	Sippe	UTR5-RFD	4257679	4258278	.	+	.	Name=FBgn0092152-u5;Parent=FBtr0119827;parent_type=mRNA
D.ananasae	scaffold_12916	Sippe	UTR3-RFD	4258543	4259942	.	+	.	Name=FBgn0092152-u3;Parent=FBtr0119827;parent_type=mRNA
D.ananasae	scaffold_12916	Sippe	UTR3-RFD	4261962	4263361	.	-	.	Name=FBgn0091792-u3;Parent=FBtr0119465;parent_type=mRNA
D.ananasae	scaffold_12916	Sippe	UTR5-RFD	4269897	4270496	.	-	.	Name=FBgn0091792-u5;Parent=FBtr0119465;parent_type=mRNA
D.ananasae	scaffold_12916	Sippe	UTR3-RFD	4269607	4271006	.	-	.	Name=FBgn0091791-u3;Parent=FBtr0119464;parent_type=mRNA
D.ananasae	scaffold_12916	Sippe	UTR5-RFD	4271784	4272383	.	-	.	Name=FBgn0091791-u5;Parent=FBtr0119464;parent_type=mRNA
D.ananasae	scaffold_12916	Sippe	UTR5-RFD	4277599	4278198	.	+	.	Name=FBgn0092153-u5;Parent=FBtr0119828;parent_type=mRNA
D.ananasae	scaffold_12916	Sippe	UTR3-RFD	4278517	4279916	.	+	.	Name=FBgn0092153-u3;Parent=FBtr0119828;parent_type=mRNA
D.ananasae	scaffold_12916	Sippe	UTR5-RFD	4278665	4279264	.	+	.	Name=FBgn0092154-u5;Parent=FBtr0119829;parent_type=mRNA
D.ananasae	scaffold_12916	Sippe	UTR3-RFD	4289231	4290630	.	+	.	Name=FBgn0092154-u3;Parent=FBtr0119829;parent_type=mRNA
D.ananasae	scaffold_12916	Sippe	UTR5-RFD	4289784	4290383	.	+	.	Name=FBgn0096705-u5;Parent=FBtr0124398;parent_type=mRNA
D.ananasae	scaffold_12916	Sippe	UTR3-RFD	4291341	4292740	.	+	.	Name=FBgn0096705-u3;Parent=FBtr0124398;parent_type=mRNA
D.ananasae	scaffold_12916	Sippe	UTR5-RFD	4295316	4295479	.	+	.	Name=FBgn0092155-u5;Parent=FBtr0119830;parent_type=mRNA
D.ananasae	scaffold_12916	Sippe	UTR3-RFD	4298695	4298827	.	+	.	Name=FBgn0092155-u3;Parent=FBtr0119830;parent_type=mRNA
D.ananasae	scaffold_12916	Sippe	UTR3-RFD	4310711	4310768	.	-	.	Name=FBgn0091790-u3;Parent=FBtr0119463;parent_type=mRNA
D.ananasae	scaffold_12916	Sippe	UTR5-RFD	4312856	4312951	.	-	.	Name=FBgn0091790-u5;Parent=FBtr0119463;parent_type=mRNA
D.ananasae	scaffold_12916	Sippe	UTR3-RFD	4313288	4313795	.	-	.	Name=FBgn0091789-u3;Parent=FBtr0119462;parent_type=mRNA
D.ananasae	scaffold_12916	Sippe	UTR5-RFD	4318338	4318422	.	-	.	Name=FBgn0091789-u5;Parent=FBtr0119462;parent_type=mRNA
D.ananasae	scaffold_12916	Sippe	UTR3-RFD	4321466	4321802	.	-	.	Name=FBgn0091787-u3;Parent=FBtr0119460;parent_type=mRNA
D.ananasae	scaffold_12916	Sippe	UTR5-RFD	4324157	4324756	.	-	.	Name=FBgn0091787-u5;Parent=FBtr0119460;parent_type=mRNA
D.ananasae	scaffold_12916	Sippe	UTR5-RFD	4328485	4328767	.	+	.	Name=FBgn0092157-u5;Parent=FBtr0119832;parent_type=mRNA
D.ananasae	scaffold_12916	Sippe	UTR3-RFD	4329647	4329784	.	+	.	Name=FBgn0092157-u3;Parent=FBtr0119832;parent_type=mRNA
D.ananasae	scaffold_12916	Sippe	UTR3-RFD	4329906	4329991	.	-	.	Name=FBgn0091786-u3;Parent=FBtr0119459;parent_type=mRNA
D.ananasae	scaffold_12916	Sippe	UTR5-RFD	4330688	4331287	.	-	.	Name=FBgn0091786-u5;Parent=FBtr0119459;parent_type=mRNA
D.ananasae	scaffold_12916	Sippe	UTR5-RFD	4333559	4333775	.	+	.	Name=FBgn0092158-u5;Parent=FBtr0119833;parent_type=mRNA
D.ananasae	scaffold_12916	Sippe	UTR3-RFD	4339782	4340384	.	+	.	Name=FBgn0092158-u3;Parent=FBtr0119833;parent_type=mRNA
D.ananasae	scaffold_12916	Sippe	UTR3-RFD	4345914	4347313	.	-	.	Name=FBgn0091785-u3;Parent=FBtr0119458;parent_type=mRNA
D.ananasae	scaffold_12916	Sippe	UTR5-RFD	4369237	4369836	.	-	.	Name=FBgn0091785-u5;Parent=FBtr0119458;parent_type=mRNA
D.ananasae	scaffold_12916	Sippe	UTR5-RFD	4376193	4376792	.	+	.	Name=FBgn0092159-u5;Parent=FBtr0119834;parent_type=mRNA
D.ananasae	scaffold_12916	Sippe	UTR3-RFD	4382422	4383208	.	+	.	Name=FBgn0092159-u3;Parent=FBtr0119834;parent_type=mRNA
D.ananasae	scaffold_12916	Sippe	UTR3-RFD	4383989	4384130	.	-	.	Name=FBgn0091784-u3;Parent=FBtr0119457;parent_type=mRNA
D.ananasae	scaffold_12916	Sippe	UTR5-RFD	4384869	4384914	.	-	.	Name=FBgn0091784-u5;Parent=FBtr0119457;parent_type=mRNA
D.ananasae	scaffold_12916	Sippe	UTR5-RFD	4386467	4386581	.	+	.	Name=FBgn0092160-u5;Parent=FBtr0119835;parent_type=mRNA
D.ananasae	scaffold_12916	Sippe	UTR3-RFD	4403466	4403607	.	+	.	Name=FBgn0092160-u3;Parent=FBtr0119835;parent_type=mRNA
D.ananasae	scaffold_12916	Sippe	UTR3-RFD	4403833	4405004	.	-	.	Name=FBgn0091783-u3;Parent=FBtr0119456;parent_type=mRNA
D.ananasae	scaffold_12916	Sippe	UTR5-RFD	4414219	4414496	.	-	.	Name=FBgn0091783-u5;Parent=FBtr0119456;parent_type=mRNA
D.ananasae	scaffold_12916	Sippe	UTR3-RFD	4414878	4415447	.	-	.	Name=FBgn0091782-u3;Parent=FBtr0119455;parent_type=mRNA
D.ananasae	scaffold_12916	Sippe	UTR5-RFD	4416288	4416363	.	-	.	Name=FBgn0091782-u5;Parent=FBtr0119455;parent_type=mRNA
D.ananasae	scaffold_12916	Sippe	UTR5-RFD	4416425	4416492	.	+	.	Name=FBgn0092161-u5;Parent=FBtr0119836;parent_type=mRNA
D.ananasae	scaffold_12916	Sippe	UTR3-RFD	4417265	4417364	.	+	.	Name=FBgn0092161-u3;Parent=FBtr0119836;parent_type=mRNA
D.ananasae	scaffold_12916	Sippe	UTR5-RFD	4417500	4417545	.	+	.	Name=FBgn0092162-u5;Parent=FBtr0119837;parent_type=mRNA
D.ananasae	scaffold_12916	Sippe	UTR3-RFD	4419062	4419146	.	+	.	Name=FBgn0092162-u3;Parent=FBtr0119837;parent_type=mRNA
D.ananasae	scaffold_12916	Sippe	UTR5-RFD	4419216	4419403	.	+	.	Name=FBgn0092163-u5;Parent=FBtr0119838;parent_type=mRNA
D.ananasae	scaffold_12916	Sippe	UTR3-RFD	4420402	4421740	.	+	.	Name=FBgn0092163-u3;Parent=FBtr0119838;parent_type=mRNA
D.ananasae	scaffold_12916	Sippe	UTR3-RFD	4419216	4420488	.	-	.	Name=FBgn0091781-u3;Parent=FBtr0119454;parent_type=mRNA
D.ananasae	scaffold_12916	Sippe	UTR5-RFD	4421643	4421740	.	-	.	Name=FBgn0091781-u5;Parent=FBtr0119454;parent_type=mRNA
D.ananasae	scaffold_12916	Sippe	UTR3-RFD	4443479	4444126	.	-	.	Name=FBgn0091780-u3;Parent=FBtr0119453;parent_type=mRNA
D.ananasae	scaffold_12916	Sippe	UTR5-RFD	4445329	4445487	.	-	.	Name=FBgn0091780-u5;Parent=FBtr0119453;parent_type=mRNA
D.ananasae	scaffold_12916	Sippe	UTR5-RFD	4445895	4446062	.	+	.	Name=FBgn0092166-u5;Parent=FBtr0119841;parent_type=mRNA
D.ananasae	scaffold_12916	Sippe	UTR3-RFD	4448803	4449072	.	+	.	Name=FBgn0092166-u3;Parent=FBtr0119841;parent_type=mRNA
D.ananasae	scaffold_12916	Sippe	UTR3-RFD	4449119	4449260	.	-	.	Name=FBgn0091779-u3;Parent=FBtr0119452;parent_type=mRNA
D.ananasae	scaffold_12916	Sippe	UTR5-RFD	4451747	4451798	.	-	.	Name=FBgn0091779-u5;Parent=FBtr0119452;parent_type=mRNA
D.ananasae	scaffold_12916	Sippe	UTR5-RFD	4451898	4452045	.	+	.	Name=FBgn0092167-u5;Parent=FBtr0119842;parent_type=mRNA
D.ananasae	scaffold_12916	Sippe	UTR3-RFD	4453035	4453057	.	+	.	Name=FBgn0092167-u3;Parent=FBtr0119842;parent_type=mRNA
D.ananasae	scaffold_12916	Sippe	UTR5-RFD	4453165	4453350	.	+	.	Name=FBgn0092169-u5;Parent=FBtr0119844;parent_type=mRNA
D.ananasae	scaffold_12916	Sippe	UTR3-RFD	4454380	4455779	.	+	.	Name=FBgn0092169-u3;Parent=FBtr0119844;parent_type=mRNA
D.ananasae	scaffold_12916	Sippe	UTR3-RFD	4453165	4454468	.	-	.	Name=FBgn0091778-u3;Parent=FBtr0119451;parent_type=mRNA
D.ananasae	scaffold_12916	Sippe	UTR5-RFD	4456821	4457420	.	-	.	Name=FBgn0091778-u5;Parent=FBtr0119451;parent_type=mRNA
D.ananasae	scaffold_12916	Sippe	UTR5-RFD	4456515	4457114	.	+	.	Name=FBgn0092170-u5;Parent=FBtr0119845;parent_type=mRNA
D.ananasae	scaffold_12916	Sippe	UTR3-RFD	4458549	4458706	.	+	.	Name=FBgn0092170-u3;Parent=FBtr0119845;parent_type=mRNA
D.ananasae	scaffold_12916	Sippe	UTR5-RFD	4458738	4458764	.	+	.	Name=FBgn0092171-u5;Parent=FBtr0119846;parent_type=mRNA
D.ananasae	scaffold_12916	Sippe	UTR3-RFD	4468318	4468358	.	+	.	Name=FBgn0092171-u3;Parent=FBtr0119846;parent_type=mRNA
D.ananasae	scaffold_12916	Sippe	UTR3-RFD	4461854	4463253	.	-	.	Name=FBgn0091777-u3;Parent=FBtr0119450;parent_type=mRNA
D.ananasae	scaffold_12916	Sippe	UTR5-RFD	4464676	4465275	.	-	.	Name=FBgn0091777-u5;Parent=FBtr0119450;parent_type=mRNA
D.ananasae	scaffold_12916	Sippe	UTR3-RFD	4470055	4470222	.	-	.	Name=FBgn0091775-u3;Parent=FBtr0119448;parent_type=mRNA
D.ananasae	scaffold_12916	Sippe	UTR5-RFD	4471842	4471886	.	-	.	Name=FBgn0091775-u5;Parent=FBtr0119448;parent_type=mRNA
D.ananasae	scaffold_12916	Sippe	UTR3-RFD	4472183	4472309	.	-	.	Name=FBgn0091774-u3;Parent=FBtr0119447;parent_type=mRNA
D.ananasae	scaffold_12916	Sippe	UTR5-RFD	4474562	4474904	.	-	.	Name=FBgn0091774-u5;Parent=FBtr0119447;parent_type=mRNA
D.ananasae	scaffold_12916	Sippe	UTR5-RFD	4475076	4475675	.	+	.	Name=FBgn0092172-u5;Parent=FBtr0119847;parent_type=mRNA
D.ananasae	scaffold_12916	Sippe	UTR3-RFD	4477812	4479001	.	+	.	Name=FBgn0092172-u3;Parent=FBtr0119847;parent_type=mRNA
D.ananasae	scaffold_12916	Sippe	UTR5-RFD	4479630	4480194	.	+	.	Name=FBgn0092173-u5;Parent=FBtr0119848;parent_type=mRNA
D.ananasae	scaffold_12916	Sippe	UTR3-RFD	4481403	4481960	.	+	.	Name=FBgn0092173-u3;Parent=FBtr0119848;parent_type=mRNA
D.ananasae	scaffold_12916	Sippe	UTR5-RFD	4488093	4488587	.	+	.	Name=FBgn0092175-u5;Parent=FBtr0119850;parent_type=mRNA
D.ananasae	scaffold_12916	Sippe	UTR3-RFD	4489125	4489440	.	+	.	Name=FBgn0092175-u3;Parent=FBtr0119850;parent_type=mRNA
D.ananasae	scaffold_12916	Sippe	UTR3-RFD	4505528	4506023	.	-	.	Name=FBgn0091772-u3;Parent=FBtr0119445;parent_type=mRNA
D.ananasae	scaffold_12916	Sippe	UTR5-RFD	4508412	4508482	.	-	.	Name=FBgn0091772-u5;Parent=FBtr0119445;parent_type=mRNA
D.ananasae	scaffold_12916	Sippe	UTR5-RFD	4510055	4510654	.	+	.	Name=FBgn0092177-u5;Parent=FBtr0119852;parent_type=mRNA
D.ananasae	scaffold_12916	Sippe	UTR3-RFD	4513380	4514113	.	+	.	Name=FBgn0092177-u3;Parent=FBtr0119852;parent_type=mRNA
D.ananasae	scaffold_12916	Sippe	UTR3-RFD	4515012	4515625	.	-	.	Name=FBgn0091770-u3;Parent=FBtr0119443;parent_type=mRNA
D.ananasae	scaffold_12916	Sippe	UTR5-RFD	4519443	4520042	.	-	.	Name=FBgn0091770-u5;Parent=FBtr0119443;parent_type=mRNA
D.ananasae	scaffold_12916	Sippe	UTR5-RFD	4519351	4519950	.	+	.	Name=FBgn0092178-u5;Parent=FBtr0119853;parent_type=mRNA
D.ananasae	scaffold_12916	Sippe	UTR3-RFD	4522086	4523485	.	+	.	Name=FBgn0092178-u3;Parent=FBtr0119853;parent_type=mRNA
D.ananasae	scaffold_12916	Sippe	UTR3-RFD	4520754	4522153	.	-	.	Name=FBgn0091769-u3;Parent=FBtr0119442;parent_type=mRNA
D.ananasae	scaffold_12916	Sippe	UTR5-RFD	4524523	4525122	.	-	.	Name=FBgn0091769-u5;Parent=FBtr0119442;parent_type=mRNA
D.ananasae	scaffold_12916	Sippe	UTR5-RFD	4524338	4524937	.	+	.	Name=FBgn0092179-u5;Parent=FBtr0119854;parent_type=mRNA
D.ananasae	scaffold_12916	Sippe	UTR3-RFD	4526949	4528348	.	+	.	Name=FBgn0092179-u3;Parent=FBtr0119854;parent_type=mRNA
D.ananasae	scaffold_12916	Sippe	UTR3-RFD	4525974	4527373	.	-	.	Name=FBgn0091768-u3;Parent=FBtr0119441;parent_type=mRNA
D.ananasae	scaffold_12916	Sippe	UTR5-RFD	4528910	4529509	.	-	.	Name=FBgn0091768-u5;Parent=FBtr0119441;parent_type=mRNA
D.ananasae	scaffold_12916	Sippe	UTR5-RFD	4529031	4529630	.	+	.	Name=FBgn0096706-u5;Parent=FBtr0124399;parent_type=mRNA
D.ananasae	scaffold_12916	Sippe	UTR3-RFD	4530468	4531867	.	+	.	Name=FBgn0096706-u3;Parent=FBtr0124399;parent_type=mRNA
D.ananasae	scaffold_12916	Sippe	UTR3-RFD	4529277	4530676	.	-	.	Name=FBgn0091767-u3;Parent=FBtr0119440;parent_type=mRNA
D.ananasae	scaffold_12916	Sippe	UTR5-RFD	4531169	4531768	.	-	.	Name=FBgn0091767-u5;Parent=FBtr0119440;parent_type=mRNA
D.ananasae	scaffold_12916	Sippe	UTR5-RFD	4531828	4532427	.	+	.	Name=FBgn0092180-u5;Parent=FBtr0119855;parent_type=mRNA
D.ananasae	scaffold_12916	Sippe	UTR3-RFD	4533037	4534436	.	+	.	Name=FBgn0092180-u3;Parent=FBtr0119855;parent_type=mRNA
D.ananasae	scaffold_12916	Sippe	UTR5-RFD	4532972	4533571	.	+	.	Name=FBgn0092181-u5;Parent=FBtr0119856;parent_type=mRNA
D.ananasae	scaffold_12916	Sippe	UTR3-RFD	4535127	4536526	.	+	.	Name=FBgn0092181-u3;Parent=FBtr0119856;parent_type=mRNA
D.ananasae	scaffold_12916	Sippe	UTR5-RFD	4535335	4535934	.	+	.	Name=FBgn0092182-u5;Parent=FBtr0119857;parent_type=mRNA
D.ananasae	scaffold_12916	Sippe	UTR3-RFD	4540111	4541510	.	+	.	Name=FBgn0092182-u3;Parent=FBtr0119857;parent_type=mRNA
D.ananasae	scaffold_12916	Sippe	UTR3-RFD	4538877	4540276	.	-	.	Name=FBgn0091766-u3;Parent=FBtr0119439;parent_type=mRNA
D.ananasae	scaffold_12916	Sippe	UTR5-RFD	4542112	4542711	.	-	.	Name=FBgn0091766-u5;Parent=FBtr0119439;parent_type=mRNA
D.ananasae	scaffold_12916	Sippe	UTR5-RFD	4541929	4542528	.	+	.	Name=FBgn0092183-u5;Parent=FBtr0119858;parent_type=mRNA
D.ananasae	scaffold_12916	Sippe	UTR3-RFD	4545183	4546582	.	+	.	Name=FBgn0092183-u3;Parent=FBtr0119858;parent_type=mRNA
D.ananasae	scaffold_12916	Sippe	UTR5-RFD	4546093	4546692	.	+	.	Name=FBgn0092184-u5;Parent=FBtr0119859;parent_type=mRNA
D.ananasae	scaffold_12916	Sippe	UTR3-RFD	4548368	4549767	.	+	.	Name=FBgn0092184-u3;Parent=FBtr0119859;parent_type=mRNA
D.ananasae	scaffold_12916	Sippe	UTR3-RFD	4548095	4549494	.	-	.	Name=FBgn0091765-u3;Parent=FBtr0119438;parent_type=mRNA
D.ananasae	scaffold_12916	Sippe	UTR5-RFD	4551612	4552211	.	-	.	Name=FBgn0091765-u5;Parent=FBtr0119438;parent_type=mRNA
D.ananasae	scaffold_12916	Sippe	UTR3-RFD	4570287	4570469	.	-	.	Name=FBgn0091764-u3;Parent=FBtr0119437;parent_type=mRNA
D.ananasae	scaffold_12916	Sippe	UTR5-RFD	4574979	4575153	.	-	.	Name=FBgn0091764-u5;Parent=FBtr0119437;parent_type=mRNA
D.ananasae	scaffold_12916	Sippe	UTR3-RFD	4581291	4582367	.	-	.	Name=FBgn0091763-u3;Parent=FBtr0119436;parent_type=mRNA
D.ananasae	scaffold_12916	Sippe	UTR5-RFD	4595599	4595819	.	-	.	Name=FBgn0091763-u5;Parent=FBtr0119436;parent_type=mRNA
D.ananasae	scaffold_12916	Sippe	UTR5-RFD	4596197	4596442	.	+	.	Name=FBgn0092187-u5;Parent=FBtr0119862;parent_type=mRNA
D.ananasae	scaffold_12916	Sippe	UTR3-RFD	4598900	4599319	.	+	.	Name=FBgn0092187-u3;Parent=FBtr0119862;parent_type=mRNA
D.ananasae	scaffold_12916	Sippe	UTR3-RFD	4600838	4600857	.	-	.	Name=FBgn0091762-u3;Parent=FBtr0119435;parent_type=mRNA
D.ananasae	scaffold_12916	Sippe	UTR5-RFD	4602391	4602507	.	-	.	Name=FBgn0091762-u5;Parent=FBtr0119435;parent_type=mRNA
D.ananasae	scaffold_12916	Sippe	UTR5-RFD	4604246	4604445	.	+	.	Name=FBgn0092188-u5;Parent=FBtr0119863;parent_type=mRNA
D.ananasae	scaffold_12916	Sippe	UTR3-RFD	4610376	4611538	.	+	.	Name=FBgn0092188-u3;Parent=FBtr0119863;parent_type=mRNA
D.ananasae	scaffold_12916	Sippe	UTR5-RFD	4620315	4620368	.	+	.	Name=FBgn0092191-u5;Parent=FBtr0119866;parent_type=mRNA
D.ananasae	scaffold_12916	Sippe	UTR3-RFD	4621890	4623089	.	+	.	Name=FBgn0092191-u3;Parent=FBtr0119866;parent_type=mRNA
D.ananasae	scaffold_12916	Sippe	UTR3-RFD	4620554	4621953	.	-	.	Name=FBgn0091761-u3;Parent=FBtr0119434;parent_type=mRNA
D.ananasae	scaffold_12916	Sippe	UTR5-RFD	4623071	4623089	.	-	.	Name=FBgn0091761-u5;Parent=FBtr0119434;parent_type=mRNA
D.ananasae	scaffold_12916	Sippe	UTR5-RFD	4623303	4623380	.	+	.	Name=FBgn0092192-u5;Parent=FBtr0119867;parent_type=mRNA
D.ananasae	scaffold_12916	Sippe	UTR3-RFD	4623930	4624136	.	+	.	Name=FBgn0092192-u3;Parent=FBtr0119867;parent_type=mRNA
D.ananasae	scaffold_12916	Sippe	UTR3-RFD	4624163	4624589	.	-	.	Name=FBgn0091760-u3;Parent=FBtr0119433;parent_type=mRNA
D.ananasae	scaffold_12916	Sippe	UTR5-RFD	4628998	4629597	.	-	.	Name=FBgn0091760-u5;Parent=FBtr0119433;parent_type=mRNA
D.ananasae	scaffold_12916	Sippe	UTR5-RFD	4631312	4631626	.	+	.	Name=FBgn0092193-u5;Parent=FBtr0119868;parent_type=mRNA
D.ananasae	scaffold_12916	Sippe	UTR3-RFD	4632798	4634197	.	+	.	Name=FBgn0092193-u3;Parent=FBtr0119868;parent_type=mRNA
D.ananasae	scaffold_12916	Sippe	UTR3-RFD	4631693	4633092	.	-	.	Name=FBgn0091759-u3;Parent=FBtr0119432;parent_type=mRNA
D.ananasae	scaffold_12916	Sippe	UTR5-RFD	4636409	4637008	.	-	.	Name=FBgn0091759-u5;Parent=FBtr0119432;parent_type=mRNA
D.ananasae	scaffold_12916	Sippe	UTR5-RFD	4639836	4639868	.	+	.	Name=FBgn0092195-u5;Parent=FBtr0119870;parent_type=mRNA
D.ananasae	scaffold_12916	Sippe	UTR3-RFD	4640482	4641881	.	+	.	Name=FBgn0092195-u3;Parent=FBtr0119870;parent_type=mRNA
D.ananasae	scaffold_12916	Sippe	UTR3-RFD	4639836	4640566	.	-	.	Name=FBgn0091758-u3;Parent=FBtr0119431;parent_type=mRNA
D.ananasae	scaffold_12916	Sippe	UTR5-RFD	4643103	4643196	.	-	.	Name=FBgn0091758-u5;Parent=FBtr0119431;parent_type=mRNA
D.ananasae	scaffold_12916	Sippe	UTR5-RFD	4643213	4643457	.	+	.	Name=FBgn0092196-u5;Parent=FBtr0119871;parent_type=mRNA
D.ananasae	scaffold_12916	Sippe	UTR3-RFD	4643991	4645390	.	+	.	Name=FBgn0092196-u3;Parent=FBtr0119871;parent_type=mRNA
D.ananasae	scaffold_12916	Sippe	UTR3-RFD	4643213	4644043	.	-	.	Name=FBgn0091757-u3;Parent=FBtr0119430;parent_type=mRNA
D.ananasae	scaffold_12916	Sippe	UTR5-RFD	4646360	4646509	.	-	.	Name=FBgn0091757-u5;Parent=FBtr0119430;parent_type=mRNA
D.ananasae	scaffold_12916	Sippe	UTR5-RFD	4646765	4646933	.	+	.	Name=FBgn0092197-u5;Parent=FBtr0119872;parent_type=mRNA
D.ananasae	scaffold_12916	Sippe	UTR3-RFD	4651047	4651161	.	+	.	Name=FBgn0092197-u3;Parent=FBtr0119872;parent_type=mRNA
D.ananasae	scaffold_12916	Sippe	UTR5-RFD	4651391	4651597	.	+	.	Name=FBgn0092198-u5;Parent=FBtr0119873;parent_type=mRNA
D.ananasae	scaffold_12916	Sippe	UTR3-RFD	4655621	4655744	.	+	.	Name=FBgn0092198-u3;Parent=FBtr0119873;parent_type=mRNA
D.ananasae	scaffold_12916	Sippe	UTR5-RFD	4655900	4655984	.	+	.	Name=FBgn0092199-u5;Parent=FBtr0119874;parent_type=mRNA
D.ananasae	scaffold_12916	Sippe	UTR3-RFD	4657302	4657564	.	+	.	Name=FBgn0092199-u3;Parent=FBtr0119874;parent_type=mRNA
D.ananasae	scaffold_12916	Sippe	UTR5-RFD	4663211	4663810	.	+	.	Name=FBgn0092200-u5;Parent=FBtr0119875;parent_type=mRNA
D.ananasae	scaffold_12916	Sippe	UTR3-RFD	4668640	4669154	.	+	.	Name=FBgn0092200-u3;Parent=FBtr0119875;parent_type=mRNA
D.ananasae	scaffold_12916	Sippe	UTR3-RFD	4671305	4671383	.	-	.	Name=FBgn0091756-u3;Parent=FBtr0119429;parent_type=mRNA
D.ananasae	scaffold_12916	Sippe	UTR5-RFD	4671870	4672035	.	-	.	Name=FBgn0091756-u5;Parent=FBtr0119429;parent_type=mRNA
D.ananasae	scaffold_12916	Sippe	UTR5-RFD	4673148	4673203	.	+	.	Name=FBgn0092201-u5;Parent=FBtr0119876;parent_type=mRNA
D.ananasae	scaffold_12916	Sippe	UTR3-RFD	4674633	4675054	.	+	.	Name=FBgn0092201-u3;Parent=FBtr0119876;parent_type=mRNA
D.ananasae	scaffold_12916	Sippe	UTR3-RFD	4673400	4674799	.	-	.	Name=FBgn0091755-u3;Parent=FBtr0119428;parent_type=mRNA
D.ananasae	scaffold_12916	Sippe	UTR5-RFD	4675016	4675054	.	-	.	Name=FBgn0091755-u5;Parent=FBtr0119428;parent_type=mRNA
D.ananasae	scaffold_12916	Sippe	UTR5-RFD	4701918	4701978	.	+	.	Name=FBgn0092203-u5;Parent=FBtr0119878;parent_type=mRNA
D.ananasae	scaffold_12916	Sippe	UTR3-RFD	4704073	4704110	.	+	.	Name=FBgn0092203-u3;Parent=FBtr0119878;parent_type=mRNA
D.ananasae	scaffold_12916	Sippe	UTR5-RFD	4792987	4792993	.	+	.	Name=FBgn0092205-u5;Parent=FBtr0119880;parent_type=mRNA
D.ananasae	scaffold_12916	Sippe	UTR3-RFD	4793698	4793781	.	+	.	Name=FBgn0092205-u3;Parent=FBtr0119880;parent_type=mRNA
D.ananasae	scaffold_12916	Sippe	UTR5-RFD	4804383	4804665	.	+	.	Name=FBgn0092206-u5;Parent=FBtr0119881;parent_type=mRNA
D.ananasae	scaffold_12916	Sippe	UTR3-RFD	4804936	4805244	.	+	.	Name=FBgn0092206-u3;Parent=FBtr0119881;parent_type=mRNA
D.ananasae	scaffold_12916	Sippe	UTR3-RFD	4817267	4817340	.	-	.	Name=FBgn0091751-u3;Parent=FBtr0119424;parent_type=mRNA
D.ananasae	scaffold_12916	Sippe	UTR5-RFD	4818133	4818244	.	-	.	Name=FBgn0091751-u5;Parent=FBtr0119424;parent_type=mRNA
D.ananasae	scaffold_12916	Sippe	UTR3-RFD	4822145	4822305	.	-	.	Name=FBgn0091750-u3;Parent=FBtr0119423;parent_type=mRNA
D.ananasae	scaffold_12916	Sippe	UTR5-RFD	4823508	4823645	.	-	.	Name=FBgn0091750-u5;Parent=FBtr0119423;parent_type=mRNA
D.ananasae	scaffold_12916	Sippe	UTR5-RFD	4830012	4830187	.	+	.	Name=FBgn0092207-u5;Parent=FBtr0119882;parent_type=mRNA
D.ananasae	scaffold_12916	Sippe	UTR3-RFD	4830931	4830989	.	+	.	Name=FBgn0092207-u3;Parent=FBtr0119882;parent_type=mRNA
D.ananasae	scaffold_12916	Sippe	UTR3-RFD	4842258	4843505	.	-	.	Name=FBgn0091749-u3;Parent=FBtr0119422;parent_type=mRNA
D.ananasae	scaffold_12916	Sippe	UTR5-RFD	4882007	4882277	.	-	.	Name=FBgn0091749-u5;Parent=FBtr0119422;parent_type=mRNA
D.ananasae	scaffold_12916	Sippe	UTR5-RFD	4983478	4983487	.	+	.	Name=FBgn0092219-u5;Parent=FBtr0119894;parent_type=mRNA
D.ananasae	scaffold_12916	Sippe	UTR3-RFD	4984724	4984917	.	+	.	Name=FBgn0092219-u3;Parent=FBtr0119894;parent_type=mRNA
D.ananasae	scaffold_12916	Sippe	UTR3-RFD	4988691	4988787	.	-	.	Name=FBgn0091747-u3;Parent=FBtr0119420;parent_type=mRNA
D.ananasae	scaffold_12916	Sippe	UTR5-RFD	4990568	4990832	.	-	.	Name=FBgn0091747-u5;Parent=FBtr0119420;parent_type=mRNA
D.ananasae	scaffold_12916	Sippe	UTR3-RFD	4992491	4993807	.	-	.	Name=FBgn0091746-u3;Parent=FBtr0119419;parent_type=mRNA
D.ananasae	scaffold_12916	Sippe	UTR5-RFD	4995608	4996207	.	-	.	Name=FBgn0091746-u5;Parent=FBtr0119419;parent_type=mRNA
D.ananasae	scaffold_12916	Sippe	UTR3-RFD	5006999	5008398	.	-	.	Name=FBgn0091745-u3;Parent=FBtr0119418;parent_type=mRNA
D.ananasae	scaffold_12916	Sippe	UTR5-RFD	5009016	5009615	.	-	.	Name=FBgn0091745-u5;Parent=FBtr0119418;parent_type=mRNA
D.ananasae	scaffold_12916	Sippe	UTR5-RFD	5013618	5014217	.	+	.	Name=FBgn0092221-u5;Parent=FBtr0119896;parent_type=mRNA
D.ananasae	scaffold_12916	Sippe	UTR3-RFD	5024135	5025534	.	+	.	Name=FBgn0092221-u3;Parent=FBtr0119896;parent_type=mRNA
D.ananasae	scaffold_12916	Sippe	UTR3-RFD	5026676	5028075	.	-	.	Name=FBgn0091744-u3;Parent=FBtr0119417;parent_type=mRNA
D.ananasae	scaffold_12916	Sippe	UTR5-RFD	5029710	5030309	.	-	.	Name=FBgn0091744-u5;Parent=FBtr0119417;parent_type=mRNA
D.ananasae	scaffold_12916	Sippe	UTR5-RFD	5029845	5030444	.	+	.	Name=FBgn0092222-u5;Parent=FBtr0119897;parent_type=mRNA
D.ananasae	scaffold_12916	Sippe	UTR3-RFD	5032765	5033065	.	+	.	Name=FBgn0092222-u3;Parent=FBtr0119897;parent_type=mRNA
D.ananasae	scaffold_12916	Sippe	UTR5-RFD	5034887	5035486	.	+	.	Name=FBgn0092223-u5;Parent=FBtr0119898;parent_type=mRNA
D.ananasae	scaffold_12916	Sippe	UTR3-RFD	5036966	5037196	.	+	.	Name=FBgn0092223-u3;Parent=FBtr0119898;parent_type=mRNA
D.ananasae	scaffold_12916	Sippe	UTR5-RFD	5038369	5038405	.	+	.	Name=FBgn0092224-u5;Parent=FBtr0119899;parent_type=mRNA
D.ananasae	scaffold_12916	Sippe	UTR3-RFD	5040827	5040948	.	+	.	Name=FBgn0092224-u3;Parent=FBtr0119899;parent_type=mRNA
D.ananasae	scaffold_12916	Sippe	UTR3-RFD	5041015	5041054	.	-	.	Name=FBgn0091743-u3;Parent=FBtr0119416;parent_type=mRNA
D.ananasae	scaffold_12916	Sippe	UTR5-RFD	5043020	5043619	.	-	.	Name=FBgn0091743-u5;Parent=FBtr0119416;parent_type=mRNA
D.ananasae	scaffold_12916	Sippe	UTR3-RFD	5052759	5052917	.	-	.	Name=FBgn0091742-u3;Parent=FBtr0119415;parent_type=mRNA
D.ananasae	scaffold_12916	Sippe	UTR5-RFD	5054870	5054994	.	-	.	Name=FBgn0091742-u5;Parent=FBtr0119415;parent_type=mRNA
D.ananasae	scaffold_12916	Sippe	UTR3-RFD	5060167	5060308	.	-	.	Name=FBgn0091741-u3;Parent=FBtr0119414;parent_type=mRNA
D.ananasae	scaffold_12916	Sippe	UTR5-RFD	5061073	5061672	.	-	.	Name=FBgn0091741-u5;Parent=FBtr0119414;parent_type=mRNA
D.ananasae	scaffold_12916	Sippe	UTR3-RFD	5060167	5061326	.	-	.	Name=FBgn0091740-u3;Parent=FBtr0119413;parent_type=mRNA
D.ananasae	scaffold_12916	Sippe	UTR5-RFD	5064473	5064720	.	-	.	Name=FBgn0091740-u5;Parent=FBtr0119413;parent_type=mRNA
D.ananasae	scaffold_12916	Sippe	UTR5-RFD	5065514	5065877	.	+	.	Name=FBgn0092225-u5;Parent=FBtr0119900;parent_type=mRNA
D.ananasae	scaffold_12916	Sippe	UTR3-RFD	5075492	5075984	.	+	.	Name=FBgn0092225-u3;Parent=FBtr0119900;parent_type=mRNA
D.ananasae	scaffold_12916	Sippe	UTR5-RFD	5115228	5115358	.	+	.	Name=FBgn0092227-u5;Parent=FBtr0119902;parent_type=mRNA
D.ananasae	scaffold_12916	Sippe	UTR3-RFD	5116538	5116635	.	+	.	Name=FBgn0092227-u3;Parent=FBtr0119902;parent_type=mRNA
D.ananasae	scaffold_12916	Sippe	UTR3-RFD	5220418	5221287	.	-	.	Name=FBgn0091737-u3;Parent=FBtr0119410;parent_type=mRNA
D.ananasae	scaffold_12916	Sippe	UTR5-RFD	5237090	5237513	.	-	.	Name=FBgn0091737-u5;Parent=FBtr0119410;parent_type=mRNA
D.ananasae	scaffold_12916	Sippe	UTR3-RFD	5245739	5245963	.	-	.	Name=FBgn0091734-u3;Parent=FBtr0119407;parent_type=mRNA
D.ananasae	scaffold_12916	Sippe	UTR5-RFD	5249402	5249628	.	-	.	Name=FBgn0091734-u5;Parent=FBtr0119407;parent_type=mRNA
D.ananasae	scaffold_12916	Sippe	UTR5-RFD	5249905	5249931	.	+	.	Name=FBgn0092229-u5;Parent=FBtr0119904;parent_type=mRNA
D.ananasae	scaffold_12916	Sippe	UTR3-RFD	5251481	5252234	.	+	.	Name=FBgn0092229-u3;Parent=FBtr0119904;parent_type=mRNA
D.ananasae	scaffold_12916	Sippe	UTR3-RFD	5263635	5265034	.	-	.	Name=FBgn0091733-u3;Parent=FBtr0119406;parent_type=mRNA
D.ananasae	scaffold_12916	Sippe	UTR5-RFD	5268176	5268775	.	-	.	Name=FBgn0091733-u5;Parent=FBtr0119406;parent_type=mRNA
D.ananasae	scaffold_12916	Sippe	UTR5-RFD	5293869	5293973	.	+	.	Name=FBgn0092230-u5;Parent=FBtr0119905;parent_type=mRNA
D.ananasae	scaffold_12916	Sippe	UTR3-RFD	5294349	5295051	.	+	.	Name=FBgn0092230-u3;Parent=FBtr0119905;parent_type=mRNA
D.ananasae	scaffold_12916	Sippe	UTR3-RFD	5293869	5294354	.	-	.	Name=FBgn0091732-u3;Parent=FBtr0119405;parent_type=mRNA
D.ananasae	scaffold_12916	Sippe	UTR5-RFD	5294980	5295051	.	-	.	Name=FBgn0091732-u5;Parent=FBtr0119405;parent_type=mRNA
D.ananasae	scaffold_12916	Sippe	UTR5-RFD	5295121	5295251	.	+	.	Name=FBgn0092231-u5;Parent=FBtr0119906;parent_type=mRNA
D.ananasae	scaffold_12916	Sippe	UTR3-RFD	5297045	5298444	.	+	.	Name=FBgn0092231-u3;Parent=FBtr0119906;parent_type=mRNA
D.ananasae	scaffold_12916	Sippe	UTR3-RFD	5295821	5297220	.	-	.	Name=FBgn0091731-u3;Parent=FBtr0119404;parent_type=mRNA
D.ananasae	scaffold_12916	Sippe	UTR5-RFD	5298835	5298878	.	-	.	Name=FBgn0091731-u5;Parent=FBtr0119404;parent_type=mRNA
D.ananasae	scaffold_12916	Sippe	UTR5-RFD	5299142	5299176	.	+	.	Name=FBgn0092232-u5;Parent=FBtr0119907;parent_type=mRNA
D.ananasae	scaffold_12916	Sippe	UTR3-RFD	5299726	5301125	.	+	.	Name=FBgn0092232-u3;Parent=FBtr0119907;parent_type=mRNA
D.ananasae	scaffold_12916	Sippe	UTR5-RFD	5299356	5299955	.	+	.	Name=FBgn0092233-u5;Parent=FBtr0119908;parent_type=mRNA
D.ananasae	scaffold_12916	Sippe	UTR3-RFD	5302037	5302048	.	+	.	Name=FBgn0092233-u3;Parent=FBtr0119908;parent_type=mRNA
D.ananasae	scaffold_12916	Sippe	UTR5-RFD	5302315	5302667	.	+	.	Name=FBgn0092234-u5;Parent=FBtr0119909;parent_type=mRNA
D.ananasae	scaffold_12916	Sippe	UTR3-RFD	5303558	5303947	.	+	.	Name=FBgn0092234-u3;Parent=FBtr0119909;parent_type=mRNA
D.ananasae	scaffold_12916	Sippe	UTR5-RFD	5305983	5306582	.	+	.	Name=FBgn0092235-u5;Parent=FBtr0119910;parent_type=mRNA
D.ananasae	scaffold_12916	Sippe	UTR3-RFD	5309099	5310498	.	+	.	Name=FBgn0092235-u3;Parent=FBtr0119910;parent_type=mRNA
D.ananasae	scaffold_12916	Sippe	UTR3-RFD	5308312	5309711	.	-	.	Name=FBgn0091730-u3;Parent=FBtr0119403;parent_type=mRNA
D.ananasae	scaffold_12916	Sippe	UTR5-RFD	5311257	5311446	.	-	.	Name=FBgn0091730-u5;Parent=FBtr0119403;parent_type=mRNA
D.ananasae	scaffold_12916	Sippe	UTR3-RFD	5311788	5311881	.	-	.	Name=FBgn0091729-u3;Parent=FBtr0119402;parent_type=mRNA
D.ananasae	scaffold_12916	Sippe	UTR5-RFD	5314144	5314743	.	-	.	Name=FBgn0091729-u5;Parent=FBtr0119402;parent_type=mRNA
D.ananasae	scaffold_12916	Sippe	UTR3-RFD	5313790	5315189	.	-	.	Name=FBgn0091728-u3;Parent=FBtr0119401;parent_type=mRNA
D.ananasae	scaffold_12916	Sippe	UTR5-RFD	5315671	5315852	.	-	.	Name=FBgn0091728-u5;Parent=FBtr0119401;parent_type=mRNA
D.ananasae	scaffold_12916	Sippe	UTR5-RFD	5319653	5319737	.	+	.	Name=FBgn0092236-u5;Parent=FBtr0119911;parent_type=mRNA
D.ananasae	scaffold_12916	Sippe	UTR3-RFD	5321905	5323304	.	+	.	Name=FBgn0092236-u3;Parent=FBtr0119911;parent_type=mRNA
D.ananasae	scaffold_12916	Sippe	UTR3-RFD	5321688	5323087	.	-	.	Name=FBgn0091727-u3;Parent=FBtr0119400;parent_type=mRNA
D.ananasae	scaffold_12916	Sippe	UTR5-RFD	5323691	5324290	.	-	.	Name=FBgn0091727-u5;Parent=FBtr0119400;parent_type=mRNA
D.ananasae	scaffold_12916	Sippe	UTR3-RFD	5322306	5323705	.	-	.	Name=FBgn0091726-u3;Parent=FBtr0119399;parent_type=mRNA
D.ananasae	scaffold_12916	Sippe	UTR5-RFD	5324650	5325249	.	-	.	Name=FBgn0091726-u5;Parent=FBtr0119399;parent_type=mRNA
D.ananasae	scaffold_12916	Sippe	UTR5-RFD	5343461	5344060	.	+	.	Name=FBgn0092237-u5;Parent=FBtr0119912;parent_type=mRNA
D.ananasae	scaffold_12916	Sippe	UTR3-RFD	5346964	5347853	.	+	.	Name=FBgn0092237-u3;Parent=FBtr0119912;parent_type=mRNA
D.ananasae	scaffold_12916	Sippe	UTR5-RFD	5351830	5352100	.	+	.	Name=FBgn0092238-u5;Parent=FBtr0119913;parent_type=mRNA
D.ananasae	scaffold_12916	Sippe	UTR3-RFD	5354856	5355145	.	+	.	Name=FBgn0092238-u3;Parent=FBtr0119913;parent_type=mRNA
D.ananasae	scaffold_12916	Sippe	UTR5-RFD	5356671	5357270	.	+	.	Name=FBgn0092239-u5;Parent=FBtr0119914;parent_type=mRNA
D.ananasae	scaffold_12916	Sippe	UTR3-RFD	5360452	5361851	.	+	.	Name=FBgn0092239-u3;Parent=FBtr0119914;parent_type=mRNA
D.ananasae	scaffold_12916	Sippe	UTR3-RFD	5359090	5360489	.	-	.	Name=FBgn0091725-u3;Parent=FBtr0119398;parent_type=mRNA
D.ananasae	scaffold_12916	Sippe	UTR5-RFD	5360736	5361335	.	-	.	Name=FBgn0091725-u5;Parent=FBtr0119398;parent_type=mRNA
D.ananasae	scaffold_12916	Sippe	UTR3-RFD	5359971	5361370	.	-	.	Name=FBgn0091724-u3;Parent=FBtr0119397;parent_type=mRNA
D.ananasae	scaffold_12916	Sippe	UTR5-RFD	5362559	5362571	.	-	.	Name=FBgn0091724-u5;Parent=FBtr0119397;parent_type=mRNA
D.ananasae	scaffold_12916	Sippe	UTR3-RFD	5373328	5373424	.	-	.	Name=FBgn0091722-u3;Parent=FBtr0119395;parent_type=mRNA
D.ananasae	scaffold_12916	Sippe	UTR5-RFD	5374965	5375104	.	-	.	Name=FBgn0091722-u5;Parent=FBtr0119395;parent_type=mRNA
D.ananasae	scaffold_12916	Sippe	UTR5-RFD	5375239	5375322	.	+	.	Name=FBgn0092240-u5;Parent=FBtr0119915;parent_type=mRNA
D.ananasae	scaffold_12916	Sippe	UTR3-RFD	5376914	5377940	.	+	.	Name=FBgn0092240-u3;Parent=FBtr0119915;parent_type=mRNA
D.ananasae	scaffold_12916	Sippe	UTR3-RFD	5375820	5377219	.	-	.	Name=FBgn0091721-u3;Parent=FBtr0119394;parent_type=mRNA
D.ananasae	scaffold_12916	Sippe	UTR5-RFD	5377876	5377940	.	-	.	Name=FBgn0091721-u5;Parent=FBtr0119394;parent_type=mRNA
D.ananasae	scaffold_12916	Sippe	UTR3-RFD	5378115	5378740	.	-	.	Name=FBgn0091720-u3;Parent=FBtr0119393;parent_type=mRNA
D.ananasae	scaffold_12916	Sippe	UTR5-RFD	5381485	5381829	.	-	.	Name=FBgn0091720-u5;Parent=FBtr0119393;parent_type=mRNA
D.ananasae	scaffold_12916	Sippe	UTR5-RFD	5382070	5382175	.	+	.	Name=FBgn0092241-u5;Parent=FBtr0119916;parent_type=mRNA
D.ananasae	scaffold_12916	Sippe	UTR3-RFD	5383456	5384855	.	+	.	Name=FBgn0092241-u3;Parent=FBtr0119916;parent_type=mRNA
D.ananasae	scaffold_12916	Sippe	UTR3-RFD	5382500	5383899	.	-	.	Name=FBgn0091719-u3;Parent=FBtr0119392;parent_type=mRNA
D.ananasae	scaffold_12916	Sippe	UTR5-RFD	5385281	5385369	.	-	.	Name=FBgn0091719-u5;Parent=FBtr0119392;parent_type=mRNA
D.ananasae	scaffold_12916	Sippe	UTR5-RFD	5385591	5385703	.	+	.	Name=FBgn0092242-u5;Parent=FBtr0119917;parent_type=mRNA
D.ananasae	scaffold_12916	Sippe	UTR3-RFD	5386067	5387466	.	+	.	Name=FBgn0092242-u3;Parent=FBtr0119917;parent_type=mRNA
D.ananasae	scaffold_12916	Sippe	UTR3-RFD	5385591	5386571	.	-	.	Name=FBgn0091718-u3;Parent=FBtr0119391;parent_type=mRNA
D.ananasae	scaffold_12916	Sippe	UTR5-RFD	5391532	5392131	.	-	.	Name=FBgn0091718-u5;Parent=FBtr0119391;parent_type=mRNA
D.ananasae	scaffold_12916	Sippe	UTR5-RFD	5392141	5392740	.	+	.	Name=FBgn0092243-u5;Parent=FBtr0119918;parent_type=mRNA
D.ananasae	scaffold_12916	Sippe	UTR3-RFD	5393470	5393514	.	+	.	Name=FBgn0092243-u3;Parent=FBtr0119918;parent_type=mRNA
D.ananasae	scaffold_12916	Sippe	UTR5-RFD	5393636	5393736	.	+	.	Name=FBgn0092244-u5;Parent=FBtr0119919;parent_type=mRNA
D.ananasae	scaffold_12916	Sippe	UTR3-RFD	5396083	5396204	.	+	.	Name=FBgn0092244-u3;Parent=FBtr0119919;parent_type=mRNA
D.ananasae	scaffold_12916	Sippe	UTR3-RFD	5415126	5415276	.	-	.	Name=FBgn0096691-u3;Parent=FBtr0124384;parent_type=mRNA
D.ananasae	scaffold_12916	Sippe	UTR5-RFD	5415646	5415717	.	-	.	Name=FBgn0096691-u5;Parent=FBtr0124384;parent_type=mRNA
D.ananasae	scaffold_12916	Sippe	UTR3-RFD	5434318	5434406	.	-	.	Name=FBgn0091714-u3;Parent=FBtr0119387;parent_type=mRNA
D.ananasae	scaffold_12916	Sippe	UTR5-RFD	5445245	5445844	.	-	.	Name=FBgn0091714-u5;Parent=FBtr0119387;parent_type=mRNA
D.ananasae	scaffold_12916	Sippe	UTR3-RFD	5448570	5448866	.	-	.	Name=FBgn0091713-u3;Parent=FBtr0119386;parent_type=mRNA
D.ananasae	scaffold_12916	Sippe	UTR5-RFD	5449605	5450204	.	-	.	Name=FBgn0091713-u5;Parent=FBtr0119386;parent_type=mRNA
D.ananasae	scaffold_12916	Sippe	UTR5-RFD	5449359	5449958	.	+	.	Name=FBgn0092245-u5;Parent=FBtr0119920;parent_type=mRNA
D.ananasae	scaffold_12916	Sippe	UTR3-RFD	5450676	5450708	.	+	.	Name=FBgn0092245-u3;Parent=FBtr0119920;parent_type=mRNA
D.ananasae	scaffold_12916	Sippe	UTR5-RFD	5450810	5451066	.	+	.	Name=FBgn0092246-u5;Parent=FBtr0119921;parent_type=mRNA
D.ananasae	scaffold_12916	Sippe	UTR3-RFD	5454184	5455037	.	+	.	Name=FBgn0092246-u3;Parent=FBtr0119921;parent_type=mRNA
D.ananasae	scaffold_12916	Sippe	UTR5-RFD	5456438	5457037	.	+	.	Name=FBgn0092247-u5;Parent=FBtr0119922;parent_type=mRNA
D.ananasae	scaffold_12916	Sippe	UTR3-RFD	5458467	5458701	.	+	.	Name=FBgn0092247-u3;Parent=FBtr0119922;parent_type=mRNA
D.ananasae	scaffold_12916	Sippe	UTR5-RFD	5458895	5458999	.	+	.	Name=FBgn0092248-u5;Parent=FBtr0119923;parent_type=mRNA
D.ananasae	scaffold_12916	Sippe	UTR3-RFD	5459954	5461353	.	+	.	Name=FBgn0092248-u3;Parent=FBtr0119923;parent_type=mRNA
D.ananasae	scaffold_12916	Sippe	UTR3-RFD	5458895	5460040	.	-	.	Name=FBgn0091712-u3;Parent=FBtr0119385;parent_type=mRNA
D.ananasae	scaffold_12916	Sippe	UTR5-RFD	5461235	5461834	.	-	.	Name=FBgn0091712-u5;Parent=FBtr0119385;parent_type=mRNA
D.ananasae	scaffold_12916	Sippe	UTR5-RFD	5460791	5461390	.	+	.	Name=FBgn0092249-u5;Parent=FBtr0119924;parent_type=mRNA
D.ananasae	scaffold_12916	Sippe	UTR3-RFD	5462336	5463735	.	+	.	Name=FBgn0092249-u3;Parent=FBtr0119924;parent_type=mRNA
D.ananasae	scaffold_12916	Sippe	UTR3-RFD	5461121	5462520	.	-	.	Name=FBgn0091711-u3;Parent=FBtr0119384;parent_type=mRNA
D.ananasae	scaffold_12916	Sippe	UTR5-RFD	5465479	5465807	.	-	.	Name=FBgn0091711-u5;Parent=FBtr0119384;parent_type=mRNA
D.ananasae	scaffold_12916	Sippe	UTR5-RFD	5466862	5466918	.	+	.	Name=FBgn0092250-u5;Parent=FBtr0119925;parent_type=mRNA
D.ananasae	scaffold_12916	Sippe	UTR3-RFD	5467587	5468095	.	+	.	Name=FBgn0092250-u3;Parent=FBtr0119925;parent_type=mRNA
D.ananasae	scaffold_12916	Sippe	UTR3-RFD	5466862	5467633	.	-	.	Name=FBgn0091709-u3;Parent=FBtr0119382;parent_type=mRNA
D.ananasae	scaffold_12916	Sippe	UTR5-RFD	5467973	5468095	.	-	.	Name=FBgn0091709-u5;Parent=FBtr0119382;parent_type=mRNA
D.ananasae	scaffold_12916	Sippe	UTR5-RFD	5468439	5468876	.	+	.	Name=FBgn0092251-u5;Parent=FBtr0119926;parent_type=mRNA
D.ananasae	scaffold_12916	Sippe	UTR3-RFD	5472247	5472627	.	+	.	Name=FBgn0092251-u3;Parent=FBtr0119926;parent_type=mRNA
D.ananasae	scaffold_12916	Sippe	UTR3-RFD	5478108	5478139	.	-	.	Name=FBgn0091707-u3;Parent=FBtr0119380;parent_type=mRNA
D.ananasae	scaffold_12916	Sippe	UTR5-RFD	5478482	5478516	.	-	.	Name=FBgn0091707-u5;Parent=FBtr0119380;parent_type=mRNA
D.ananasae	scaffold_12916	Sippe	UTR5-RFD	5478827	5478939	.	+	.	Name=FBgn0092252-u5;Parent=FBtr0119927;parent_type=mRNA
D.ananasae	scaffold_12916	Sippe	UTR3-RFD	5481103	5481220	.	+	.	Name=FBgn0092252-u3;Parent=FBtr0119927;parent_type=mRNA
D.ananasae	scaffold_12916	Sippe	UTR5-RFD	5481588	5482187	.	+	.	Name=FBgn0092253-u5;Parent=FBtr0119928;parent_type=mRNA
D.ananasae	scaffold_12916	Sippe	UTR3-RFD	5483248	5483283	.	+	.	Name=FBgn0092253-u3;Parent=FBtr0119928;parent_type=mRNA
D.ananasae	scaffold_12916	Sippe	UTR5-RFD	5483623	5483717	.	+	.	Name=FBgn0092254-u5;Parent=FBtr0119929;parent_type=mRNA
D.ananasae	scaffold_12916	Sippe	UTR3-RFD	5484556	5484745	.	+	.	Name=FBgn0092254-u3;Parent=FBtr0119929;parent_type=mRNA
D.ananasae	scaffold_12916	Sippe	UTR3-RFD	5484787	5484891	.	-	.	Name=FBgn0091706-u3;Parent=FBtr0119379;parent_type=mRNA
D.ananasae	scaffold_12916	Sippe	UTR5-RFD	5486257	5486299	.	-	.	Name=FBgn0091706-u5;Parent=FBtr0119379;parent_type=mRNA
D.ananasae	scaffold_12916	Sippe	UTR5-RFD	5486542	5486758	.	+	.	Name=FBgn0092255-u5;Parent=FBtr0119930;parent_type=mRNA
D.ananasae	scaffold_12916	Sippe	UTR3-RFD	5487127	5488526	.	+	.	Name=FBgn0092255-u3;Parent=FBtr0119930;parent_type=mRNA
D.ananasae	scaffold_12916	Sippe	UTR5-RFD	5486696	5487295	.	+	.	Name=FBgn0092256-u5;Parent=FBtr0119931;parent_type=mRNA
D.ananasae	scaffold_12916	Sippe	UTR3-RFD	5490895	5491971	.	+	.	Name=FBgn0092256-u3;Parent=FBtr0119931;parent_type=mRNA
D.ananasae	scaffold_12916	Sippe	UTR3-RFD	5492512	5492547	.	-	.	Name=FBgn0091705-u3;Parent=FBtr0119378;parent_type=mRNA
D.ananasae	scaffold_12916	Sippe	UTR5-RFD	5495255	5495340	.	-	.	Name=FBgn0091705-u5;Parent=FBtr0119378;parent_type=mRNA
D.ananasae	scaffold_12916	Sippe	UTR5-RFD	5496608	5497207	.	+	.	Name=FBgn0092257-u5;Parent=FBtr0119932;parent_type=mRNA
D.ananasae	scaffold_12916	Sippe	UTR3-RFD	5497439	5497501	.	+	.	Name=FBgn0092257-u3;Parent=FBtr0119932;parent_type=mRNA
D.ananasae	scaffold_12916	Sippe	UTR3-RFD	5498454	5499576	.	-	.	Name=FBgn0091703-u3;Parent=FBtr0119376;parent_type=mRNA
D.ananasae	scaffold_12916	Sippe	UTR5-RFD	5500936	5501535	.	-	.	Name=FBgn0091703-u5;Parent=FBtr0119376;parent_type=mRNA
D.ananasae	scaffold_12916	Sippe	UTR5-RFD	5501353	5501952	.	+	.	Name=FBgn0092258-u5;Parent=FBtr0119933;parent_type=mRNA
D.ananasae	scaffold_12916	Sippe	UTR3-RFD	5502760	5502818	.	+	.	Name=FBgn0092258-u3;Parent=FBtr0119933;parent_type=mRNA
D.ananasae	scaffold_12916	Sippe	UTR3-RFD	5502912	5502936	.	-	.	Name=FBgn0091702-u3;Parent=FBtr0119375;parent_type=mRNA
D.ananasae	scaffold_12916	Sippe	UTR5-RFD	5503595	5503890	.	-	.	Name=FBgn0091702-u5;Parent=FBtr0119375;parent_type=mRNA
D.ananasae	scaffold_12916	Sippe	UTR3-RFD	5506226	5507625	.	-	.	Name=FBgn0091701-u3;Parent=FBtr0119374;parent_type=mRNA
D.ananasae	scaffold_12916	Sippe	UTR5-RFD	5507973	5507987	.	-	.	Name=FBgn0091701-u5;Parent=FBtr0119374;parent_type=mRNA
D.ananasae	scaffold_12916	Sippe	UTR5-RFD	5508069	5508093	.	+	.	Name=FBgn0092260-u5;Parent=FBtr0119935;parent_type=mRNA
D.ananasae	scaffold_12916	Sippe	UTR3-RFD	5508452	5509851	.	+	.	Name=FBgn0092260-u3;Parent=FBtr0119935;parent_type=mRNA
D.ananasae	scaffold_12916	Sippe	UTR3-RFD	5508069	5508841	.	-	.	Name=FBgn0091700-u3;Parent=FBtr0119373;parent_type=mRNA
D.ananasae	scaffold_12916	Sippe	UTR5-RFD	5510610	5511209	.	-	.	Name=FBgn0091700-u5;Parent=FBtr0119373;parent_type=mRNA
D.ananasae	scaffold_12916	Sippe	UTR5-RFD	5510450	5511049	.	+	.	Name=FBgn0092261-u5;Parent=FBtr0119936;parent_type=mRNA
D.ananasae	scaffold_12916	Sippe	UTR3-RFD	5511808	5512084	.	+	.	Name=FBgn0092261-u3;Parent=FBtr0119936;parent_type=mRNA
D.ananasae	scaffold_12916	Sippe	UTR3-RFD	5512409	5512489	.	-	.	Name=FBgn0091699-u3;Parent=FBtr0119372;parent_type=mRNA
D.ananasae	scaffold_12916	Sippe	UTR5-RFD	5514539	5514645	.	-	.	Name=FBgn0091699-u5;Parent=FBtr0119372;parent_type=mRNA
D.ananasae	scaffold_12916	Sippe	UTR5-RFD	5518183	5518586	.	+	.	Name=FBgn0092263-u5;Parent=FBtr0119938;parent_type=mRNA
D.ananasae	scaffold_12916	Sippe	UTR3-RFD	5520763	5521068	.	+	.	Name=FBgn0092263-u3;Parent=FBtr0119938;parent_type=mRNA
D.ananasae	scaffold_12916	Sippe	UTR5-RFD	5524395	5524695	.	+	.	Name=FBgn0092264-u5;Parent=FBtr0119939;parent_type=mRNA
D.ananasae	scaffold_12916	Sippe	UTR3-RFD	5525338	5525601	.	+	.	Name=FBgn0092264-u3;Parent=FBtr0119939;parent_type=mRNA
D.ananasae	scaffold_12916	Sippe	UTR3-RFD	5527669	5527923	.	-	.	Name=FBgn0091698-u3;Parent=FBtr0119371;parent_type=mRNA
D.ananasae	scaffold_12916	Sippe	UTR5-RFD	5528893	5529492	.	-	.	Name=FBgn0091698-u5;Parent=FBtr0119371;parent_type=mRNA
D.ananasae	scaffold_12916	Sippe	UTR3-RFD	5541358	5541880	.	-	.	Name=FBgn0091697-u3;Parent=FBtr0119370;parent_type=mRNA
D.ananasae	scaffold_12916	Sippe	UTR5-RFD	5551305	5551904	.	-	.	Name=FBgn0091697-u5;Parent=FBtr0119370;parent_type=mRNA
D.ananasae	scaffold_12916	Sippe	UTR3-RFD	5555896	5555950	.	-	.	Name=FBgn0091695-u3;Parent=FBtr0119368;parent_type=mRNA
D.ananasae	scaffold_12916	Sippe	UTR5-RFD	5556849	5556861	.	-	.	Name=FBgn0091695-u5;Parent=FBtr0119368;parent_type=mRNA
D.ananasae	scaffold_12916	Sippe	UTR3-RFD	5557214	5557314	.	-	.	Name=FBgn0091694-u3;Parent=FBtr0119367;parent_type=mRNA
D.ananasae	scaffold_12916	Sippe	UTR5-RFD	5561228	5561827	.	-	.	Name=FBgn0091694-u5;Parent=FBtr0119367;parent_type=mRNA
D.ananasae	scaffold_12916	Sippe	UTR5-RFD	5561101	5561700	.	+	.	Name=FBgn0092265-u5;Parent=FBtr0119940;parent_type=mRNA
D.ananasae	scaffold_12916	Sippe	UTR3-RFD	5563533	5563719	.	+	.	Name=FBgn0092265-u3;Parent=FBtr0119940;parent_type=mRNA
D.ananasae	scaffold_12916	Sippe	UTR3-RFD	5563863	5564041	.	-	.	Name=FBgn0091693-u3;Parent=FBtr0119366;parent_type=mRNA
D.ananasae	scaffold_12916	Sippe	UTR5-RFD	5566164	5566443	.	-	.	Name=FBgn0091693-u5;Parent=FBtr0119366;parent_type=mRNA
D.ananasae	scaffold_12916	Sippe	UTR5-RFD	5567116	5567157	.	+	.	Name=FBgn0092266-u5;Parent=FBtr0119941;parent_type=mRNA
D.ananasae	scaffold_12916	Sippe	UTR3-RFD	5569249	5569391	.	+	.	Name=FBgn0092266-u3;Parent=FBtr0119941;parent_type=mRNA
D.ananasae	scaffold_12916	Sippe	UTR5-RFD	5571020	5571095	.	+	.	Name=FBgn0092267-u5;Parent=FBtr0119942;parent_type=mRNA
D.ananasae	scaffold_12916	Sippe	UTR3-RFD	5573088	5573564	.	+	.	Name=FBgn0092267-u3;Parent=FBtr0119942;parent_type=mRNA
D.ananasae	scaffold_12916	Sippe	UTR3-RFD	5574698	5574738	.	-	.	Name=FBgn0091692-u3;Parent=FBtr0119365;parent_type=mRNA
D.ananasae	scaffold_12916	Sippe	UTR5-RFD	5577471	5577735	.	-	.	Name=FBgn0091692-u5;Parent=FBtr0119365;parent_type=mRNA
D.ananasae	scaffold_12916	Sippe	UTR5-RFD	5577771	5577966	.	+	.	Name=FBgn0092268-u5;Parent=FBtr0119943;parent_type=mRNA
D.ananasae	scaffold_12916	Sippe	UTR3-RFD	5579363	5579663	.	+	.	Name=FBgn0092268-u3;Parent=FBtr0119943;parent_type=mRNA
D.ananasae	scaffold_12916	Sippe	UTR5-RFD	5592145	5592744	.	+	.	Name=FBgn0092269-u5;Parent=FBtr0119944;parent_type=mRNA
D.ananasae	scaffold_12916	Sippe	UTR3-RFD	5594229	5595468	.	+	.	Name=FBgn0092269-u3;Parent=FBtr0119944;parent_type=mRNA
D.ananasae	scaffold_12916	Sippe	UTR3-RFD	5627823	5628052	.	-	.	Name=FBgn0091690-u3;Parent=FBtr0119363;parent_type=mRNA
D.ananasae	scaffold_12916	Sippe	UTR5-RFD	5629954	5630553	.	-	.	Name=FBgn0091690-u5;Parent=FBtr0119363;parent_type=mRNA
D.ananasae	scaffold_12916	Sippe	UTR3-RFD	5655181	5655837	.	-	.	Name=FBgn0091688-u3;Parent=FBtr0119361;parent_type=mRNA
D.ananasae	scaffold_12916	Sippe	UTR5-RFD	5657129	5657628	.	-	.	Name=FBgn0091688-u5;Parent=FBtr0119361;parent_type=mRNA
D.ananasae	scaffold_12916	Sippe	UTR5-RFD	5672233	5672375	.	+	.	Name=FBgn0092270-u5;Parent=FBtr0119945;parent_type=mRNA
D.ananasae	scaffold_12916	Sippe	UTR3-RFD	5674221	5674267	.	+	.	Name=FBgn0092270-u3;Parent=FBtr0119945;parent_type=mRNA
D.ananasae	scaffold_12916	Sippe	UTR3-RFD	5674289	5674322	.	-	.	Name=FBgn0091687-u3;Parent=FBtr0119360;parent_type=mRNA
D.ananasae	scaffold_12916	Sippe	UTR5-RFD	5674674	5674786	.	-	.	Name=FBgn0091687-u5;Parent=FBtr0119360;parent_type=mRNA
D.ananasae	scaffold_12916	Sippe	UTR3-RFD	5675206	5676011	.	-	.	Name=FBgn0091686-u3;Parent=FBtr0119359;parent_type=mRNA
D.ananasae	scaffold_12916	Sippe	UTR5-RFD	5695601	5696200	.	-	.	Name=FBgn0091686-u5;Parent=FBtr0119359;parent_type=mRNA
D.ananasae	scaffold_12916	Sippe	UTR3-RFD	5723458	5724857	.	-	.	Name=FBgn0091685-u3;Parent=FBtr0119358;parent_type=mRNA
D.ananasae	scaffold_12916	Sippe	UTR5-RFD	5725251	5725850	.	-	.	Name=FBgn0091685-u5;Parent=FBtr0119358;parent_type=mRNA
D.ananasae	scaffold_12916	Sippe	UTR3-RFD	5749026	5749091	.	-	.	Name=FBgn0096690-u3;Parent=FBtr0124383;parent_type=mRNA
D.ananasae	scaffold_12916	Sippe	UTR5-RFD	5749402	5749426	.	-	.	Name=FBgn0096690-u5;Parent=FBtr0124383;parent_type=mRNA
D.ananasae	scaffold_12916	Sippe	UTR3-RFD	5749561	5749617	.	-	.	Name=FBgn0091684-u3;Parent=FBtr0119357;parent_type=mRNA
D.ananasae	scaffold_12916	Sippe	UTR5-RFD	5749956	5750094	.	-	.	Name=FBgn0091684-u5;Parent=FBtr0119357;parent_type=mRNA
D.ananasae	scaffold_12916	Sippe	UTR3-RFD	5750095	5750285	.	-	.	Name=FBgn0091683-u3;Parent=FBtr0119356;parent_type=mRNA
D.ananasae	scaffold_12916	Sippe	UTR5-RFD	5750607	5750625	.	-	.	Name=FBgn0091683-u5;Parent=FBtr0119356;parent_type=mRNA
D.ananasae	scaffold_12916	Sippe	UTR3-RFD	5753646	5754150	.	-	.	Name=FBgn0091682-u3;Parent=FBtr0119355;parent_type=mRNA
D.ananasae	scaffold_12916	Sippe	UTR5-RFD	5754462	5754795	.	-	.	Name=FBgn0091682-u5;Parent=FBtr0119355;parent_type=mRNA
D.ananasae	scaffold_12916	Sippe	UTR3-RFD	5755721	5755887	.	-	.	Name=FBgn0091681-u3;Parent=FBtr0119354;parent_type=mRNA
D.ananasae	scaffold_12916	Sippe	UTR5-RFD	5756205	5756804	.	-	.	Name=FBgn0091681-u5;Parent=FBtr0119354;parent_type=mRNA
D.ananasae	scaffold_12916	Sippe	UTR3-RFD	5755721	5756489	.	-	.	Name=FBgn0091680-u3;Parent=FBtr0119353;parent_type=mRNA
D.ananasae	scaffold_12916	Sippe	UTR5-RFD	5756904	5757224	.	-	.	Name=FBgn0091680-u5;Parent=FBtr0119353;parent_type=mRNA
D.ananasae	scaffold_12916	Sippe	UTR3-RFD	5757756	5757892	.	-	.	Name=FBgn0091679-u3;Parent=FBtr0119352;parent_type=mRNA
D.ananasae	scaffold_12916	Sippe	UTR5-RFD	5758393	5758449	.	-	.	Name=FBgn0091679-u5;Parent=FBtr0119352;parent_type=mRNA
D.ananasae	scaffold_12916	Sippe	UTR5-RFD	5762320	5762404	.	+	.	Name=FBgn0096709-u5;Parent=FBtr0124402;parent_type=mRNA
D.ananasae	scaffold_12916	Sippe	UTR3-RFD	5762567	5762591	.	+	.	Name=FBgn0096709-u3;Parent=FBtr0124402;parent_type=mRNA
D.ananasae	scaffold_12916	Sippe	UTR5-RFD	5767227	5767278	.	+	.	Name=FBgn0092273-u5;Parent=FBtr0119948;parent_type=mRNA
D.ananasae	scaffold_12916	Sippe	UTR3-RFD	5767589	5767668	.	+	.	Name=FBgn0092273-u3;Parent=FBtr0119948;parent_type=mRNA
D.ananasae	scaffold_12916	Sippe	UTR3-RFD	5767891	5768062	.	-	.	Name=FBgn0091678-u3;Parent=FBtr0119351;parent_type=mRNA
D.ananasae	scaffold_12916	Sippe	UTR5-RFD	5768706	5769293	.	-	.	Name=FBgn0091678-u5;Parent=FBtr0119351;parent_type=mRNA
D.ananasae	scaffold_12916	Sippe	UTR3-RFD	5770091	5770125	.	-	.	Name=FBgn0091677-u3;Parent=FBtr0119350;parent_type=mRNA
D.ananasae	scaffold_12916	Sippe	UTR5-RFD	5770632	5771231	.	-	.	Name=FBgn0091677-u5;Parent=FBtr0119350;parent_type=mRNA
D.ananasae	scaffold_12916	Sippe	UTR3-RFD	5770091	5771018	.	-	.	Name=FBgn0091676-u3;Parent=FBtr0119349;parent_type=mRNA
D.ananasae	scaffold_12916	Sippe	UTR5-RFD	5775389	5775483	.	-	.	Name=FBgn0091676-u5;Parent=FBtr0119349;parent_type=mRNA
D.ananasae	scaffold_12916	Sippe	UTR3-RFD	5775775	5775830	.	-	.	Name=FBgn0096688-u3;Parent=FBtr0124381;parent_type=mRNA
D.ananasae	scaffold_12916	Sippe	UTR5-RFD	5776354	5776359	.	-	.	Name=FBgn0096688-u5;Parent=FBtr0124381;parent_type=mRNA
D.ananasae	scaffold_12916	Sippe	UTR5-RFD	5778080	5778481	.	+	.	Name=FBgn0092274-u5;Parent=FBtr0119949;parent_type=mRNA
D.ananasae	scaffold_12916	Sippe	UTR3-RFD	5780805	5781130	.	+	.	Name=FBgn0092274-u3;Parent=FBtr0119949;parent_type=mRNA
D.ananasae	scaffold_12916	Sippe	UTR5-RFD	5784613	5785212	.	+	.	Name=FBgn0092275-u5;Parent=FBtr0119950;parent_type=mRNA
D.ananasae	scaffold_12916	Sippe	UTR3-RFD	5791970	5793369	.	+	.	Name=FBgn0092275-u3;Parent=FBtr0119950;parent_type=mRNA
D.ananasae	scaffold_12916	Sippe	UTR5-RFD	5827218	5827817	.	+	.	Name=FBgn0092277-u5;Parent=FBtr0119952;parent_type=mRNA
D.ananasae	scaffold_12916	Sippe	UTR3-RFD	5829304	5830703	.	+	.	Name=FBgn0092277-u3;Parent=FBtr0119952;parent_type=mRNA
D.ananasae	scaffold_12916	Sippe	UTR5-RFD	5829778	5830377	.	+	.	Name=FBgn0092278-u5;Parent=FBtr0119953;parent_type=mRNA
D.ananasae	scaffold_12916	Sippe	UTR3-RFD	5838217	5839316	.	+	.	Name=FBgn0092278-u3;Parent=FBtr0119953;parent_type=mRNA
D.ananasae	scaffold_12916	Sippe	UTR5-RFD	5849986	5850585	.	+	.	Name=FBgn0092279-u5;Parent=FBtr0119954;parent_type=mRNA
D.ananasae	scaffold_12916	Sippe	UTR3-RFD	5854337	5855113	.	+	.	Name=FBgn0092279-u3;Parent=FBtr0119954;parent_type=mRNA
D.ananasae	scaffold_12916	Sippe	UTR5-RFD	5859279	5859350	.	+	.	Name=FBgn0092281-u5;Parent=FBtr0119956;parent_type=mRNA
D.ananasae	scaffold_12916	Sippe	UTR3-RFD	5859525	5859922	.	+	.	Name=FBgn0092281-u3;Parent=FBtr0119956;parent_type=mRNA
D.ananasae	scaffold_12916	Sippe	UTR5-RFD	5862354	5862438	.	+	.	Name=FBgn0092282-u5;Parent=FBtr0119957;parent_type=mRNA
D.ananasae	scaffold_12916	Sippe	UTR3-RFD	5864314	5864344	.	+	.	Name=FBgn0092282-u3;Parent=FBtr0119957;parent_type=mRNA
D.ananasae	scaffold_12916	Sippe	UTR3-RFD	5864375	5864675	.	-	.	Name=FBgn0091675-u3;Parent=FBtr0119348;parent_type=mRNA
D.ananasae	scaffold_12916	Sippe	UTR5-RFD	5865192	5865791	.	-	.	Name=FBgn0091675-u5;Parent=FBtr0119348;parent_type=mRNA
D.ananasae	scaffold_12916	Sippe	UTR3-RFD	5866203	5867602	.	-	.	Name=FBgn0091674-u3;Parent=FBtr0119347;parent_type=mRNA
D.ananasae	scaffold_12916	Sippe	UTR5-RFD	5868807	5869406	.	-	.	Name=FBgn0091674-u5;Parent=FBtr0119347;parent_type=mRNA
D.ananasae	scaffold_12916	Sippe	UTR3-RFD	5870878	5871428	.	-	.	Name=FBgn0091673-u3;Parent=FBtr0119346;parent_type=mRNA
D.ananasae	scaffold_12916	Sippe	UTR5-RFD	5872482	5872891	.	-	.	Name=FBgn0091673-u5;Parent=FBtr0119346;parent_type=mRNA
D.ananasae	scaffold_12916	Sippe	UTR3-RFD	5873332	5873877	.	-	.	Name=FBgn0091672-u3;Parent=FBtr0119345;parent_type=mRNA
D.ananasae	scaffold_12916	Sippe	UTR5-RFD	5883483	5884082	.	-	.	Name=FBgn0091672-u5;Parent=FBtr0119345;parent_type=mRNA
D.ananasae	scaffold_12916	Sippe	UTR3-RFD	5886870	5886982	.	-	.	Name=FBgn0091671-u3;Parent=FBtr0119344;parent_type=mRNA
D.ananasae	scaffold_12916	Sippe	UTR5-RFD	5888803	5889141	.	-	.	Name=FBgn0091671-u5;Parent=FBtr0119344;parent_type=mRNA
D.ananasae	scaffold_12916	Sippe	UTR5-RFD	5889502	5889791	.	+	.	Name=FBgn0092284-u5;Parent=FBtr0119959;parent_type=mRNA
D.ananasae	scaffold_12916	Sippe	UTR3-RFD	5891964	5893363	.	+	.	Name=FBgn0092284-u3;Parent=FBtr0119959;parent_type=mRNA
D.ananasae	scaffold_12916	Sippe	UTR3-RFD	5891644	5893043	.	-	.	Name=FBgn0091670-u3;Parent=FBtr0119343;parent_type=mRNA
D.ananasae	scaffold_12916	Sippe	UTR5-RFD	5901084	5901683	.	-	.	Name=FBgn0091670-u5;Parent=FBtr0119343;parent_type=mRNA
D.ananasae	scaffold_12916	Sippe	UTR5-RFD	5901060	5901659	.	+	.	Name=FBgn0092285-u5;Parent=FBtr0119960;parent_type=mRNA
D.ananasae	scaffold_12916	Sippe	UTR3-RFD	5902110	5903509	.	+	.	Name=FBgn0092285-u3;Parent=FBtr0119960;parent_type=mRNA
D.ananasae	scaffold_12916	Sippe	UTR3-RFD	5900761	5902160	.	-	.	Name=FBgn0091669-u3;Parent=FBtr0119342;parent_type=mRNA
D.ananasae	scaffold_12916	Sippe	UTR5-RFD	5904076	5904093	.	-	.	Name=FBgn0091669-u5;Parent=FBtr0119342;parent_type=mRNA
D.ananasae	scaffold_12916	Sippe	UTR5-RFD	5904857	5905076	.	+	.	Name=FBgn0092286-u5;Parent=FBtr0119961;parent_type=mRNA
D.ananasae	scaffold_12916	Sippe	UTR3-RFD	5906103	5906155	.	+	.	Name=FBgn0092286-u3;Parent=FBtr0119961;parent_type=mRNA
D.ananasae	scaffold_12916	Sippe	UTR3-RFD	5907384	5907479	.	-	.	Name=FBgn0091668-u3;Parent=FBtr0119341;parent_type=mRNA
D.ananasae	scaffold_12916	Sippe	UTR5-RFD	5908719	5908878	.	-	.	Name=FBgn0091668-u5;Parent=FBtr0119341;parent_type=mRNA
D.ananasae	scaffold_12916	Sippe	UTR3-RFD	5909566	5909670	.	-	.	Name=FBgn0091667-u3;Parent=FBtr0119340;parent_type=mRNA
D.ananasae	scaffold_12916	Sippe	UTR5-RFD	5912079	5912193	.	-	.	Name=FBgn0091667-u5;Parent=FBtr0119340;parent_type=mRNA
D.ananasae	scaffold_12916	Sippe	UTR3-RFD	5914289	5914531	.	-	.	Name=FBgn0091666-u3;Parent=FBtr0119339;parent_type=mRNA
D.ananasae	scaffold_12916	Sippe	UTR5-RFD	5917556	5917750	.	-	.	Name=FBgn0091666-u5;Parent=FBtr0119339;parent_type=mRNA
D.ananasae	scaffold_12916	Sippe	UTR3-RFD	5920089	5920159	.	-	.	Name=FBgn0091665-u3;Parent=FBtr0119338;parent_type=mRNA
D.ananasae	scaffold_12916	Sippe	UTR5-RFD	5921753	5922158	.	-	.	Name=FBgn0091665-u5;Parent=FBtr0119338;parent_type=mRNA
D.ananasae	scaffold_12916	Sippe	UTR3-RFD	5923198	5923455	.	-	.	Name=FBgn0091664-u3;Parent=FBtr0119337;parent_type=mRNA
D.ananasae	scaffold_12916	Sippe	UTR5-RFD	5926061	5926220	.	-	.	Name=FBgn0091664-u5;Parent=FBtr0119337;parent_type=mRNA
D.ananasae	scaffold_12916	Sippe	UTR3-RFD	5932461	5932655	.	-	.	Name=FBgn0091662-u3;Parent=FBtr0119335;parent_type=mRNA
D.ananasae	scaffold_12916	Sippe	UTR5-RFD	5935253	5935852	.	-	.	Name=FBgn0091662-u5;Parent=FBtr0119335;parent_type=mRNA
D.ananasae	scaffold_12916	Sippe	UTR5-RFD	5939309	5939575	.	+	.	Name=FBgn0092288-u5;Parent=FBtr0119963;parent_type=mRNA
D.ananasae	scaffold_12916	Sippe	UTR3-RFD	5942265	5943664	.	+	.	Name=FBgn0092288-u3;Parent=FBtr0119963;parent_type=mRNA
D.ananasae	scaffold_12916	Sippe	UTR3-RFD	5942447	5943846	.	-	.	Name=FBgn0091661-u3;Parent=FBtr0119334;parent_type=mRNA
D.ananasae	scaffold_12916	Sippe	UTR5-RFD	5944283	5944330	.	-	.	Name=FBgn0091661-u5;Parent=FBtr0119334;parent_type=mRNA
D.ananasae	scaffold_12916	Sippe	UTR3-RFD	5948807	5948927	.	-	.	Name=FBgn0091660-u3;Parent=FBtr0119333;parent_type=mRNA
D.ananasae	scaffold_12916	Sippe	UTR5-RFD	5954164	5954370	.	-	.	Name=FBgn0091660-u5;Parent=FBtr0119333;parent_type=mRNA
D.ananasae	scaffold_12916	Sippe	UTR5-RFD	5954631	5954654	.	+	.	Name=FBgn0092290-u5;Parent=FBtr0119965;parent_type=mRNA
D.ananasae	scaffold_12916	Sippe	UTR3-RFD	5955738	5955845	.	+	.	Name=FBgn0092290-u3;Parent=FBtr0119965;parent_type=mRNA
D.ananasae	scaffold_12916	Sippe	UTR3-RFD	5955851	5955958	.	-	.	Name=FBgn0091659-u3;Parent=FBtr0119332;parent_type=mRNA
D.ananasae	scaffold_12916	Sippe	UTR5-RFD	5957262	5957376	.	-	.	Name=FBgn0091659-u5;Parent=FBtr0119332;parent_type=mRNA
D.ananasae	scaffold_12916	Sippe	UTR5-RFD	5957657	5957783	.	+	.	Name=FBgn0092291-u5;Parent=FBtr0119966;parent_type=mRNA
D.ananasae	scaffold_12916	Sippe	UTR3-RFD	5959004	5960258	.	+	.	Name=FBgn0092291-u3;Parent=FBtr0119966;parent_type=mRNA
D.ananasae	scaffold_12916	Sippe	UTR3-RFD	5957784	5959183	.	-	.	Name=FBgn0091658-u3;Parent=FBtr0119331;parent_type=mRNA
D.ananasae	scaffold_12916	Sippe	UTR5-RFD	5960171	5960258	.	-	.	Name=FBgn0091658-u5;Parent=FBtr0119331;parent_type=mRNA
D.ananasae	scaffold_12916	Sippe	UTR3-RFD	5960496	5960735	.	-	.	Name=FBgn0091657-u3;Parent=FBtr0119330;parent_type=mRNA
D.ananasae	scaffold_12916	Sippe	UTR5-RFD	5962353	5962464	.	-	.	Name=FBgn0091657-u5;Parent=FBtr0119330;parent_type=mRNA
D.ananasae	scaffold_12916	Sippe	UTR5-RFD	5962933	5963077	.	+	.	Name=FBgn0092292-u5;Parent=FBtr0119967;parent_type=mRNA
D.ananasae	scaffold_12916	Sippe	UTR3-RFD	5964278	5964447	.	+	.	Name=FBgn0092292-u3;Parent=FBtr0119967;parent_type=mRNA
D.ananasae	scaffold_12916	Sippe	UTR5-RFD	5966446	5967045	.	+	.	Name=FBgn0092293-u5;Parent=FBtr0119968;parent_type=mRNA
D.ananasae	scaffold_12916	Sippe	UTR3-RFD	6004216	6005089	.	+	.	Name=FBgn0092293-u3;Parent=FBtr0119968;parent_type=mRNA
D.ananasae	scaffold_12916	Sippe	UTR5-RFD	6012464	6013063	.	+	.	Name=FBgn0092294-u5;Parent=FBtr0119969;parent_type=mRNA
D.ananasae	scaffold_12916	Sippe	UTR3-RFD	6022897	6023091	.	+	.	Name=FBgn0092294-u3;Parent=FBtr0119969;parent_type=mRNA
D.ananasae	scaffold_12916	Sippe	UTR3-RFD	6024504	6024610	.	-	.	Name=FBgn0091656-u3;Parent=FBtr0119329;parent_type=mRNA
D.ananasae	scaffold_12916	Sippe	UTR5-RFD	6025250	6025516	.	-	.	Name=FBgn0091656-u5;Parent=FBtr0119329;parent_type=mRNA
D.ananasae	scaffold_12916	Sippe	UTR5-RFD	6035075	6035674	.	+	.	Name=FBgn0092295-u5;Parent=FBtr0119970;parent_type=mRNA
D.ananasae	scaffold_12916	Sippe	UTR3-RFD	6044086	6044573	.	+	.	Name=FBgn0092295-u3;Parent=FBtr0119970;parent_type=mRNA
D.ananasae	scaffold_12916	Sippe	UTR5-RFD	6045424	6046023	.	+	.	Name=FBgn0092296-u5;Parent=FBtr0119971;parent_type=mRNA
D.ananasae	scaffold_12916	Sippe	UTR3-RFD	6049941	6050330	.	+	.	Name=FBgn0092296-u3;Parent=FBtr0119971;parent_type=mRNA
D.ananasae	scaffold_12916	Sippe	UTR5-RFD	6051314	6051571	.	+	.	Name=FBgn0092297-u5;Parent=FBtr0119972;parent_type=mRNA
D.ananasae	scaffold_12916	Sippe	UTR3-RFD	6051971	6052106	.	+	.	Name=FBgn0092297-u3;Parent=FBtr0119972;parent_type=mRNA
D.ananasae	scaffold_12916	Sippe	UTR3-RFD	6052209	6052388	.	-	.	Name=FBgn0091655-u3;Parent=FBtr0119328;parent_type=mRNA
D.ananasae	scaffold_12916	Sippe	UTR5-RFD	6052980	6053204	.	-	.	Name=FBgn0091655-u5;Parent=FBtr0119328;parent_type=mRNA
D.ananasae	scaffold_12916	Sippe	UTR5-RFD	6053566	6053676	.	+	.	Name=FBgn0092298-u5;Parent=FBtr0119973;parent_type=mRNA
D.ananasae	scaffold_12916	Sippe	UTR3-RFD	6054392	6055649	.	+	.	Name=FBgn0092298-u3;Parent=FBtr0119973;parent_type=mRNA
D.ananasae	scaffold_12916	Sippe	UTR5-RFD	6054238	6054837	.	+	.	Name=FBgn0092299-u5;Parent=FBtr0119974;parent_type=mRNA
D.ananasae	scaffold_12916	Sippe	UTR3-RFD	6055504	6055649	.	+	.	Name=FBgn0092299-u3;Parent=FBtr0119974;parent_type=mRNA
D.ananasae	scaffold_12916	Sippe	UTR5-RFD	6056162	6056247	.	+	.	Name=FBgn0092300-u5;Parent=FBtr0119975;parent_type=mRNA
[truncated: 122,381 more rows]
